# Supplementary material for: RBM39 shapes innate immunity by controlling the expression of key factors of the interferon response
Source: Front Immunol. 2025 Apr 22;16:1568056. doi: 10.3389/fimmu.2025.1568056 (PMC12054253; doi:10.3389/fimmu.2025.1568056)
Supplement: Supplementary file 3 [file Table2.xlsx]

## Sheet: siNT vs. siRBM39
Significant	-log(P-value)	Difference	Protein.Group	Protein.Names	Genes	Symbol color	Symbol type	Symbol size	Show label	ANOVA Significant	GOBP slim name	GOCC slim name	Student's T-test Significant siNT_siRBM39	Student's T-test significant	n_fragments	n_peptides	-log ANOVA P-value	ANOVA q-value	-Log Student's T-test p-value siNT_siRBM39	Student's T-test q-value siNT_siRBM39	Student's T-test Difference siNT_siRBM39	Student's T-test Test statistic siNT_siRBM39	siNT_1	siNT_2	siNT_3	siNT_4	siRBM39_1	siRBM39_2	siRBM39_3	siRBM39_4	DMSO_1	DMSO_2	DMSO_3	DMSO_4	Indi_1	Indi_2	Indi_3	Indi_4	IRF3_1	IRF3_2	IRF3_3	IRF3_4
	0.671496	0.194876	Q96JP5	ZFP91_HUMAN	ZFP91	Color2 [A=255, R=169, G=169, B=169]	1	4		+	biological regulation;cellular metabolic process;cellular process;macromolecule metabolic process;macromolecule modification;metabolic process;primary metabolic process;protein metabolic process;protein modification by small protein conjugation or removal;protein modification process;regulation of protein modification process	cell part;intracellular membrane-bounded organelle;intracellular organelle;nucleus;organelle			54	5	3.20662	0.00014221	0.671496	0.25603	0.194876	1.39293	18.7573	19.0611	18.7763	18.59	18.3716	18.6111	18.5641	18.8583	18.7213	18.826	18.6693	18.5689	19.2065	19.0677	19.2183	18.9544	18.5987	18.536	18.5909	18.4993
	0.215182	-0.112792	Q8N697	S15A4_HUMAN	SLC15A4	Color2 [A=255, R=169, G=169, B=169]	1	4		+	cellular process;establishment of localization;ion transport;peptide transport;protein transport;transmembrane transport;transport	cell part;membrane			53	5	1.61417	0.00513025	0.215182	0.661785	-0.112792	-0.539011	18.3709	19.1008	19.103	19.1935	19.0526	18.9092	18.9663	19.2913	19.203	19.3317	18.3266	19.0811	19.4833	19.7272	19.5914	19.6864	19.1155	19.1583	19.1802	19.0301
	0.41282	0.0602717	P36578	RL4_HUMAN	RPL4	Color2 [A=255, R=169, G=169, B=169]	1	4		+	biosynthetic process;catabolic process;cellular component disassembly;cellular component organization;cellular metabolic process;cellular nitrogen compound metabolic process;cellular process;establishment of localization;macromolecule metabolic process;metabolic process;mRNA metabolic process;nitrogen compound metabolic process;nucleobase-containing compound metabolic process;primary metabolic pr…	cell part;cytoplasm;cytosol;extracellular organelle;intracellular membrane-bounded organelle;intracellular non-membrane-bounded organelle;intracellular organelle;macromolecular complex;membrane;nucleolus;nucleus;organelle;ribonucleoprotein complex;vesicle			432	29	6.08846	0	0.41282	0.436345	0.0602717	0.933628	21.8937	22.1012	21.9966	22.1002	21.988	21.9214	22.0656	21.8755	21.6602	21.9998	21.5552	21.6465	21.1425	21.4026	21.4861	21.411	22.1989	22.2273	22.2622	22.2054
	1.07831	0.137558	Q6SPF0	SAMD1_HUMAN	SAMD1	Color2 [A=255, R=169, G=169, B=169]	1	4		+		cell part;cytoplasm;extracellular region			54	7	5.47146	0	1.07831	0.109651	0.137558	2.07334	19.2491	19.4168	19.3699	19.1916	19.082	19.1376	19.1818	19.2759	19.6775	19.6228	19.8692	19.7603	19.8138	19.7223	19.6161	19.3461	19.1203	18.923	19.0975	18.969
	0.130528	0.0285826	O76031	CLPX_HUMAN	CLPX	Color2 [A=255, R=169, G=169, B=169]	1	4		+	biological regulation;cellular metabolic process;cellular process;macromolecule metabolic process;metabolic process;primary metabolic process;protein folding;protein metabolic process;proteolysis;proteolysis involved in cellular protein catabolic process	cell part;cytoplasm;endopeptidase Clp complex;intracellular membrane-bounded organelle;intracellular non-membrane-bounded organelle;intracellular organelle;macromolecular complex;membrane;mitochondrion;nucleoplasm;organelle;protein complex			158	16	1.74854	0.00365052	0.130528	0.780052	0.0285826	0.347041	19.1141	19.4498	19.4561	19.335	19.2572	19.3174	19.3543	19.3117	19.3779	19.753	19.6965	19.5692	19.2278	19.3584	19.4078	19.1598	19.4792	19.3832	19.3838	19.2721
	3.32321	0.597587	O15265	ATX7_HUMAN	ATXN7	Color2 [A=255, R=169, G=169, B=169]	1	4		+	biological regulation;biosynthetic process;cellular component organization;cellular metabolic process;cellular nitrogen compound metabolic process;cellular process;chromatin modification;chromatin organization;chromosome organization;cytoskeleton organization;histone modification;macromolecule metabolic process;macromolecule modification;metabolic process;multicellular organismal process;neurolog…	cell part;cytoplasm;cytoskeleton;intracellular membrane-bounded organelle;intracellular non-membrane-bounded organelle;intracellular organelle;nucleolus;nucleoplasm;nucleus;organelle	+	siNT_siRBM39	58	7	1.56015	0.00589903	3.32321	0.00252459	0.597587	6.85287	15.8479	15.8951	15.7273	15.668	15.1908	15.079	15.0957	15.3824	15.845	16.2659	15.6383	15.1851	16.5324	15.8325	15.6973	15.4361	15.5476	15.4426	15.1988	15.2689
	1.1917	-0.399391	A6NIH7	U119B_HUMAN	UNC119B	Color2 [A=255, R=169, G=169, B=169]	1	4		+	anatomical structure morphogenesis;cellular component morphogenesis;cellular component organization;cellular process;developmental process;establishment of localization;organelle organization;protein transport;transport	cell part;cell projection;cilium;cytosol			59	6	3.12262	0.000171697	1.1917	0.0874168	-0.399391	-2.26265	18.1351	18.47	18.3318	18.8733	18.8399	18.9883	18.9552	18.6243	19.0906	19.5259	18.8861	18.8942	19.5934	19.2864	19.1568	19.0646	18.6287	18.509	18.6415	18.5235
	0.218277	0.222201	Q9Y2K2	SIK3_HUMAN	SIK3	Color2 [A=255, R=169, G=169, B=169]	1	4		+	cellular metabolic process;cellular process;macromolecule metabolic process;macromolecule modification;metabolic process;phosphorus metabolic process;primary metabolic process;protein metabolic process;protein modification process;protein phosphorylation	cell part;cytoplasm			23	3	2.33194	0.000903471	0.218277	0.658627	0.222201	0.545694	18.6498	18.1856	17.7669	18.3901	18.4363	18.5206	18.1857	16.961	18.2531	17.3465	18.7151	18.1061	16.1178	16.9908	16.3464	17.2816	17.3119	17.0168	17.526	17.8908
	3.65895	0.324448	Q13671	RIN1_HUMAN	RIN1	Color2 [A=255, R=169, G=169, B=169]	1	4		+	behavior;biological regulation;cellular component organization;cellular membrane organization;cellular process;endocytosis;establishment of localization;membrane invagination;membrane organization;multicellular organismal process;neurological system process;response to stimulus;signal transduction;transport;vesicle-mediated transport	cell body;cell part;cell projection;cytoplasm;cytoskeleton;intracellular non-membrane-bounded organelle;intracellular organelle;membrane;neuron projection;neuronal cell body;organelle;plasma membrane	+	siNT_siRBM39	111	15	6.79533	0	3.65895	0.00257923	0.324448	7.89253	19.3172	19.2812	19.2548	19.3646	18.975	18.909	19.0706	18.9654	19.3398	19.5659	18.97	19.2639	18.9355	18.3515	18.7866	18.7492	19.9603	20.0288	20.0463	19.984
	1.39351	-0.131909	P52701	MSH6_HUMAN	MSH6	Color2 [A=255, R=169, G=169, B=169]	1	4		+	biological regulation;cell activation;cellular metabolic process;cellular nitrogen compound metabolic process;cellular process;DNA metabolic process;DNA recombination;DNA repair;immune system process;macromolecule metabolic process;metabolic process;multicellular organismal process;nitrogen compound metabolic process;nucleobase-containing compound metabolic process;primary metabolic process;regul…	cell part;chromosome;cytoplasm;Golgi apparatus;intracellular membrane-bounded organelle;intracellular non-membrane-bounded organelle;intracellular organelle;macromolecular complex;membrane;mismatch repair complex;nuclear chromosome;nucleoplasm;organelle;plasma membrane;protein complex			458	43	2.91013	0.000270732	1.39351	0.058642	-0.131909	-2.60463	19.5706	19.7687	19.7091	19.784	19.8328	19.8581	19.8662	19.803	19.7421	20.0187	19.6803	19.6387	20.0474	20.1219	20.0696	20.0235	19.8183	19.9356	19.9241	19.7963
+	5.24837	0.948707	Q9H694	BICC1_HUMAN	BICC1	Color2 [A=255, R=255, G=0, B=255]	9	4	+	+	biological regulation;developmental process;multicellular organismal development;multicellular organismal process	cell part;cytoplasm	+	siNT_siRBM39	159	18	7.1688	0	5.24837	0.0024	0.948707	14.9478	18.6349	18.8224	18.713	18.8781	17.8615	17.8771	17.7605	17.7544	19.1111	19.3048	18.9289	18.94	18.6249	18.5132	18.2223	18.1211	18.7683	18.7848	18.5954	18.658
+	1.38008	1.24522	H3BMS0	H3BMS0_HUMAN	RNPS1	Color2 [A=255, R=255, G=0, B=255]	9	4	+	+					11	1	2.79813	0.000348127	1.38008	0.0602912	1.24522	2.5816	16.5824	15.6907	17.9736	16.5071	15.6166	15.3181	15.5829	15.2554	17.3064	17.1528	16.4575	16.8984	16.8171	16.9433	16.8874	17.0451	16.2111	16.2427	15.8463	15.5843
	3.27055	0.459894	Q96K37	S35E1_HUMAN	SLC35E1	Color2 [A=255, R=169, G=169, B=169]	1	4		+	carbohydrate transport;cellular process;establishment of localization;transmembrane transport;transport	cell part;endoplasmic reticulum;Golgi apparatus;intracellular membrane-bounded organelle;intracellular organelle;organelle	+	siNT_siRBM39	72	7	4.39713	2.25423e-05	3.27055	0.00252874	0.459894	6.70045	18.7893	18.6731	18.5026	18.5532	18.1696	18.2317	18.1649	18.1124	18.6164	18.437	18.6111	18.4751	18.887	18.6364	18.6345	18.549	18.6999	18.556	18.539	18.546
	2.83513	-0.211542	Q8WWH5	TRUB1_HUMAN	TRUB1	Color2 [A=255, R=169, G=169, B=169]	1	4		+	cellular metabolic process;cellular nitrogen compound metabolic process;cellular process;macromolecule metabolic process;macromolecule modification;metabolic process;nitrogen compound metabolic process;nucleobase-containing compound metabolic process;primary metabolic process;RNA metabolic process;RNA modification;RNA processing;tRNA metabolic process;tRNA processing	cell part;intracellular membrane-bounded organelle;intracellular organelle;mitochondrion;organelle	+	siNT_siRBM39	102	11	1.98927	0.00199295	2.83513	0.0045237	-0.211542	-5.53839	19.5537	19.6341	19.5901	19.5508	19.7325	19.8696	19.8272	19.7456	19.6379	19.8767	19.8468	19.5646	20.1431	19.727	19.6427	19.3988	20.0704	20.0339	20.1755	19.9958
	0.105003	-0.00556231	Q6P2E9	EDC4_HUMAN	EDC4	Color2 [A=255, R=169, G=169, B=169]	1	4		+	catabolic process;cellular metabolic process;cellular nitrogen compound metabolic process;cellular process;macromolecule metabolic process;metabolic process;mRNA metabolic process;nitrogen compound metabolic process;nucleobase-containing compound metabolic process;primary metabolic process;RNA catabolic process;RNA metabolic process	cell part;cytoplasm;cytosol;intracellular membrane-bounded organelle;intracellular non-membrane-bounded organelle;intracellular organelle;macromolecular complex;membrane;nucleoplasm;nucleus;organelle;ribonucleoprotein complex			403	39	4.34857	2.42718e-05	0.105003	0.822413	-0.00556231	-0.284994	20.0874	20.0671	20.1106	20.1403	20.0961	20.1416	20.0941	20.0958	20.1257	20.2751	20.1257	20.0831	20.0128	19.8541	19.6156	19.6747	20.306	20.2768	20.2713	20.2114
	2.77024	-0.571515	O95551	TYDP2_HUMAN	TDP2	Color2 [A=255, R=169, G=169, B=169]	1	4		+	biological regulation;cellular metabolic process;cellular nitrogen compound metabolic process;cellular process;DNA metabolic process;DNA repair;macromolecule metabolic process;metabolic process;nitrogen compound metabolic process;nucleobase-containing compound metabolic process;primary metabolic process;response to DNA damage stimulus;response to stimulus;response to stress;signal transduction	cell part;cytoplasm;intracellular membrane-bounded organelle;intracellular non-membrane-bounded organelle;intracellular organelle;nucleolus;nucleoplasm;nucleus;organelle	+	siNT_siRBM39	69	7	4.7505	1.20301e-05	2.77024	0.00534454	-0.571515	-5.37898	18.4458	18.5471	18.5322	18.8708	19.2803	19.0641	19.1073	19.2302	19.0444	18.9813	19.0583	18.7542	20.0527	19.6368	19.6157	19.3077	19.3113	19.177	19.2838	19.0575
	3.51553	0.280397	O15357	SHIP2_HUMAN	INPPL1	Color2 [A=255, R=169, G=169, B=169]	1	4		+	alcohol metabolic process;biological adhesion;biological regulation;biosynthetic process;carbohydrate metabolic process;cell adhesion;cellular component organization;cellular lipid metabolic process;cellular membrane organization;cellular metabolic process;cellular process;cytoskeleton organization;developmental process;endocytosis;establishment of localization;immune system process;lipid metabol…	cell part;cell projection;cytoplasm;cytoskeleton;cytosol;filopodium;Golgi apparatus;intracellular membrane-bounded organelle;intracellular non-membrane-bounded organelle;intracellular organelle;membrane;organelle;plasma membrane	+	siNT_siRBM39	303	35	6.934	0	3.51553	0.00252133	0.280397	7.43351	18.7856	18.9432	18.9125	18.8706	18.5811	18.6226	18.5608	18.6259	18.9977	19.0038	19.1172	19.0264	18.5304	18.465	18.469	18.1791	18.8691	18.9545	18.9253	18.9126
	0.565559	0.0761633	P30260	CDC27_HUMAN	CDC27	Color2 [A=255, R=169, G=169, B=169]	1	4		+	biological regulation;catabolic process;cell cycle;cell proliferation;cellular metabolic process;cellular process;macromolecule metabolic process;macromolecule modification;metabolic process;mitotic cell cycle;primary metabolic process;protein metabolic process;protein modification by small protein conjugation or removal;protein modification process;proteolysis;proteolysis involved in cellular pr…	cell part;centrosome;cytoplasm;cytosol;intracellular membrane-bounded organelle;intracellular non-membrane-bounded organelle;intracellular organelle;macromolecular complex;microtubule organizing center;nucleoplasm;nucleus;organelle;protein complex;ubiquitin ligase complex			100	11	2.10083	0.00152682	0.565559	0.318634	0.0761633	1.20961	19.3337	19.4752	19.4998	19.5015	19.3466	19.3086	19.3301	19.5202	19.8808	20.0099	19.7917	19.8716	20.1389	19.6341	19.6345	19.1623	19.864	19.8273	19.801	19.7278
	1.51054	0.180441	Q01780	EXOSX_HUMAN	EXOSC10	Color2 [A=255, R=169, G=169, B=169]	1	4		+	biological regulation;catabolic process;cellular localization;cellular metabolic process;cellular nitrogen compound metabolic process;cellular process;localization;macromolecule metabolic process;metabolic process;mRNA metabolic process;nitrogen compound metabolic process;nucleobase-containing compound metabolic process;primary metabolic process;regulation of gene expression, epigenetic;RNA catab…	cell part;cytoplasm;exosome (RNase complex);intracellular membrane-bounded organelle;intracellular non-membrane-bounded organelle;intracellular organelle;macromolecular complex;membrane;nucleolus;nucleoplasm;nucleus;organelle;protein complex	+	siNT_siRBM39	362	34	3.99306	4.89297e-05	1.51054	0.0465321	0.180441	2.80734	19.5858	19.8073	19.7891	19.8628	19.5888	19.5404	19.6381	19.5559	19.8581	19.9806	19.6718	19.6629	19.508	19.1324	19.1735	19.026	19.6446	19.8449	19.7813	19.6872
	2.43515	-0.309681	P02786	TFR1_HUMAN	TFRC	Color2 [A=255, R=169, G=169, B=169]	1	4		+	biological regulation;cell differentiation;cellular homeostasis;cellular ion homeostasis;cellular process;developmental process;establishment of localization;homeostatic process;ion transport;protein transport;response to chemical stimulus;response to drug;response to stimulus;transmembrane transport;transport;viral reproduction	cell part;cell surface;cytoplasmic membrane-bounded vesicle;endosome;extracellular organelle;extracellular region;extracellular space;intracellular membrane-bounded organelle;intracellular organelle;membrane;organelle;plasma membrane;vesicle	+	siNT_siRBM39	421	31	5.75899	0	2.43515	0.00889026	-0.309681	-4.6053	20.8394	21.0054	20.9863	21.1606	21.2901	21.3253	21.3381	21.2768	21.3512	21.5585	20.9846	21.3024	21.0773	21.3522	21.4776	21.633	20.3427	20.3638	20.4626	20.4255
	0.846799	0.101467	P07954	FUMH_HUMAN	FH	Color2 [A=255, R=169, G=169, B=169]	1	4		+	biological regulation;catabolic process;cellular ketone metabolic process;cellular metabolic process;cellular process;cofactor metabolic process;homeostatic process;metabolic process;organic acid metabolic process;small molecule metabolic process	cell part;cytoplasm;extracellular organelle;intracellular membrane-bounded organelle;intracellular organelle;macromolecular complex;mitochondrion;organelle;protein complex;tricarboxylic acid cycle enzyme complex;vesicle			262	19	1.56796	0.00578798	0.846799	0.175441	0.101467	1.68841	21.0309	21.244	21.2561	21.2465	21.0616	21.0902	21.165	21.0549	21.277	21.6309	21.4123	21.3973	21.219	21.3943	21.2948	20.8326	21.0422	21.1445	21.1534	21.0646
	0.296259	0.136442	Q96L58	B3GT6_HUMAN	B3GALT6	Color2 [A=255, R=169, G=169, B=169]	1	4		+	amine metabolic process;biosynthetic process;carbohydrate metabolic process;cellular metabolic process;cellular process;macromolecule metabolic process;macromolecule modification;metabolic process;nitrogen compound metabolic process;polysaccharide metabolic process;primary metabolic process;protein glycosylation;protein metabolic process;protein modification process;small molecule metabolic proce…	cell part;membrane			56	6	2.94815	0.000252174	0.296259	0.560388	0.136442	0.707968	18.8971	18.7913	18.8742	19.4566	19.0131	18.8525	19.0664	18.5413	17.085	17.68	18.2156	17.6299	19.09	17.9744	18.2177	18.5587	18.0804	18.5416	18.7665	18.6831
	1.15853	0.443638	P13497	BMP1_HUMAN	BMP1	Color2 [A=255, R=169, G=169, B=169]	1	4		+	anatomical structure development;biological adhesion;biological regulation;cell adhesion;cell differentiation;cellular component disassembly;cellular component organization;cellular metabolic process;cellular process;developmental process;extracellular matrix organization;extracellular structure organization;macromolecule metabolic process;metabolic process;multicellular organismal development;mu…	cell part;extracellular matrix;extracellular region;extracellular space;Golgi apparatus;intracellular membrane-bounded organelle;intracellular organelle;organelle;proteinaceous extracellular matrix;vesicle			48	6	2.48235	0.000653041	1.15853	0.0942085	0.443638	2.20713	18.6678	18.3635	18.6004	18.2617	18.0191	18.4339	17.5749	18.091	17.4834	17.473	16.9477	17.9122	17.419	17.05	17.4609	18.4389	17.471	16.926	17.4164	17.3064
	0.165598	-0.0382156	Q9H9Y2	RPF1_HUMAN	RPF1	Color2 [A=255, R=169, G=169, B=169]	1	4		+	cellular component assembly;cellular component organization;cellular macromolecular complex assembly;cellular metabolic process;cellular nitrogen compound metabolic process;cellular process;macromolecular complex assembly;macromolecule metabolic process;metabolic process;nitrogen compound metabolic process;nucleobase-containing compound metabolic process;primary metabolic process;ribonucleoprotei…	cell part;intracellular non-membrane-bounded organelle;intracellular organelle;macromolecular complex;nucleolus;organelle;preribosome;ribonucleoprotein complex			115	10	1.85513	0.00276454	0.165598	0.728656	-0.0382156	-0.428897	18.7659	18.8849	18.6138	18.9574	18.8205	18.8199	18.7546	18.9799	18.4925	18.3893	19.012	18.7553	19.1249	18.8823	19.0901	18.7142	19.1403	19.1407	19.1553	19.1568
	0.0611245	0.00592852	Q9P0V3	SH3B4_HUMAN	SH3BP4	Color2 [A=255, R=169, G=169, B=169]	1	4		+	biological regulation;cellular component organization;cellular membrane organization;cellular process;endocytosis;establishment of localization;membrane invagination;membrane organization;response to chemical stimulus;response to endogenous stimulus;response to stimulus;transport;vesicle-mediated transport	cell part;cytoplasm;cytoplasmic membrane-bounded vesicle;extracellular organelle;intracellular membrane-bounded organelle;intracellular organelle;nucleus;organelle;vesicle			283	29	3.94756	4.77374e-05	0.0611245	0.894351	0.00592852	0.172506	18.8536	18.929	18.8911	18.8101	18.8362	18.8282	18.8657	18.93	19.2557	19.1593	19.2561	18.8831	19.3573	19.24	19.1336	18.8215	19.5289	19.4164	19.4378	19.4015
	0.261894	-0.131793	Q9Y6X3	SCC4_HUMAN	MAU2	Color2 [A=255, R=169, G=169, B=169]	1	4		+	cell cycle;cell division;cellular process;mitotic cell cycle	cell part;intracellular membrane-bounded organelle;intracellular organelle;macromolecular complex;nucleoplasm;nucleus;organelle;protein complex			81	9	2.77546	0.000368827	0.261894	0.603188	-0.131793	-0.637813	19.134	18.8399	18.7956	18.8128	19.2609	19.1185	19.2651	18.4651	17.9034	17.5114	17.7294	17.8814	18.9178	17.696	17.6784	18.9521	18.6924	18.7202	19.1128	18.9065
	1.42593	0.12231	Q96S52	PIGS_HUMAN	PIGS	Color2 [A=255, R=169, G=169, B=169]	1	4		+	cellular metabolic process;cellular process;macromolecule metabolic process;macromolecule modification;metabolic process;primary metabolic process;protein lipidation;protein metabolic process;protein modification process	cell part;macromolecular complex;membrane;protein complex			156	15	3.41349	0.000104015	1.42593	0.0545219	0.12231	2.66041	20.3678	20.4223	20.3342	20.3706	20.2408	20.3196	20.3092	20.1361	20.1335	20.4134	20.1499	20.2681	20.1052	19.5149	19.8666	19.7707	20.1687	20.0288	20.2059	20.0973
	0.269433	0.0436058	P35221	CTNA1_HUMAN	CTNNA1	Color2 [A=255, R=169, G=169, B=169]	1	4		+	aging;anatomical structure development;anatomical structure morphogenesis;biological adhesion;biological regulation;cell adhesion;cell differentiation;cell junction organization;cellular component assembly;cellular component morphogenesis;cellular component organization;cellular localization;cellular process;cytoskeleton organization;developmental process;establishment or maintenance of cell pola…	cell part;cell projection;cytoplasmic membrane-bounded vesicle;cytoskeleton;cytosol;intracellular membrane-bounded organelle;intracellular non-membrane-bounded organelle;intracellular organelle;macromolecular complex;membrane;organelle;plasma membrane;protein complex;vesicle			485	40	7.00982	0	0.269433	0.593007	0.0436058	0.653373	20.6179	20.8428	20.8881	20.8154	20.7338	20.6789	20.753	20.8241	21.0393	21.0811	20.8376	20.9266	20.8938	20.9932	20.8469	20.799	20.2656	20.2976	20.0813	20.1902
	0.363541	0.0407228	Q9H3U1	UN45A_HUMAN	UNC45A	Color2 [A=255, R=169, G=169, B=169]	1	4		+	anatomical structure development;cell differentiation;cellular metabolic process;cellular process;developmental process;macromolecule metabolic process;metabolic process;primary metabolic process;protein folding;protein metabolic process	cell part;cytoplasm;Golgi apparatus;intracellular membrane-bounded organelle;intracellular organelle;nucleoplasm;organelle			261	28	3.19812	0.000144294	0.363541	0.4869	0.0407228	0.840246	20.3758	20.5701	20.5283	20.5242	20.4403	20.4162	20.4546	20.5244	20.6529	20.7217	20.5808	20.6138	20.5343	20.6765	20.7536	20.5981	20.4354	20.4571	20.4175	20.3429
	1.64629	0.207243	Q9GZT9	EGLN1_HUMAN	EGLN1	Color2 [A=255, R=169, G=169, B=169]	1	4		+	amine metabolic process;anatomical structure development;anatomical structure formation involved in morphogenesis;anatomical structure morphogenesis;biological regulation;cellular amino acid metabolic process;cellular ketone metabolic process;cellular metabolic process;cellular nitrogen compound metabolic process;cellular process;developmental process;heterocycle metabolic process;homeostatic pro…	cell part;cytoplasm;cytosol;intracellular membrane-bounded organelle;intracellular organelle;nucleus;organelle	+	siNT_siRBM39	88	9	5.1459	0	1.64629	0.0369325	0.207243	3.04768	18.1513	18.2813	18.1189	18.0861	17.9089	17.9462	17.8535	18.1001	18.3704	18.3592	18.2892	18.1895	17.9412	17.9071	17.7468	17.4458	18.6028	18.5185	18.4421	18.4222
	3.9517	-0.361979	Q96T51	RUFY1_HUMAN	RUFY1	Color2 [A=255, R=169, G=169, B=169]	1	4		+	biological regulation;cellular component organization;cellular membrane organization;cellular process;endocytosis;establishment of localization;membrane invagination;membrane organization;regulation of transport;transport;vesicle-mediated transport	cell part;cytoplasm;intracellular membrane-bounded organelle;intracellular organelle;membrane;nucleus;organelle	+	siNT_siRBM39	249	22	2.15053	0.00136958	3.9517	0.00154331	-0.361979	-8.9049	18.6374	18.666	18.6659	18.7655	19.0412	18.9743	19.0492	19.1181	18.7267	19.0377	18.4589	18.4474	19.1519	18.9221	18.7798	18.7264	18.6182	18.7033	18.5537	18.5861
	0.899645	0.164209	G5EA36;I3L328	G5EA36_HUMAN;I3L328_HUMAN	CDC27	Color2 [A=255, R=169, G=169, B=169]	1	4		+	cell division;cellular process	cell part;nucleoplasm			6	1	3.58738	7.14879e-05	0.899645	0.158329	0.164209	1.77644	21.1209	21.2876	21.1338	20.9874	20.7656	21.0766	21.0192	21.0116	20.5087	20.4584	20.0587	20.6543	17.9352	18.8164	19.7259	20.459	21.3537	21.3006	21.3592	21.191
	0.440148	-0.115368	P17544	ATF7_HUMAN	ATF7	Color2 [A=255, R=169, G=169, B=169]	1	4		+	biological regulation;biosynthetic process;cellular metabolic process;cellular nitrogen compound metabolic process;cellular process;macromolecule metabolic process;metabolic process;nitrogen compound metabolic process;nucleobase-containing compound metabolic process;primary metabolic process;RNA metabolic process;viral reproduction	cell part;cytoplasm;intracellular membrane-bounded organelle;intracellular organelle;nucleoplasm;nucleus;organelle			64	7	2.49289	0.000638987	0.440148	0.413999	-0.115368	-0.984354	18.445	18.7418	18.5358	18.3588	18.4546	18.5396	18.7337	18.815	18.8681	18.6205	18.8067	18.7679	17.7666	18.1733	18.5318	18.0727	18.5866	18.3792	18.3804	18.4257
	1.77653	-0.151013	O14497	ARI1A_HUMAN	ARID1A	Color2 [A=255, R=169, G=169, B=169]	1	4		+	anatomical structure development;anatomical structure formation involved in morphogenesis;biological regulation;biosynthetic process;cellular component disassembly;cellular component organization;cellular metabolic process;cellular nitrogen compound metabolic process;cellular process;chromatin modification;chromatin organization;chromosome organization;developmental process;macromolecule metaboli…	cell part;chromatin remodeling complex;intracellular membrane-bounded organelle;intracellular organelle;macromolecular complex;nucleoplasm;nucleus;organelle;protein complex	+	siNT_siRBM39	393	38	2.38864	0.000786424	1.77653	0.0294116	-0.151013	-3.28446	18.3549	18.5105	18.5014	18.4354	18.5187	18.6243	18.649	18.6142	18.5541	18.8399	18.6239	18.4819	19.2718	18.9537	18.8536	18.539	18.3572	18.4408	18.4556	18.3708
	0.265301	-0.0386143	Q8NFD5	ARI1B_HUMAN	ARID1B	Color2 [A=255, R=169, G=169, B=169]	1	4		+	anatomical structure development;biological regulation;biosynthetic process;cellular component organization;cellular metabolic process;cellular nitrogen compound metabolic process;cellular process;chromatin modification;chromatin organization;chromosome organization;developmental process;macromolecule metabolic process;metabolic process;nitrogen compound metabolic process;nucleobase-containing co…	cell part;chromatin remodeling complex;cytoplasm;macromolecular complex;nucleoplasm;protein complex			255	27	2.7255	0.000407252	0.265301	0.598125	-0.0386143	-0.644857	18.1852	18.3561	18.2798	18.2808	18.1994	18.2783	18.4252	18.3535	18.5376	18.6302	18.4241	18.3988	18.5592	18.5443	18.5055	18.1711	18.6044	18.6731	18.6788	18.6237
	2.19072	-0.194726	Q9BQS8	FYCO1_HUMAN	FYCO1	Color2 [A=255, R=169, G=169, B=169]	1	4		+	cellular component movement;cellular localization;cellular process;cytoskeleton-dependent intracellular transport;establishment of localization;localization;organelle localization;transport	cell part;endosome;intracellular membrane-bounded organelle;intracellular organelle;lysosome;membrane;organelle;vacuole;vesicle	+	siNT_siRBM39	194	26	2.55628	0.00056785	2.19072	0.0139128	-0.194726	-4.08772	18.9537	19.071	19.1087	19.1646	19.3044	19.2342	19.2482	19.2901	19.4595	19.39	19.3379	19.1285	19.2289	18.6667	18.6196	18.2096	19.2064	19.3637	19.2131	19.2428
	0.184976	0.052629	Q9BRK4	LZTS2_HUMAN	LZTS2	Color2 [A=255, R=169, G=169, B=169]	1	4		+	anatomical structure development;biological regulation;cellular component assembly;cellular component organization;cellular macromolecular complex assembly;cellular process;cytokinesis;developmental process;establishment of localization;macromolecular complex assembly;mitosis;nuclear division;nuclear transport;nucleocytoplasmic transport;organelle fission;organelle organization;protein complex as…	cell part;centrosome;cytoplasm;intracellular non-membrane-bounded organelle;intracellular organelle;macromolecular complex;microtubule organizing center;midbody;organelle;protein complex			59	6	3.01779	0.000228681	0.184976	0.701454	0.052629	0.472649	17.9296	17.9988	17.8505	17.8455	17.5439	17.9293	18.0149	17.9258	17.1859	18.369	17.6502	17.5427	16.8439	17.2044	17.1156	17.1154	18.1542	17.9458	18.0514	17.8767
	3.59095	-0.289946	Q9BR61	ACBD6_HUMAN	ACBD6	Color2 [A=255, R=169, G=169, B=169]	1	4		+		cell part;cytoplasm	+	siNT_siRBM39	58	7	3.35678	0.000110613	3.59095	0.00274227	-0.289946	-7.67201	19.4744	19.5595	19.5616	19.6501	19.861	19.8157	19.8654	19.8632	19.783	19.9469	19.2973	19.6377	19.2283	19.5519	19.5956	19.6489	20.0827	20.0807	20.1326	20.0851
	0.305942	0.084126	P0DMV8;P0DMV9	HS71A_HUMAN;HS71B_HUMAN	HSPA1A;HSPA1B	Color2 [A=255, R=169, G=169, B=169]	1	4		+					412	32	2.39946	0.00076747	0.305942	0.551602	0.084126	0.727395	21.5296	21.7199	21.6994	21.9807	21.6867	21.7558	21.7033	21.4473	21.065	22.0477	21.0265	21.3036	20.9394	21.1269	20.9698	21.4702	21.7021	22.116	22.1085	22.0999
	0.47259	0.0431509	Q14008	CKAP5_HUMAN	CKAP5	Color2 [A=255, R=169, G=169, B=169]	1	4		+	biological regulation;cell cycle;cell division;cellular component organization;cellular process;cytoskeleton organization;establishment of localization;establishment or maintenance of cell polarity;microtubule organizing center organization;mitosis;mitotic cell cycle;nuclear division;nucleobase-containing compound transport;organelle fission;organelle organization;response to stimulus;signal tran…	cell part;centrosome;cytosol;intracellular non-membrane-bounded organelle;intracellular organelle;macromolecular complex;membrane;microtubule organizing center;organelle;protein complex			743	70	7.45853	0	0.47259	0.384676	0.0431509	1.04372	19.4589	19.5462	19.5499	19.6517	19.5243	19.4737	19.5074	19.5286	19.7086	19.9305	19.676	19.6298	19.8576	19.6415	19.6137	19.4484	20.3765	20.3966	20.3592	20.3218
	0.0495504	-0.0125723	Q9NRF2	SH2B1_HUMAN	SH2B1	Color2 [A=255, R=169, G=169, B=169]	1	4		+	biological regulation;cellular component assembly;cellular component organization;cellular process;coagulation;multicellular organismal process;regulation of body fluid levels;regulation of cell cycle;regulation of DNA metabolic process;regulation of mitotic cell cycle;regulation of organelle organization;response to stimulus;signal transduction	cell part;cytosol;intracellular membrane-bounded organelle;intracellular organelle;membrane;nucleus;organelle			65	7	2.67512	0.000448578	0.0495504	0.913078	-0.0125723	-0.141411	18.3679	18.5658	18.3783	18.4175	18.3394	18.3733	18.3962	18.671	18.6138	18.7872	18.713	18.8114	19.2448	18.6488	19.1191	18.7289	18.8813	18.9445	18.8822	18.6101
	0.7775	0.131878	Q8N0Z6	TTC5_HUMAN	TTC5	Color2 [A=255, R=169, G=169, B=169]	1	4		+	biological regulation;cellular metabolic process;cellular nitrogen compound metabolic process;cellular process;DNA metabolic process;DNA repair;macromolecule metabolic process;metabolic process;nitrogen compound metabolic process;nucleobase-containing compound metabolic process;primary metabolic process;response to DNA damage stimulus;response to stimulus;response to stress	cell part;cytoplasm;nucleoplasm			120	12	1.72568	0.00386076	0.7775	0.203593	0.131878	1.57241	17.9844	18.1936	18.0486	17.8281	17.9043	17.947	17.7792	17.8968	18.2394	18.8138	17.9611	18.1647	18.1944	18.2383	17.9797	18.1124	17.7253	17.8555	17.8931	17.7854
	0.738534	0.0731239	P31948	STIP1_HUMAN	STIP1	Color2 [A=255, R=169, G=169, B=169]	1	4		+	response to stimulus;response to stress	cell part;Golgi apparatus;intracellular membrane-bounded organelle;intracellular organelle;nucleus;organelle			501	35	6.84953	0	0.738534	0.221249	0.0731239	1.50678	21.4576	21.6565	21.5809	21.6489	21.4831	21.4907	21.5458	21.5318	21.5821	21.7953	21.4373	21.5473	21.3225	21.2628	21.3455	21.3653	22.0043	22.0362	22.033	21.9757
	2.86265	0.436286	Q92574	TSC1_HUMAN	TSC1	Color2 [A=255, R=169, G=169, B=169]	1	4		+	anatomical structure development;anatomical structure formation involved in morphogenesis;biological adhesion;biological regulation;biosynthetic process;carbohydrate transport;cell adhesion;cell differentiation;cellular component assembly;cellular component organization;cellular metabolic process;cellular nitrogen compound metabolic process;cellular process;developmental process;establishment of …	cell cortex;cell part;cell projection;cytoplasm;cytoskeleton;cytosol;intracellular membrane-bounded organelle;intracellular non-membrane-bounded organelle;intracellular organelle;macromolecular complex;membrane;organelle;plasma membrane;protein complex;site of polarized growth	+	siNT_siRBM39	69	8	3.38662	0.000104664	2.86265	0.0044093	0.436286	5.60701	17.7517	17.6434	17.6443	17.4164	17.1911	17.2068	17.2303	17.0825	17.4529	17.3996	17.335	17.2148	17.5693	16.8772	17.3262	16.9938	17.7481	17.7089	17.7666	17.8107
	2.15827	-0.259762	Q13423	NNTM_HUMAN	NNT	Color2 [A=255, R=169, G=169, B=169]	1	4		+	biological regulation;catabolic process;cellular homeostasis;cellular metabolic process;cellular process;cofactor metabolic process;establishment of localization;homeostatic process;hydrogen transport;ion transport;metabolic process;small molecule metabolic process;transport	cell part;intracellular membrane-bounded organelle;intracellular organelle;membrane;mitochondrion;organelle	+	siNT_siRBM39	515	42	5.45307	0	2.15827	0.0143527	-0.259762	-4.02164	19.9967	20.1481	20.1954	20.2991	20.4039	20.4347	20.453	20.3869	20.2831	20.4553	20.3015	20.3434	20.6246	20.7273	20.5879	20.4699	20.0815	20.0957	20.1275	19.9392
	2.69531	0.158444	Q9BWH6	RPAP1_HUMAN	RPAP1	Color2 [A=255, R=169, G=169, B=169]	1	4		+	biosynthetic process;cellular metabolic process;cellular nitrogen compound metabolic process;cellular process;macromolecule metabolic process;metabolic process;nitrogen compound metabolic process;nucleobase-containing compound metabolic process;primary metabolic process;RNA metabolic process;transcription from RNA polymerase II promoter	cell part;intracellular membrane-bounded organelle;intracellular organelle;nucleus;organelle	+	siNT_siRBM39	252	24	2.11038	0.00149544	2.69531	0.00559208	0.158444	5.19892	18.5031	18.485	18.4128	18.4102	18.3452	18.2644	18.2689	18.2988	18.59	18.1034	18.707	18.2858	18.2295	18.0499	17.9509	17.7599	18.2538	18.3617	18.1764	18.2755
	0.81962	0.116452	P56945	BCAR1_HUMAN	BCAR1	Color2 [A=255, R=169, G=169, B=169]	1	4		+	biological adhesion;biological regulation;cell activation;cell adhesion;cell division;cell motility;cell proliferation;cellular component movement;cellular component organization;cellular process;coagulation;cytoskeleton organization;immune system process;locomotion;multicellular organismal process;organelle organization;regulation of body fluid levels;response to chemical stimulus;response to en…	cell part;cell projection;cytoplasm;cytoskeleton;cytosol;intracellular non-membrane-bounded organelle;intracellular organelle;membrane;nucleolus;organelle;plasma membrane			271	25	4.83719	9.46372e-06	0.81962	0.187135	0.116452	1.643	19.3769	19.4685	19.4666	19.5753	19.4751	19.2324	19.2826	19.4314	19.7065	20.0845	19.4748	19.626	19.2873	19.4283	19.3984	19.2512	20.0109	20.1124	20.0181	19.9995
	2.82127	0.43351	P29597	TYK2_HUMAN	TYK2	Color2 [A=255, R=169, G=169, B=169]	1	4		+	biological regulation;cell differentiation;cell motility;cellular component movement;cellular metabolic process;cellular process;developmental process;immune system process;locomotion;macromolecule metabolic process;macromolecule modification;metabolic process;phosphorus metabolic process;primary metabolic process;protein metabolic process;protein modification process;protein phosphorylation;resp…	cell part;cytoplasm;cytoskeleton;cytosol;extracellular organelle;intracellular membrane-bounded organelle;intracellular non-membrane-bounded organelle;intracellular organelle;nucleus;organelle;vesicle	+	siNT_siRBM39	129	14	7.09862	0	2.82127	0.00486918	0.43351	5.50407	18.6677	18.6948	18.907	18.8016	18.1905	18.3765	18.311	18.4591	18.9605	19.0494	19.1736	18.7662	17.7513	16.7315	17.2312	17.0442	18.5282	18.5856	18.5898	18.3929
	1.38154	0.615656	Q5XG87	PAPD7_HUMAN	TENT4A	Color2 [A=255, R=169, G=169, B=169]	1	4		+	cell division;cellular component organization;cellular metabolic process;cellular nitrogen compound metabolic process;cellular process;chromosome organization;DNA metabolic process;DNA packaging;DNA repair;macromolecule metabolic process;metabolic process;nitrogen compound metabolic process;nucleobase-containing compound metabolic process;organelle organization;primary metabolic process;response …	cell part;cytoplasm;intracellular membrane-bounded organelle;intracellular organelle;nucleoplasm;nucleus;organelle			29	3	1.56053	0.00589403	1.38154	0.0600683	0.615656	2.58412	16.457	16.6721	16.681	15.6914	15.8927	15.7476	15.7062	15.6924	15.9221	16.8932	16.9193	16.6001	16.0404	16.8321	17.1166	16.0608	17.2656	16.9006	16.7875	16.3845
	4.34711	0.86895	Q13470	TNK1_HUMAN	TNK1	Color2 [A=255, R=169, G=169, B=169]	1	4		+	biological regulation;cell differentiation;cell motility;cellular component movement;cellular metabolic process;cellular process;developmental process;immune system process;locomotion;macromolecule metabolic process;macromolecule modification;metabolic process;phosphorus metabolic process;primary metabolic process;protein metabolic process;protein modification process;protein phosphorylation;resp…	cell part;cytoplasm;cytosol;membrane	+	siNT_siRBM39	65	9	3.50589	8.13073e-05	4.34711	0.00236145	0.86895	10.4529	19.0262	19.1311	19.1392	19.0007	18.1951	18.0771	18.1303	18.4188	19.3641	19.0721	19.4579	19.0393	20.2729	19.2416	19.1368	18.7958	18.578	18.4969	18.4885	18.4179
+	7.01371	1.72675	Q14498	RBM39_HUMAN	RBM39	Color2 [A=255, R=255, G=0, B=255]	9	4	+	+	biological regulation;biosynthetic process;cellular metabolic process;cellular nitrogen compound metabolic process;cellular process;macromolecule metabolic process;metabolic process;mRNA metabolic process;mRNA processing;nitrogen compound metabolic process;nucleobase-containing compound metabolic process;primary metabolic process;RNA metabolic process;RNA processing;RNA splicing	cell part;cytoskeleton;intracellular non-membrane-bounded organelle;intracellular organelle;microtubule organizing center;nucleoplasm;organelle	+	siNT_siRBM39	238	17	13.0498	0	7.01371	0	1.72675	29.6856	20.9621	21.0555	21.1061	20.9003	19.2161	19.2394	19.285	19.3763	20.8453	21.1456	20.9368	20.8246	18.9719	19.2426	18.9242	18.8034	20.7756	20.915	20.8422	20.8805
	1.2774	-0.128108	Q15042	RB3GP_HUMAN	RAB3GAP1	Color2 [A=255, R=169, G=169, B=169]	1	4		+	anatomical structure development;anatomical structure morphogenesis;biological regulation;cellular component organization;cellular homeostasis;cellular ion homeostasis;cellular process;developmental process;establishment of localization;homeostatic process;organelle organization	cell part;cytoplasm;extracellular organelle;macromolecular complex;organelle;protein complex;vesicle			368	32	1.42233	0.00847728	1.2774	0.0746355	-0.128108	-2.40691	19.1034	19.1505	19.1658	19.3375	19.3197	19.2948	19.3582	19.297	19.4712	19.3984	19.3252	19.2393	19.5332	19.2317	19.2002	18.9559	19.5547	19.4957	19.4701	19.4201
	0.185665	-0.0701485	P29375	KDM5A_HUMAN	KDM5A	Color2 [A=255, R=169, G=169, B=169]	1	4		+	biological regulation;biosynthetic process;cellular component organization;cellular metabolic process;cellular nitrogen compound metabolic process;cellular process;chromatin modification;chromatin organization;chromosome organization;developmental process;macromolecule metabolic process;metabolic process;multicellular organismal development;multicellular organismal process;nitrogen compound metab…	cell part;cytoplasm;intracellular membrane-bounded organelle;intracellular non-membrane-bounded organelle;intracellular organelle;nucleolus;nucleoplasm;nucleus;organelle			85	10	2.11123	0.00149294	0.185665	0.700533	-0.0701485	-0.474187	17.6658	18.0869	17.4337	17.5496	17.6711	17.7141	17.7755	17.8558	17.6092	17.6318	16.5529	17.3267	18.0605	18.2834	18.4816	17.9346	18.027	17.9064	17.8336	17.7328
	1.15591	0.160267	P26641	EF1G_HUMAN	EEF1G	Color2 [A=255, R=169, G=169, B=169]	1	4		+	biosynthetic process;cellular metabolic process;cellular process;macromolecule metabolic process;metabolic process;multi-organism process;primary metabolic process;protein metabolic process;response to biotic stimulus;response to stimulus;translation;translational elongation	cell part;cytoplasm;cytosol;extracellular organelle;intracellular membrane-bounded organelle;intracellular organelle;membrane;nucleus;organelle;vesicle			383	26	2.84821	0.000316411	1.15591	0.0946105	0.160267	2.20275	22.5295	22.6252	22.3715	22.6151	22.4676	22.3183	22.427	22.2873	21.9194	22.5691	21.718	22.3634	21.7159	21.803	21.6951	22.2639	22.543	22.6281	22.7285	22.6673
	0.343232	-0.0620446	P20810	ICAL_HUMAN	CAST	Color2 [A=255, R=169, G=169, B=169]	1	4		+	biological regulation	cell part;cytoplasm;cytosol;membrane			307	26	4.99701	3.42759e-06	0.343232	0.508381	-0.0620446	-0.800952	20.1762	20.241	20.1783	20.4358	20.3799	20.2101	20.2734	20.416	20.5011	21.183	20.4028	20.3865	20.339	20.2904	20.4586	20.4205	19.5345	19.6645	19.2937	19.3728
	0.448642	0.166749	Q6NSJ0	MYORG_HUMAN	MYORG	Color2 [A=255, R=169, G=169, B=169]	1	4		+	anatomical structure development;biological regulation;carbohydrate metabolic process;cell development;cellular process;developmental process;metabolic process;primary metabolic process	cell part;membrane			47	5	9.20757	0	0.448642	0.406001	0.166749	0.999984	18.8317	18.6824	18.5215	18.3486	18.088	18.5208	18.3995	18.7089	19.0564	18.5278	19.313	18.947	19.0577	18.9285	18.8092	18.34	16.2406	15.9517	16.2602	16.0806
	3.96995	0.404161	P31350	RIR2_HUMAN	RRM2	Color2 [A=255, R=169, G=169, B=169]	1	4		+	biological regulation;biosynthetic process;cell cycle;cellular component assembly;cellular component organization;cellular metabolic process;cellular nitrogen compound metabolic process;cellular process;DNA metabolic process;DNA replication;macromolecular complex assembly;macromolecule metabolic process;metabolic process;mitotic cell cycle;nitrogen compound metabolic process;nucleobase-containing…	cell part;cytoplasm;cytosol;intracellular membrane-bounded organelle;intracellular organelle;nucleoplasm;nucleus;organelle	+	siNT_siRBM39	200	21	3.28779	0.000127168	3.96995	0.001568	0.404161	8.9716	20.8614	20.9279	20.9982	21.0609	20.5916	20.5417	20.5639	20.5345	21.1683	21.4952	20.9704	20.9386	20.9758	20.7101	20.5549	20.8423	20.9503	21.0595	20.99	20.9686
	0.964856	0.243768	Q8NDA8	MROH1_HUMAN	MROH1	Color2 [A=255, R=169, G=169, B=169]	1	4		+					170	17	4.97595	3.39271e-06	0.964856	0.139311	0.243768	1.88482	19.0114	18.7255	18.552	18.6353	18.5089	18.6199	18.5698	18.2507	18.2796	17.688	18.0997	17.7073	16.6547	17.5437	16.0807	17.1261	18.1203	18.2279	18.5052	18.4186
	0.717692	-0.0600963	P53618	COPB_HUMAN	COPB1	Color2 [A=255, R=169, G=169, B=169]	1	4		+	cellular component organization;cellular process;establishment of localization;Golgi vesicle transport;membrane organization;organelle organization;protein transport;transport;vesicle organization;vesicle-mediated transport;viral reproduction	cell part;cytoplasm;cytoplasmic membrane-bounded vesicle;cytosol;Golgi apparatus;intracellular membrane-bounded organelle;intracellular organelle;macromolecular complex;membrane;organelle;plasma membrane;protein complex;vesicle			434	39	1.94025	0.00223906	0.717692	0.231399	-0.0600963	-1.47153	20.5173	20.5507	20.5366	20.6912	20.6503	20.6268	20.6101	20.6491	20.7497	20.8165	20.6873	20.6926	20.3904	20.5472	20.6773	20.6142	20.6922	20.7804	20.6876	20.6953
	0.28377	-0.0481825	Q9NVA2	SEP11_HUMAN	SEPTIN11	Color2 [A=255, R=169, G=169, B=169]	1	4		+	cell cycle;cell division;cellular component assembly;cellular component organization;cellular process;macromolecular complex assembly;protein complex assembly	cell part;cell projection;cytoplasm;extracellular organelle;neuron projection;organelle;synapse;vesicle			203	16	2.67177	0.000452212	0.28377	0.574217	-0.0481825	-0.682698	20.6138	20.7564	20.9076	20.8468	20.7595	20.8558	20.8045	20.8975	20.9115	21.1851	20.7509	20.8967	20.7641	20.6075	20.7198	20.5486	21.0414	21.1051	21.0847	20.9961
	0.184773	0.0512061	O95801	TTC4_HUMAN	TTC4	Color2 [A=255, R=169, G=169, B=169]	1	4		+					108	12	1.98518	0.00201368	0.184773	0.701733	0.0512061	0.472194	19.0912	19.5641	19.5179	19.4634	19.3678	19.3725	19.3285	19.363	19.2312	19.7169	19.1312	19.0906	19.5647	19.3279	19.1775	19.1972	19.7065	19.8327	19.9064	19.7131
	1.67233	0.0709438	Q9H2M9	RBGPR_HUMAN	RAB3GAP2	Color2 [A=255, R=169, G=169, B=169]	1	4		+	biological regulation;establishment of localization;protein transport;transport	cell part;cytoplasm;macromolecular complex;membrane;plasma membrane;protein complex	+	siNT_siRBM39	349	35	2.80332	0.000345565	1.67233	0.035391	0.0709438	3.0945	20.0917	20.1081	20.0869	20.0661	19.9576	20.041	20.0173	20.0532	20.2078	20.1186	20.1008	20.2	20.0742	19.7493	19.613	19.4674	20.1285	20.0636	20.0576	20.0188
	0.393094	0.0470982	P08559	ODPA_HUMAN	PDHA1	Color2 [A=255, R=169, G=169, B=169]	1	4		+	alcohol metabolic process;biological regulation;biosynthetic process;carbohydrate metabolic process;catabolic process;cellular ketone metabolic process;cellular metabolic process;cellular process;cofactor metabolic process;generation of precursor metabolites and energy;metabolic process;organic acid metabolic process;primary metabolic process;small molecule metabolic process	cell part;intracellular membrane-bounded organelle;intracellular organelle;macromolecular complex;mitochondrion;nucleus;organelle;protein complex;pyruvate dehydrogenase complex			228	20	4.20707	3.1443e-05	0.393094	0.457001	0.0470982	0.896559	20.2934	20.4977	20.4852	20.4229	20.3341	20.3432	20.4361	20.3974	20.3442	20.4651	20.0414	20.2144	19.9523	19.6662	19.7575	20.0113	20.2819	20.177	20.2511	20.1336
	0.115528	-0.0217199	Q10570	CPSF1_HUMAN	CPSF1	Color2 [A=255, R=169, G=169, B=169]	1	4		+	biosynthetic process;cellular metabolic process;cellular nitrogen compound metabolic process;cellular process;establishment of localization;macromolecule metabolic process;metabolic process;mRNA metabolic process;mRNA processing;nitrogen compound metabolic process;nuclear transport;nucleobase-containing compound metabolic process;nucleobase-containing compound transport;nucleocytoplasmic transpor…	cell part;macromolecular complex;mRNA cleavage factor complex;nucleoplasm;protein complex			323	38	3.21841	0.000140203	0.115528	0.806766	-0.0217199	-0.310851	19.5488	19.5419	19.6642	19.7681	19.6899	19.6595	19.7341	19.5265	19.502	19.3241	19.2522	19.3409	19.6155	19.1128	19.0101	19.2099	19.6921	19.7697	19.7583	19.7487
	0.738853	-0.135769	P49006	MRP_HUMAN	MARCKSL1	Color2 [A=255, R=169, G=169, B=169]	1	4		+	biological regulation	cell part;cytoplasm;extracellular organelle;membrane;organelle;plasma membrane;vesicle			38	3	4.31986	2.39808e-05	0.738853	0.221172	-0.135769	-1.50732	20.2214	20.4668	20.4326	20.4012	20.7184	20.4	20.4321	20.5145	20.6581	20.34	20.5158	20.2164	20.7225	20.5271	20.3298	20.4298	19.8471	19.8634	19.1682	19.5304
	0.220077	-0.038713	Q7KZF4	SND1_HUMAN	SND1	Color2 [A=255, R=169, G=169, B=169]	1	4		+	biological regulation;biosynthetic process;cell differentiation;cellular metabolic process;cellular nitrogen compound metabolic process;cellular process;developmental process;gene silencing;macromolecule metabolic process;metabolic process;nitrogen compound metabolic process;nucleobase-containing compound metabolic process;primary metabolic process;regulation of gene expression, epigenetic;RNA me…	cell part;cytoplasm;cytoplasmic membrane-bounded vesicle;extracellular organelle;intracellular membrane-bounded organelle;intracellular organelle;macromolecular complex;membrane;mitochondrion;nucleus;organelle;ribonucleoprotein complex;RNAi effector complex;vesicle			607	46	2.24106	0.00112752	0.220077	0.656017	-0.038713	-0.549572	21.231	21.4094	21.45	21.5273	21.5386	21.4107	21.4196	21.4036	21.3628	21.8067	21.0312	21.2808	20.8127	21.1227	21.0752	21.27	20.9262	21.0286	20.9652	20.9877
	0.537651	-0.0852661	P11274	BCR_HUMAN	BCR	Color2 [A=255, R=169, G=169, B=169]	1	4		+	anatomical structure development;anatomical structure morphogenesis;biological regulation;cellular component organization;cellular metabolic process;cellular process;cytoskeleton organization;developmental process;macromolecule metabolic process;macromolecule modification;metabolic process;multicellular organismal process;neurological system process;organelle organization;peptidyl-amino acid modi…	cell part;cytosol;extracellular organelle;macromolecular complex;membrane;organelle;protein complex;vesicle			199	20	4.81709	9.375e-06	0.537651	0.337269	-0.0852661	-1.1604	18.2048	18.3649	18.4726	18.4749	18.4919	18.4268	18.3859	18.5536	18.8383	18.9044	18.7539	18.5781	18.8889	18.5958	18.4748	18.3332	18.036	17.9586	17.8343	17.9729
	2.44769	0.509455	Q6UWP2	DHR11_HUMAN	DHRS11	Color2 [A=255, R=169, G=169, B=169]	1	4		+		extracellular region	+	siNT_siRBM39	68	6	3.20309	0.000141864	2.44769	0.00874259	0.509455	4.63285	18.8514	18.9804	18.512	18.692	18.2108	18.171	18.3696	18.2465	18.8528	19.1999	18.8726	19.1153	17.0701	17.476	18.0623	18.552	18.3358	18.2518	18.2108	18.1851
	0.463783	0.0878897	Q9NXC5	MIO_HUMAN	MIOS	Color2 [A=255, R=169, G=169, B=169]	1	4		+		cell part;cytoplasm;intracellular membrane-bounded organelle;intracellular organelle;membrane;nucleoplasm;nucleus;organelle			183	19	4.86284	6.39488e-06	0.463783	0.392467	0.0878897	1.02769	18.6492	18.81	18.9042	19.0559	18.7737	18.7781	18.7695	18.7465	18.8263	18.9516	18.6855	18.7009	18.7208	18.4096	18.824	18.6879	19.3079	19.3686	19.3852	19.2949
	0.146501	-0.033885	Q5SQI0	ATAT_HUMAN	ATAT1	Color2 [A=255, R=169, G=169, B=169]	1	4		+	anatomical structure development;biological regulation;cell development;cellular component organization;cellular metabolic process;cellular process;developmental process;macromolecule metabolic process;macromolecule modification;metabolic process;multicellular organismal process;organelle organization;peptidyl-amino acid modification;primary metabolic process;protein acylation;protein metabolic p…	cell part;cell projection;cytosol;intracellular non-membrane-bounded organelle;intracellular organelle;neuron projection;organelle			72	8	2.05969	0.0016908	0.146501	0.755988	-0.033885	-0.384775	18.4311	18.5818	18.6134	18.5472	18.533	18.7927	18.566	18.4173	19.017	19.054	18.5847	18.7056	19.4338	19.0839	18.8042	18.8889	18.9148	18.8705	18.8734	18.6695
	0.0261525	0.00183105	P42858	HD_HUMAN	HTT	Color2 [A=255, R=169, G=169, B=169]	1	4		+	aging;amine metabolic process;amine transport;amino acid transport;anatomical structure development;anatomical structure formation involved in morphogenesis;behavior;behavioral interaction between organisms;biological regulation;biosynthetic process;cell death;cell development;cellular amide metabolic process;cellular amino acid metabolic process;cellular component movement;cellular component org…	cell part;cell projection;cytoplasm;cytosol;endoplasmic reticulum;endosome;Golgi apparatus;intracellular membrane-bounded organelle;intracellular organelle;macromolecular complex;membrane;mitochondrion;neuron projection;nucleoplasm;nucleus;organelle;protein complex;vacuole			427	50	5.45822	0	0.0261525	0.950795	0.00183105	0.0764337	18.8344	18.8948	18.9189	18.9181	18.8834	18.8639	18.9274	18.8842	18.9863	19.0771	19.0444	18.9656	18.7213	18.5312	18.5854	18.2451	19.1736	19.1129	19.185	19.0773
	0.418939	-0.0717564	Q8IVF7	FMNL3_HUMAN	FMNL3	Color2 [A=255, R=169, G=169, B=169]	1	4		+	biological regulation;cell motility;cellular component movement;cellular component organization;cellular process;cytoskeleton organization;locomotion;organelle organization;response to stimulus;signal transduction	cell part;cytoplasm;cytosol			141	17	7.75449	0	0.418939	0.431047	-0.0717564	-0.945047	18.8329	18.7898	18.5492	18.575	18.6943	18.7942	18.7707	18.7747	18.2487	18.3804	18.2614	18.3232	17.8771	18.0955	18.1706	18.2703	19.014	18.9995	19.0806	19.0686
	0.110953	0.0159788	O00468	AGRIN_HUMAN	AGRN	Color2 [A=255, R=169, G=169, B=169]	1	4		+	amine metabolic process;biological regulation;biosynthetic process;carbohydrate metabolic process;catabolic process;cellular component organization;cellular lipid metabolic process;cellular localization;cellular membrane organization;cellular metabolic process;cellular process;detection of stimulus;extracellular matrix organization;extracellular structure organization;lipid metabolic process;loca…	cell part;cell surface;cytoplasm;extracellular matrix;extracellular organelle;extracellular region;extracellular space;membrane;organelle;plasma membrane;synapse;vesicle			206	25	7.31365	0	0.110953	0.813218	0.0159788	0.299661	19.4321	19.5383	19.3384	19.5354	19.4764	19.4397	19.4841	19.3801	19.4756	19.6759	19.1348	19.3883	18.9007	18.8593	18.5563	18.4573	18.3848	18.4966	18.435	18.4039
	0.0585092	-0.0083189	P13995	MTDC_HUMAN	MTHFD2	Color2 [A=255, R=169, G=169, B=169]	1	4		+	biosynthetic process;cellular aromatic compound metabolic process;cellular metabolic process;cellular nitrogen compound metabolic process;cellular process;cofactor metabolic process;heterocycle metabolic process;metabolic process;nitrogen compound metabolic process;one-carbon metabolic process;small molecule metabolic process	cell part;extracellular space;intracellular membrane-bounded organelle;intracellular organelle;mitochondrion;organelle			97	10	2.32426	0.000922639	0.0585092	0.897676	-0.0083189	-0.165537	20.9052	20.8737	20.9384	21.0879	20.9996	20.9573	20.9634	20.9183	20.6099	20.9476	20.3642	20.5596	20.1891	20.0018	20.27	20.9909	20.9936	21.0646	20.9218	20.9869
	1.55372	0.171608	Q70CQ2	UBP34_HUMAN	USP34	Color2 [A=255, R=169, G=169, B=169]	1	4		+	biological regulation;catabolic process;cellular metabolic process;cellular process;macromolecule metabolic process;macromolecule modification;metabolic process;primary metabolic process;protein metabolic process;protein modification by small protein conjugation or removal;protein modification process;proteolysis;proteolysis involved in cellular protein catabolic process;response to stimulus;sign…	cell part;cytoplasm;cytosol;intracellular membrane-bounded organelle;intracellular organelle;nucleus;organelle	+	siNT_siRBM39	229	27	1.47918	0.00729388	1.55372	0.0431841	0.171608	2.88313	18.495	18.5246	18.4866	18.3636	18.1669	18.3584	18.377	18.2811	18.3752	17.9499	18.4898	18.1597	18.4704	17.4875	17.7581	17.8619	18.1613	18.2232	18.2233	18.3294
	2.03385	-0.316588	Q96F24	NRBF2_HUMAN	NRBF2	Color2 [A=255, R=169, G=169, B=169]	1	4		+	biological regulation;biosynthetic process;cellular metabolic process;cellular nitrogen compound metabolic process;cellular process;macromolecule metabolic process;metabolic process;nitrogen compound metabolic process;nucleobase-containing compound metabolic process;primary metabolic process;RNA metabolic process;transcription initiation, DNA-dependent	cell part;cytoplasm;nucleoplasm	+	siNT_siRBM39	34	3	2.56307	0.000554974	2.03385	0.0178365	-0.316588	-3.77354	17.6846	17.8444	17.9188	18.0427	18.3023	18.162	18.1514	18.1411	18.3715	18.2733	18.2939	17.8771	18.8319	18.244	18.4685	18.3	18.5021	18.5652	18.2588	18.374
	2.85169	0.444437	Q9H7E9	CH033_HUMAN	C8orf33	Color2 [A=255, R=169, G=169, B=169]	1	4		+			+	siNT_siRBM39	52	7	3.02573	0.000223507	2.85169	0.00447005	0.444437	5.57961	19.6691	19.6666	19.5387	19.7194	19.3871	19.0602	19.2249	19.1438	19.7452	20.1032	19.6122	19.5692	20.4919	19.5919	19.2919	18.7186	20.6891	20.7175	20.5555	20.4406
	3.57293	0.6158	Q8TDX7	NEK7_HUMAN	NEK7	Color2 [A=255, R=169, G=169, B=169]	1	4		+	biological regulation;cellular component assembly;cellular component organization;cellular metabolic process;cellular process;cytokinesis;cytoskeleton organization;macromolecule metabolic process;macromolecule modification;metabolic process;organelle assembly;organelle organization;phosphorus metabolic process;primary metabolic process;protein metabolic process;protein modification process;protei…	cell part;cytoplasm;macromolecular complex;microtubule organizing center;nucleoplasm;protein complex	+	siNT_siRBM39	118	11	7.46175	0	3.57293	0.00270051	0.6158	7.61447	19.562	19.8226	19.7316	19.6233	19.0018	19.0311	19.0057	19.2378	19.6954	19.7735	19.5958	19.7595	20.0603	19.5812	19.7666	19.7497	20.2357	20.1993	20.3222	20.1739
	0.0327308	-0.00573206	Q01813	PFKAP_HUMAN	PFKP	Color2 [A=255, R=169, G=169, B=169]	1	4		+	alcohol metabolic process;carbohydrate metabolic process;cellular metabolic process;cellular process;metabolic process;phosphorus metabolic process;primary metabolic process;small molecule metabolic process	cell part;cytosol;extracellular organelle;intracellular membrane-bounded organelle;intracellular organelle;membrane;nucleus;organelle;vesicle			420	33	3.48653	8.39937e-05	0.0327308	0.937923	-0.00573206	-0.0950048	21.6701	21.849	21.707	21.8791	21.8546	21.7342	21.8138	21.7255	21.5641	22.0234	21.1548	21.6443	21.2088	21.2527	21.1544	21.4547	22.0024	22.0426	22.071	22.0594
	1.84963	-0.127079	Q14980	NUMA1_HUMAN	NUMA1	Color2 [A=255, R=169, G=169, B=169]	1	4		+	cell cycle;cell differentiation;cell division;cellular component organization;cellular process;cytoskeleton organization;developmental process;establishment of localization;meiotic cell cycle;mitosis;mitotic cell cycle;nuclear division;nucleus organization;organelle fission;organelle organization	apical part of cell;cell body;cell part;cell projection;chromosome;cytoplasm;cytosol;extracellular organelle;intracellular membrane-bounded organelle;intracellular non-membrane-bounded organelle;intracellular organelle;macromolecular complex;membrane;neuron projection;neuronal cell body;nucleoplasm;nucleus;organelle;protein complex;vesicle	+	siNT_siRBM39	967	91	4.60899	1.69372e-05	1.84963	0.025168	-0.127079	-3.42037	19.0321	19.1129	19.0826	19.0744	19.1969	19.1291	19.194	19.2904	19.1136	19.4945	19.2022	19.061	20.0385	19.8101	19.6163	19.5305	19.0707	19.1297	18.9403	19.007
	0.0517414	-0.0710716	Q9H6L2	TM231_HUMAN	TMEM231	Color2 [A=255, R=169, G=169, B=169]	1	4		+	anatomical structure formation involved in morphogenesis;biological regulation;cellular component assembly;cellular component organization;cellular process;developmental process;response to stimulus;signal transduction	cell part			19	2	3.38649	0.000104625	0.0517414	0.910022	-0.0710716	-0.147347	17.2812	18.234	18.1114	17.0702	18.1644	18.0182	18.1988	16.5998	16.914	16.5879	17.3565	16.1663	17.0769	17.0308	17.0261	16.2939	18.7113	18.6844	18.9245	18.73
	0.56998	0.0684586	Q9UBQ7	GRHPR_HUMAN	GRHPR	Color2 [A=255, R=169, G=169, B=169]	1	4		+	cellular aldehyde metabolic process;cellular component assembly;cellular component organization;cellular ketone metabolic process;cellular metabolic process;cellular nitrogen compound metabolic process;cellular process;establishment of localization;excretion;macromolecular complex assembly;metabolic process;multicellular organismal process;nitrogen compound metabolic process;organic acid metaboli…	cell part;cytoplasm;cytosol;extracellular organelle;organelle;vesicle			133	13	4.19826	3.34821e-05	0.56998	0.315077	0.0684586	1.21737	20.8587	20.9873	21.1077	21.0268	20.9048	20.9501	20.9736	20.8782	20.9858	21.3533	21.1532	20.9434	19.8743	20.2115	20.4906	20.5738	20.9421	20.9337	20.9611	20.8465
	2.1798	0.881128	Q53G44	IF44L_HUMAN	IFI44L	Color2 [A=255, R=169, G=169, B=169]	1	4		+	immune system process;multi-organism process;response to biotic stimulus;response to stimulus;response to stress	cell part;cytoplasm	+	siNT_siRBM39	143	13	11.0815	0	2.1798	0.0138778	0.881128	4.06541	19.1809	18.8962	19.0271	19.7957	18.5168	18.1764	18.4653	18.2169	18.3439	18.5657	19.0079	18.6627	17.3376	16.8181	16.0704	16.759	22.1328	22.1653	22.1422	22.1422
	2.56836	-0.207645	P51452	DUS3_HUMAN	DUSP3	Color2 [A=255, R=169, G=169, B=169]	1	4		+	biological regulation;cellular metabolic process;cellular process;developmental process;embryo development;immune system process;macromolecule metabolic process;macromolecule modification;metabolic process;phosphorus metabolic process;primary metabolic process;protein dephosphorylation;protein metabolic process;protein modification process;regulation of cell cycle;regulation of mitotic cell cycle…	cell part;cytoplasm;cytosol;extracellular organelle;intracellular membrane-bounded organelle;intracellular organelle;nucleoplasm;nucleus;organelle;vesicle	+	siNT_siRBM39	88	9	3.11024	0.00017455	2.56836	0.00736661	-0.207645	-4.90336	20.4227	20.5221	20.5362	20.3704	20.7036	20.6558	20.6391	20.6836	20.6737	20.8913	20.6654	20.8289	21.5896	20.8646	20.9794	20.617	21.2973	21.2461	21.319	21.0531
	0.2658	0.0243125	Q63HN8	RN213_HUMAN	RNF213	Color2 [A=255, R=169, G=169, B=169]	1	4		+	cellular metabolic process;cellular process;macromolecule metabolic process;macromolecule modification;metabolic process;primary metabolic process;protein metabolic process;protein modification by small protein conjugation or removal;protein modification process	cell part;cytoplasm;intracellular non-membrane-bounded organelle;intracellular organelle;membrane;nucleolus;organelle			1205	137	11.6076	0	0.2658	0.597696	0.0243125	0.645887	18.9807	18.8951	18.8545	18.9131	18.9084	18.904	18.9267	18.8071	18.7654	18.8775	18.9612	18.5884	18.3688	18.0024	17.989	17.7351	20.5243	20.5851	20.6333	20.5672
	0.185544	0.0414481	Q9Y277	VDAC3_HUMAN	VDAC3	Color2 [A=255, R=169, G=169, B=169]	1	4		+	cellular process;establishment of localization;nucleobase-containing compound transport;transmembrane transport;transport	cell part;extracellular organelle;intracellular membrane-bounded organelle;intracellular organelle;macromolecular complex;membrane;mitochondrion;nucleus;organelle;protein complex;vesicle			164	12	1.66922	0.00446419	0.185544	0.700629	0.0414481	0.473917	21.1856	21.5331	21.5377	21.3537	21.292	21.4024	21.3661	21.3838	21.3599	21.7548	21.1753	21.5693	20.6105	20.9548	21.1115	21.2637	21.2672	21.2164	21.3765	21.2261
	1.51457	-0.25098	Q7Z3D6	GLUCM_HUMAN	DGLUCY	Color2 [A=255, R=169, G=169, B=169]	1	4		+		cell part;intracellular membrane-bounded organelle;intracellular organelle;mitochondrion;organelle	+	siNT_siRBM39	115	12	3.6852	5.4007e-05	1.51457	0.0464261	-0.25098	-2.81439	19.7589	19.5342	19.4999	19.6376	19.9409	19.9211	19.9156	19.6568	18.717	18.9243	19.0018	19.0403	20.0276	19.3487	19.1401	19.2457	19.5184	19.646	19.5904	19.7056
	0.285262	0.0538387	P53814	SMTN_HUMAN	SMTN	Color2 [A=255, R=169, G=169, B=169]	1	4		+	anatomical structure development;developmental process;multicellular organismal process;muscle contraction	cell part;cytoplasm;cytoskeleton;intracellular non-membrane-bounded organelle;intracellular organelle;nucleoplasm;organelle			243	27	2.75296	0.000389471	0.285262	0.572507	0.0538387	0.685729	19.1014	19.2783	19.2251	19.4234	19.2782	19.1012	19.2626	19.1709	19.7823	20.1264	19.5811	19.6117	20.1852	19.8441	19.575	19.3788	19.6282	19.7676	19.6742	19.6706
	2.0412	-0.35597	O43395	PRPF3_HUMAN	PRPF3	Color2 [A=255, R=169, G=169, B=169]	1	4		+	cellular component assembly;cellular component organization;cellular macromolecular complex assembly;cellular metabolic process;cellular nitrogen compound metabolic process;cellular process;macromolecular complex assembly;macromolecule metabolic process;metabolic process;mRNA metabolic process;mRNA processing;nitrogen compound metabolic process;nucleobase-containing compound metabolic process;pri…	cell part;cytoplasm;intracellular membrane-bounded organelle;intracellular organelle;macromolecular complex;nucleoplasm;nucleus;organelle;ribonucleoprotein complex;small nuclear ribonucleoprotein complex;spliceosomal complex	+	siNT_siRBM39	170	18	3.50478	8.12749e-05	2.0412	0.0177505	-0.35597	-3.78798	19.1022	19.3691	19.3695	19.5263	19.7964	19.6636	19.6607	19.6704	19.5729	19.7852	19.6201	19.4552	20.4763	20.1847	20.0471	19.7263	19.8656	19.8772	19.7881	19.7796
	0.37042	0.353154	Q96PP9	GBP4_HUMAN	GBP4	Color2 [A=255, R=169, G=169, B=169]	1	4		+		cell part;cytoplasm;intracellular membrane-bounded organelle;intracellular organelle;nucleus;organelle			51	5	4.24419	2.97824e-05	NaN	1	0	NaN	16.2647	17.0611	16.3723	17.0962	17.0806	15.4695	16.6924	16.1392	16.357	16.4534	16.525	16.7052	17.0076	17.1612	17.0842	15.8745	18.3875	18.5125	18.5006	18.6143
	0.445798	-0.0640588	Q12888	TP53B_HUMAN	TP53BP1	Color2 [A=255, R=169, G=169, B=169]	1	4		+	biological regulation;biosynthetic process;cellular metabolic process;cellular nitrogen compound metabolic process;cellular process;DNA metabolic process;DNA recombination;DNA repair;macromolecule metabolic process;metabolic process;nitrogen compound metabolic process;nucleobase-containing compound metabolic process;primary metabolic process;response to DNA damage stimulus;response to stimulus;re…	cell part;cytoplasm;intracellular membrane-bounded organelle;intracellular non-membrane-bounded organelle;intracellular organelle;kinetochore;macromolecular complex;nucleoplasm;nucleus;organelle;protein complex			574	57	1.97773	0.00205747	0.445798	0.408322	-0.0640588	-0.994758	18.9834	19.1556	19.2006	19.2099	19.2357	19.1296	19.1516	19.2889	19.4393	19.7243	19.2727	19.3793	19.3004	18.9757	18.7749	18.8285	19.1787	19.3146	19.0164	19.067
	0.614528	-0.292223	Q5SVQ8	ZBT41_HUMAN	ZBTB41	Color2 [A=255, R=169, G=169, B=169]	1	4		+	biological regulation;biosynthetic process;cellular metabolic process;cellular nitrogen compound metabolic process;cellular process;macromolecule metabolic process;metabolic process;nitrogen compound metabolic process;nucleobase-containing compound metabolic process;primary metabolic process;RNA metabolic process	cell part;intracellular membrane-bounded organelle;intracellular organelle;nucleus;organelle			32	3	2.09696	0.0015485	0.614528	0.286583	-0.292223	-1.29497	17.505	17.5303	17.883	16.9484	17.6184	17.6312	17.6791	18.107	16.639	16.7621	17.3961	17.1297	17.789	17.5942	17.6732	18.1005	17.0764	17.0725	17.6583	17.2483
	1.13843	-0.111179	Q9H211	CDT1_HUMAN	CDT1	Color2 [A=255, R=169, G=169, B=169]	1	4		+	biological regulation;biosynthetic process;cell cycle;cellular metabolic process;cellular nitrogen compound metabolic process;cellular process;DNA metabolic process;DNA replication;macromolecule metabolic process;metabolic process;mitotic cell cycle;nitrogen compound metabolic process;nucleobase-containing compound metabolic process;primary metabolic process;regulation of cell cycle;regulation of…	cell part;cytosol;intracellular membrane-bounded organelle;intracellular organelle;nucleoplasm;nucleus;organelle			50	6	3.65161	6.17496e-05	1.13843	0.0978764	-0.111179	-2.17355	18.9149	18.9355	18.8901	18.999	19.0423	19.1043	19.1188	18.9188	18.1873	18.2878	17.7395	18.1438	19.3426	19.0186	18.3687	19.1267	18.6698	18.9077	18.5043	18.5513
	0.0994213	-0.0139661	Q8NFC6	BD1L1_HUMAN	BOD1L1	Color2 [A=255, R=169, G=169, B=169]	1	4		+		cell part;nucleoplasm			323	37	1.6716	0.00443217	0.0994213	0.831125	-0.0139661	-0.271117	17.4685	17.6361	17.5353	17.5214	17.6463	17.5084	17.4789	17.5836	17.6925	18.0132	17.5361	17.2996	18.094	17.7379	17.679	17.4826	18.0045	18.0851	17.9683	17.8977
	1.03776	-0.21326	Q15293	RCN1_HUMAN	RCN1	Color2 [A=255, R=169, G=169, B=169]	1	4		+	anatomical structure development;developmental process;embryo development	cell part;endoplasmic reticulum;intracellular membrane-bounded organelle;intracellular organelle;organelle			172	12	4.05159	3.97074e-05	1.03776	0.119758	-0.21326	-2.00591	20.4391	20.5475	20.5498	20.7633	20.9705	20.7165	20.8668	20.5991	20.133	20.9333	20.2536	20.3696	20.5515	20.9802	20.5807	20.8111	21.2591	21.5466	21.4291	21.4771
	1.27559	0.150474	P30038	AL4A1_HUMAN	ALDH4A1	Color2 [A=255, R=169, G=169, B=169]	1	4		+	amine metabolic process;biosynthetic process;catabolic process;cellular amino acid metabolic process;cellular ketone metabolic process;cellular metabolic process;cellular nitrogen compound metabolic process;cellular process;heterocycle metabolic process;metabolic process;nitrogen compound metabolic process;organic acid metabolic process;primary metabolic process;small molecule metabolic process	cell part			154	15	8.39679	0	1.27559	0.0749481	0.150474	2.40384	19.5118	19.7575	19.685	19.7192	19.5192	19.4562	19.4931	19.6032	19.8567	19.9059	19.7731	19.7764	19.8667	19.792	19.553	19.256	18.5401	18.3738	18.44	18.3791
	0.334977	0.0366387	Q03001	DYST_HUMAN	DST	Color2 [A=255, R=169, G=169, B=169]	1	4		+	biological adhesion;biological regulation;cell adhesion;cell junction organization;cell motility;cellular component assembly;cellular component movement;cellular component organization;cellular process;cytoskeleton organization;establishment or maintenance of cell polarity;extracellular matrix organization;extracellular structure organization;locomotion;organelle organization;regulation of cell c…	cell cortex;cell leading edge;cell part;cell projection;cytoplasm;cytoplasmic membrane-bounded vesicle;cytoskeleton;cytosol;extracellular organelle;intracellular membrane-bounded organelle;intracellular non-membrane-bounded organelle;intracellular organelle;macromolecular complex;membrane;neuron projection;nuclear envelope;nucleus;organelle;protein complex;vesicle			1615	182	1.93107	0.00228745	0.334977	0.516897	0.0366387	0.784833	18.7124	18.8469	18.8807	18.9239	18.7935	18.8103	18.7849	18.8287	19.0282	19.2357	18.93	18.8847	18.8836	18.7299	18.6505	18.519	18.8496	18.8979	18.8726	18.7995
+	5.14714	0.924053	Q92805	GOGA1_HUMAN	GOLGA1	Color2 [A=255, R=255, G=0, B=255]	9	4	+	+	cellular process;establishment of localization;Golgi vesicle transport;protein targeting;protein transport;transport;vesicle-mediated transport	cell part;Golgi apparatus;intracellular membrane-bounded organelle;intracellular organelle;membrane;organelle	+	siNT_siRBM39	133	16	8.40634	0	5.14714	0.002	0.924053	14.3646	18.4167	18.5548	18.4379	18.4608	17.492	17.4815	17.7134	17.4871	18.5869	18.7953	18.595	18.4879	19.1544	18.6915	18.7678	18.7409	18.4471	18.4042	18.3976	18.4035
	0.14005	-0.0346227	Q6PK04	CC137_HUMAN	CCDC137	Color2 [A=255, R=169, G=169, B=169]	1	4		+		cell part;intracellular non-membrane-bounded organelle;intracellular organelle;nucleolus;organelle			99	8	5.78209	0	0.14005	0.764106	-0.0346227	-0.36963	18.5523	18.8994	18.8625	18.6373	18.6676	18.7574	18.8505	18.8145	18.7102	18.89	18.4304	18.6216	18.0883	18.1495	17.787	17.9246	18.879	18.9479	19.0996	18.8843
	2.61205	0.358543	Q96GM8	TOE1_HUMAN	TOE1	Color2 [A=255, R=169, G=169, B=169]	1	4		+		cell part;intracellular membrane-bounded organelle;intracellular non-membrane-bounded organelle;intracellular organelle;nucleolus;nucleoplasm;nucleus;organelle	+	siNT_siRBM39	134	14	6.31016	0	2.61205	0.00684477	0.358543	5.00378	19.0902	19.1654	19.1322	19.3157	18.9069	18.8494	18.8466	18.6664	19.0589	19.2312	19.0192	19.1438	17.8234	17.9574	18.4325	18.0705	18.7134	19.0225	19.0737	19.1203
	1.31028	0.0572023	Q92616	GCN1_HUMAN	GCN1	Color2 [A=255, R=169, G=169, B=169]	1	4		+	biological regulation;biosynthetic process;cellular metabolic process;cellular process;macromolecule metabolic process;metabolic process;primary metabolic process;protein metabolic process;regulation of translation;translation	cell part;cytoplasm;intracellular non-membrane-bounded organelle;intracellular organelle;macromolecular complex;membrane;organelle;ribonucleoprotein complex;ribosome			1119	111	6.03276	0	1.31028	0.0701236	0.0572023	2.4626	20.2357	20.338	20.2653	20.2982	20.2246	20.2133	20.2484	20.2221	20.3784	20.5007	20.2467	20.383	20.111	19.9452	20.0351	20.0826	20.4697	20.4694	20.4818	20.4379
	1.76608	-0.19119	Q9Y2T2	AP3M1_HUMAN	AP3M1	Color2 [A=255, R=169, G=169, B=169]	1	4		+	cellular component movement;cellular process;cytoskeleton-dependent intracellular transport;establishment of localization;protein targeting;protein transport;transport;vacuolar transport;vesicle-mediated transport	AP-type membrane coat adaptor complex;cell part;Golgi apparatus;intracellular membrane-bounded organelle;intracellular organelle;lysosome;macromolecular complex;membrane;organelle;protein complex;vacuole	+	siNT_siRBM39	161	14	1.94532	0.00221379	1.76608	0.0297858	-0.19119	-3.26522	20.023	20.2389	20.2869	20.1954	20.3449	20.3885	20.3802	20.3953	20.2954	20.4007	20.2413	20.2506	19.7441	20.0342	20.2746	20.1027	20.1785	20.2097	20.2315	20.1676
	1.58988	0.235682	P80723	BASP1_HUMAN	BASP1	Color2 [A=255, R=169, G=169, B=169]	1	4		+	anatomical structure development;anatomical structure morphogenesis;biological regulation;cell differentiation;cell morphogenesis;cellular component morphogenesis;cellular component organization;cellular process;developmental process	cell part;cytoplasm;cytoskeleton;extracellular organelle;intracellular membrane-bounded organelle;intracellular non-membrane-bounded organelle;intracellular organelle;membrane;nucleus;organelle;plasma membrane;site of polarized growth;vesicle	+	siNT_siRBM39	140	11	5.24757	0	1.58988	0.0400821	0.235682	2.94706	19.8536	20.0944	20.0485	20.0446	19.8921	19.6511	19.6958	19.8594	20.2327	19.8388	20.1079	19.9797	20.3727	20.458	20.3483	20.4016	19.3581	19.6498	18.8934	19.344
	0.595447	-0.157663	A0A3B3ITT1	A0A3B3ITT1_HUMAN	RAB12	Color2 [A=255, R=169, G=169, B=169]	1	4		+					31	3	2.49781	0.000632809	0.595447	0.29739	-0.157663	-1.26185	16.6342	16.6074	16.4835	16.5041	16.6471	16.9028	16.9035	16.4065	15.5874	15.4548	16.9407	16.089	15.596	15.9618	16.0578	16.4074	17.0462	16.917	17.0888	17.1291
	0.544471	-0.0587144	Q14692	BMS1_HUMAN	BMS1	Color2 [A=255, R=169, G=169, B=169]	1	4		+	cellular component assembly;cellular component organization;cellular macromolecular complex assembly;cellular process;macromolecular complex assembly;organelle assembly;ribonucleoprotein complex assembly;ribosome assembly	cell part;intracellular membrane-bounded organelle;intracellular non-membrane-bounded organelle;intracellular organelle;nucleolus;nucleus;organelle			300	33	2.85176	0.000313981	0.544471	0.332877	-0.0587144	-1.17247	19.52	19.6948	19.5397	19.5922	19.6968	19.6089	19.6997	19.5761	19.4523	19.4453	19.4494	19.2625	19.7415	19.7147	19.5957	19.3787	19.8137	19.8327	19.7263	19.7576
	0.356466	-0.0691152	Q12929	EPS8_HUMAN	EPS8	Color2 [A=255, R=169, G=169, B=169]	1	4		+	behavior;biological regulation;cell motility;cell proliferation;cellular component assembly;cellular component movement;cellular component organization;cellular process;cytoskeleton organization;locomotion;multicellular organismal process;organelle organization;regulation of organelle organization;response to chemical stimulus;response to stimulus;signal transduction	cell cortex;cell part;cell projection;extracellular organelle;macromolecular complex;microvillus;organelle;protein complex;receptor complex;site of polarized growth;vesicle			208	23	5.01447	3.46021e-06	0.356466	0.494335	-0.0691152	-0.826615	18.9264	19.0821	19.0963	19.2106	19.3194	19.0861	19.0499	19.1365	19.3383	19.8579	19.2172	19.2855	19.6938	19.8231	19.6572	19.584	18.7194	18.8695	18.7036	18.7758
	0.315166	-0.0714011	P46821	MAP1B_HUMAN	MAP1B	Color2 [A=255, R=169, G=169, B=169]	1	4		+	anatomical structure development;biological regulation;cell growth;cellular component movement;cellular component organization;cellular process;cytoskeleton organization;cytoskeleton-dependent intracellular transport;developmental process;establishment of localization;establishment or maintenance of cell polarity;growth;organelle organization;regulation of transport;transport	cell part;cell projection;cytoplasm;cytosol;macromolecular complex;membrane;neuron projection;plasma membrane;protein complex			557	55	6.59525	0	0.315166	0.540203	-0.0714011	-0.745771	18.6839	18.8952	18.9481	19.1319	19.0455	18.9666	19.0075	18.9251	19.4583	19.8502	19.1452	19.2656	19.5438	19.3116	19.1632	19.0305	20.2846	20.4427	20.2901	20.2422
	0.809424	0.0796762	P55263	ADK_HUMAN	ADK	Color2 [A=255, R=169, G=169, B=169]	1	4		+	biological regulation;biosynthetic process;cell proliferation;cellular aromatic compound metabolic process;cellular metabolic compound salvage;cellular metabolic process;cellular nitrogen compound metabolic process;cellular process;heterocycle metabolic process;metabolic process;nitrogen compound metabolic process;nucleobase-containing compound metabolic process;nucleobase-containing small molecu…	cell part;cytoplasm;cytosol;nucleoplasm			174	14	5.84915	0	0.809424	0.190554	0.0796762	1.62594	20.8752	21.0391	21.0023	20.8441	20.8759	20.8858	20.8412	20.8392	21.2182	21.1837	21.0017	21.1804	20.7368	20.5135	20.7171	20.5776	21.1605	21.0842	21.1219	21.0628
	0.457459	-0.108509	Q14554	PDIA5_HUMAN	PDIA5	Color2 [A=255, R=169, G=169, B=169]	1	4		+	biological regulation;cellular homeostasis;cellular metabolic process;cellular process;homeostatic process;macromolecule metabolic process;metabolic process;primary metabolic process;protein folding;protein metabolic process;response to chemical stimulus;response to stimulus;response to stress;signal transduction	cell part;endoplasmic reticulum;intracellular membrane-bounded organelle;intracellular organelle;membrane;organelle			163	18	3.42054	0.000102998	0.457459	0.397763	-0.108509	-1.01614	19.5316	19.8854	19.9527	20	19.9406	19.9342	19.982	19.9468	19.8302	20.2647	19.8706	19.8507	19.8058	19.4848	19.61	19.7874	19.2945	19.3471	19.4842	19.3739
	0.75094	0.0800099	Q2NKX8	ERC6L_HUMAN	ERCC6L	Color2 [A=255, R=169, G=169, B=169]	1	4		+	biological regulation;cell cycle;cell division;cellular component organization;cellular process;mitosis;mitotic cell cycle;nuclear division;organelle fission;organelle organization;response to stimulus;signal transduction	cell part;centrosome;cytoplasm;cytosol;intracellular non-membrane-bounded organelle;intracellular organelle;kinetochore;macromolecular complex;membrane;microtubule organizing center;nucleoplasm;organelle;plasma membrane;protein complex			365	40	3.55289	7.67974e-05	0.75094	0.215161	0.0800099	1.52771	19.2891	19.2646	19.1587	19.2908	19.2891	19.1602	19.142	19.0918	19.3983	19.483	19.3957	19.1916	19.7457	19.7454	19.7573	19.3774	19.3298	19.4308	19.3256	19.305
	2.35814	-0.180554	Q08211	DHX9_HUMAN	DHX9	Color2 [A=255, R=169, G=169, B=169]	1	4		+	biological regulation;cell differentiation;cellular metabolic process;cellular nitrogen compound metabolic process;cellular process;developmental process;DNA geometric change;DNA metabolic process;immune system process;macromolecule metabolic process;metabolic process;mRNA metabolic process;mRNA processing;nitrogen compound metabolic process;nucleobase-containing compound metabolic process;primar…	cell part;centrosome;cytoplasm;cytosol;intracellular membrane-bounded organelle;intracellular non-membrane-bounded organelle;intracellular organelle;macromolecular complex;membrane;microtubule organizing center;nucleolus;nucleoplasm;nucleus;organelle;protein complex;ribonucleoprotein complex	+	siNT_siRBM39	713	49	6.23974	0	2.35814	0.0112446	-0.180554	-4.43829	21.1095	21.2876	21.2104	21.2321	21.3841	21.3485	21.4025	21.4267	21.118	21.3037	20.9691	21.103	21.6723	21.6429	21.6326	21.7361	21.3239	21.3486	21.4268	21.3616
	2.16537	0.770195	H0YG16;H0YJK1	H0YG16_HUMAN;H0YJK1_HUMAN	KLC1	Color2 [A=255, R=169, G=169, B=169]	1	4		+					12	2	3.8468	4.73934e-05	NaN	1	0	NaN	16.7664	17.1296	17.3604	17.438	16.6168	16.2951	16.1253	16.5763	18.0745	18.2936	16.8544	16.7489	18.0122	19.0074	18.5156	18.9174	17.3053	16.3431	15.9205	16.4081
	1.33103	-0.202043	Q01995	TAGL_HUMAN	TAGLN	Color2 [A=255, R=169, G=169, B=169]	1	4		+	anatomical structure development;cell differentiation;cellular process;developmental process	cell part;cytoplasm			285	16	12.198	0	1.33103	0.0669025	-0.202043	-2.49787	22.0476	22.3586	22.3047	22.1742	22.3123	22.4973	22.4115	22.4721	22.3164	22.4856	22.2773	22.1398	22.1678	21.9906	21.9486	21.7592	20.2982	20.3106	20.2369	20.1881
	0.719886	-0.0570698	P11586	C1TC_HUMAN	MTHFD1	Color2 [A=255, R=169, G=169, B=169]	1	4		+	amine metabolic process;anatomical structure development;anatomical structure formation involved in morphogenesis;biosynthetic process;cellular amino acid metabolic process;cellular aromatic compound metabolic process;cellular ketone metabolic process;cellular metabolic process;cellular nitrogen compound metabolic process;cellular process;cofactor metabolic process;developmental process;heterocyc…	cell part;cytosol;extracellular organelle;intracellular membrane-bounded organelle;intracellular organelle;membrane;mitochondrion;organelle;vesicle			583	48	3.57897	7.45033e-05	0.719886	0.23066	-0.0570698	-1.47524	21.3083	21.4542	21.3852	21.473	21.4752	21.483	21.446	21.4447	21.7002	21.9047	21.6387	21.6969	21.5704	21.2025	21.3081	21.2215	21.3847	21.3857	21.3625	21.2959
	1.45542	1.02461	Q9Y5W8	SNX13_HUMAN	SNX13	Color2 [A=255, R=169, G=169, B=169]	1	4		+	biological regulation;establishment of localization;protein transport;transport	cell part;endosome;intracellular membrane-bounded organelle;intracellular organelle;membrane;organelle			63	7	3.1354	0.000165824	1.45542	0.0516707	1.02461	2.71139	18.1653	18.3454	18.2178	18.1756	17.333	17.802	16.1118	17.5588	18.1286	17.9387	18.4191	18.1436	17.6342	17.43	17.3218	17.5552	18.3829	18.5596	18.4147	18.3823
	0.48115	0.0957918	Q05655	KPCD_HUMAN	PRKCD	Color2 [A=255, R=169, G=169, B=169]	1	4		+	aging;biological regulation;cell activation;cell cycle;cell death;cell proliferation;cellular component disassembly;cellular component organization;cellular metabolic process;cellular process;coagulation;cytokine production;death;developmental process;immune system process;macromolecule metabolic process;macromolecule modification;metabolic process;multicellular organismal process;multi-organism …	cell part;cytoplasm;cytosol;endoplasmic reticulum;extracellular organelle;intracellular membrane-bounded organelle;intracellular organelle;membrane;mitochondrion;nucleoplasm;nucleus;organelle;plasma membrane;vesicle			160	17	2.76252	0.000376844	0.48115	0.378869	0.0957918	1.05925	18.5728	18.7247	18.7505	18.9374	18.5537	18.7716	18.5807	18.6963	19.1457	19.5354	18.7243	18.9554	18.6872	18.1815	18.0974	18.1991	18.738	18.9561	18.82	18.8191
	0.700012	-0.477827	Q13751	LAMB3_HUMAN	LAMB3	Color2 [A=255, R=169, G=169, B=169]	1	4		+	anatomical structure development;biological adhesion;cell adhesion;cell differentiation;cell junction organization;cellular component assembly;cellular component disassembly;cellular component organization;cellular process;developmental process;extracellular matrix organization;extracellular structure organization	extracellular region;laminin complex;macromolecular complex;protein complex			169	20	5.13529	0	0.700012	0.239907	-0.477827	-1.44153	17.8994	17.8818	17.6801	18.8787	19.1119	18.546	18.2447	18.3486	19.2882	19.619	18.5022	18.6371	20.1207	19.966	19.6491	19.3647	17.3664	17.501	17.1425	17.3249
	0.23529	-0.0407057	O95425	SVIL_HUMAN	SVIL	Color2 [A=255, R=169, G=169, B=169]	1	4		+	anatomical structure development;biological regulation;cellular component organization;cellular process;cytoskeleton organization;developmental process;organelle organization	cell part;cell projection;cytoplasm;cytoskeleton;intracellular membrane-bounded organelle;intracellular non-membrane-bounded organelle;intracellular organelle;macromolecular complex;membrane;midbody;nucleus;organelle;plasma membrane;protein complex			594	62	5.1178	0	0.23529	0.635792	-0.0407057	-0.582071	19.1092	19.2938	19.3625	19.4342	19.3372	19.3328	19.3562	19.3363	19.4599	19.8921	19.3894	19.3577	19.5076	19.453	19.3147	19.1259	18.6265	18.7229	18.687	18.543
	1.02764	0.311166	P52739	ZN131_HUMAN	ZNF131	Color2 [A=255, R=169, G=169, B=169]	1	4		+	biological regulation;biosynthetic process;cellular metabolic process;cellular nitrogen compound metabolic process;cellular process;macromolecule metabolic process;metabolic process;nitrogen compound metabolic process;nucleobase-containing compound metabolic process;primary metabolic process;RNA metabolic process;transcription from RNA polymerase II promoter	cell part;intracellular membrane-bounded organelle;intracellular organelle;nucleus;organelle			19	2	4.33495	2.41255e-05	1.02764	0.122225	0.311166	1.98909	18.5538	17.999	17.9833	17.9978	17.797	17.9533	17.901	17.6379	16.9685	16.4389	16.483	16.9855	16.5788	16.0878	17.3199	17.2667	17.6439	17.9225	17.8934	18.2988
	0.603496	-0.237869	P42338	PK3CB_HUMAN	PIK3CB	Color2 [A=255, R=169, G=169, B=169]	1	4		+	autophagy;biological adhesion;biological regulation;biosynthetic process;catabolic process;cell activation;cell adhesion;cell division;cell motility;cellular component movement;cellular homeostasis;cellular ion homeostasis;cellular lipid metabolic process;cellular metabolic process;cellular process;coagulation;homeostatic process;immune system process;lipid metabolic process;locomotion;macromolec…	cell part;cytoplasm;cytosol;intracellular membrane-bounded organelle;intracellular organelle;macromolecular complex;membrane;nucleus;organelle;phosphatidylinositol 3-kinase complex;plasma membrane;protein complex			64	7	2.44544	0.000707578	0.603496	0.29259	-0.237869	-1.27584	17.8888	17.1772	17.3559	17.7223	18.0419	17.6609	17.6864	17.7065	18.3822	18.2263	18.5068	17.9318	18.9378	18.6436	17.9416	18.0168	17.5082	17.8401	17.6093	17.6746
	2.03588	-0.193032	Q16706	MA2A1_HUMAN	MAN2A1	Color2 [A=255, R=169, G=169, B=169]	1	4		+	alcohol metabolic process;anatomical structure development;anatomical structure morphogenesis;biological regulation;carbohydrate metabolic process;cellular component organization;cellular metabolic process;cellular process;developmental process;embryo development;macromolecule metabolic process;macromolecule modification;metabolic process;mitochondrion organization;multicellular organismal proces…	cell part;extracellular organelle;membrane;organelle;vesicle	+	siNT_siRBM39	247	26	6.17277	0	2.03588	0.017796	-0.193032	-3.77752	19.489	19.6357	19.5706	19.7129	19.7833	19.8086	19.838	19.7505	19.6147	19.7707	19.3505	19.5038	18.8442	19.047	19.1127	18.9777	19.3424	19.435	19.5359	19.3952
	3.08446	0.198421	Q99575	POP1_HUMAN	POP1	Color2 [A=255, R=169, G=169, B=169]	1	4		+	catabolic process;cellular metabolic process;cellular nitrogen compound metabolic process;cellular process;macromolecule metabolic process;metabolic process;nitrogen compound metabolic process;nucleobase-containing compound metabolic process;primary metabolic process;RNA catabolic process;RNA metabolic process;RNA processing;tRNA metabolic process;tRNA processing	cell part;extracellular space;macromolecular complex;ribonuclease P complex;ribonucleoprotein complex;small nucleolar ribonucleoprotein complex	+	siNT_siRBM39	264	24	9.63944	0	3.08446	0.00381595	0.198421	6.18317	19.2456	19.3361	19.3034	19.3842	19.0914	19.1112	19.117	19.1561	19.3294	19.2986	19.384	19.3673	19.0365	18.9661	18.8834	18.7531	19.8164	19.789	19.7715	19.7136
	0.071043	-0.0131316	Q9NVM6	DJC17_HUMAN	DNAJC17	Color2 [A=255, R=169, G=169, B=169]	1	4		+	biological regulation	cell part;cytoplasm;intracellular membrane-bounded organelle;intracellular organelle;nucleus;organelle			44	5	2.24732	0.0011154	0.071043	0.877351	-0.0131316	-0.198651	18.693	18.9285	18.8465	18.7702	18.8503	18.7263	18.9255	18.7886	18.582	18.7585	17.9612	18.5331	18.3982	17.2569	17.6927	18.3989	18.6241	18.4812	18.4211	18.4826
	0.76416	-0.133045	Q9UHV9	PFD2_HUMAN	PFDN2	Color2 [A=255, R=169, G=169, B=169]	1	4		+	biological regulation;cellular metabolic process;cellular process;macromolecule metabolic process;metabolic process;primary metabolic process;protein folding;protein metabolic process;regulation of organelle organization	cell part;cytoplasm;extracellular organelle;intracellular membrane-bounded organelle;intracellular non-membrane-bounded organelle;intracellular organelle;macromolecular complex;mitochondrion;nucleolus;nucleoplasm;nucleus;organelle;protein complex;vesicle			79	6	3.85767	4.76872e-05	0.76416	0.209754	-0.133045	-1.54998	19.14	19.3679	19.2447	19.4129	19.5113	19.2941	19.3533	19.539	19.658	19.3761	19.4774	19.6042	20.364	20.0477	20.0402	19.7529	19.7696	19.806	19.4118	19.6273
	0.0778214	-0.0304952	Q86Y79	PTH_HUMAN	PTRH1	Color2 [A=255, R=169, G=169, B=169]	1	4		+	metabolic process	cell part;intracellular membrane-bounded organelle;intracellular organelle;mitochondrion;organelle			55	6	2.99002	0.00023269	0.0778214	0.865595	-0.0304952	-0.216265	18.6892	18.9924	18.8061	19.2532	19.0357	18.963	19.0899	18.7741	18.3239	18.1052	16.953	18.3222	16.5563	15.9903	16.3705	18.5239	18.2011	18.235	18.6194	18.2639
	0.782626	-0.080565	Q6P179	ERAP2_HUMAN	ERAP2	Color2 [A=255, R=169, G=169, B=169]	1	4		+	biological regulation;immune system process	cell part;membrane			312	34	8.04936	0	0.782626	0.201549	-0.080565	-1.58102	19.5946	19.8097	19.783	19.7461	19.8582	19.7984	19.8199	19.7792	19.7042	19.865	19.6498	19.7688	19.3746	19.3389	19.4364	19.3295	20.0464	20.051	20.1302	20.0527
	1.12545	-0.355859	Q9NR33	DPOE4_HUMAN	POLE4	Color2 [A=255, R=169, G=169, B=169]	1	4		+	biosynthetic process;cellular component organization;cellular metabolic process;cellular nitrogen compound metabolic process;cellular process;chromatin modification;chromatin organization;chromosome organization;DNA metabolic process;histone modification;macromolecule metabolic process;macromolecule modification;metabolic process;nitrogen compound metabolic process;nucleobase-containing compound …	cell part;DNA polymerase complex;intracellular membrane-bounded organelle;intracellular organelle;macromolecular complex;nucleus;organelle;protein complex			6	1	2.30886	0.00095431	1.12545	0.0998941	-0.355859	-2.15188	20.0548	20.1898	20.2641	20.7411	20.7822	20.6457	20.476	20.7695	20.6419	20.6438	20.334	20.3604	20.533	20.6031	20.8047	20.7005	20.8073	21.1183	20.8069	20.9444
	0.545293	-0.080936	P35232	PHB_HUMAN	PHB	Color2 [A=255, R=169, G=169, B=169]	1	4		+	biological regulation;biosynthetic process;cell differentiation;cellular component organization;cellular metabolic process;cellular nitrogen compound metabolic process;cellular process;chromatin modification;chromatin organization;chromosome organization;developmental process;DNA metabolic process;histone modification;macromolecule metabolic process;macromolecule modification;metabolic process;mi…	cell part;cell surface;cytoplasm;endosome;extracellular organelle;intracellular membrane-bounded organelle;intracellular organelle;membrane;mitochondrion;nucleoplasm;nucleus;organelle;plasma membrane;vesicle			333	23	1.90513	0.00245133	0.545293	0.332483	-0.080936	-1.17392	21.294	21.4676	21.4219	21.5839	21.5469	21.4704	21.6084	21.4655	21.5772	21.8237	21.5837	21.5088	21.3143	21.6941	21.6608	21.5737	21.7811	21.7764	21.7775	21.7649
	1.00167	0.244989	Q9UG01	IF172_HUMAN	IFT172	Color2 [A=255, R=169, G=169, B=169]	1	4		+	anatomical structure development;anatomical structure formation involved in morphogenesis;anatomical structure morphogenesis;biological regulation;cell differentiation;cellular component assembly;cellular component organization;cellular process;cytoskeleton organization;developmental process;macromolecule metabolic process;metabolic process;organelle organization;primary metabolic process;protein…	cell part;cell projection;cilium;macromolecular complex;organelle;protein complex;vesicle			51	6	6.34596	0	1.00167	0.129306	0.244989	1.94595	17.9775	18.479	18.2995	18.2842	18.1499	18.1016	17.8333	17.9755	17.8222	18.2617	17.4895	17.284	16.2528	16.1467	16.8347	16.269	19.2607	18.3639	18.5605	18.5441
	0.463694	-0.0773416	P78318	IGBP1_HUMAN	IGBP1	Color2 [A=255, R=169, G=169, B=169]	1	4		+	biological regulation;cell activation;cellular process;immune system process;regulation of protein modification process;response to chemical stimulus;response to stimulus;signal transduction	cell part;cytoplasm;cytosol;macromolecular complex;protein complex			129	13	1.50258	0.00684707	0.463694	0.392217	-0.0773416	-1.02753	19.8651	19.8059	19.7376	20.049	20.0393	19.9111	19.9374	19.8791	20.3138	20.3278	20.1145	20.1884	20.3327	19.9296	19.948	19.6575	19.9642	20.0272	19.9206	19.9484
	0.734384	-0.105673	Q6ICG6	K0930_HUMAN	KIAA0930	Color2 [A=255, R=169, G=169, B=169]	1	4		+					94	11	2.56351	0.000553024	0.734384	0.222861	-0.105673	-1.49977	18.0246	18.1283	18.0922	17.9084	18.0709	18.1279	18.084	18.2933	18.6976	18.142	17.7905	18.1872	18.7997	18.6016	18.258	18.2053	17.7645	17.7883	17.2659	17.5949
	1.56906	-0.205575	O60524	NEMF_HUMAN	NEMF	Color2 [A=255, R=169, G=169, B=169]	1	4		+	establishment of localization;nuclear transport;nucleocytoplasmic transport;transport	cell part;intracellular membrane-bounded organelle;intracellular organelle;nucleus;organelle	+	siNT_siRBM39	204	21	2.2069	0.00121951	1.56906	0.0416118	-0.205575	-2.91019	18.7195	18.8836	18.9339	19.0414	19.1231	19.0648	19.1521	19.0607	19.2322	19.5267	19.2733	19.1713	19.3972	19.2385	19.1276	18.9485	19.0478	19.0772	19.0967	18.9837
	1.31725	-0.0946088	Q6PIJ6	FBX38_HUMAN	FBXO38	Color2 [A=255, R=169, G=169, B=169]	1	4		+		cell part;cytoplasm;intracellular membrane-bounded organelle;intracellular organelle;nucleus;organelle			105	11	2.93234	0.000265105	1.31725	0.0691792	-0.0946088	-2.47444	18.0772	18.118	18.1559	17.9873	18.1431	18.1978	18.1906	18.1853	18.3602	17.9141	18.3768	18.0941	18.9276	18.5235	18.5982	18.3962	18.1172	18.1982	18.1608	18.2018
	0.145245	-0.0369067	Q9C0C2	TB182_HUMAN	TNKS1BP1	Color2 [A=255, R=169, G=169, B=169]	1	4		+	biological regulation;biosynthetic process;catabolic process;cellular component organization;cellular metabolic process;cellular nitrogen compound metabolic process;cellular process;chromosome organization;DNA metabolic process;DNA replication;homeostatic process;macromolecule metabolic process;metabolic process;mRNA metabolic process;mRNA processing;nitrogen compound metabolic process;nucleobase…	cell part;cytoplasm;cytoskeleton;cytosol;intracellular membrane-bounded organelle;intracellular non-membrane-bounded organelle;intracellular organelle;macromolecular complex;membrane;nucleoplasm;nucleus;organelle;plasma membrane;protein complex;transcription factor complex			617	67	2.20571	0.00122473	0.145245	0.75719	-0.0369067	-0.381838	19.2001	19.4488	19.4786	19.6464	19.5277	19.4239	19.4352	19.5347	19.809	20.1932	19.7548	19.6191	19.8007	19.7177	19.616	19.488	19.4527	19.4791	19.3678	19.302
	0.558701	-0.158596	A0A1B0GTL5	A0A1B0GTL5_HUMAN	RAB11FIP5	Color2 [A=255, R=169, G=169, B=169]	1	4		+					34	4	1.83794	0.00286837	0.558701	0.322735	-0.158596	-1.19756	17.157	17.4409	17.0507	17.0456	17.3898	17.0583	17.4932	17.3872	17.8274	17.5336	17.8357	17.1668	18.3145	17.7771	17.8687	17.4788	17.8099	17.6249	17.399	17.5724
	0.152871	0.0418077	Q2T9J0	TYSD1_HUMAN	TYSND1	Color2 [A=255, R=169, G=169, B=169]	1	4		+	biological regulation;cellular component assembly;cellular component organization;macromolecular complex assembly;macromolecule metabolic process;metabolic process;primary metabolic process;protein complex assembly;protein maturation;protein metabolic process;proteolysis	cell part;intracellular membrane-bounded organelle;intracellular organelle;membrane;microbody;organelle;peroxisome			66	8	2.59272	0.000520265	0.152871	0.746579	0.0418077	0.39961	18.2919	18.007	18.1082	18.1808	18.2403	17.8613	18.1122	18.2069	18.5872	18.497	18.2226	17.9324	18.1844	18.4611	18.4093	18.2939	18.9506	18.478	18.73	18.7895
	0.352728	-0.0637717	P35606	COPB2_HUMAN	COPB2	Color2 [A=255, R=169, G=169, B=169]	1	4		+	cellular component organization;cellular process;establishment of localization;Golgi vesicle transport;membrane organization;organelle organization;protein transport;transport;vesicle organization;vesicle-mediated transport	cell part;cytosol;macromolecular complex;protein complex			341	32	2.12838	0.00144539	0.352728	0.498141	-0.0637717	-0.819387	20.152	20.3223	20.3584	20.5053	20.4609	20.414	20.3926	20.3256	20.5032	20.8942	20.2735	20.3895	20.3281	20.0633	19.9751	19.8646	20.4827	20.5357	20.5482	20.5293
	0.612305	-0.0622282	Q14676	MDC1_HUMAN	MDC1	Color2 [A=255, R=169, G=169, B=169]	1	4		+	biological regulation;cellular metabolic process;cellular nitrogen compound metabolic process;cellular process;DNA metabolic process;DNA recombination;DNA repair;macromolecule metabolic process;macromolecule modification;metabolic process;nitrogen compound metabolic process;nucleobase-containing compound metabolic process;primary metabolic process;protein metabolic process;protein modification by…	cell part;chromosome;intracellular membrane-bounded organelle;intracellular non-membrane-bounded organelle;intracellular organelle;nucleoplasm;nucleus;organelle			451	40	3.35843	0.000107704	0.612305	0.287847	-0.0622282	-1.29112	18.9039	19.0012	18.9639	19.0914	19.0417	18.9996	19.0368	19.1313	19.3095	19.5273	19.4188	19.1892	20.1571	19.9505	19.7017	19.2452	19.3888	19.4043	19.2094	19.2637
	0.13565	-0.0166283	Q709C8	VP13C_HUMAN	VPS13C	Color2 [A=255, R=169, G=169, B=169]	1	4		+	biological regulation;cellular process;establishment of localization;protein targeting;protein transport;transport;vacuolar transport	cell part;extracellular organelle;intracellular;organelle;vesicle			578	67	4.98061	3.40716e-06	0.13565	0.772016	-0.0166283	-0.359227	19.0039	19.0432	19.0709	19.023	19.0981	19.0779	19.1101	18.9214	18.9139	19.1864	18.7865	18.9318	18.7249	18.1793	18.3176	18.0941	18.4645	18.5451	18.5667	18.5197
	1.5432	0.408544	Q9BY42	RTF2_HUMAN	RTF2	Color2 [A=255, R=169, G=169, B=169]	1	4		+			+	siNT_siRBM39	74	7	2.10655	0.00151051	1.5432	0.0440944	0.408544	2.8646	18.5006	18.9494	19.064	19.0682	18.4329	18.4102	18.483	18.6218	19.127	18.7459	18.9331	18.511	18.2584	18.3916	18.2668	18.1126	18.6051	18.8452	18.16	18.7767
	0.489668	-0.121653	Q9GZS1	RPA49_HUMAN	POLR1E	Color2 [A=255, R=169, G=169, B=169]	1	4		+	biological regulation;biosynthetic process;cellular component assembly;cellular component organization;cellular macromolecular complex assembly;cellular metabolic process;cellular nitrogen compound metabolic process;cellular process;macromolecular complex assembly;macromolecule metabolic process;metabolic process;nitrogen compound metabolic process;nucleobase-containing compound metabolic process…	cell part;intracellular membrane-bounded organelle;intracellular non-membrane-bounded organelle;intracellular organelle;macromolecular complex;nucleolus;nucleoplasm;nucleus;organelle;protein complex;RNA polymerase complex			116	11	2.52257	0.000601233	0.489668	0.371644	-0.121653	-1.07464	18.3068	18.7305	18.7305	18.7979	18.7822	18.7546	18.7798	18.7357	18.8864	19.2876	19.0405	18.9599	19.0709	19.0116	19.0392	18.6765	19.1959	19.2088	19.1102	19.0084
	2.16131	0.260593	Q9UDT6	CLIP2_HUMAN	CLIP2	Color2 [A=255, R=169, G=169, B=169]	1	4		+		cell part;macromolecular complex;protein complex	+	siNT_siRBM39	216	22	2.64372	0.000479223	2.16131	0.0142124	0.260593	4.02779	18.0841	18.2289	18.1962	18.0972	17.8588	17.8534	17.8038	18.0481	18.2773	18.0964	18.3043	17.9388	18.2441	17.9723	17.809	17.5611	17.7772	17.6215	17.42	17.5988
	2.082	-0.237251	Q4KMQ1	TPRN_HUMAN	TPRN	Color2 [A=255, R=169, G=169, B=169]	1	4		+	multicellular organismal process;neurological system process	cell part;cell projection;microvillus	+	siNT_siRBM39	114	11	5.50832	0	2.082	0.0163864	-0.237251	-3.86859	18.3754	18.5727	18.3841	18.5791	18.7677	18.6618	18.7376	18.6931	18.8431	19.1109	18.4262	18.7303	18.8856	19.105	18.823	18.7991	18.0372	17.9241	17.9265	17.6419
	3.63862	0.520121	Q10471	GALT2_HUMAN	GALNT2	Color2 [A=255, R=169, G=169, B=169]	1	4		+	biosynthetic process;carbohydrate metabolic process;cellular metabolic process;cellular process;macromolecule metabolic process;macromolecule modification;metabolic process;peptidyl-amino acid modification;primary metabolic process;protein glycosylation;protein metabolic process;protein modification process	cell part;extracellular organelle;Golgi apparatus;intracellular membrane-bounded organelle;intracellular organelle;membrane;organelle;vesicle	+	siNT_siRBM39	272	24	1.95559	0.0021734	3.63862	0.00253763	0.520121	7.82605	20.5017	20.7546	20.6375	20.7312	20.192	20.1387	20.1727	20.0411	20.3941	20.6388	19.9731	20.1702	20.6273	20.1428	20.0349	20.4061	20.0205	20.2209	20.2483	20.149
	0.0627607	-0.0168633	Q9NVZ3	NECP2_HUMAN	NECAP2	Color2 [A=255, R=169, G=169, B=169]	1	4		+	cellular component organization;cellular membrane organization;cellular process;endocytosis;establishment of localization;membrane invagination;membrane organization;protein transport;transport;vesicle-mediated transport	cell part;intracellular;macromolecular complex;membrane;plasma membrane;protein complex			77	8	2.14888	0.00137221	0.0627607	0.891607	-0.0168633	-0.17685	19.6703	19.9615	20.0227	19.9997	20.0343	19.9482	19.9394	19.7998	20.0446	20.6232	20.3136	20.2218	20.1412	19.8242	19.6956	19.5354	20.1142	20.258	20.3261	20.14
	1.28629	0.576436	Q5SW24	DACT2_HUMAN	DACT2	Color2 [A=255, R=169, G=169, B=169]	1	4		+	anatomical structure development;anatomical structure morphogenesis;biological regulation;cell differentiation;cell morphogenesis;cellular component morphogenesis;cellular component organization;cellular process;developmental process	cell part;intracellular membrane-bounded organelle;intracellular organelle;mitochondrion;organelle			28	3	3.94075	4.75248e-05	1.28629	0.0736999	0.576436	2.42195	16.5021	16.4673	16.1806	17.0122	16.3991	15.6129	15.9716	15.8728	17.0523	17.3299	16.6709	16.4826	17.6517	17.6767	17.2859	17.4214	16.5441	16.6781	17.1287	16.4179
	3.02268	0.237858	P27708	PYR1_HUMAN	CAD	Color2 [A=255, R=169, G=169, B=169]	1	4		+	amine metabolic process;anatomical structure development;anatomical structure morphogenesis;biological regulation;biosynthetic process;catabolic process;cellular amide metabolic process;cellular amino acid metabolic process;cellular aromatic compound metabolic process;cellular ketone metabolic process;cellular metabolic process;cellular nitrogen compound metabolic process;cellular process;develop…	cell body;cell part;cell projection;cytosol;extracellular organelle;intracellular membrane-bounded organelle;intracellular organelle;macromolecular complex;membrane;neuronal cell body;nucleoplasm;nucleus;organelle;plasma membrane;protein complex;vesicle	+	siNT_siRBM39	905	79	9.28963	0	3.02268	0.00374373	0.237858	6.01844	20.4112	20.5546	20.5281	20.5393	20.2343	20.2752	20.3309	20.2413	20.586	20.677	20.4536	20.5218	19.8914	19.6905	19.6906	19.6449	20.4729	20.5024	20.5283	20.446
	0.690649	-0.0739579	Q9Y4A5	TRRAP_HUMAN	TRRAP	Color2 [A=255, R=169, G=169, B=169]	1	4		+	biological regulation;biosynthetic process;cellular component organization;cellular metabolic process;cellular nitrogen compound metabolic process;cellular process;chromatin modification;chromatin organization;chromosome organization;DNA metabolic process;DNA repair;histone modification;macromolecule metabolic process;macromolecule modification;metabolic process;nitrogen compound metabolic proces…	cell part;chromatin remodeling complex;Golgi apparatus;intracellular membrane-bounded organelle;intracellular organelle;macromolecular complex;nucleoplasm;nucleus;organelle;protein complex;transcription factor complex			701	82	3.32923	0.000113653	0.690649	0.244703	-0.0739579	-1.4256	18.9155	18.8911	18.8577	18.9815	18.9625	19.024	19.0822	18.8728	18.7364	18.8089	18.6616	18.7613	18.7828	18.4777	18.6465	18.6845	18.7727	18.7904	18.9534	18.8539
	0.683736	-0.0729103	P31483	TIA1_HUMAN	TIA1	Color2 [A=255, R=169, G=169, B=169]	1	4		+	biological regulation;cell death;cellular process;death;regulation of translation	cell part;cytoplasm;intracellular non-membrane-bounded organelle;intracellular organelle;macromolecular complex;nucleoplasm;organelle;ribonucleoprotein complex			56	5	5.16219	0	0.683736	0.248346	-0.0729103	-1.41382	20.0094	20.0842	20.2425	20.0967	20.2248	20.18	20.177	20.1427	20.2221	19.786	20.1164	19.9377	20.0634	20.0263	20.0357	19.8065	19.165	19.5485	19.3231	19.5479
	0.529359	-0.0762877	P62258	1433E_HUMAN	YWHAE	Color2 [A=255, R=169, G=169, B=169]	1	4		+	anatomical structure development;biological regulation;biosynthetic process;cell cycle;cell death;cell motility;cellular component movement;cellular component organization;cellular homeostasis;cellular ion homeostasis;cellular metabolic process;cellular nitrogen compound metabolic process;cellular process;death;developmental process;establishment of localization;homeostatic process;locomotion;mac…	cell part;cell projection;cytoplasmic membrane-bounded vesicle;cytosol;extracellular organelle;intracellular membrane-bounded organelle;intracellular organelle;macromolecular complex;membrane;mitochondrion;neuron projection;organelle;protein complex;vesicle			315	20	2.83019	0.000324071	0.529359	0.343667	-0.0762877	-1.14568	22.1631	22.3436	22.3474	22.4169	22.4614	22.2988	22.3637	22.4522	22.6265	22.7283	22.4761	22.5124	22.5535	22.7102	22.6721	22.4241	22.6445	22.7699	22.5658	22.6366
	3.67051	0.387756	Q6UWE0	LRSM1_HUMAN	LRSAM1	Color2 [A=255, R=169, G=169, B=169]	1	4		+	biological regulation;catabolic process;cellular component organization;cellular membrane organization;cellular metabolic process;cellular process;endocytosis;establishment of localization;macromolecule metabolic process;macromolecule modification;membrane invagination;membrane organization;metabolic process;primary metabolic process;protein catabolic process;protein metabolic process;protein mod…	cell part;cytoplasm;extracellular region;membrane	+	siNT_siRBM39	187	22	5.1372	0	3.67051	0.00259341	0.387756	7.93054	19.0124	19.1126	19.1673	19.2023	18.7832	18.7612	18.6636	18.7357	19.4588	19.4834	19.0356	19.2855	18.6438	17.9972	17.6027	17.8992	19.1557	19.1434	18.9963	18.963
	3.29703	0.334888	O00273	DFFA_HUMAN	DFFA	Color2 [A=255, R=169, G=169, B=169]	1	4		+	biological regulation;catabolic process;cell death;cellular component disassembly;cellular component organization;cellular metabolic process;cellular nitrogen compound metabolic process;cellular process;death;DNA metabolic process;macromolecule metabolic process;metabolic process;nitrogen compound metabolic process;nucleobase-containing compound metabolic process;primary metabolic process	cell part;cytoplasm;cytosol;intracellular membrane-bounded organelle;intracellular organelle;nucleoplasm;nucleus;organelle	+	siNT_siRBM39	150	11	4.87815	6.45682e-06	3.29703	0.00262948	0.334888	6.77674	20.5213	20.7095	20.7099	20.6772	20.2803	20.3207	20.3021	20.3753	20.5793	20.7802	20.6928	20.4449	20.3257	19.6944	19.3909	19.4633	20.8716	20.8621	20.7924	20.8094
	2.00537	-0.515816	Q9UQ35	SRRM2_HUMAN	SRRM2	Color2 [A=255, R=169, G=169, B=169]	1	4		+	cellular metabolic process;cellular nitrogen compound metabolic process;cellular process;macromolecule metabolic process;metabolic process;mRNA metabolic process;mRNA processing;nitrogen compound metabolic process;nucleobase-containing compound metabolic process;primary metabolic process;RNA metabolic process;RNA processing;RNA splicing	cell part;macromolecular complex;nucleoplasm;ribonucleoprotein complex;spliceosomal complex	+	siNT_siRBM39	542	52	2.91981	0.000267321	2.00537	0.0187692	-0.515816	-3.71788	19.2239	19.6351	19.6944	19.879	20.1567	20.1213	20.1206	20.097	19.4279	20.1438	19.7743	19.7482	20.8953	20.4375	20.2343	20.1688	19.8335	19.8516	19.7949	19.7357
	0.539585	-0.702879	Q12882	DPYD_HUMAN	DPYD	Color2 [A=255, R=169, G=169, B=169]	1	4		+	amine metabolic process;biosynthetic process;catabolic process;cellular amino acid metabolic process;cellular aromatic compound metabolic process;cellular ketone metabolic process;cellular metabolic process;cellular nitrogen compound metabolic process;cellular process;heterocycle metabolic process;metabolic process;nitrogen compound metabolic process;nucleobase-containing compound catabolic proce…	cell part;cytoplasm;cytosol			49	6	3.94946	4.7785e-05	0.539585	0.335968	-0.702879	-1.16382	16.668	18.52	19.01	16.9677	18.3346	18.2081	18.3902	19.0443	18.0247	18.0835	19.2294	17.0858	16.0325	17.0136	16.2226	16.8018	20.0201	19.7914	19.9412	20.0541
	0.255631	-0.0466614	Q96T58	MINT_HUMAN	SPEN	Color2 [A=255, R=169, G=169, B=169]	1	4		+	biological regulation;cellular process;response to stimulus;signal transduction;viral reproduction	cell part;extracellular organelle;macromolecular complex;nucleoplasm;organelle;protein complex;transcriptional repressor complex;vesicle			390	41	2.94111	0.000258663	0.255631	0.611005	-0.0466614	-0.62481	17.5477	17.8726	17.7494	17.7482	17.7286	17.7341	17.773	17.8689	17.9924	18.0587	18.0008	17.7525	18.3715	18.3296	18.2545	17.8491	17.801	17.7704	17.6103	17.5984
	0.867254	-0.566874	Q9H7X3	ZN696_HUMAN	ZNF696	Color2 [A=255, R=169, G=169, B=169]	1	4		+	biological regulation;biosynthetic process;cellular metabolic process;cellular nitrogen compound metabolic process;cellular process;macromolecule metabolic process;metabolic process;nitrogen compound metabolic process;nucleobase-containing compound metabolic process;primary metabolic process;RNA metabolic process	cell part;intracellular membrane-bounded organelle;intracellular organelle;nucleus;organelle			43	5	1.60105	0.00532685	0.867254	0.16852	-0.566874	-1.72251	16.312	16.3025	15.5839	16.5439	16.8799	17.0863	17.044	15.9995	16.5254	17.9478	16.8737	16.7831	18.0193	17.6655	16.9204	17.4752	16.8621	17.1782	17.2728	16.3114
	1.24338	0.161428	Q5JTZ9	SYAM_HUMAN	AARS2	Color2 [A=255, R=169, G=169, B=169]	1	4		+	amine metabolic process;cellular amino acid metabolic process;cellular component assembly;cellular component organization;cellular ketone metabolic process;cellular macromolecular complex assembly;cellular metabolic process;cellular nitrogen compound metabolic process;cellular process;macromolecular complex assembly;macromolecule metabolic process;metabolic process;nitrogen compound metabolic pro…	cell part;intracellular membrane-bounded organelle;intracellular organelle;mitochondrion;organelle			166	20	2.2997	0.000980973	1.24338	0.0790912	0.161428	2.3495	19.4309	19.5105	19.5031	19.6527	19.4938	19.37	19.3391	19.2486	19.6486	19.7037	19.738	19.465	19.6814	19.1267	19.1374	18.7138	19.7042	19.7851	19.7884	19.8058
	2.57607	0.858485	Q8IWT3	CUL9_HUMAN	CUL9	Color2 [A=255, R=169, G=169, B=169]	1	4		+	biological regulation;catabolic process;cellular component organization;cellular metabolic process;cellular process;cytoskeleton organization;macromolecule metabolic process;macromolecule modification;metabolic process;organelle organization;primary metabolic process;protein metabolic process;protein modification by small protein conjugation or removal;protein modification process;proteolysis;pro…	cell part;cytoplasm;macromolecular complex;protein complex;ubiquitin ligase complex	+	siNT_siRBM39	63	7	3.51195	8.15674e-05	2.57607	0.00707317	0.858485	4.92098	17.5312	17.3906	17.3721	16.7665	16.3475	16.4778	16.4712	16.3298	16.1207	16.2495	15.8093	16.64	16.734	16.7374	16.8159	16.2535	17.771	17.5023	17.3189	16.7419
	1.28292	0.139813	Q96SB8	SMC6_HUMAN	SMC6	Color2 [A=255, R=169, G=169, B=169]	1	4		+	aging;biological regulation;cellular component organization;cellular metabolic process;cellular nitrogen compound metabolic process;cellular process;chromosome organization;developmental process;DNA metabolic process;DNA recombination;DNA repair;homeostatic process;macromolecule metabolic process;macromolecule modification;metabolic process;nitrogen compound metabolic process;nucleobase-containin…	cell part;intracellular;intracellular membrane-bounded organelle;intracellular non-membrane-bounded organelle;intracellular organelle;macromolecular complex;nucleolus;nucleoplasm;nucleus;organelle;protein complex			207	24	2.38335	0.000801355	1.28292	0.073907	0.139813	2.41624	18.6461	18.6892	18.5959	18.8224	18.5983	18.5715	18.5681	18.4564	18.4787	18.5845	18.176	18.3695	18.0445	18.0231	18.3312	18.6124	18.6265	18.7597	18.7552	18.7084
	0.371689	-0.159218	O95104	SCAF4_HUMAN	SCAF4	Color2 [A=255, R=169, G=169, B=169]	1	4		+		cell part;nucleoplasm			48	5	2.8136	0.000337489	0.371689	0.478762	-0.159218	-0.855871	19.3969	19.9456	19.8207	19.6256	19.5513	19.9216	19.7346	20.2181	19.8004	19.9942	20.384	19.8316	20.5337	20.3455	20.466	20.2064	19.68	19.7349	19.5972	19.496
	0.060573	-0.00696802	P05091	ALDH2_HUMAN	ALDH2	Color2 [A=255, R=169, G=169, B=169]	1	4		+	alcohol metabolic process;biological regulation;biosynthetic process;carbohydrate metabolic process;catabolic process;cell communication;cell-cell signaling;cellular metabolic process;cellular process;metabolic process;neurotransmitter metabolic process;primary metabolic process;signaling;small molecule metabolic process;xenobiotic metabolic process	cell part;extracellular organelle;organelle;vesicle			228	23	2.31879	0.000929991	0.060573	0.894939	-0.00696802	-0.171039	20.2495	20.3124	20.2746	20.4075	20.3465	20.2579	20.3507	20.3167	20.3237	20.6171	20.267	20.4616	20.1603	20.226	20.1334	20.1868	20.4234	20.407	20.4607	20.3826
	1.02378	-0.15025	Q9UBI1	COMD3_HUMAN	COMMD3	Color2 [A=255, R=169, G=169, B=169]	1	4		+	biological regulation;biosynthetic process;cellular metabolic process;cellular nitrogen compound metabolic process;cellular process;establishment of localization;ion transport;macromolecule metabolic process;metabolic process;nitrogen compound metabolic process;nucleobase-containing compound metabolic process;primary metabolic process;RNA metabolic process;transport	cell part;cytoplasm;intracellular membrane-bounded organelle;intracellular organelle;nucleus;organelle			35	5	2.8348	0.000320329	1.02378	0.12309	-0.15025	-1.98267	20.7319	20.7549	20.7127	20.7529	21.0177	20.8745	20.9792	20.6821	20.521	20.6111	20.3297	20.1336	20.7215	20.402	20.5367	20.6159	20.618	20.7245	20.7113	20.7489
	0.912902	-0.160209	Q86XP3	DDX42_HUMAN	DDX42	Color2 [A=255, R=169, G=169, B=169]	1	4		+	cellular metabolic process;cellular nitrogen compound metabolic process;cellular process;localization;macromolecule metabolic process;metabolic process;nitrogen compound metabolic process;nucleobase-containing compound metabolic process;primary metabolic process;RNA metabolic process	cell part;cytoplasm;intracellular membrane-bounded organelle;intracellular non-membrane-bounded organelle;intracellular organelle;membrane;nucleolus;nucleoplasm;nucleus;organelle			363	35	3.11382	0.000173681	0.912902	0.154617	-0.160209	-1.79849	19.0978	19.2652	19.3409	19.5133	19.4647	19.4082	19.4673	19.5179	19.6955	19.577	19.6075	19.4583	19.9215	19.6864	19.5276	19.31	19.8699	19.9614	19.8834	19.876
	0.387901	0.0492787	Q96CT7	CC124_HUMAN	CCDC124	Color2 [A=255, R=169, G=169, B=169]	1	4		+	cell cycle;cell division;cellular process	cell part;cytoplasm;membrane;microtubule organizing center;midbody;plasma membrane			160	14	1.54142	0.00620046	0.387901	0.462237	0.0492787	0.886735	19.7513	19.8716	19.7628	19.7984	19.8409	19.6309	19.7041	19.8111	20.182	20.2633	19.956	19.7605	20.4179	20.0371	19.9647	19.9397	19.8721	19.9831	19.6992	19.8271
	0.616882	0.0748386	P19623	SPEE_HUMAN	SRM	Color2 [A=255, R=169, G=169, B=169]	1	4		+	amine metabolic process;biosynthetic process;cellular metabolic process;cellular nitrogen compound metabolic process;cellular process;metabolic process;nitrogen compound metabolic process;small molecule metabolic process	cell part;cytosol			126	10	3.40499	0.00010354	0.616882	0.28541	0.0748386	1.29905	20.9978	20.9649	21.0573	21.0901	20.9765	21.0389	20.9876	20.8078	20.7894	20.83	20.6793	20.7814	20.8686	20.4691	20.6583	20.5797	20.8877	21.0455	21.2028	21.0746
	0.659276	0.116809	P26006	ITA3_HUMAN	ITGA3	Color2 [A=255, R=169, G=169, B=169]	1	4		+	anatomical structure development;behavior;biological adhesion;biological regulation;cell adhesion;cell differentiation;cell motility;cellular component movement;cellular component organization;cellular process;coagulation;developmental process;extracellular matrix organization;extracellular structure organization;immune system process;locomotion;multicellular organismal process;neurological syste…	cell part;cell surface;extracellular organelle;macromolecular complex;membrane;organelle;plasma membrane;protein complex;receptor complex;site of polarized growth;synapse;vesicle			193	17	4.91423	3.30306e-06	0.659276	0.263413	0.116809	1.37203	20.3818	20.6243	20.7048	20.7359	20.5454	20.441	20.5435	20.4498	20.645	20.6755	20.1381	20.4273	19.8434	19.9626	20.0554	19.921	20.7221	20.735	20.7864	20.7031
	0.0813214	0.0162549	Q92925	SMRD2_HUMAN	SMARCD2	Color2 [A=255, R=169, G=169, B=169]	1	4		+	biological regulation;biosynthetic process;cellular component disassembly;cellular component organization;cellular metabolic process;cellular nitrogen compound metabolic process;cellular process;chromatin modification;chromatin organization;chromosome organization;macromolecule metabolic process;metabolic process;nitrogen compound metabolic process;nucleobase-containing compound metabolic process…	cell part;chromatin remodeling complex;intracellular membrane-bounded organelle;intracellular organelle;macromolecular complex;nucleus;organelle;protein complex			136	13	1.65689	0.00459409	0.0813214	0.859985	0.0162549	0.225282	18.1004	18.2338	18.412	18.3247	18.3196	18.274	18.2063	18.2059	18.4856	18.7001	18.3571	18.1677	18.8921	18.6409	18.5413	18.428	18.4321	18.5056	18.4178	18.3186
	1.61362	0.268099	Q8IY34	S15A3_HUMAN	SLC15A3	Color2 [A=255, R=169, G=169, B=169]	1	4		+	cellular process;establishment of localization;ion transport;peptide transport;protein transport;transmembrane transport;transport	cell part;intracellular membrane-bounded organelle;intracellular organelle;membrane;organelle	+	siNT_siRBM39	31	4	5.67527	0	1.61362	0.0385914	0.268099	2.98926	18.8063	18.4706	18.4574	18.6927	18.3161	18.4045	18.3539	18.2802	17.6889	17.9189	17.8131	17.4384	13.9534	15.8806	17.1058	17.4069	21.0193	20.8471	21.0061	20.9082
	0.157894	0.0258236	Q96D46	NMD3_HUMAN	NMD3	Color2 [A=255, R=169, G=169, B=169]	1	4		+	cellular localization;cellular process;establishment of localization;localization;nuclear transport;nucleocytoplasmic transport;protein transport;ribosomal subunit export from nucleus;transport	cell part;cytoplasm;intracellular membrane-bounded organelle;intracellular non-membrane-bounded organelle;intracellular organelle;membrane;nucleolus;nucleoplasm;nucleus;organelle			156	15	1.51163	0.00669308	0.157894	0.73962	0.0258236	0.411222	19.3777	19.5901	19.613	19.6214	19.5078	19.52	19.5921	19.4789	19.5707	19.4218	18.5274	19.4804	18.3935	19.0792	18.7788	19.3023	19.2518	19.2172	19.2187	19.1763
	0.650925	-0.156597	O75175	CNOT3_HUMAN	CNOT3	Color2 [A=255, R=169, G=169, B=169]	1	4		+	biological regulation;biosynthetic process;catabolic process;cell differentiation;cellular metabolic process;cellular nitrogen compound metabolic process;cellular process;developmental process;gene silencing;macromolecule metabolic process;metabolic process;mRNA metabolic process;mRNA processing;nitrogen compound metabolic process;nucleobase-containing compound metabolic process;primary metabolic…	cell part;cytosol;intracellular membrane-bounded organelle;intracellular non-membrane-bounded organelle;intracellular organelle;macromolecular complex;nucleus;organelle;protein complex;ribonucleoprotein complex;transcription factor complex			106	11	4.08859	4.04255e-05	0.650925	0.267689	-0.156597	-1.35771	18.946	19.3762	19.3483	19.4107	19.4257	19.3377	19.4204	19.5239	19.6228	19.5442	19.6881	19.5328	19.1134	19.1573	19.0872	18.8081	19.6906	19.7092	19.6459	19.5133
	2.67939	-0.370017	O95685	PPR3D_HUMAN	PPP1R3D	Color2 [A=255, R=169, G=169, B=169]	1	4		+	biological regulation;carbohydrate metabolic process;cellular metabolic process;cellular process;energy reserve metabolic process;generation of precursor metabolites and energy;macromolecule metabolic process;metabolic process;polysaccharide metabolic process;primary metabolic process	cell part;intracellular membrane-bounded organelle;intracellular organelle;organelle	+	siNT_siRBM39	60	7	4.26947	2.79232e-05	2.67939	0.00584496	-0.370017	-5.16122	18.7994	18.8853	19.0279	19.0762	19.2733	19.2529	19.393	19.3496	19.1513	18.8999	18.9555	19.1366	18.4792	18.689	18.7479	18.9727	19.2507	19.2332	19.353	19.2063
	1.83407	0.344031	Q9Y4K1	CRBG1_HUMAN	CRYBG1	Color2 [A=255, R=169, G=169, B=169]	1	4		+			+	siNT_siRBM39	119	14	4.95329	3.36134e-06	1.83407	0.0261313	0.344031	3.39125	18.4544	18.6518	18.4523	18.8097	18.3318	18.0919	18.2897	18.2786	19.4153	19.896	19.2159	19.3233	19.2121	19.1253	18.5925	18.7903	18.6508	18.3884	18.5518	18.2948
	1.41867	-0.114103	Q86UP2	KTN1_HUMAN	KTN1	Color2 [A=255, R=169, G=169, B=169]	1	4		+	biological regulation;cellular component movement;cellular process;response to stimulus;signal transduction	cell part;endoplasmic reticulum;intracellular membrane-bounded organelle;intracellular organelle;membrane;organelle			924	73	4.5262	1.88934e-05	1.41867	0.0554744	-0.114103	-2.6479	19.7229	19.8558	19.7683	19.8672	19.9802	19.8558	19.9196	19.915	20.0016	20.3673	19.8758	19.9435	19.8306	20.0133	19.7708	19.8177	19.4177	19.5084	19.3615	19.3773
	0.144963	-0.0164475	P09758	TACD2_HUMAN	TACSTD2	Color2 [A=255, R=169, G=169, B=169]	1	4		+	anatomical structure morphogenesis;biological regulation;cell proliferation;cellular process;developmental process;multicellular organismal process;neurological system process;regulation of organelle organization;response to stimulus;signal transduction	cell part;cytosol;extracellular organelle;extracellular space;intracellular membrane-bounded organelle;intracellular organelle;membrane;nucleus;organelle;vesicle			98	9	16.6909	0	0.144963	0.757489	-0.0164475	-0.381177	20.36	20.4466	20.3476	20.4542	20.4546	20.3256	20.421	20.473	20.8424	20.8307	20.7744	20.6597	20.6917	20.7602	20.8342	20.5447	17.8288	17.6555	17.839	17.6794
	0.0428305	-0.00601149	Q9Y5K8	VATD_HUMAN	ATP6V1D	Color2 [A=255, R=169, G=169, B=169]	1	4		+	anatomical structure formation involved in morphogenesis;biological regulation;cellular component assembly;cellular component organization;cellular homeostasis;cellular ion homeostasis;cellular process;developmental process;establishment of localization;homeostatic process;hydrogen transport;interspecies interaction between organisms;ion transport;multi-organism process;organelle organization;pro…	cell part;cytosol;extracellular organelle;macromolecular complex;membrane;organelle;protein complex;proton-transporting two-sector ATPase complex;vesicle			130	13	6.64973	0	0.0428305	0.922069	-0.00601149	-0.123049	19.6902	19.8276	19.9127	19.8381	19.8169	19.8537	19.7829	19.8391	19.6336	19.6753	19.422	19.5064	19.3406	19.2123	19.212	19.439	19.8962	19.8826	19.88	19.9322
	1.15617	0.138228	O95786	DDX58_HUMAN	DDX58	Color2 [A=255, R=169, G=169, B=169]	1	4		+	biological regulation;detection of stimulus;immune system process;multi-organism process;regulation of transport;response to biotic stimulus;response to chemical stimulus;response to external stimulus;response to stimulus;response to stress;viral reproduction	cell part;cytoplasm;cytoskeleton;cytosol;intracellular non-membrane-bounded organelle;intracellular organelle;organelle			272	32	10.8926	0	1.15617	0.0946785	0.138228	2.20317	19.7107	19.7038	19.8864	19.9115	19.6516	19.7441	19.6595	19.6042	19.9232	20.1199	20.1057	19.9979	18.6431	19.0852	19.0935	18.8375	20.9453	20.9653	21.0318	20.8348
	3.07575	0.167288	P22102	PUR2_HUMAN	GART	Color2 [A=255, R=169, G=169, B=169]	1	4		+	amine metabolic process;anatomical structure development;biosynthetic process;cellular amino acid metabolic process;cellular aromatic compound metabolic process;cellular ketone metabolic process;cellular metabolic process;cellular nitrogen compound metabolic process;cellular process;cofactor metabolic process;developmental process;heterocycle metabolic process;metabolic process;nitrogen compound …	cell part;cytosol;extracellular organelle;organelle;vesicle	+	siNT_siRBM39	551	41	3.02893	0.000222866	3.07575	0.0037697	0.167288	6.15975	20.5288	20.6561	20.6015	20.5941	20.4461	20.4318	20.4103	20.4232	20.5708	20.7637	20.3946	20.5956	20.3338	20.5023	20.4282	20.396	20.6859	20.6909	20.6812	20.6521
	1.44691	0.120036	Q0VDF9	HSP7E_HUMAN	HSPA14	Color2 [A=255, R=169, G=169, B=169]	1	4		+	cellular metabolic process;cellular process;macromolecule metabolic process;metabolic process;primary metabolic process;protein folding;protein metabolic process	cell part;cytosol;membrane			165	16	2.84876	0.000314514	1.44691	0.0523702	0.120036	2.69665	19.5922	19.7399	19.7869	19.7614	19.6028	19.61	19.6118	19.5755	19.7374	19.8901	19.6498	19.5885	18.8943	19.43	19.3613	19.4138	19.6287	19.7303	19.733	19.6807
	0.952585	0.133195	Q7Z478	DHX29_HUMAN	DHX29	Color2 [A=255, R=169, G=169, B=169]	1	4		+	cellular metabolic process;cellular nitrogen compound metabolic process;cellular process;macromolecule metabolic process;metabolic process;nitrogen compound metabolic process;nucleobase-containing compound metabolic process;primary metabolic process;RNA metabolic process;RNA processing	cell part;intracellular membrane-bounded organelle;intracellular organelle;macromolecular complex;mitochondrion;nucleus;organelle;ribonucleoprotein complex			309	37	1.63272	0.0048884	0.952585	0.142558	0.133195	1.86443	18.6806	18.8911	18.7574	18.9471	18.7931	18.6231	18.6526	18.6746	18.8349	19.1728	18.803	18.7526	18.7495	18.6063	18.6254	18.4378	18.8427	18.8248	18.861	18.855
	1.07018	0.0786953	Q92499	DDX1_HUMAN	DDX1	Color2 [A=255, R=169, G=169, B=169]	1	4		+	biological regulation;biosynthetic process;cellular component assembly;cellular component organization;cellular macromolecular complex assembly;cellular metabolic process;cellular nitrogen compound metabolic process;cellular process;developmental process;DNA geometric change;DNA metabolic process;DNA repair;macromolecular complex assembly;macromolecule metabolic process;metabolic process;multicel…	cell part;cytoplasm;intracellular membrane-bounded organelle;intracellular non-membrane-bounded organelle;intracellular organelle;macromolecular complex;membrane;nucleolus;nucleoplasm;nucleus;organelle;protein complex;ribonucleoprotein complex			349	32	4.36303	2.44499e-05	1.07018	0.111698	0.0786953	2.05982	20.6003	20.7112	20.6685	20.7818	20.6189	20.6094	20.6146	20.6042	20.7587	20.9129	20.6851	20.7122	20.484	20.491	20.445	20.3913	20.714	20.7712	20.7445	20.6593
	3.97327	-0.400995	P46926	GNPI1_HUMAN	GNPDA1	Color2 [A=255, R=169, G=169, B=169]	1	4		+	alcohol metabolic process;carbohydrate metabolic process;catabolic process;cellular metabolic process;cellular process;generation of precursor metabolites and energy;metabolic process;primary metabolic process;small molecule metabolic process	cell part;cytoplasm;extracellular organelle;organelle;vesicle	+	siNT_siRBM39	127	14	4.33168	2.40529e-05	3.97327	0.0015935	-0.400995	-8.98378	20.1119	20.1949	20.1552	20.2089	20.4568	20.5983	20.6364	20.5834	20.1575	20.3928	20.1409	20.2514	20.2146	20.0296	20.1944	19.8837	20.3198	20.3729	20.5179	20.4642
	0.0156197	0.00815773	Q8IYS2	K2013_HUMAN	KIAA2013	Color2 [A=255, R=169, G=169, B=169]	1	4		+		cell part;membrane			82	8	1.47885	0.00730029	0.0156197	0.971133	0.00815773	0.0461695	19.4768	19.1554	18.8988	19.0398	19.2026	19.327	19.2464	18.7622	18.3779	18.3254	18.9092	18.9411	19.9489	19.5345	19.4651	18.854	18.8914	18.7613	19.2084	19.2148
	0.0763296	-0.0262184	P28838	AMPL_HUMAN	LAP3	Color2 [A=255, R=169, G=169, B=169]	1	4		+	macromolecule metabolic process;metabolic process;primary metabolic process;protein metabolic process;proteolysis	cell part;cytoplasm;extracellular organelle;intracellular membrane-bounded organelle;intracellular organelle;mitochondrion;nucleoplasm;nucleus;organelle;vesicle			266	24	7.6043	0	0.0763296	0.868382	-0.0262184	-0.212405	20.5071	20.6812	20.6417	20.9583	20.838	20.7587	20.8057	20.4909	20.2226	20.8674	19.9342	20.1944	19.8032	19.8155	19.4999	19.6569	21.6427	21.8655	21.8788	21.8804
	0.52785	-0.117089	Q7Z449	CP2U1_HUMAN	CYP2U1	Color2 [A=255, R=169, G=169, B=169]	1	4		+	catabolic process;cellular ketone metabolic process;cellular lipid metabolic process;cellular metabolic process;cellular process;drug metabolic process;lipid metabolic process;metabolic process;organic acid metabolic process;primary metabolic process;small molecule metabolic process;xenobiotic metabolic process	cell part;cytoplasm;intracellular membrane-bounded organelle;intracellular organelle;membrane;organelle			37	6	2.04939	0.00172677	0.52785	0.344086	-0.117089	-1.143	18.3413	18.1277	17.9661	18.0376	18.2049	18.3812	18.2711	18.0838	17.7545	17.4271	18.0248	17.9161	17.2669	17.9704	18.0556	17.9685	18.1267	18.4313	18.5733	18.4445
	1.11458	-0.143693	Q99459	CDC5L_HUMAN	CDC5L	Color2 [A=255, R=169, G=169, B=169]	1	4		+	biological regulation;biosynthetic process;cellular metabolic process;cellular nitrogen compound metabolic process;cellular process;DNA metabolic process;DNA repair;macromolecule metabolic process;metabolic process;mRNA metabolic process;mRNA processing;nitrogen compound metabolic process;nucleobase-containing compound metabolic process;primary metabolic process;response to DNA damage stimulus;re…	cell part;cytoplasm;intracellular membrane-bounded organelle;intracellular non-membrane-bounded organelle;intracellular organelle;macromolecular complex;membrane;nucleolus;nucleoplasm;nucleus;organelle;protein complex;ribonucleoprotein complex;spliceosomal complex			323	29	1.88695	0.00256285	1.11458	0.102502	-0.143693	-2.13375	19.7397	19.8893	19.9686	19.9102	19.9503	19.9689	20.008	20.1553	20.1899	20.2254	20.248	20.1229	20.6585	20.2867	20.1983	19.9533	20.2735	20.1831	20.1265	20.136
	0.61337	0.161932	Q9NYP3	DONS_HUMAN	DONSON	Color2 [A=255, R=169, G=169, B=169]	1	4		+	developmental process;multicellular organismal development;multicellular organismal process	cell part;intracellular membrane-bounded organelle;intracellular organelle;nucleus;organelle			51	7	2.43241	0.000722236	0.61337	0.287332	0.161932	1.29297	18.6347	18.6454	18.2194	18.3333	18.4688	18.3182	18.2095	18.1886	18.1208	18.4816	18.4495	18.3337	18.2994	17.681	17.5658	18.1121	18.7167	18.5636	18.5932	18.5661
	2.34997	-0.251351	O75533	SF3B1_HUMAN	SF3B1	Color2 [A=255, R=169, G=169, B=169]	1	4		+	cellular metabolic process;cellular nitrogen compound metabolic process;cellular process;developmental process;macromolecule metabolic process;metabolic process;mRNA metabolic process;mRNA processing;nitrogen compound metabolic process;nucleobase-containing compound metabolic process;primary metabolic process;RNA metabolic process;RNA processing;RNA splicing	cell part;intracellular membrane-bounded organelle;intracellular organelle;macromolecular complex;nucleoplasm;nucleus;organelle;ribonucleoprotein complex;spliceosomal complex	+	siNT_siRBM39	769	59	2.60225	0.000511813	2.34997	0.0114837	-0.251351	-4.42078	19.5309	19.6894	19.7268	19.7947	19.935	19.9156	19.9322	19.9645	19.8727	20.2011	19.7881	19.6487	20.2807	20.2184	20.1094	20.0257	19.9719	20.0305	19.9217	19.8888
	3.26651	0.303141	O95714	HERC2_HUMAN	HERC2	Color2 [A=255, R=169, G=169, B=169]	1	4		+	biological regulation;cellular metabolic process;cellular nitrogen compound metabolic process;cellular process;DNA metabolic process;DNA repair;establishment of localization;macromolecule metabolic process;macromolecule modification;metabolic process;multicellular organismal process;nitrogen compound metabolic process;nucleobase-containing compound metabolic process;primary metabolic process;prot…	cell part;cytoplasm;intracellular membrane-bounded organelle;intracellular non-membrane-bounded organelle;intracellular organelle;membrane;nucleoplasm;nucleus;organelle	+	siNT_siRBM39	483	55	5.03609	0	3.26651	0.00251908	0.303141	6.68887	18.5849	18.7702	18.6409	18.5868	18.3253	18.3329	18.3806	18.3315	18.7071	18.6848	18.7204	18.6388	18.3169	17.706	17.7036	17.5543	18.3798	18.4657	18.4106	18.4057
	0.765445	-0.0974836	Q8IUD2	RB6I2_HUMAN	ERC1	Color2 [A=255, R=169, G=169, B=169]	1	4		+	biological regulation;cellular metabolic process;cellular process;developmental process;endosome transport;establishment of localization;macromolecule metabolic process;macromolecule modification;metabolic process;multicellular organismal development;multicellular organismal process;phosphorus metabolic process;primary metabolic process;protein metabolic process;protein modification process;prote…	cell part;cytoplasm;macromolecular complex;membrane;protein complex;synapse			382	38	4.01297	4.52908e-05	0.765445	0.209064	-0.0974836	-1.55214	18.8324	19.0456	19.0521	19.0899	19.0801	19.0691	19.0898	19.1709	19.3093	19.5509	19.465	19.2436	19.709	19.5592	19.5021	19.1604	18.8991	19.0125	18.911	18.8595
	2.30994	0.269852	Q9BW92	SYTM_HUMAN	TARS2	Color2 [A=255, R=169, G=169, B=169]	1	4		+	amine metabolic process;cellular amino acid metabolic process;cellular ketone metabolic process;cellular metabolic process;cellular nitrogen compound metabolic process;cellular process;macromolecule metabolic process;metabolic process;nitrogen compound metabolic process;nucleobase-containing compound metabolic process;organic acid metabolic process;primary metabolic process;RNA metabolic process;…	cell part	+	siNT_siRBM39	197	19	5.07459	0	2.30994	0.012594	0.269852	4.33564	19.1639	19.3252	19.3807	19.4427	19.1045	19.0272	19.0649	19.0365	19.7391	19.8212	19.722	19.5525	19.1579	18.8794	18.7933	18.374	19.628	19.5565	19.6906	19.4649
	2.27392	0.255476	Q13144	EI2BE_HUMAN	EIF2B5	Color2 [A=255, R=169, G=169, B=169]	1	4		+	anatomical structure development;biological regulation;biosynthetic process;cell development;cell differentiation;cellular metabolic process;cellular process;developmental process;macromolecule metabolic process;metabolic process;primary metabolic process;protein metabolic process;regulation of translation;response to abiotic stimulus;response to chemical stimulus;response to drug;response to end…	cell part;cytoplasm;cytosol;intracellular membrane-bounded organelle;intracellular organelle;macromolecular complex;nucleus;organelle;protein complex	+	siNT_siRBM39	113	12	5.25999	0	2.27392	0.0129077	0.255476	4.25985	19.3414	19.6214	19.5194	19.522	19.2136	19.2827	19.2442	19.2418	19.6195	20.0423	19.6122	19.5582	19.4129	18.9827	19.0298	18.8702	19.982	19.9689	19.9776	19.9263
	0.204779	-0.0668044	Q9UN79	SOX13_HUMAN	SOX13	Color2 [A=255, R=169, G=169, B=169]	1	4		+	anatomical structure morphogenesis;biological regulation;biosynthetic process;cellular metabolic process;cellular nitrogen compound metabolic process;cellular process;developmental process;macromolecule metabolic process;metabolic process;nitrogen compound metabolic process;nucleobase-containing compound metabolic process;primary metabolic process;RNA metabolic process	cell part;intracellular membrane-bounded organelle;intracellular organelle;nucleoplasm;nucleus;organelle			67	6	3.583	7.2908e-05	0.204779	0.675535	-0.0668044	-0.516393	16.6038	16.6956	16.9012	17.1219	16.9315	16.7282	16.9303	16.9996	17.3974	17.4355	17.0526	16.8883	17.2737	17.4714	17.1079	17.401	16.6295	16.6511	16.3832	16.425
	2.7903	0.118057	Q13459	MYO9B_HUMAN	MYO9B	Color2 [A=255, R=169, G=169, B=169]	1	4		+	anatomical structure morphogenesis;biological regulation;cell motility;cellular component morphogenesis;cellular component movement;cellular component organization;cellular process;developmental process;establishment or maintenance of cell polarity;immune system process;locomotion;metabolic process;response to chemical stimulus;response to external stimulus;response to stimulus;signal transduction	cell cortex;cell part;cell projection;cytoplasm;cytoskeleton;cytosol;intracellular non-membrane-bounded organelle;intracellular organelle;macromolecular complex;membrane;organelle;protein complex	+	siNT_siRBM39	435	49	3.51819	7.87149e-05	2.7903	0.00501724	0.118057	5.42791	19.0951	19.0926	19.1226	19.1248	18.9761	19.034	19.0101	18.9426	19.1009	19.1807	19.242	18.988	19.0937	18.1939	18.2178	18.2882	19.3093	19.2934	19.3323	19.2538
	0.504276	0.0821085	Q460N5	PAR14_HUMAN	PARP14	Color2 [A=255, R=169, G=169, B=169]	1	4		+	biological regulation;biosynthetic process;cellular metabolic process;cellular nitrogen compound metabolic process;cellular process;macromolecule metabolic process;metabolic process;nitrogen compound metabolic process;nucleobase-containing compound metabolic process;primary metabolic process;RNA metabolic process	cell part;cytoplasm;intracellular membrane-bounded organelle;intracellular organelle;membrane;nucleus;organelle;plasma membrane			597	62	8.62138	0	0.504276	0.361128	0.0821085	1.10091	19.501	19.5595	19.4595	19.706	19.5496	19.5512	19.4646	19.3321	19.374	19.6847	19.4486	19.4356	19.0119	18.8241	18.7432	18.6459	20.0742	20.1843	20.2008	20.1299
+	6.73049	1.16395	Q86VI3	IQGA3_HUMAN	IQGAP3	Color2 [A=255, R=255, G=0, B=255]	9	4	+	+	biological regulation;cellular component organization;cellular metabolic process;cellular process;macromolecule metabolic process;macromolecule modification;metabolic process;phosphorus metabolic process;primary metabolic process;protein metabolic process;protein modification process;protein phosphorylation;regulation of protein modification process;response to chemical stimulus;response to stimu…	cell part;cytosol	+	siNT_siRBM39	488	51	14.7821	0	6.73049	0	1.16395	26.609	19.6912	19.835	19.7668	19.8453	18.6093	18.5777	18.6939	18.6017	19.8834	20.0468	19.793	19.7965	17.9453	17.8235	17.9117	17.7475	19.1993	19.1616	19.1474	19.1221
	0.560015	0.176414	Q9BQ69	MACD1_HUMAN	MACROD1	Color2 [A=255, R=169, G=169, B=169]	1	4		+	cellular metabolic process;cellular nitrogen compound metabolic process;cellular process;heterocycle metabolic process;macromolecule metabolic process;macromolecule modification;metabolic process;nitrogen compound metabolic process;nucleobase-containing compound metabolic process;nucleobase-containing small molecule metabolic process;nucleoside metabolic process;primary metabolic process;protein …	cell part;intracellular membrane-bounded organelle;intracellular organelle;mitochondrion;nucleus;organelle			37	5	5.31752	0	0.560015	0.321743	0.176414	1.19987	18.5416	19.0485	19.0422	18.7929	18.8915	18.5052	18.728	18.5949	18.8812	19.0977	18.2882	18.7705	17.4483	18.2355	17.351	17.5182	19.3256	19.4596	19.3436	19.3099
	1.86317	0.194468	A0A2R8YE54;E5KLJ9	A0A2R8YE54_HUMAN;E5KLJ9_HUMAN	OPA1	Color2 [A=255, R=169, G=169, B=169]	1	4		+		cell part;cytoplasm;intracellular membrane-bounded organelle;intracellular organelle;mitochondrion;nucleoplasm;organelle	+	siNT_siRBM39	28	2	2.81524	0.000336525	1.86317	0.0252615	0.194468	3.4458	17.824	17.9758	17.8883	17.9233	17.8361	17.6908	17.6943	17.6123	18.2075	18.2404	17.8449	17.9395	18.8256	18.347	18.2133	17.7489	18.7494	18.5274	18.4856	18.3609
	0.144536	0.0501447	Q0VF96	CGNL1_HUMAN	CGNL1	Color2 [A=255, R=169, G=169, B=169]	1	4		+		cell part;macromolecular complex;protein complex			51	6	2.78256	0.000363324	0.144536	0.757963	0.0501447	0.380177	16.8805	16.7441	16.7513	16.3339	16.5698	16.6152	16.5322	16.7919	16.5196	16.0345	16.481	16.1433	18.215	16.7614	16.5465	16.8346	15.5133	15.5221	15.9666	15.6905
	0.436068	0.0602221	O75369	FLNB_HUMAN	FLNB	Color2 [A=255, R=169, G=169, B=169]	1	4		+	anatomical structure development;biological regulation;cell differentiation;cellular component organization;cellular process;cytoskeleton organization;developmental process;organelle organization;response to chemical stimulus;response to stimulus;signal transduction	cell cortex;cell part;cytoplasm;cytoskeleton;cytosol;extracellular organelle;intracellular non-membrane-bounded organelle;intracellular organelle;membrane;organelle;plasma membrane;vesicle			1847	137	2.75768	0.000385597	0.436068	0.417538	0.0602221	0.976826	20.7607	21.0087	21.0203	20.982	20.8798	20.884	20.9001	20.8668	21.248	21.5825	21.0335	21.1384	21.1863	21.1131	21.0613	20.854	20.7802	20.807	20.7358	20.7163
	0.33971	-0.0588269	Q9BZE9	ASPC1_HUMAN	ASPSCR1	Color2 [A=255, R=169, G=169, B=169]	1	4		+	biological regulation;cellular component organization;establishment of localization;homeostatic process;membrane organization;protein transport;regulation of transport;transport	cell part;cytosol;endomembrane system;intracellular membrane-bounded organelle;intracellular organelle;membrane;nucleoplasm;organelle;plasma membrane			135	16	1.42989	0.00831263	0.33971	0.511111	-0.0588269	-0.794086	19.0669	19.2353	19.1691	19.3374	19.3043	19.2812	19.336	19.1225	19.4944	20.0307	19.7445	19.5789	19.9417	19.5158	19.4398	18.9808	19.3404	19.4208	19.5178	19.4254
	2.5457	0.522933	Q96EN8	MOCOS_HUMAN	MOCOS	Color2 [A=255, R=169, G=169, B=169]	1	4		+	biosynthetic process;cellular aromatic compound metabolic process;cellular metabolic process;cellular nitrogen compound metabolic process;cellular process;cofactor metabolic process;heterocycle metabolic process;metabolic process;nitrogen compound metabolic process;prosthetic group metabolic process;small molecule metabolic process;vitamin metabolic process	cell part;cytosol	+	siNT_siRBM39	104	12	4.24832	2.98679e-05	2.5457	0.00749915	0.522933	4.8518	18.8324	18.74	18.4697	18.4116	18.0624	18.1922	18.0434	18.064	19.0658	18.7435	19.0615	18.7834	18.343	18.0094	17.7279	17.3244	18.5569	18.6064	18.6339	18.7056
	1.79519	-0.194629	P22830	HEMH_HUMAN	FECH	Color2 [A=255, R=169, G=169, B=169]	1	4		+	alcohol metabolic process;biological regulation;biosynthetic process;cell differentiation;cellular aromatic compound metabolic process;cellular component assembly;cellular component organization;cellular metabolic process;cellular nitrogen compound metabolic process;cellular process;cofactor metabolic process;detection of stimulus;developmental process;generation of precursor metabolites and ener…	cell part;intracellular membrane-bounded organelle;intracellular organelle;membrane;mitochondrion;organelle	+	siNT_siRBM39	153	16	5.76066	0	1.79519	0.028067	-0.194629	-3.31893	19.0254	19.0493	19.2588	19.2148	19.332	19.3234	19.3441	19.3274	19.5426	19.6845	19.7223	19.751	20.2882	19.9496	19.8708	19.4054	18.6702	18.793	18.8211	18.6526
	0.550731	0.0896339	Q8IUC4	RHPN2_HUMAN	RHPN2	Color2 [A=255, R=169, G=169, B=169]	1	4		+	biological regulation;cellular process;response to stimulus;signal transduction	cell part;cytoplasm;cytosol;intracellular membrane-bounded organelle;intracellular organelle;nucleoplasm;organelle			117	16	6.00171	0	0.550731	0.328335	0.0896339	1.18352	18.6614	18.8895	18.998	18.759	18.7018	18.7153	18.7558	18.7766	19.1633	19.1045	19.0988	19.1024	19.3996	19.2591	19.254	19.1436	18.8718	18.8961	18.8443	18.8548
	0.0419128	0.00628519	P05386	RLA1_HUMAN	RPLP1	Color2 [A=255, R=169, G=169, B=169]	1	4		+	biosynthetic process;catabolic process;cellular component disassembly;cellular component organization;cellular metabolic process;cellular nitrogen compound metabolic process;cellular process;establishment of localization;macromolecule metabolic process;metabolic process;mRNA metabolic process;nitrogen compound metabolic process;nucleobase-containing compound metabolic process;primary metabolic pr…	cell part;cytoplasm;cytosol;extracellular organelle;macromolecular complex;organelle;ribonucleoprotein complex;vesicle			9	1	2.73566	0.000401575	0.0419128	0.923573	0.00628519	0.120524	27.4251	27.2637	27.3313	27.3943	27.254	27.3655	27.437	27.3328	26.3419	26.7426	25.39	26.3527	20.2815	23.2896	24.4509	26.5735	27.311	27.4072	27.4764	27.6453
	0.0804049	-0.0277252	Q96SB3	NEB2_HUMAN	PPP1R9B	Color2 [A=255, R=169, G=169, B=169]	1	4		+	anatomical structure development;biological regulation;cell differentiation;cell motility;cellular component assembly;cellular component movement;cellular component organization;cellular metabolic process;cellular nitrogen compound metabolic process;cellular process;developmental process;locomotion;macromolecule metabolic process;metabolic process;nitrogen compound metabolic process;nucleobase-co…	cell part;cell projection;cytoplasm;cytoskeleton;filopodium;intracellular non-membrane-bounded organelle;intracellular organelle;macromolecular complex;membrane;neuron projection;nucleoplasm;organelle;plasma membrane;protein complex;protein serine/threonine phosphatase complex;synapse			104	9	6.89372	0	0.0804049	0.861388	-0.0277252	-0.222926	17.5708	17.9955	18.069	18.0088	17.7953	17.9659	18.006	17.9878	18.2025	18.5019	18.4837	17.9753	18.0813	18.0725	17.7791	18.0122	19.2843	19.2542	19.0807	19.1148
	0.354129	0.0638666	Q9Y230	RUVB2_HUMAN	RUVBL2	Color2 [A=255, R=169, G=169, B=169]	1	4		+	biological regulation;biosynthetic process;cellular component organization;cellular metabolic process;cellular nitrogen compound metabolic process;cellular process;chromatin modification;chromatin organization;chromosome organization;DNA geometric change;DNA metabolic process;DNA recombination;DNA repair;establishment of localization;histone modification;macromolecule metabolic process;macromolec…	cell part;chromatin remodeling complex;cytoplasm;DNA helicase complex;extracellular organelle;histone methyltransferase complex;intracellular;intracellular membrane-bounded organelle;intracellular organelle;macromolecular complex;membrane;nucleoplasm;nucleus;organelle;protein complex;ribonucleoprotein complex;vesicle			290	25	1.48749	0.00712807	0.354129	0.496568	0.0638666	0.822099	20.8166	20.9796	20.9026	21.0745	20.9445	20.9061	20.9499	20.7173	20.9513	21.4171	20.8292	20.8872	20.8212	20.8264	20.8962	20.7144	21.1253	21.2422	21.2042	21.0996
	1.47244	0.708972	B0YJ81	HACD1_HUMAN	HACD1	Color2 [A=255, R=169, G=169, B=169]	1	4		+	anatomical structure development;biological regulation;biosynthetic process;cell differentiation;cellular component assembly;cellular component organization;cellular ketone metabolic process;cellular lipid metabolic process;cellular macromolecular complex assembly;cellular metabolic process;cellular process;cofactor metabolic process;developmental process;glycerol ether metabolic process;lipid me…	cell part;endoplasmic reticulum;intracellular membrane-bounded organelle;intracellular organelle;membrane;organelle			38	4	3.33238	0.000112384	1.47244	0.0504049	0.708972	2.74093	17.4819	18.2936	18.0621	17.3915	17.4991	16.9193	17.0392	16.9356	18.5413	17.7586	18.8145	17.2985	16.5333	16.0739	16.7457	16.3351	17.4232	17.6106	17.7824	17.2285
	0.24521	-0.0345907	Q9H9Y6	RPA2_HUMAN	POLR1B	Color2 [A=255, R=169, G=169, B=169]	1	4		+	biological regulation;biosynthetic process;cellular component organization;cellular metabolic process;cellular nitrogen compound metabolic process;cellular process;macromolecule metabolic process;metabolic process;nitrogen compound metabolic process;nucleobase-containing compound metabolic process;nucleus organization;organelle organization;primary metabolic process;regulation of gene expression,…	cell part;cytoplasm;intracellular non-membrane-bounded organelle;intracellular organelle;macromolecular complex;nucleolus;nucleoplasm;organelle;protein complex;RNA polymerase complex			240	27	4.8138	9.36037e-06	0.24521	0.623085	-0.0345907	-0.603012	19.2588	19.4283	19.4162	19.4934	19.4718	19.3739	19.3973	19.492	19.46	19.468	19.4596	19.4131	19.5775	19.4957	19.4163	19.3572	19.7828	19.7889	19.7501	19.7124
	0.246773	-0.0738938	P0CJ78	ZN865_HUMAN	ZNF865	Color2 [A=255, R=169, G=169, B=169]	1	4		+	biological regulation;biosynthetic process;cellular metabolic process;cellular nitrogen compound metabolic process;cellular process;macromolecule metabolic process;metabolic process;nitrogen compound metabolic process;nucleobase-containing compound metabolic process;primary metabolic process;RNA metabolic process	cell part;intracellular membrane-bounded organelle;intracellular organelle;nucleus;organelle			14	2	2.146	0.00139011	0.246773	0.621592	-0.0738938	-0.606294	15.6423	15.6972	15.4045	15.618	15.3906	15.684	15.6887	15.8944	16.0997	15.1545	16.8282	16.3072	17.0664	16.685	16.678	16.0855	16.4881	16.6233	16.0911	16.3798
	0.906649	0.135022	Q5JSZ5	PRC2B_HUMAN	PRRC2B	Color2 [A=255, R=169, G=169, B=169]	1	4		+					320	37	3.52034	7.87781e-05	0.906649	0.156201	0.135022	1.78809	18.3172	18.58	18.6339	18.605	18.4179	18.3564	18.3807	18.441	18.7161	19.0602	18.8035	18.5252	18.3007	18.4453	18.3774	18.3465	18.8558	18.8943	18.7761	18.716
	0.36046	0.081264	Q53H12	AGK_HUMAN	AGK	Color2 [A=255, R=169, G=169, B=169]	1	4		+	biological regulation;biosynthetic process;cellular lipid metabolic process;cellular metabolic process;cellular process;lipid metabolic process;metabolic process;primary metabolic process;regulation of protein modification process;response to stimulus;signal transduction	cell part;intracellular membrane-bounded organelle;intracellular organelle;membrane;mitochondrion;organelle			149	14	1.57508	0.0056817	0.36046	0.490347	0.081264	0.834317	20.375	20.6917	20.8041	20.6904	20.4778	20.5655	20.5643	20.6286	20.5285	20.4738	20.1817	20.4575	20.6742	20.475	20.4295	20.4343	20.2757	20.3648	20.3662	20.3352
	4.17523	0.630952	Q8WZA9	IRGQ_HUMAN	IRGQ	Color2 [A=255, R=169, G=169, B=169]	1	4		+			+	siNT_siRBM39	172	17	6.32369	0	4.17523	0.00196	0.630952	9.75268	19.7777	19.7705	19.6434	19.6023	19.0597	18.9763	19.0359	19.1982	20.0984	20.0527	20.3617	19.929	20.9038	20.4354	20.4157	20.0689	19.9737	19.8856	19.7923	19.7896
	2.00579	0.159545	Q15833	STXB2_HUMAN	STXBP2	Color2 [A=255, R=169, G=169, B=169]	1	4		+	biological regulation;cell activation;cell killing;cellular process;establishment of localization;exocytosis;immune system process;membrane docking;protein transport;regulation of transport;secretion;transport;vesicle-mediated transport	cell part;cytoplasmic membrane-bounded vesicle;cytosol;extracellular organelle;intracellular membrane-bounded organelle;intracellular organelle;lysosome;membrane;organelle;plasma membrane;vacuole;vesicle	+	siNT_siRBM39	268	27	5.87959	0	2.00579	0.0187885	0.159545	3.71871	19.8314	19.9937	20.0068	20.0001	19.7944	19.7871	19.8197	19.7926	20.1065	20.4246	19.9751	20.0697	19.5057	19.1732	19.0504	19.0214	19.8362	19.9386	19.7802	19.8118
	0.199387	-0.0209646	O43795	MYO1B_HUMAN	MYO1B	Color2 [A=255, R=169, G=169, B=169]	1	4		+	cellular component assembly;cellular component movement;cellular component organization;cellular process;cytoskeleton organization;establishment of localization;Golgi vesicle transport;metabolic process;organelle organization;transport;vesicle-mediated transport	brush border;cell part;cell projection;cytoplasm;endosome;extracellular organelle;filopodium;intracellular membrane-bounded organelle;intracellular organelle;macromolecular complex;membrane;organelle;plasma membrane;protein complex;vesicle			485	38	7.80813	0	0.199387	0.684071	-0.0209646	-0.504575	20.6651	20.7429	20.7511	20.8518	20.7836	20.7982	20.7868	20.7262	20.8504	20.902	20.7614	20.8171	21.2099	21.0154	20.9163	20.7971	20.0786	20.1403	20.139	20.1708
	0.732711	-0.0731945	Q5T0Z8	CF132_HUMAN	C6orf132	Color2 [A=255, R=169, G=169, B=169]	1	4		+					184	22	7.37531	0	0.732711	0.223765	-0.0731945	-1.49694	18.3322	18.5072	18.3373	18.3733	18.4526	18.4979	18.3883	18.5041	18.6162	18.8275	18.6232	18.5171	19.2948	19.1157	18.7023	18.8232	17.7335	17.7073	17.7225	17.6419
	3.02886	0.417916	O95613	PCNT_HUMAN	PCNT	Color2 [A=255, R=169, G=169, B=169]	1	4		+	anatomical structure development;anatomical structure formation involved in morphogenesis;anatomical structure morphogenesis;biological regulation;cell cycle;cell motility;cell proliferation;cellular component assembly;cellular component movement;cellular component organization;cellular process;cytoskeleton organization;developmental process;embryo development;growth;locomotion;mitotic cell cycle…	cell part;cell projection;centrosome;cilium;cytoplasm;cytosol;intracellular non-membrane-bounded organelle;intracellular organelle;macromolecular complex;membrane;microtubule organizing center;organelle;protein complex	+	siNT_siRBM39	295	35	7.23257	0	3.02886	0.00377528	0.417916	6.03479	18.5865	18.3584	18.4396	18.4574	18.1039	17.9157	18.1416	18.0089	18.3802	18.5694	18.5456	18.2235	17.6092	17.0831	17.1931	17.2725	17.9985	18.2106	18.204	18.212
	0.888015	0.131961	P78371	TCPB_HUMAN	CCT2	Color2 [A=255, R=169, G=169, B=169]	1	4		+	cell recognition;cellular component assembly;cellular component organization;cellular macromolecular complex assembly;cellular metabolic process;cellular process;macromolecular complex assembly;macromolecule metabolic process;metabolic process;primary metabolic process;protein complex assembly;protein folding;protein metabolic process	cell body;cell part;cytoplasm;cytosol;extracellular organelle;macromolecular complex;organelle;protein complex;vesicle			499	33	2.54449	0.000575875	0.888015	0.162099	0.131961	1.75709	21.5181	21.6811	21.6667	21.8721	21.5832	21.5795	21.5478	21.4996	21.5992	21.9373	21.1868	21.5294	21.7754	21.6819	21.4462	21.712	21.9992	22.1393	22.0651	22.1176
	1.63252	-0.162942	Q709F0	ACD11_HUMAN	ACAD11	Color2 [A=255, R=169, G=169, B=169]	1	4		+	catabolic process;cellular ketone metabolic process;cellular lipid metabolic process;cellular metabolic process;cellular process;lipid metabolic process;metabolic process;organic acid metabolic process;primary metabolic process;small molecule metabolic process	cell part;intracellular membrane-bounded organelle;intracellular organelle;membrane;microbody;nucleus;organelle;peroxisome	+	siNT_siRBM39	54	7	4.92877	3.33056e-06	1.63252	0.0374259	-0.162942	-3.02301	19.0493	18.8757	18.8917	18.9434	19.1776	19.1021	19.1299	19.0023	18.8563	18.6962	18.6553	18.9932	18.7085	18.2726	18.4506	18.612	19.1712	19.1454	19.3199	19.1496
	1.57878	1.03151	Q5K4L6	S27A3_HUMAN	SLC27A3	Color2 [A=255, R=169, G=169, B=169]	1	4		+		cell part;membrane	+	siNT_siRBM39	29	4	2.42984	0.000726464	1.57878	0.0408467	1.03151	2.92738	17.1943	17.159	17.6867	18.4541	16.1918	16.509	16.5968	17.0706	17.2657	18.6122	18.8	17.8904	17.8351	18.1902	16.8527	18.5877	16.6093	16.7519	16.9081	16.5636
	3.32462	0.568742	Q14999	CUL7_HUMAN	CUL7	Color2 [A=255, R=169, G=169, B=169]	1	4		+	anatomical structure development;anatomical structure morphogenesis;biological regulation;catabolic process;cell differentiation;cell morphogenesis;cellular component morphogenesis;cellular component organization;cellular metabolic process;cellular process;cytokinesis;cytoskeleton organization;developmental process;Golgi organization;macromolecule metabolic process;macromolecule modification;meta…	cell part;centrosome;cytoplasm;cytosol;Golgi apparatus;intracellular membrane-bounded organelle;intracellular non-membrane-bounded organelle;intracellular organelle;macromolecular complex;microtubule organizing center;nucleoplasm;nucleus;organelle;protein complex;ubiquitin ligase complex	+	siNT_siRBM39	212	21	2.92244	0.000267731	3.32462	0.00253498	0.568742	6.85699	18.4525	18.4951	18.5717	18.2207	17.8233	17.8156	17.8621	17.9641	18.1391	18.2611	17.8735	18.2967	18.0765	16.4594	15.9133	17.0783	18.2249	18.1708	18.2303	18.1782
	1.88163	-0.157608	P36269	GGT5_HUMAN	GGT5	Color2 [A=255, R=169, G=169, B=169]	1	4		+	amine metabolic process;biosynthetic process;cellular alkene metabolic process;cellular amino acid metabolic process;cellular ketone metabolic process;cellular lipid metabolic process;cellular metabolic process;cellular nitrogen compound metabolic process;cellular process;lipid metabolic process;metabolic process;nitrogen compound metabolic process;organic acid metabolic process;peptide metabolic…	cell part;membrane;plasma membrane	+	siNT_siRBM39	97	11	12.0993	0	1.88163	0.0246275	-0.157608	-3.48058	20.5491	20.696	20.5173	20.5173	20.7084	20.7412	20.6972	20.7633	20.2866	20.7211	20.6208	20.4161	20.1472	20.381	20.3069	20.1276	18.4693	18.0367	18.4148	18.1812
	0.775047	-0.111001	Q2TAY7	SMU1_HUMAN	SMU1	Color2 [A=255, R=169, G=169, B=169]	1	4		+		cell part;cytoplasm;intracellular membrane-bounded organelle;intracellular organelle;nucleus;organelle			155	13	2.48775	0.000645096	0.775047	0.204536	-0.111001	-1.56828	20.4519	20.604	20.5699	20.5563	20.689	20.6474	20.7962	20.4935	20.3918	20.4753	20.1772	20.3355	20.1274	20.1216	20.2128	20.5147	20.2825	20.3394	20.5335	20.4641
	2.95356	0.42644	Q96RK0	CIC_HUMAN	CIC	Color2 [A=255, R=169, G=169, B=169]	1	4		+	anatomical structure development;biological regulation;biosynthetic process;cellular metabolic process;cellular nitrogen compound metabolic process;cellular process;developmental process;macromolecule metabolic process;metabolic process;nitrogen compound metabolic process;nucleobase-containing compound metabolic process;primary metabolic process;RNA metabolic process	cell part;intracellular membrane-bounded organelle;intracellular organelle;nucleus;organelle	+	siNT_siRBM39	107	12	2.46333	0.000678661	2.95356	0.00395887	0.42644	5.83809	18.4672	18.7042	18.6639	18.5557	18.1384	18.2866	18.0534	18.2068	18.7902	19.0905	19.1037	18.6485	19.5071	19.2226	19.0876	18.2843	18.7575	18.7239	18.7314	18.718
	0.832081	0.091989	P35637	FUS_HUMAN	FUS	Color2 [A=255, R=169, G=169, B=169]	1	4		+	cellular metabolic process;cellular nitrogen compound metabolic process;cellular process;macromolecule metabolic process;metabolic process;mRNA metabolic process;mRNA processing;nitrogen compound metabolic process;nucleobase-containing compound metabolic process;primary metabolic process;RNA metabolic process;RNA processing;RNA splicing	cell part;cytoplasm;intracellular membrane-bounded organelle;intracellular organelle;nucleoplasm;nucleus;organelle			175	10	6.29462	0	0.832081	0.181619	0.091989	1.66383	21.1569	21.3435	21.2413	21.3834	21.2255	21.1362	21.2206	21.1749	21.5336	21.754	21.5316	21.5719	21.7715	21.7267	21.6801	21.5499	21.7689	21.702	21.6525	21.6244
	0.275053	0.0722399	Q9UHB9	SRP68_HUMAN	SRP68	Color2 [A=255, R=169, G=169, B=169]	1	4		+	biosynthetic process;cellular metabolic process;cellular process;establishment of localization;macromolecule metabolic process;metabolic process;primary metabolic process;protein metabolic process;protein targeting;protein transport;response to chemical stimulus;response to drug;response to stimulus;translation;transport	cell part;cytoplasm;cytosol;endoplasmic reticulum;intracellular membrane-bounded organelle;intracellular non-membrane-bounded organelle;intracellular organelle;macromolecular complex;nucleolus;organelle;ribonucleoprotein complex;ribosome;signal recognition particle			275	26	4.44638	2.33161e-05	0.275053	0.585292	0.0722399	0.664909	19.6282	19.6689	19.6489	19.9552	19.7692	19.7104	19.7051	19.4275	19.9389	20.2356	19.7318	19.6677	19.4538	19.4301	19.3052	19.0644	20.1876	20.3491	20.1861	20.2348
	0.465885	0.282053	Q5THJ4	VP13D_HUMAN	VPS13D	Color2 [A=255, R=169, G=169, B=169]	1	4		+	biological regulation;cellular process;establishment of localization;protein targeting;protein transport;transport;vacuolar transport	cell part;extracellular organelle;intracellular;organelle;vesicle			81	9	3.47664	8.99054e-05	0.465885	0.390034	0.282053	1.03152	19.0623	18.3803	17.8745	18.0239	17.8565	18.1297	18.1662	18.0603	17.3362	17.4073	17.5351	17.4797	16.5648	16.9529	16.8359	17.6626	17.8925	17.8109	17.9595	17.7362
	0.511627	-0.0992746	Q6ZMI0	PPR21_HUMAN	PPP1R21	Color2 [A=255, R=169, G=169, B=169]	1	4		+		cell part;membrane			135	15	1.78564	0.00330677	0.511627	0.356259	-0.0992746	-1.11408	18.1588	18.4801	18.4146	18.3994	18.586	18.3212	18.4874	18.4555	18.3083	18.8679	18.631	18.3518	18.4346	17.9918	17.6933	17.8805	18.4534	18.4157	18.3154	18.4875
	2.51028	0.322728	Q8N556	AFAP1_HUMAN	AFAP1	Color2 [A=255, R=169, G=169, B=169]	1	4		+	biological regulation;regulation of organelle organization	cell part;cytoplasm;cytoskeleton;intracellular non-membrane-bounded organelle;intracellular organelle;organelle	+	siNT_siRBM39	86	10	2.3493	0.000872519	2.51028	0.00796727	0.322728	4.77193	19.4889	19.7399	19.7204	19.5531	19.3153	19.2345	19.2957	19.366	19.3816	19.6787	19.2902	19.2316	19.5182	19.7591	19.6182	19.5582	19.5858	19.548	19.6352	19.5395
	0.872215	0.0789962	P07741	APT_HUMAN	APRT	Color2 [A=255, R=169, G=169, B=169]	1	4		+	behavior;biological regulation;biosynthetic process;cellular aromatic compound metabolic process;cellular metabolic compound salvage;cellular metabolic process;cellular nitrogen compound metabolic process;cellular process;establishment of localization;heterocycle metabolic process;metabolic process;multicellular organismal process;nitrogen compound metabolic process;nucleobase-containing compound…	cell part;cytoplasm;cytosol;extracellular organelle;nucleoplasm;organelle;vesicle			101	9	3.27937	0.000126664	0.872215	0.166613	0.0789962	1.73078	21.2737	21.3953	21.3128	21.2332	21.1398	21.2469	21.2782	21.2342	21.3821	21.2	21.5454	21.4098	21.0251	21.1621	21.0444	20.9168	21.438	21.3283	21.372	21.309
	2.16135	0.189505	O43432	IF4G3_HUMAN	EIF4G3	Color2 [A=255, R=169, G=169, B=169]	1	4		+	biological regulation;cellular process;regulation of translation;response to chemical stimulus;response to stimulus;signal transduction;viral reproduction	cell part;cytosol;macromolecular complex;protein complex	+	siNT_siRBM39	294	30	3.00495	0.000227446	2.16135	0.014229	0.189505	4.02789	18.8637	18.9648	18.8636	18.9591	18.7684	18.7218	18.7849	18.6182	19.1003	19.2255	19.0242	18.9116	18.9013	18.5933	18.6253	18.4466	18.7233	18.7685	18.8659	18.8396
	0.241039	-0.0687275	Q9HCM3	K1549_HUMAN	KIAA1549	Color2 [A=255, R=169, G=169, B=169]	1	4		+		cell part			22	3	7.01057	0	0.241039	0.628112	-0.0687275	-0.59423	18.7422	18.975	18.8887	19.0564	18.719	19.0989	18.9838	19.1355	19.022	18.9486	18.9734	18.7712	19.0914	18.9454	19.1898	19.1939	18.1728	17.9368	17.7585	17.6776
+	2.35417	1.10742	Q8IVU3	HERC6_HUMAN	HERC6	Color2 [A=255, R=255, G=0, B=255]	9	4	+	+	cell differentiation;cellular metabolic process;cellular process;developmental process;macromolecule metabolic process;macromolecule modification;metabolic process;primary metabolic process;protein metabolic process;protein modification by small protein conjugation or removal;protein modification process	cell part;cytoplasm;cytosol;intracellular membrane-bounded organelle;intracellular organelle;nucleus;organelle	+	siNT_siRBM39	81	12	8.29873	0	2.35417	0.011453	1.10742	4.42977	17.8225	17.8702	18.0403	18.3377	17.5636	16.795	16.6076	16.6747	18.08	18.4823	18.5928	18.3146	17.0931	16.2001	17.4292	16.3141	20.3179	20.1879	20.2884	20.1811
	2.95952	0.496927	Q15075	EEA1_HUMAN	EEA1	Color2 [A=255, R=169, G=169, B=169]	1	4		+	cellular component organization;cellular membrane organization;cellular process;endocytosis;endosome transport;establishment of localization;membrane fusion;membrane invagination;membrane organization;organelle fusion;organelle organization;transport;vesicle organization;vesicle-mediated transport	cell part;cell projection;cytoplasm;cytosol;endosome;extracellular organelle;intracellular membrane-bounded organelle;intracellular organelle;macromolecular complex;membrane;neuron projection;organelle;protein complex;vesicle	+	siNT_siRBM39	592	54	6.06228	0	2.95952	0.004	0.496927	5.85348	18.856	19.0689	19.0636	19.2302	18.645	18.4792	18.521	18.5859	19.4659	19.8177	19.4557	19.2627	20.3188	19.9837	19.8717	19.5716	19.344	19.3693	19.1668	19.1859
	0.17819	0.0367265	Q9P2E9	RRBP1_HUMAN	RRBP1	Color2 [A=255, R=169, G=169, B=169]	1	4		+	biosynthetic process;cell differentiation;cellular metabolic process;cellular process;developmental process;establishment of localization;macromolecule metabolic process;metabolic process;primary metabolic process;protein metabolic process;protein transport;translation;transport	cell part;endoplasmic reticulum;intracellular membrane-bounded organelle;intracellular non-membrane-bounded organelle;intracellular organelle;macromolecular complex;membrane;organelle;ribonucleoprotein complex;ribosome			598	43	1.58907	0.00549436	0.17819	0.710955	0.0367265	0.457438	20.0195	20.2064	20.1839	20.3796	20.1646	20.0691	20.2007	20.2081	20.3932	20.5019	20.259	20.0486	20.5502	20.3372	20.1483	20.1001	20.5771	20.6735	20.4274	20.4884
	1.23204	0.113368	O14744	ANM5_HUMAN	PRMT5	Color2 [A=255, R=169, G=169, B=169]	1	4		+	biological regulation;biosynthetic process;cell activation;cell proliferation;cellular component assembly;cellular component organization;cellular macromolecular complex assembly;cellular metabolic process;cellular nitrogen compound metabolic process;cellular process;chromatin modification;chromatin organization;chromosome organization;histone modification;macromolecular complex assembly;macromol…	cell part;cytoplasm;cytosol;intracellular membrane-bounded organelle;intracellular organelle;macromolecular complex;nucleoplasm;nucleus;organelle;protein complex			235	22	3.14115	0.000163624	1.23204	0.0808887	0.113368	2.3304	20.764	20.9351	20.8565	20.7705	20.641	20.7217	20.761	20.749	20.8502	20.9173	20.9365	20.8175	19.7974	20.4085	20.4796	20.4848	20.7544	20.7865	20.7975	20.7011
	1.27993	-0.206557	Q9NQG6	MID51_HUMAN	MIEF1	Color2 [A=255, R=169, G=169, B=169]	1	4		+	biological regulation;cellular component organization;cellular process;mitochondrion organization;organelle fission;organelle organization;regulation of organelle organization;regulation of transport	cell part;intracellular membrane-bounded organelle;intracellular organelle;membrane;mitochondrion;organelle			48	6	2.28444	0.00102708	1.27993	0.0743796	-0.206557	-2.41118	18.7662	18.9403	19.0466	18.9352	18.9599	19.1047	19.216	19.2339	19.1065	18.4951	18.9387	18.6798	18.9758	19.0664	19.1268	19.1009	18.5234	18.7078	18.6954	18.7841
	3.23981	-0.491343	P04114	APOB_HUMAN	APOB	Color2 [A=255, R=169, G=169, B=169]	1	4		+	alcohol metabolic process;anatomical structure development;anatomical structure morphogenesis;biological regulation;biosynthetic process;catabolic process;cell motility;cellular component assembly;cellular component movement;cellular component organization;cellular lipid metabolic process;cellular membrane organization;cellular metabolic process;cellular process;coagulation;detection of stimulus;…	cell body;cell part;cytoplasm;cytoskeleton;cytosol;endosome;extracellular organelle;extracellular region;extracellular space;Golgi apparatus;intracellular membrane-bounded organelle;intracellular non-membrane-bounded organelle;intracellular organelle;macromolecular complex;membrane;neuronal cell body;organelle;plasma membrane;vesicle	+	siNT_siRBM39	142	14	5.71464	0	3.23981	0.00263704	-0.491343	-6.61274	20.0862	20.2081	20.2578	20.3717	20.6401	20.7859	20.6501	20.813	20.7518	20.4587	20.6015	20.5622	21.3191	20.9373	20.7303	20.7691	20.0193	20.0756	19.9448	20.0449
	0.522557	0.106502	Q9UPN4	CP131_HUMAN	CEP131	Color2 [A=255, R=169, G=169, B=169]	1	4		+	biological regulation;cell cycle;cell differentiation;cellular component movement;cellular component organization;cellular process;cytoskeleton-dependent intracellular transport;developmental process;establishment of localization;mitotic cell cycle;multicellular organismal development;multicellular organismal process;organelle organization;regulation of cell cycle;regulation of organelle organiza…	cell part;cell projection;centrosome;cytoplasmic membrane-bounded vesicle;cytoskeleton;cytosol;intracellular membrane-bounded organelle;intracellular non-membrane-bounded organelle;intracellular organelle;membrane;microtubule organizing center;nucleoplasm;nucleus;organelle;vesicle			203	23	3.10791	0.00017559	0.522557	0.348619	0.106502	1.13358	17.6583	17.8034	18.0105	18.0548	17.7642	17.7835	17.8163	17.737	18.0919	18.3164	18.0957	17.9406	17.8789	17.5479	17.3299	17.081	17.4574	17.4703	17.5095	17.5025
	0.33565	-0.526278	P19827	ITIH1_HUMAN	ITIH1	Color2 [A=255, R=169, G=169, B=169]	1	4		+	amine metabolic process;carbohydrate metabolic process;macromolecule metabolic process;metabolic process;nitrogen compound metabolic process;polysaccharide metabolic process;primary metabolic process	extracellular organelle;extracellular region;organelle;vesicle			21	2	1.94623	0.00220825	NaN	1	0	NaN	16.6475	17.5501	16.5696	14.4655	16.5548	17.2419	16.8157	16.7254	17.1411	17.0396	17.1504	16.6664	16.9195	19.2393	18.9536	19.0395	16.8992	16.8559	16.7429	16.5775
	2.47579	0.106402	Q7Z3J2	VP35L_HUMAN	VPS35L	Color2 [A=255, R=169, G=169, B=169]	1	4		+	cellular process;establishment of localization;Golgi vesicle transport;protein transport;transport;vesicle-mediated transport	cell part;endosome;intracellular membrane-bounded organelle;intracellular organelle;organelle	+	siNT_siRBM39	243	29	7.27286	0	2.47579	0.00846154	0.106402	4.69496	19.2278	19.1876	19.23	19.2886	19.141	19.105	19.1427	19.1197	19.1868	19.1746	18.8148	19.0582	18.352	18.4947	18.4363	18.5539	19.1041	19.2658	19.3549	19.2616
	0.148661	-0.0231323	Q9BY89	K1671_HUMAN	KIAA1671	Color2 [A=255, R=169, G=169, B=169]	1	4		+					206	24	6.28423	0	0.148661	0.752902	-0.0231323	-0.389818	18.3476	18.3303	18.2384	18.1946	18.2216	18.2387	18.3168	18.4263	18.5659	18.4818	18.5858	18.2579	18.2651	18.0018	18.1369	17.7927	17.5785	17.5339	17.6527	17.5006
	0.593391	-0.0380354	Q06323	PSME1_HUMAN	PSME1	Color2 [A=255, R=169, G=169, B=169]	1	4		+	biological regulation;catabolic process;cell cycle;cell death;cellular metabolic process;cellular nitrogen compound metabolic process;cellular process;death;immune system process;macromolecule metabolic process;macromolecule modification;metabolic process;mitotic cell cycle;nitrogen compound metabolic process;primary metabolic process;protein metabolic process;protein modification by small protei…	cell part;cytoplasm;cytosol;extracellular organelle;macromolecular complex;nucleoplasm;organelle;proteasome complex;protein complex;vesicle			250	16	4.11991	3.8814e-05	0.593391	0.298708	-0.0380354	-1.25827	22.2581	22.3382	22.3493	22.3651	22.3642	22.3829	22.3147	22.401	22.5124	22.592	22.3932	22.2746	21.9414	22.0815	22.198	22.0098	22.1967	22.1547	22.1784	22.0744
	3.00914	-0.48609	Q15652	JHD2C_HUMAN	JMJD1C	Color2 [A=255, R=169, G=169, B=169]	1	4		+	biological regulation;biosynthetic process;cellular component organization;cellular metabolic process;cellular nitrogen compound metabolic process;cellular process;chromatin modification;chromatin organization;chromosome organization;coagulation;macromolecule metabolic process;metabolic process;multicellular organismal process;nitrogen compound metabolic process;nucleobase-containing compound met…	cell part;intracellular;nucleoplasm	+	siNT_siRBM39	163	16	6.613	0	3.00914	0.00382369	-0.48609	-5.98279	16.8355	17.1399	16.9818	16.7818	17.4088	17.3943	17.4473	17.4329	17.1847	17.2149	17.02	17.0966	17.853	17.8675	17.781	17.6341	17.3603	17.3248	17.1225	17.1284
	1.05361	0.0900102	A6NKD9	CC85C_HUMAN	CCDC85C	Color2 [A=255, R=169, G=169, B=169]	1	4		+	anatomical structure development;developmental process				110	10	4.74261	1.49477e-05	1.05361	0.115732	0.0900102	2.03225	19.1835	19.3335	19.2739	19.3394	19.1352	19.2208	19.2479	19.1665	19.1809	18.8591	19.2188	19.0422	19.2825	19.3102	19.2774	18.875	18.7001	18.492	18.6478	18.5526
	0.034697	0.00770426	Q9HA77	SYCM_HUMAN	CARS2	Color2 [A=255, R=169, G=169, B=169]	1	4		+	amine metabolic process;cellular amino acid metabolic process;cellular ketone metabolic process;cellular metabolic process;cellular nitrogen compound metabolic process;cellular process;macromolecule metabolic process;metabolic process;nitrogen compound metabolic process;nucleobase-containing compound metabolic process;organic acid metabolic process;primary metabolic process;RNA metabolic process;…	cell part;cytosol			83	10	4.0971	4.04901e-05	0.034697	0.935589	0.00770426	0.100508	19.4741	19.7066	19.7104	19.6805	19.5615	19.599	19.5922	19.7881	20.0915	20.4108	20.3463	20.1598	19.9959	19.9997	19.9143	19.4007	19.5324	19.4768	19.4913	19.2902
	5.59625	0.493013	Q32P44	EMAL3_HUMAN	EML3	Color2 [A=255, R=169, G=169, B=169]	1	4		+		cell part;cytoplasm;macromolecular complex;protein complex	+	siNT_siRBM39	162	18	3.06693	0.000193591	5.59625	0.00461538	0.493013	17.1295	19.0458	19.1639	19.0986	19.1357	18.5891	18.6197	18.6531	18.61	19.2031	19.2382	19.1513	19.1561	19.1342	18.2288	18.0687	17.952	18.9377	18.9641	18.9706	18.9579
	0.0485901	0.00792122	Q14195	DPYL3_HUMAN	DPYSL3	Color2 [A=255, R=169, G=169, B=169]	1	4		+	biological regulation;cellular component assembly;cellular component organization;cellular process;cytoskeleton organization;locomotion;macromolecular complex assembly;organelle organization;protein complex assembly;response to chemical stimulus;response to external stimulus;response to stimulus;response to stress	cell body;cell part;cell projection;cytoplasmic membrane-bounded vesicle;cytosol;extracellular space;intracellular membrane-bounded organelle;intracellular organelle;macromolecular complex;organelle;protein complex;site of polarized growth;vesicle			265	20	3.47336	8.97638e-05	0.0485901	0.914926	0.00792122	0.138801	19.5389	19.7177	19.6587	19.7474	19.5789	19.6484	19.6607	19.7431	19.5009	19.8129	19.4518	19.3876	19.5175	19.2152	19.1128	19.0272	19.8321	19.8635	19.8152	19.7335
	0.136163	-0.0262403	Q16555	DPYL2_HUMAN	DPYSL2	Color2 [A=255, R=169, G=169, B=169]	1	4		+	anatomical structure development;biological regulation;cellular component organization;cellular membrane organization;cellular metabolic process;cellular nitrogen compound metabolic process;cellular process;cytoskeleton organization;developmental process;endocytosis;establishment of localization;locomotion;membrane invagination;membrane organization;metabolic process;nitrogen compound metabolic p…	cell body;cell part;cell projection;cytoskeleton;cytosol;extracellular organelle;intracellular membrane-bounded organelle;intracellular non-membrane-bounded organelle;intracellular organelle;macromolecular complex;membrane;mitochondrion;neuron projection;neuronal cell body;organelle;protein complex;site of polarized growth;vesicle			351	26	2.29317	0.00100562	0.136163	0.771471	-0.0262403	-0.360443	21.5767	21.7248	21.8381	21.8943	21.8404	21.7492	21.78	21.7693	21.8801	22.1054	21.5418	21.7864	21.3666	21.6148	21.5761	21.5048	21.4762	21.5052	21.5071	21.4788
	1.28979	-0.171257	Q8IVF2	AHNK2_HUMAN	AHNAK2	Color2 [A=255, R=169, G=169, B=169]	1	4		+		cell part;cytoplasm;intracellular membrane-bounded organelle;intracellular organelle;membrane;nucleus;organelle;plasma membrane			1303	138	10.2657	0	1.28979	0.0730074	-0.171257	-2.42786	19.2842	19.4956	19.5319	19.5509	19.6443	19.6098	19.5655	19.7282	20.1971	20.5794	20.1358	20.0779	20.232	20.0426	19.8817	19.6354	17.9878	18.0393	17.9209	17.8824
	1.47891	-0.225096	Q9NP79	VTA1_HUMAN	VTA1	Color2 [A=255, R=169, G=169, B=169]	1	4		+	cellular component organization;cellular process;endosome transport;establishment of localization;membrane organization;protein transport;transport;vesicle-mediated transport;viral reproduction	cell part;cytosol;extracellular organelle;membrane;organelle;vesicle	+	siNT_siRBM39	69	8	2.28134	0.0010408	1.47891	0.0495871	-0.225096	-2.75217	20.6184	20.7961	20.8823	21.0012	21.0792	21.0655	21.0377	21.0161	21.193	21.225	20.976	20.9415	21.2419	21.1991	21.2136	20.9049	21.2778	21.2412	21.1763	21.169
	1.91317	-0.208045	P20248	CCNA2_HUMAN	CCNA2	Color2 [A=255, R=169, G=169, B=169]	1	4		+	anatomical structure morphogenesis;biological regulation;cell cycle;cell division;cellular component organization;cellular process;developmental process;mitosis;mitotic cell cycle;nuclear division;organelle fission;organelle organization;regulation of cell cycle;regulation of mitotic cell cycle;regulation of protein modification process;response to chemical stimulus;response to DNA damage stimulu…	cell part;cytoplasm;intracellular membrane-bounded organelle;intracellular organelle;nucleoplasm;nucleus;organelle	+	siNT_siRBM39	76	9	1.54332	0.00617669	1.91317	0.0223602	-0.208045	-3.54038	19.0997	19.2762	19.2861	19.1338	19.3355	19.4271	19.3739	19.4916	19.2489	19.6008	19.4207	19.1142	19.5508	19.0066	19.4321	19.442	19.6063	19.6388	19.6418	19.5398
	1.02211	0.184215	Q86UK7	ZN598_HUMAN	ZNF598	Color2 [A=255, R=169, G=169, B=169]	1	4		+					193	22	1.38658	0.00938034	1.02211	0.123612	0.184215	1.9799	18.3003	18.6944	18.5653	18.4384	18.2512	18.3987	18.3646	18.2472	18.643	19.2599	18.811	18.4715	18.7001	18.2652	18.2765	17.8468	18.5551	18.6244	18.5716	18.5188
	0.637307	0.105162	P46019	KPB2_HUMAN	PHKA2	Color2 [A=255, R=169, G=169, B=169]	1	4		+	alcohol metabolic process;carbohydrate metabolic process;catabolic process;cellular metabolic process;cellular process;energy reserve metabolic process;generation of precursor metabolites and energy;macromolecule metabolic process;macromolecule modification;metabolic process;phosphorus metabolic process;polysaccharide metabolic process;primary metabolic process;protein metabolic process;protein m…	cell part;cytosol;macromolecular complex;membrane;plasma membrane;protein complex			188	20	4.44478	2.32558e-05	0.637307	0.274273	0.105162	1.3343	18.5352	18.4723	18.4753	18.7267	18.5495	18.4766	18.4572	18.3056	18.5279	18.4015	18.8278	18.1864	17.9565	17.7189	17.6074	17.9071	18.3899	18.6167	18.6073	18.6359
	0.42274	0.0438104	P34897	GLYM_HUMAN	SHMT2	Color2 [A=255, R=169, G=169, B=169]	1	4		+	amine metabolic process;biological regulation;biosynthetic process;cellular amino acid metabolic process;cellular aromatic compound metabolic process;cellular component assembly;cellular component organization;cellular ketone metabolic process;cellular metabolic process;cellular nitrogen compound metabolic process;cellular process;cofactor metabolic process;heterocycle metabolic process;macromole…	cell part;cytoskeleton;extracellular organelle;intracellular membrane-bounded organelle;intracellular non-membrane-bounded organelle;intracellular organelle;membrane;mitochondrion;organelle;vesicle			438	29	5.08805	0	0.42274	0.427771	0.0438104	0.952122	20.7705	20.8889	20.9064	20.9566	20.7818	20.8318	20.8978	20.8358	20.8599	20.9497	20.7984	20.8618	20.7947	20.7256	20.5441	20.5588	21.0597	21.146	21.1822	21.1949
	0.188587	0.036365	Q12788	TBL3_HUMAN	TBL3	Color2 [A=255, R=169, G=169, B=169]	1	4		+	biological regulation;cellular metabolic process;cellular nitrogen compound metabolic process;cellular process;macromolecule metabolic process;metabolic process;nitrogen compound metabolic process;nucleobase-containing compound metabolic process;primary metabolic process;response to stimulus;RNA metabolic process;RNA processing;rRNA processing;signal transduction	cell part;intracellular membrane-bounded organelle;intracellular non-membrane-bounded organelle;intracellular organelle;macromolecular complex;nucleolus;nucleus;organelle;preribosome;protein complex;ribonucleoprotein complex			202	24	2.72514	0.000407139	0.188587	0.697497	0.036365	0.480696	19.6466	19.8278	19.8707	19.9768	19.8605	19.7096	19.7961	19.8102	20.0387	20.1475	19.9227	19.7936	19.6679	19.7539	19.6193	19.5697	19.8985	20.113	20.046	20.0235
	0.260792	-0.0519762	Q92879	CELF1_HUMAN	CELF1	Color2 [A=255, R=169, G=169, B=169]	1	4		+	anatomical structure development;biological regulation;cell development;cellular component assembly;cellular component organization;cellular macromolecular complex assembly;cellular metabolic process;cellular nitrogen compound metabolic process;cellular process;developmental process;embryo development;gene silencing;macromolecular complex assembly;macromolecule metabolic process;metabolic process…	cell part;cytoplasm;intracellular membrane-bounded organelle;intracellular organelle;macromolecular complex;membrane;nucleoplasm;nucleus;organelle;ribonucleoprotein complex			93	8	4.69205	1.74927e-05	0.260792	0.603927	-0.0519762	-0.63553	19.8157	20.0559	20.0696	19.9752	19.9911	20.0618	20.1715	19.8999	19.9196	20.2413	19.7349	19.6601	19.7496	19.1273	19.413	19.3225	20.3658	20.4197	20.5215	20.4915
	0.0376109	-0.0098176	P52815	RM12_HUMAN	MRPL12	Color2 [A=255, R=169, G=169, B=169]	1	4		+	biological regulation;biosynthetic process;cellular component disassembly;cellular component organization;cellular metabolic process;cellular nitrogen compound metabolic process;cellular process;macromolecule metabolic process;metabolic process;mitochondrial translation;mitochondrion organization;nitrogen compound metabolic process;nucleobase-containing compound metabolic process;organelle organi…	cell part;intracellular membrane-bounded organelle;intracellular organelle;macromolecular complex;membrane;mitochondrion;organelle;ribonucleoprotein complex			58	4	1.90059	0.0024778	0.0376109	0.930781	-0.0098176	-0.108625	21.0889	21.2623	21.4415	21.3836	21.2186	21.3595	21.234	21.4034	21.6389	22.0596	21.5332	21.6408	21.6523	21.933	21.8445	21.1245	21.8849	21.8019	21.8414	21.5992
	1.67544	0.354568	Q96FS4	SIPA1_HUMAN	SIPA1	Color2 [A=255, R=169, G=169, B=169]	1	4		+	biological regulation;cell communication;cell proliferation;cellular component organization;cellular process;cytoskeleton organization;organelle organization;regulation of cell cycle;response to abiotic stimulus;response to chemical stimulus;response to external stimulus;response to extracellular stimulus;response to stimulus;response to stress;signal transduction	cell part;cytoplasmic membrane-bounded vesicle;cytosol;Golgi apparatus;intracellular membrane-bounded organelle;intracellular non-membrane-bounded organelle;intracellular organelle;macromolecular complex;membrane;nucleolus;nucleus;organelle;plasma membrane;protein complex;vesicle	+	siNT_siRBM39	184	19	2.62635	0.000494105	1.67544	0.0353079	0.354568	3.10012	18.6069	19.1134	18.8764	18.7504	18.5319	18.3975	18.4352	18.5642	18.7288	18.8726	17.7635	18.6165	18.0013	17.8849	17.4514	17.9755	18.3748	18.5143	18.6876	18.3574
	1.2987	-0.28496	Q92922	SMRC1_HUMAN	SMARCC1	Color2 [A=255, R=169, G=169, B=169]	1	4		+	anatomical structure development;anatomical structure morphogenesis;biological regulation;biosynthetic process;cellular component disassembly;cellular component organization;cellular metabolic process;cellular nitrogen compound metabolic process;cellular process;chromatin modification;chromatin organization;chromosome organization;developmental process;macromolecule metabolic process;metabolic pr…	cell part;chromatin remodeling complex;chromosome;intracellular non-membrane-bounded organelle;intracellular organelle;macromolecular complex;nucleoplasm;organelle;protein complex			186	16	3.19607	0.000145429	1.2987	0.0718834	-0.28496	-2.44297	18.6882	19.1007	19.0974	19.0367	19.285	19.1443	19.2022	19.4313	19.2056	19.28	19.4278	19.0713	19.1579	19.5011	19.1861	19.3931	18.7209	18.8468	18.7838	18.8509
	1.46796	-0.179597	Q96CW5	GCP3_HUMAN	TUBGCP3	Color2 [A=255, R=169, G=169, B=169]	1	4		+	cell cycle;cellular component organization;cellular process;cytoskeleton organization;mitotic cell cycle;organelle organization	cell part;centrosome;cytoplasm;cytosol;intracellular non-membrane-bounded organelle;intracellular organelle;macromolecular complex;membrane;microtubule organizing center;organelle;protein complex			206	24	2.84201	0.000318542	1.46796	0.0507498	-0.179597	-2.73314	18.8182	19.09	19.023	19.0427	19.2308	19.1541	19.1986	19.1088	18.8567	19.1464	18.7492	18.8933	18.7691	18.7998	18.6376	18.8279	18.6789	18.8861	18.9488	18.8429
	0.864376	0.0239468	P12081	HARS1_HUMAN	HARS1	Color2 [A=255, R=169, G=169, B=169]	1	4		+	amine metabolic process;biosynthetic process;cellular amino acid metabolic process;cellular component organization;cellular ketone metabolic process;cellular metabolic process;cellular nitrogen compound metabolic process;cellular process;macromolecule metabolic process;metabolic process;mitochondrial translation;mitochondrion organization;nitrogen compound metabolic process;nucleobase-containing …	cell part;cytoplasm;cytosol;intracellular membrane-bounded organelle;intracellular organelle;mitochondrion;organelle			304	21	5.79086	0	0.864376	0.169349	0.0239468	1.71772	21.2874	21.3193	21.304	21.2814	21.2829	21.242	21.2793	21.2921	21.1946	21.3415	21.0498	21.0575	20.8956	20.9288	21.0156	20.8957	21.4055	21.4168	21.428	21.3339
	1.59133	0.119256	Q9H0D6	XRN2_HUMAN	XRN2	Color2 [A=255, R=169, G=169, B=169]	1	4		+	biological regulation;biosynthetic process;catabolic process;cell growth;cellular metabolic process;cellular nitrogen compound metabolic process;cellular process;DNA metabolic process;growth;macromolecule metabolic process;metabolic process;mRNA metabolic process;mRNA processing;multicellular organismal process;nitrogen compound metabolic process;nucleobase-containing compound metabolic process;p…	cell part;intracellular membrane-bounded organelle;intracellular non-membrane-bounded organelle;intracellular organelle;membrane;nucleolus;nucleus;organelle	+	siNT_siRBM39	455	38	2.80567	0.000345765	1.59133	0.039937	0.119256	2.94962	20.0486	20.1727	20.0557	20.1647	20.0093	19.9387	20.0423	19.9744	19.8719	20.1734	19.6707	19.7098	19.7854	19.8753	19.7888	19.8806	20.1205	20.2029	20.3	20.1774
	3.16761	0.599693	P78549	NTH_HUMAN	NTHL1	Color2 [A=255, R=169, G=169, B=169]	1	4		+	biological regulation;catabolic process;cellular metabolic process;cellular nitrogen compound metabolic process;cellular process;DNA metabolic process;DNA modification;DNA repair;heterocycle metabolic process;macromolecule metabolic process;macromolecule modification;metabolic process;nitrogen compound metabolic process;nucleobase-containing compound catabolic process;nucleobase-containing compou…	cell part;intracellular membrane-bounded organelle;intracellular organelle;mitochondrion;nucleoplasm;nucleus;organelle	+	siNT_siRBM39	31	5	2.49511	0.000634035	3.16761	0.00366555	0.599693	6.41032	19.6912	20.136	19.9748	19.9655	19.3224	19.3135	19.3507	19.3821	19.778	19.6297	20.1328	19.8596	19.8808	19.1528	18.6871	19.0479	19.4237	19.3055	19.418	19.5056
	7.62739e-05	1.85966e-05	Q9NRV9	HEBP1_HUMAN	HEBP1	Color2 [A=255, R=169, G=169, B=169]	1	4		+	rhythmic process	cell part;cytosol;extracellular organelle;extracellular region;intracellular membrane-bounded organelle;intracellular organelle;mitochondrion;organelle;vesicle			113	10	4.15995	3.28407e-05	7.62739e-05	0.999685	1.85966e-05	0.000229418	20.0319	20.2532	20.3321	20.3632	20.3093	20.1877	20.2883	20.1951	20.2791	20.3631	19.9908	20.1549	19.8103	19.6414	19.5709	19.4096	20.0196	20.3725	20.1294	20.3902
	1.75071	0.269878	Q5PRF9	SMAG2_HUMAN	SAMD4B	Color2 [A=255, R=169, G=169, B=169]	1	4		+	biological regulation;biosynthetic process;cellular metabolic process;cellular nitrogen compound metabolic process;cellular process;macromolecule metabolic process;metabolic process;nitrogen compound metabolic process;nucleobase-containing compound metabolic process;primary metabolic process;RNA metabolic process	cell part;cytoplasm;intracellular membrane-bounded organelle;intracellular organelle;nucleus;organelle	+	siNT_siRBM39	133	15	1.85326	0.00277628	1.75071	0.030672	0.269878	3.237	18.506	18.6859	18.7005	18.6096	18.5057	18.4078	18.3379	18.1711	18.8044	18.9007	18.6657	18.5734	18.957	18.657	18.6363	17.9969	18.9455	18.8931	18.9709	18.9845
	2.175	-0.145777	P09601	HMOX1_HUMAN	HMOX1	Color2 [A=255, R=169, G=169, B=169]	1	4		+	anatomical structure formation involved in morphogenesis;biological regulation;catabolic process;cell communication;cell death;cell proliferation;cellular component assembly;cellular component organization;cellular homeostasis;cellular ion homeostasis;cellular metabolic process;cellular nitrogen compound metabolic process;cellular process;cofactor metabolic process;death;developmental process;est…	cell part;cytosol;endoplasmic reticulum;extracellular space;intracellular membrane-bounded organelle;intracellular non-membrane-bounded organelle;intracellular organelle;membrane;nucleolus;nucleus;organelle	+	siNT_siRBM39	99	10	1.92614	0.00232002	2.175	0.0141027	-0.145777	-4.05563	19.7676	19.8098	19.7996	19.8992	20.0246	19.9331	19.9286	19.9731	19.9566	20.2533	19.8733	19.9389	20.0606	19.7638	19.7878	20.0285	19.6367	19.8032	19.6427	19.7164
	1.32113	-0.0964422	O75643	U520_HUMAN	SNRNP200	Color2 [A=255, R=169, G=169, B=169]	1	4		+	cell differentiation;cellular component assembly;cellular component organization;cellular macromolecular complex assembly;cellular metabolic process;cellular nitrogen compound metabolic process;cellular process;developmental process;macromolecular complex assembly;macromolecule metabolic process;metabolic process;mRNA metabolic process;mRNA processing;nitrogen compound metabolic process;nucleobas…	cell part;intracellular membrane-bounded organelle;intracellular organelle;macromolecular complex;membrane;nucleoplasm;nucleus;organelle;ribonucleoprotein complex;small nuclear ribonucleoprotein complex;spliceosomal complex			1049	92	2.0519	0.00171683	1.32113	0.0684568	-0.0964422	-2.48103	20.4967	20.5948	20.6326	20.6575	20.6808	20.7029	20.7299	20.6537	20.7127	20.9457	20.5208	20.6265	20.7013	20.4455	20.3892	20.4594	20.8076	20.842	20.8433	20.794
	1.28471	-0.119194	Q9BRX8	PXL2A_HUMAN	PRXL2A	Color2 [A=255, R=169, G=169, B=169]	1	4		+	biological regulation;metabolic process	cell part;cytoplasm;extracellular organelle;intracellular membrane-bounded organelle;intracellular organelle;mitochondrion;organelle;vesicle			103	11	3.08018	0.000189661	1.28471	0.0739078	-0.119194	-2.41927	21.082	20.8927	20.9973	20.9874	21.1644	21.1068	21.1402	21.0248	20.6084	20.8885	20.4736	20.5876	19.9817	20.3564	20.3731	20.9899	20.4087	20.3522	20.5752	20.5013
	2.88129	0.402516	Q99707	METH_HUMAN	MTR	Color2 [A=255, R=169, G=169, B=169]	1	4		+	amine metabolic process;anatomical structure development;biosynthetic process;cellular amino acid metabolic process;cellular aromatic compound metabolic process;cellular ketone metabolic process;cellular metabolic process;cellular nitrogen compound metabolic process;cellular process;cofactor metabolic process;developmental process;heterocycle metabolic process;metabolic process;nitrogen compound …	cell part;cytoplasm;cytosol	+	siNT_siRBM39	215	24	8.60135	0	2.88129	0.00439329	0.402516	5.65384	19.1305	19.1964	19.349	19.4364	18.8871	18.9086	18.8588	18.8476	19.2698	19.504	19.4456	19.1424	18.3875	17.8191	17.9552	17.9729	19.5822	19.5965	19.6705	19.4992
	1.5005	-0.242396	Q12872	SFSWA_HUMAN	SFSWAP	Color2 [A=255, R=169, G=169, B=169]	1	4		+	biological regulation;biosynthetic process;cellular component assembly;cellular component organization;cellular macromolecular complex assembly;cellular metabolic process;cellular nitrogen compound metabolic process;cellular process;macromolecular complex assembly;macromolecule metabolic process;metabolic process;mRNA metabolic process;mRNA processing;nitrogen compound metabolic process;nucleobas…	cell part;intracellular membrane-bounded organelle;intracellular organelle;nucleus;organelle	+	siNT_siRBM39	115	12	1.94444	0.00221615	1.5005	0.0476623	-0.242396	-2.7898	18.7355	18.973	18.9638	18.9728	19.0195	19.0902	19.1903	19.3148	18.9498	18.8487	18.9229	18.9179	19.0293	19.0527	19.245	19.2082	19.157	19.155	19.0253	18.9035
	0.679306	0.137909	Q15024	EXOS7_HUMAN	EXOSC7	Color2 [A=255, R=169, G=169, B=169]	1	4		+	catabolic process;cellular metabolic process;cellular nitrogen compound metabolic process;cellular process;macromolecule metabolic process;metabolic process;mRNA metabolic process;nitrogen compound metabolic process;nucleobase-containing compound metabolic process;primary metabolic process;RNA catabolic process;RNA metabolic process;RNA processing;rRNA processing	cell part;cytosol;exosome (RNase complex);intracellular membrane-bounded organelle;intracellular non-membrane-bounded organelle;intracellular organelle;macromolecular complex;nucleolus;nucleus;organelle;protein complex			72	7	2.73943	0.000398536	0.679306	0.251083	0.137909	1.40627	20.3922	20.354	20.2177	20.1408	20.171	20.2817	20.1862	19.9142	19.7077	20.2146	19.3347	19.6788	20.007	20.216	19.5746	20.1604	20.5132	20.5644	20.5071	20.6129
	1.2508	-0.0971932	P42684	ABL2_HUMAN	ABL2	Color2 [A=255, R=169, G=169, B=169]	1	4		+	anatomical structure morphogenesis;behavior;biological regulation;cell activation;cell communication;cell differentiation;cell maturation;cell motility;cellular component assembly;cellular component morphogenesis;cellular component movement;cellular component organization;cellular homeostasis;cellular ion homeostasis;cellular localization;cellular membrane organization;cellular metabolic process;…	cell part;cell projection;cytoskeleton;cytosol;intracellular non-membrane-bounded organelle;intracellular organelle;neuron projection;organelle			174	21	4.38692	2.24159e-05	1.2508	0.0783448	-0.0971932	-2.36199	18.5266	18.664	18.595	18.6219	18.66	18.6625	18.6888	18.7849	19.0774	19.1097	19.0836	18.7682	19.8157	19.3616	19.3716	19.1124	19.0418	19.0744	18.897	18.7993
	0.275978	0.030755	P11172	UMPS_HUMAN	UMPS	Color2 [A=255, R=169, G=169, B=169]	1	4		+	biological regulation;biosynthetic process;cellular aromatic compound metabolic process;cellular metabolic process;cellular nitrogen compound metabolic process;cellular process;establishment of localization;heterocycle metabolic process;metabolic process;multicellular organismal process;multi-organism process;nitrogen compound metabolic process;nucleobase-containing compound metabolic process;nuc…	cell part;cytoplasm;cytosol;intracellular membrane-bounded organelle;intracellular organelle;nucleus;organelle			253	23	3.23955	0.000134418	0.275978	0.584446	0.030755	0.666804	20.8688	20.9978	21.0305	20.9748	20.8855	21.0124	20.9589	20.8921	20.8666	20.9906	20.683	20.8725	19.6991	20.31	20.5259	20.5221	20.7213	20.7835	20.8253	20.7709
	0.346079	0.0602808	P41227	NAA10_HUMAN	NAA10	Color2 [A=255, R=169, G=169, B=169]	1	4		+	cellular component organization;cellular metabolic process;cellular nitrogen compound metabolic process;cellular process;DNA metabolic process;DNA packaging;macromolecule metabolic process;macromolecule modification;metabolic process;nitrogen compound metabolic process;nucleobase-containing compound metabolic process;peptidyl-amino acid modification;primary metabolic process;protein acylation;pro…	cell part;cytoplasm;intracellular;intracellular membrane-bounded organelle;intracellular non-membrane-bounded organelle;intracellular organelle;macromolecular complex;membrane;nucleolus;nucleus;organelle;protein acetyltransferase complex;protein complex;ribonucleoprotein complex;ribosome			172	15	1.71417	0.00398193	0.346079	0.505863	0.0602808	0.806491	19.2902	19.5889	19.4813	19.5677	19.3794	19.4958	19.4489	19.363	19.1997	19.9452	19.0842	19.2241	19.5879	19.2748	19.3003	19.1978	19.8496	19.8772	19.9096	19.7596
	0.507762	-0.069314	Q8NDH3	PEPL1_HUMAN	NPEPL1	Color2 [A=255, R=169, G=169, B=169]	1	4		+		cell part;cytoplasm;intracellular membrane-bounded organelle;intracellular organelle;nucleus;organelle			90	8	3.14241	0.000162437	0.507762	0.358392	-0.069314	-1.10716	18.713	18.7643	18.7206	18.6177	18.8262	18.8638	18.786	18.617	18.283	18.6443	18.8891	18.7917	19.1711	19.1436	19.0649	18.6841	19.2078	19.2256	19.5424	19.2223
	3.88045	-0.370304	Q3KQV9	UAP1L_HUMAN	UAP1L1	Color2 [A=255, R=169, G=169, B=169]	1	4		+			+	siNT_siRBM39	104	13	4.66637	1.72911e-05	3.88045	0.00144118	-0.370304	-8.64872	19.7367	19.7989	19.6768	19.6412	20.0476	20.0361	20.109	20.1419	19.6038	19.6462	19.3943	19.5999	19.9293	19.9642	19.8976	19.6385	19.8563	19.7478	19.827	19.779
	0.49521	-0.119263	A0A590UJG2;H3BPE1;H3BQK9	A0A590UJG2_HUMAN;H3BPE1_HUMAN;H3BQK9_HUMAN	MACF1	Color2 [A=255, R=169, G=169, B=169]	1	4		+	biological regulation;cellular process;regulation of cell cycle;response to stimulus;signal transduction	cell part;cytoskeleton;intracellular non-membrane-bounded organelle;intracellular organelle;organelle			13	2	2.09223	0.0015669	0.49521	0.367964	-0.119263	-1.08462	20.9584	20.9927	21.3709	21.1433	21.2813	21.0653	21.2825	21.3132	21.2025	21.3499	21.3895	21.2151	21.218	20.5306	20.7474	20.6909	21.0013	20.9256	21.0649	20.721
	1.95481	0.117143	Q9C0C9	UBE2O_HUMAN	UBE2O	Color2 [A=255, R=169, G=169, B=169]	1	4		+	biological regulation;cellular metabolic process;cellular process;endosome transport;establishment of localization;macromolecule metabolic process;macromolecule modification;metabolic process;primary metabolic process;protein metabolic process;protein modification by small protein conjugation or removal;protein modification process;transport;vesicle-mediated transport	cell part;cytoplasm;intracellular membrane-bounded organelle;intracellular organelle;nucleoplasm;nucleus;organelle	+	siNT_siRBM39	253	24	3.50366	8.28355e-05	1.95481	0.0204641	0.117143	3.62005	19.2785	19.2667	19.2692	19.3307	19.1261	19.2409	19.1897	19.1198	19.1708	19.2569	18.5215	18.808	18.8551	18.8559	18.4299	18.9097	19.5109	19.5762	19.4928	19.5246
	0.439297	-0.066958	Q13813	SPTN1_HUMAN	SPTAN1	Color2 [A=255, R=169, G=169, B=169]	1	4		+	biological regulation;cell death;cellular component disassembly;cellular component organization;cellular process;death;locomotion;regulation of organelle organization;response to chemical stimulus;response to external stimulus;response to stimulus	cell part;cytoskeleton;cytosol;extracellular organelle;intracellular membrane-bounded organelle;intracellular non-membrane-bounded organelle;intracellular organelle;membrane;organelle;vesicle			2031	162	4.71538	1.47384e-05	0.439297	0.414767	-0.066958	-0.982787	20.4547	20.6815	20.7194	20.734	20.6561	20.7448	20.7306	20.7258	20.7942	21.2025	20.7125	20.6909	20.8588	20.8632	20.7792	20.7127	20.179	20.2405	20.1406	20.1926
	0.0208307	0.0033474	P78346	RPP30_HUMAN	RPP30	Color2 [A=255, R=169, G=169, B=169]	1	4		+	cellular metabolic process;cellular nitrogen compound metabolic process;cellular process;macromolecule metabolic process;metabolic process;nitrogen compound metabolic process;nucleobase-containing compound metabolic process;primary metabolic process;RNA metabolic process;RNA processing;tRNA metabolic process;tRNA processing	cell part;intracellular membrane-bounded organelle;intracellular organelle;macromolecular complex;nucleus;organelle;ribonuclease P complex;ribonucleoprotein complex			91	9	3.63941	6.14334e-05	0.0208307	0.96099	0.0033474	0.061226	20.4601	20.5723	20.5161	20.478	20.493	20.493	20.632	20.3951	20.2116	20.1965	19.657	19.9813	18.6483	19.5205	19.6789	20.1159	20.6686	20.7138	20.8588	20.7945
	0.351603	0.053288	P49641	MA2A2_HUMAN	MAN2A2	Color2 [A=255, R=169, G=169, B=169]	1	4		+	alcohol metabolic process;carbohydrate metabolic process;cellular metabolic process;cellular process;macromolecule metabolic process;macromolecule modification;metabolic process;peptidyl-amino acid modification;primary metabolic process;protein glycosylation;protein metabolic process;protein modification process;small molecule metabolic process	cell part;membrane			122	14	5.81564	0	0.351603	0.498971	0.053288	0.817209	18.4473	18.5821	18.4324	18.6553	18.4598	18.3935	18.479	18.5717	18.799	18.7848	18.919	18.8328	18.8949	18.9958	19.114	18.8279	18.5099	18.2447	18.3801	18.261
	0.252466	0.0434322	Q9H8H0	NOL11_HUMAN	NOL11	Color2 [A=255, R=169, G=169, B=169]	1	4		+	biosynthetic process;cellular metabolic process;cellular nitrogen compound metabolic process;cellular process;macromolecule metabolic process;metabolic process;nitrogen compound metabolic process;nucleobase-containing compound metabolic process;primary metabolic process;RNA metabolic process;RNA processing;rRNA processing	cell part;intracellular non-membrane-bounded organelle;intracellular organelle;macromolecular complex;nucleolus;organelle;protein complex			243	25	3.98791	4.88053e-05	0.252466	0.614556	0.0434322	0.618209	19.3017	19.4753	19.4675	19.6231	19.3556	19.4265	19.4366	19.4752	19.6149	19.9856	19.5685	19.5854	19.5115	19.4732	19.5219	19.2621	20.0208	20.0014	19.8759	19.8936
	1.84981	0.116281	Q9Y613	FHOD1_HUMAN	FHOD1	Color2 [A=255, R=169, G=169, B=169]	1	4		+	biological regulation;regulation of organelle organization	bleb;cell part;cell projection;cytoplasm;cytoskeleton;intracellular membrane-bounded organelle;intracellular non-membrane-bounded organelle;intracellular organelle;membrane;nucleus;organelle	+	siNT_siRBM39	247	27	7.9719	0	1.84981	0.0251901	0.116281	3.4207	19.388	19.3799	19.3281	19.362	19.1971	19.2313	19.2251	19.3394	19.3454	19.5315	19.1477	19.3707	18.6902	18.4765	18.4625	18.8057	19.7432	19.7698	19.6708	19.6592
	0.0418104	0.00651693	P07814	SYEP_HUMAN	EPRS1	Color2 [A=255, R=169, G=169, B=169]	1	4		+	amine metabolic process;biological regulation;cellular amino acid metabolic process;cellular component assembly;cellular component organization;cellular ketone metabolic process;cellular metabolic process;cellular nitrogen compound metabolic process;cellular process;macromolecular complex assembly;macromolecule metabolic process;metabolic process;nitrogen compound metabolic process;nucleobase-con…	cell part;cytoplasm;cytosol;macromolecular complex;membrane;protein complex;ribonucleoprotein complex			904	78	2.16404	0.00133393	0.0418104	0.923697	0.00651693	0.120242	20.1824	20.3424	20.3241	20.4326	20.2876	20.2845	20.3439	20.3395	20.4778	20.6263	20.087	20.3021	20.1589	20.1578	19.9793	20.0001	20.4572	20.4798	20.4471	20.4425
	2.25639	-0.155067	P35251	RFC1_HUMAN	RFC1	Color2 [A=255, R=169, G=169, B=169]	1	4		+	biological regulation;biosynthetic process;cell cycle;cellular component organization;cellular metabolic process;cellular nitrogen compound metabolic process;cellular process;chromosome organization;detection of stimulus;DNA metabolic process;DNA recombination;DNA repair;DNA replication;homeostatic process;macromolecule metabolic process;metabolic process;mitotic cell cycle;nitrogen compound meta…	cell part;DNA replication factor C complex;extracellular organelle;Golgi apparatus;intracellular membrane-bounded organelle;intracellular non-membrane-bounded organelle;intracellular organelle;macromolecular complex;nucleolus;nucleoplasm;nucleus;organelle;protein complex;vesicle	+	siNT_siRBM39	281	28	4.31713	2.39378e-05	2.25639	0.0129171	-0.155067	-4.22326	19.3551	19.3457	19.2306	19.3442	19.4378	19.4983	19.4366	19.5232	19.1712	19.6211	19.3583	19.1965	19.29	19.4195	19.4833	19.3568	19.8195	19.7706	19.8631	19.7963
	2.74711	-0.311503	Q99959	PKP2_HUMAN	PKP2	Color2 [A=255, R=169, G=169, B=169]	1	4		+	anatomical structure development;anatomical structure morphogenesis;biological adhesion;biological regulation;cell adhesion;cell junction organization;cellular component assembly;cellular component organization;cellular process;cytoskeleton organization;developmental process;establishment of localization;homeostatic process;organelle organization;regulation of transport	cell part;intracellular membrane-bounded organelle;intracellular organelle;macromolecular complex;membrane;nucleoplasm;nucleus;organelle;plasma membrane;protein complex	+	siNT_siRBM39	325	27	11.5177	0	2.74711	0.0052562	-0.311503	-5.32293	19.2193	19.4264	19.4242	19.3193	19.6533	19.6938	19.7149	19.5731	19.6593	20.0098	19.581	19.6108	19.7981	19.7654	19.7712	19.6719	18.0315	18.1178	17.9747	18.1163
	0.000330992	-4.48227e-05	Q9NX02	NALP2_HUMAN	NLRP2	Color2 [A=255, R=169, G=169, B=169]	1	4		+	biological regulation;regulation of transport	cell part;cytoplasm			195	25	2.76162	0.000377872	0.000330992	0.999254	-4.48227e-05	-0.000995273	19.6459	19.5226	19.5606	19.6696	19.6258	19.6297	19.6297	19.5139	19.6465	19.3192	19.45	19.3018	18.729	18.9872	19.2838	19.4966	18.9111	19.0727	19.2648	19.1191
	0.219556	0.090632	Q8IZ83	A16A1_HUMAN	ALDH16A1	Color2 [A=255, R=169, G=169, B=169]	1	4		+		cell part;extracellular organelle;membrane;organelle;vesicle			134	13	3.1972	0.000144194	0.219556	0.656601	0.090632	0.54845	18.6952	19.0997	19.0866	19.4931	19.0128	19.0014	19.0665	18.9313	19.2623	19.8862	18.6803	18.8544	18.367	18.4148	18.1753	18.556	19.5856	19.6473	19.6846	19.4893
	3.01211	0.281018	Q969F9	HPS3_HUMAN	HPS3	Color2 [A=255, R=169, G=169, B=169]	1	4		+	cellular component organization;cellular process;organelle organization;pigmentation	BLOC complex;cell part;macromolecular complex;protein complex	+	siNT_siRBM39	189	22	7.78608	0	3.01211	0.00384488	0.281018	5.99059	18.7242	18.8171	18.8477	18.6866	18.4927	18.5614	18.4315	18.466	18.7407	18.7728	18.7012	18.6338	18.1998	18.0184	18.2387	18.0384	18.8576	18.8625	18.8943	18.6948
	0.579923	-0.0473962	Q9P287	BCCIP_HUMAN	BCCIP	Color2 [A=255, R=169, G=169, B=169]	1	4		+	biological regulation;cell cycle;cell differentiation;cellular metabolic process;cellular nitrogen compound metabolic process;cellular process;developmental process;DNA metabolic process;DNA repair;macromolecule metabolic process;metabolic process;nitrogen compound metabolic process;nucleobase-containing compound metabolic process;primary metabolic process;regulation of cell cycle;regulation of p…	cell part;cyclin-dependent protein kinase holoenzyme complex;intracellular membrane-bounded organelle;intracellular organelle;macromolecular complex;nucleus;organelle;protein complex			112	10	2.79982	0.00034622	0.579923	0.308244	-0.0473962	-1.23478	21.3923	21.4329	21.3445	21.3523	21.4218	21.5083	21.4323	21.3492	20.8027	21.0579	20.2083	20.8692	18.3241	19.5358	20.2353	21.2443	21.8808	21.8144	21.9097	21.809
	1.21495	-0.283157	Q3ZAQ7	VMA21_HUMAN	VMA21	Color2 [A=255, R=169, G=169, B=169]	1	4		+	cellular component assembly;cellular component organization;cellular macromolecular complex assembly;cellular process;macromolecular complex assembly;protein complex assembly	cell part;intracellular membrane-bounded organelle;intracellular organelle;lysosome;macromolecular complex;membrane;organelle;protein complex;vacuole			27	3	4.90594	6.55738e-06	1.21495	0.0841747	-0.283157	-2.30167	18.913	19.2665	19.4396	19.3523	19.5471	19.426	19.5021	19.6288	19.9298	19.9542	19.9197	19.7926	20.2647	19.9815	20.0331	19.8179	19.6264	19.517	19.6702	19.5113
	2.55045	0.147968	Q6PGP7	TTC37_HUMAN	TTC37	Color2 [A=255, R=169, G=169, B=169]	1	4		+		cell part;cytoplasm;intracellular membrane-bounded organelle;intracellular organelle;macromolecular complex;nucleoplasm;nucleus;organelle;protein complex	+	siNT_siRBM39	260	28	3.60678	7.04698e-05	2.55045	0.00746848	0.147968	4.86258	19.1042	19.2287	19.154	19.1354	19.0501	18.9863	19.0077	18.9863	19.0443	19.2869	19.1335	19.0749	18.9939	18.4369	18.6748	18.6459	18.8777	18.8924	18.9207	18.8699
	0.130532	0.0195413	O95602	RPA1_HUMAN	POLR1A	Color2 [A=255, R=169, G=169, B=169]	1	4		+	biological regulation;biosynthetic process;cellular metabolic process;cellular nitrogen compound metabolic process;cellular process;macromolecule metabolic process;metabolic process;nitrogen compound metabolic process;nucleobase-containing compound metabolic process;primary metabolic process;regulation of gene expression, epigenetic;RNA metabolic process;transcription elongation, DNA-dependent;tr…	cell part;cytoplasm;intracellular membrane-bounded organelle;intracellular non-membrane-bounded organelle;intracellular organelle;macromolecular complex;nucleolus;nucleoplasm;nucleus;organelle;protein complex;RNA polymerase complex			437	48	4.29459	2.58671e-05	0.130532	0.780193	0.0195413	0.347051	18.7917	18.9369	18.9708	19.0498	18.8977	18.8835	18.9438	18.946	19.0393	19.0191	18.9565	18.8669	19.1698	18.8309	18.8991	18.7056	19.3499	19.4258	19.4198	19.3568
	1.8618	-0.366487	Q13217	DNJC3_HUMAN	DNAJC3	Color2 [A=255, R=169, G=169, B=169]	1	4		+	biological regulation;cellular metabolic process;cellular process;immune system process;macromolecule metabolic process;metabolic process;multi-organism process;primary metabolic process;protein metabolic process;proteolysis;proteolysis involved in cellular protein catabolic process;regulation of protein modification process;response to biotic stimulus;response to chemical stimulus;response to st…	cell part;cytoplasm;endoplasmic reticulum;endoplasmic reticulum Sec complex;extracellular organelle;intracellular membrane-bounded organelle;intracellular organelle;macromolecular complex;membrane;organelle;protein complex;vesicle	+	siNT_siRBM39	125	14	2.43974	0.00071131	1.8618	0.025171	-0.366487	-3.4432	19.6163	19.7307	19.7989	20.0931	20.2229	20.1207	20.238	20.1233	20.1544	20.2496	19.8614	19.9928	20.3624	20.3693	20.2574	19.9632	19.7883	19.8568	19.949	19.8296
+	1.43122	-1.73334	Q99988	GDF15_HUMAN	GDF15	Color2 [A=255, R=255, G=0, B=255]	9	4	+	+	anatomical structure development;biological regulation;cell communication;cell development;cell-cell signaling;cellular process;developmental process;regulation of protein modification process;response to stimulus;signal transduction;signaling	extracellular organelle;extracellular region;extracellular space;organelle;vesicle			25	3	2.62703	0.000494503	1.43122	0.0540416	-1.73334	-2.66954	17.0821	18.2222	15.9934	18.8147	19.5497	19.291	18.761	19.4439	18.3095	19.1548	16.4941	18.2823	20.8055	20.3117	19.8088	19.9303	18.8783	18.5758	19.0056	18.7103
	3.34127	0.257328	Q7Z6Z7	HUWE1_HUMAN	HUWE1	Color2 [A=255, R=169, G=169, B=169]	1	4		+	cell differentiation;cellular component organization;cellular metabolic process;cellular nitrogen compound metabolic process;cellular process;chromatin modification;chromatin organization;chromosome organization;developmental process;DNA metabolic process;DNA repair;histone modification;macromolecule metabolic process;macromolecule modification;metabolic process;nitrogen compound metabolic proces…	cell part;cytoplasm;extracellular organelle;intracellular membrane-bounded organelle;intracellular organelle;membrane;nucleoplasm;nucleus;organelle;vesicle	+	siNT_siRBM39	807	82	5.26519	0	3.34127	0.00254545	0.257328	6.90578	19.4814	19.6363	19.5698	19.5921	19.3136	19.3492	19.3243	19.2632	19.6634	19.8249	19.6086	19.6004	19.3369	18.9076	18.8974	18.6942	19.6399	19.6774	19.7311	19.6982
	1.72388	0.102154	Q9H3S7	PTN23_HUMAN	PTPN23	Color2 [A=255, R=169, G=169, B=169]	1	4		+	anatomical structure morphogenesis;biological regulation;catabolic process;cellular component morphogenesis;cellular component organization;cellular metabolic process;cellular process;developmental process;establishment of localization;macromolecule metabolic process;macromolecule modification;metabolic process;phosphorus metabolic process;primary metabolic process;protein dephosphorylation;prote…	cell part;cytoplasm;cytoplasmic membrane-bounded vesicle;endosome;extracellular organelle;intracellular membrane-bounded organelle;intracellular organelle;nucleoplasm;nucleus;organelle;vesicle	+	siNT_siRBM39	367	37	2.0558	0.0017087	1.72388	0.0319937	0.102154	3.18795	19.2352	19.2729	19.2873	19.365	19.2345	19.1722	19.1884	19.1567	19.3863	19.4166	19.4983	19.2493	19.3549	19.0527	19.0793	18.7909	19.1233	19.1041	19.102	19.0968
	1.08642	-0.237996	O00459	P85B_HUMAN	PIK3R2	Color2 [A=255, R=169, G=169, B=169]	1	4		+	biological regulation;biosynthetic process;cell motility;cellular component movement;cellular homeostasis;cellular lipid metabolic process;cellular metabolic process;cellular process;coagulation;establishment of localization;homeostatic process;immune system process;lipid metabolic process;locomotion;metabolic process;multicellular organismal process;phosphorus metabolic process;primary metabolic…	cell part;cytosol;intracellular membrane-bounded organelle;intracellular organelle;macromolecular complex;nucleus;organelle;phosphatidylinositol 3-kinase complex;protein complex			65	9	1.9834	0.00202111	1.08642	0.10791	-0.237996	-2.08683	18.4312	18.6229	18.1145	18.4601	18.6923	18.5274	18.7116	18.6494	17.9308	18.7075	18.0279	18.0949	18.1845	18.215	18.0194	18.0045	18.4473	18.6332	18.3663	18.5214
	3.63512	-0.313391	Q9H444	CHM4B_HUMAN	CHMP4B	Color2 [A=255, R=169, G=169, B=169]	1	4		+	biological regulation;cellular component assembly;cellular component organization;cellular process;endosome transport;establishment of localization;macromolecular complex assembly;membrane organization;nucleus organization;organelle organization;protein complex assembly;protein targeting;protein transport;regulation of cell cycle;regulation of organelle organization;transport;vacuolar transport;v…	cell part;cytoplasm;cytosol;endosome;extracellular organelle;intracellular membrane-bounded organelle;intracellular organelle;macromolecular complex;membrane;midbody;nucleus;organelle;protein complex;vesicle	+	siNT_siRBM39	165	13	2.23942	0.00113133	3.63512	0.00252406	-0.313391	-7.81465	20.8263	20.8655	20.8585	20.9414	21.2542	21.1099	21.1615	21.2196	21.0718	21.3947	20.7759	20.7809	21.758	21.4174	21.1026	21.1142	20.8274	20.8604	20.6237	20.7206
	3.81004	0.268205	P49327	FAS_HUMAN	FASN	Color2 [A=255, R=169, G=169, B=169]	1	4		+	amine metabolic process;biological regulation;biosynthetic process;cell differentiation;cellular amino acid metabolic process;cellular ketone metabolic process;cellular lipid metabolic process;cellular metabolic process;cellular nitrogen compound metabolic process;cellular process;cofactor metabolic process;developmental process;energy reserve metabolic process;generation of precursor metabolites…	cell part;cytoplasm;cytoplasmic membrane-bounded vesicle;cytosol;extracellular organelle;Golgi apparatus;intracellular membrane-bounded organelle;intracellular organelle;membrane;mitochondrion;organelle;plasma membrane;vesicle	+	siNT_siRBM39	1352	101	2.73095	0.000402241	3.81004	0.00158442	0.268205	8.40185	20.7991	20.9141	20.8618	20.9152	20.6195	20.5929	20.6399	20.5651	20.9731	21.2497	20.7674	20.8259	20.8488	20.6185	20.5699	20.5762	20.8855	20.9126	20.9451	20.8768
	0.604087	0.138619	P50583	AP4A_HUMAN	NUDT2	Color2 [A=255, R=169, G=169, B=169]	1	4		+	cell death;cellular metabolic process;cellular nitrogen compound metabolic process;cellular process;death;metabolic process;nitrogen compound metabolic process;nucleobase-containing compound metabolic process;primary metabolic process	cell part;intracellular membrane-bounded organelle;intracellular organelle;mitochondrion;organelle			84	7	2.04162	0.00175597	0.604087	0.292371	0.138619	1.27687	17.8103	18.0802	18.1133	18.2151	17.986	17.9737	17.9856	17.7191	18.4809	18.3434	18.2956	18.1647	17.877	18.2774	18.2705	18.2745	17.8819	18.0927	17.7522	17.9106
	0.150709	0.032928	P62851	RS25_HUMAN	RPS25	Color2 [A=255, R=169, G=169, B=169]	1	4		+	biosynthetic process;catabolic process;cellular component assembly;cellular component disassembly;cellular component organization;cellular macromolecular complex assembly;cellular metabolic process;cellular nitrogen compound metabolic process;cellular process;establishment of localization;macromolecular complex assembly;macromolecule metabolic process;metabolic process;mRNA metabolic process;nitr…	cell part;cytoplasm;cytosol;extracellular organelle;intracellular membrane-bounded organelle;intracellular non-membrane-bounded organelle;intracellular organelle;macromolecular complex;nucleolus;nucleus;organelle;ribonucleoprotein complex;ribosome;small ribosomal subunit;vesicle			100	7	2.69669	0.000424945	0.150709	0.749466	0.032928	0.394588	23.2684	23.4226	23.4865	23.4731	23.2631	23.4564	23.2708	23.5287	23.5893	23.5858	23.8258	23.6911	23.6381	23.215	23.3281	23.1166	23.7785	23.7086	23.7914	23.652
	1.23562	0.213599	Q15751	HERC1_HUMAN	HERC1	Color2 [A=255, R=169, G=169, B=169]	1	4		+	biological regulation;cell differentiation;cellular component organization;cellular process;developmental process;establishment of localization;multicellular organismal process;neurological system process;transport	cell part;cytoplasm;cytosol;Golgi apparatus;intracellular membrane-bounded organelle;intracellular organelle;membrane;organelle			268	26	3.54238	7.80805e-05	1.23562	0.0802418	0.213599	2.33644	18.1546	17.918	18.0268	17.9854	17.9984	17.8621	17.7079	17.662	17.9159	18.0492	18.1096	17.6807	17.4709	17.0688	16.9904	17.5552	17.8046	17.6545	17.8664	17.6426
	0.425228	0.0483451	O60287	NPA1P_HUMAN	URB1	Color2 [A=255, R=169, G=169, B=169]	1	4		+		cell part;intracellular non-membrane-bounded organelle;intracellular organelle;nucleolus;organelle			386	41	3.4098	0.000103856	0.425228	0.426198	0.0483451	0.956747	18.9494	18.9238	18.8176	18.9668	18.8958	18.8952	18.9195	18.7537	18.8205	18.5729	18.5767	18.7012	18.9807	18.3989	18.249	18.655	19.102	19.2546	19.3825	19.2787
	3.68875	0.642831	Q9UNQ2	DIM1_HUMAN	DIMT1	Color2 [A=255, R=169, G=169, B=169]	1	4		+		cell part;cytoplasm;intracellular membrane-bounded organelle;intracellular non-membrane-bounded organelle;intracellular organelle;nucleolus;nucleus;organelle	+	siNT_siRBM39	109	11	7.64996	0	3.68875	0.00225698	0.642831	7.99085	20.1659	20.5051	20.4416	20.3333	19.6664	19.6698	19.7434	19.7949	20.1604	20.296	20.3319	20.2973	18.7136	19.4157	19.4661	19.1235	20.7754	20.7304	20.8104	20.6557
	0.824857	0.081017	P78527	PRKDC_HUMAN	PRKDC	Color2 [A=255, R=169, G=169, B=169]	1	4		+	anatomical structure development;anatomical structure formation involved in morphogenesis;biological regulation;cell activation;cell death;cell differentiation;cellular component organization;cellular metabolic process;cellular nitrogen compound metabolic process;cellular process;chromosome organization;death;developmental process;DNA metabolic process;DNA recombination;DNA repair;homeostatic pro…	cell part;cytosol;intracellular non-membrane-bounded organelle;intracellular organelle;macromolecular complex;membrane;nucleolus;nucleoplasm;organelle;protein complex;transcription factor complex			2135	185	6.42864	0	0.824857	0.184961	0.081017	1.65176	20.775	20.9737	20.9565	20.9529	20.8205	20.8182	20.8782	20.8172	20.8986	21.0145	20.7963	20.8433	20.4947	20.4894	20.4366	20.4221	20.8153	20.8438	20.9094	20.8119
	0.908313	-0.166283	O95831	AIFM1_HUMAN	AIFM1	Color2 [A=255, R=169, G=169, B=169]	1	4		+	biological regulation;catabolic process;cell death;cell differentiation;cellular component assembly;cellular component organization;cellular homeostasis;cellular macromolecular complex assembly;cellular metabolic process;cellular nitrogen compound metabolic process;cellular process;chromosome organization;death;developmental process;DNA metabolic process;DNA packaging;homeostatic process;macromol…	cell part;cytosol;intracellular membrane-bounded organelle;intracellular organelle;membrane;mitochondrion;nucleus;organelle			192	18	2.18228	0.00128738	0.908313	0.156005	-0.166283	-1.79086	19.9841	20.2418	20.2506	20.4211	20.4407	20.3317	20.3934	20.3971	20.4221	20.7973	20.1851	20.3456	20.7658	20.8189	20.7039	20.5069	20.5363	20.653	20.5796	20.5741
	0.260878	0.0241251	Q04637	IF4G1_HUMAN	EIF4G1	Color2 [A=255, R=169, G=169, B=169]	1	4		+	biological regulation;biosynthetic process;catabolic process;cellular metabolic process;cellular nitrogen compound metabolic process;cellular process;macromolecule metabolic process;metabolic process;mRNA metabolic process;mRNA processing;nitrogen compound metabolic process;nucleobase-containing compound metabolic process;primary metabolic process;protein metabolic process;regulation of translati…	cell part;cytosol;macromolecular complex;membrane;protein complex			654	52	4.65966	1.7229e-05	0.260878	0.603981	0.0241251	0.635707	20.7961	20.9284	20.877	20.9468	20.8654	20.8163	20.8698	20.9003	20.9064	21.153	20.911	20.8371	20.7072	20.7989	20.6406	20.5643	21.215	21.2314	21.1738	21.087
	0.88746	-0.149454	Q13362	2A5G_HUMAN	PPP2R5C	Color2 [A=255, R=169, G=169, B=169]	1	4		+	biological regulation;catabolic process;cellular metabolic process;cellular process;macromolecule metabolic process;metabolic process;primary metabolic process;protein metabolic process;proteolysis;proteolysis involved in cellular protein catabolic process;regulation of cell cycle;response to DNA damage stimulus;response to stimulus;response to stress;signal transduction	cell part;intracellular membrane-bounded organelle;intracellular organelle;macromolecular complex;nucleus;organelle;protein complex;protein serine/threonine phosphatase complex			54	7	1.49539	0.0069707	0.88746	0.16205	-0.149454	-1.75617	20.0208	19.6754	19.6856	19.8809	20.0132	19.9722	19.9305	19.9448	19.7104	19.4513	19.1229	19.5529	16.8501	18.4233	19.3808	19.6139	19.4526	19.4331	19.5595	19.4597
	0.102178	0.0126958	Q07954	LRP1_HUMAN	LRP1	Color2 [A=255, R=169, G=169, B=169]	1	4		+	aging;alcohol metabolic process;anatomical structure morphogenesis;biological regulation;cell proliferation;cellular component organization;cellular lipid metabolic process;cellular membrane organization;cellular metabolic process;cellular process;detection of stimulus;developmental process;endocytosis;establishment of localization;lipid metabolic process;macromolecule metabolic process;membrane …	cell body;cell part;cell projection;cytoplasm;cytoplasmic membrane-bounded vesicle;endosome;intracellular membrane-bounded organelle;intracellular non-membrane-bounded organelle;intracellular organelle;macromolecular complex;membrane;neuron projection;neuronal cell body;nucleolus;organelle;plasma membrane;protein complex;receptor complex;vesicle			488	48	5.67172	0	0.102178	0.826177	0.0126958	0.277984	18.7838	18.8986	18.9234	18.8698	18.8099	18.7982	18.8697	18.9471	19.2565	19.2082	19.1422	19.1394	18.8799	18.4267	18.4404	18.3282	19.2835	19.2536	19.328	19.2171
	0.71081	0.153356	Q14978	NOLC1_HUMAN	NOLC1	Color2 [A=255, R=169, G=169, B=169]	1	4		+	cell cycle;cellular component organization;cellular metabolic process;cellular nitrogen compound metabolic process;cellular process;macromolecule metabolic process;metabolic process;mitosis;nitrogen compound metabolic process;nuclear division;nucleobase-containing compound metabolic process;nucleus organization;organelle fission;organelle organization;primary metabolic process;RNA metabolic proce…	cell part;cytoplasm;intracellular non-membrane-bounded organelle;intracellular organelle;nucleolus;nucleoplasm;organelle			208	18	3.08159	0.000189723	0.71081	0.234894	0.153356	1.45986	18.7319	18.9816	18.8626	19.2051	18.863	18.7944	18.7971	18.7133	19.0805	19.7119	19.4847	19.1814	19.1782	19.1053	18.9919	18.7593	19.5939	19.5268	19.3414	19.2928
	0.57104	-0.0682955	P61201	CSN2_HUMAN	COPS2	Color2 [A=255, R=169, G=169, B=169]	1	4		+	biological regulation;biosynthetic process;cell differentiation;cell proliferation;cellular metabolic process;cellular nitrogen compound metabolic process;cellular process;developmental process;macromolecule metabolic process;macromolecule modification;metabolic process;nitrogen compound metabolic process;nucleobase-containing compound metabolic process;primary metabolic process;protein metabolic…	cell part;cytoplasm;macromolecular complex;protein complex			185	15	2.62437	0.00049585	0.57104	0.314274	-0.0682955	-1.21923	20.233	20.2457	20.3037	20.4167	20.4661	20.3732	20.345	20.288	20.1254	20.7072	19.6683	20.1847	19.3653	19.6378	19.9116	20.0853	20.5474	20.6509	20.737	20.5664
	0.635329	-0.105878	Q6Y7W6	GGYF2_HUMAN	GIGYF2	Color2 [A=255, R=169, G=169, B=169]	1	4		+	behavior;biological regulation;cell differentiation;cellular metabolic process;cellular process;developmental process;growth;homeostatic process;macromolecule metabolic process;metabolic process;multicellular organismal movement;multicellular organismal process;neurological system process;post-embryonic development;primary metabolic process;protein metabolic process;regulation of cell cycle;regul…	cell part;cytoplasm;membrane			262	25	1.51703	0.00659795	0.635329	0.275415	-0.105878	-1.33089	18.5233	18.7099	18.6735	18.9016	18.8223	18.8178	18.8325	18.7592	18.9572	19.4751	18.9696	19.0717	19.0357	18.9504	18.9512	18.5664	18.8636	18.9262	18.9503	18.8493
	0.0870766	-0.0285134	Q9P2G1	AKIB1_HUMAN	ANKIB1	Color2 [A=255, R=169, G=169, B=169]	1	4		+					40	4	1.96493	0.00212263	0.0870766	0.850865	-0.0285134	-0.239999	18.7964	18.3981	18.2949	18.403	18.5894	18.5413	18.4884	18.3872	17.3964	18.2871	17.618	17.1863	17.1732	18.0701	16.155	18.0934	18.5292	18.4184	18.0311	18.7123
	2.04316	-0.200927	P55084	ECHB_HUMAN	HADHB	Color2 [A=255, R=169, G=169, B=169]	1	4		+	biosynthetic process;catabolic process;cellular ketone metabolic process;cellular lipid metabolic process;cellular metabolic process;cellular process;lipid metabolic process;metabolic process;organic acid metabolic process;primary metabolic process;small molecule metabolic process	cell part;endoplasmic reticulum;extracellular organelle;intracellular membrane-bounded organelle;intracellular non-membrane-bounded organelle;intracellular organelle;macromolecular complex;membrane;mitochondrial envelope;mitochondrion;organelle;protein complex;vesicle	+	siNT_siRBM39	282	25	2.68689	0.000433708	2.04316	0.0177197	-0.200927	-3.79182	20.7129	20.9059	20.9038	20.9235	21.0117	21.0916	21.0601	21.0863	20.914	21.0919	20.7196	20.9874	20.7394	20.8089	20.713	20.7365	20.8748	20.8276	20.8367	20.7931
	1.70126	0.410259	Q9BUE6	ISCA1_HUMAN	ISCA1	Color2 [A=255, R=169, G=169, B=169]	1	4		+	biosynthetic process;cellular metabolic process;cellular process;cofactor metabolic process;metabolic process	cell part;intracellular membrane-bounded organelle;intracellular organelle;mitochondrion;organelle	+	siNT_siRBM39	12	2	4.701	1.75695e-05	1.70126	0.0333435	0.410259	3.14682	19.0791	19.5251	19.6371	19.447	19.1407	19.0264	18.9109	18.9692	19.9164	20.4202	19.9062	20.03	20.1046	19.6797	19.6621	19.7113	19.6255	19.3647	19.5726	19.3823
	1.29031	0.112541	Q96KP4	CNDP2_HUMAN	CNDP2	Color2 [A=255, R=169, G=169, B=169]	1	4		+	amine metabolic process;biosynthetic process;cellular amino acid metabolic process;cellular ketone metabolic process;cellular metabolic process;cellular nitrogen compound metabolic process;cellular process;metabolic process;nitrogen compound metabolic process;organic acid metabolic process;peptide metabolic process;primary metabolic process;small molecule metabolic process;sulfur compound metabol…	cell part;cytosol;extracellular organelle;organelle;vesicle			392	27	3.54049	7.79854e-05	1.29031	0.0730226	0.112541	2.42875	20.7891	20.855	20.7532	20.9088	20.7272	20.7563	20.7491	20.6233	20.4657	20.9855	19.9768	20.541	20.4611	20.1266	19.9792	20.1202	21.0203	21.1103	21.0402	21.1479
	0.563368	0.152631	Q9BUF5	TBB6_HUMAN	TUBB6	Color2 [A=255, R=169, G=169, B=169]	1	4		+	cellular component assembly;cellular component organization;cellular macromolecular complex assembly;cellular metabolic process;cellular process;macromolecular complex assembly;macromolecule metabolic process;metabolic process;primary metabolic process;protein complex assembly;protein folding;protein metabolic process;protein polymerization	cell part;cytoplasm;extracellular organelle;intracellular membrane-bounded organelle;intracellular organelle;macromolecular complex;nucleus;organelle;protein complex;vesicle			221	18	4.43191	2.30621e-05	0.563368	0.319874	0.152631	1.20577	22.0659	21.9265	21.9442	22.1755	22.07	21.8639	22.0042	21.5636	21.6664	22.1711	21.3364	21.6621	21.3977	21.127	21.009	21.554	22.3591	22.4308	22.5171	22.6506
	0.725188	0.166914	Q96L73	NSD1_HUMAN	NSD1	Color2 [A=255, R=169, G=169, B=169]	1	4		+	anatomical structure morphogenesis;biological regulation;biosynthetic process;cellular component organization;cellular metabolic process;cellular nitrogen compound metabolic process;cellular process;chromatin modification;chromatin organization;chromosome organization;developmental process;histone modification;macromolecule metabolic process;macromolecule modification;metabolic process;nitrogen c…	cell part;chromosome;intracellular membrane-bounded organelle;intracellular non-membrane-bounded organelle;intracellular organelle;nucleolus;nucleoplasm;nucleus;organelle			80	8	2.5405	0.000580295	0.725188	0.227449	0.166914	1.48422	18.577	18.4771	18.2115	18.2562	18.0452	18.2004	18.3904	18.2181	17.5112	17.4176	16.201	17.7044	17.8023	16.8627	17.0674	17.8356	17.7656	17.8086	18.0126	18.0187
	3.09654	-0.238087	O76024	WFS1_HUMAN	WFS1	Color2 [A=255, R=169, G=169, B=169]	1	4		+	anatomical structure development;behavior;biological regulation;catabolic process;cellular homeostasis;cellular ion homeostasis;cellular metabolic process;cellular process;developmental process;establishment of localization;homeostatic process;macromolecule metabolic process;metabolic process;multicellular organismal process;neurological system process;primary metabolic process;protein folding;pr…	cell part;cell projection;endoplasmic reticulum;intracellular membrane-bounded organelle;intracellular organelle;membrane;neuron projection;organelle	+	siNT_siRBM39	122	14	3.28786	0.00012726	3.09654	0.00372586	-0.238087	-6.21578	19.7405	19.7568	19.7398	19.6992	19.9753	19.8843	19.9673	20.0618	19.9888	19.6509	19.9107	19.723	20.4701	20.2215	20.3713	20.0144	20.071	20.1315	19.836	19.9105
	2.55856	-0.0966597	O95248	MTMR5_HUMAN	SBF1	Color2 [A=255, R=169, G=169, B=169]	1	4		+	biological regulation;cellular metabolic process;cellular process;macromolecule metabolic process;macromolecule modification;metabolic process;multicellular organismal process;phosphorus metabolic process;primary metabolic process;protein dephosphorylation;protein metabolic process;protein modification process	cell part;intracellular membrane-bounded organelle;intracellular organelle;nucleus;organelle	+	siNT_siRBM39	177	20	5.63188	0	2.55856	0.00731624	-0.0966597	-4.88102	18.6631	18.7217	18.7145	18.7514	18.8136	18.7873	18.8197	18.8168	18.5996	19.0214	18.7108	18.7366	18.4069	18.2047	18.3744	18.4466	18.2672	18.3827	18.3001	18.2542
	0.514068	0.0832529	Q8TDD1	DDX54_HUMAN	DDX54	Color2 [A=255, R=169, G=169, B=169]	1	4		+	biological regulation;biosynthetic process;cellular metabolic process;cellular nitrogen compound metabolic process;cellular process;macromolecule metabolic process;metabolic process;nitrogen compound metabolic process;nucleobase-containing compound metabolic process;primary metabolic process;response to stimulus;RNA metabolic process;RNA processing;signal transduction	cell part;cytoplasm;intracellular membrane-bounded organelle;intracellular non-membrane-bounded organelle;intracellular organelle;membrane;nucleolus;nucleus;organelle			256	27	1.73026	0.00380992	0.514068	0.354481	0.0832529	1.11844	19.4502	19.7377	19.7444	19.7511	19.562	19.5785	19.5969	19.6131	19.862	19.8862	19.7972	19.7656	20.1061	19.8706	19.6767	19.4676	20.023	19.9438	19.9712	19.9186
	1.19865	0.0641079	Q9Y490	TLN1_HUMAN	TLN1	Color2 [A=255, R=169, G=169, B=169]	1	4		+	biological adhesion;biological regulation;cell activation;cell adhesion;cell junction organization;cellular component assembly;cellular component movement;cellular component organization;cellular metabolic process;cellular process;coagulation;cytoskeleton organization;establishment of localization;exocytosis;locomotion;macromolecule metabolic process;metabolic process;multicellular organismal pro…	cell part;cell projection;cell surface;cytoplasm;cytosol;extracellular organelle;extracellular region;membrane;microtubule organizing center;organelle;plasma membrane;vesicle			1180	92	5.51975	0	1.19865	0.0862317	0.0641079	2.2743	21.0884	21.2106	21.1363	21.1893	21.0901	21.1002	21.1031	21.0749	21.2638	21.5419	21.2198	21.2507	20.8736	20.7109	20.6991	20.653	21.1073	21.1406	21.1027	20.98
	1.78586	0.121219	P35222	CTNB1_HUMAN	CTNNB1	Color2 [A=255, R=169, G=169, B=169]	1	4		+	anatomical structure development;anatomical structure formation involved in morphogenesis;anatomical structure morphogenesis;biological adhesion;biological regulation;biosynthetic process;cell activation;cell adhesion;cell communication;cell death;cell development;cell differentiation;cell junction organization;cell maturation;cell morphogenesis;cell motility;cell proliferation;cell-cell signalin…	apical part of cell;cell cortex;cell part;cell projection;centrosome;cytoplasm;cytosol;extracellular organelle;intracellular membrane-bounded organelle;intracellular non-membrane-bounded organelle;intracellular organelle;macromolecular complex;membrane;microtubule organizing center;nucleoplasm;nucleus;organelle;plasma membrane;protein complex;synapse;transcription factor complex;vesicle	+	siNT_siRBM39	407	30	6.11182	0	1.78586	0.0288738	0.121219	3.30168	20.4226	20.566	20.5347	20.4859	20.3724	20.339	20.432	20.3809	20.6751	20.8497	20.3239	20.5944	20.4338	20.598	20.5866	20.5981	19.9537	19.8613	19.8415	19.7585
	3.51021	0.442944	O60725	ICMT_HUMAN	ICMT	Color2 [A=255, R=169, G=169, B=169]	1	4		+	anatomical structure development;biological regulation;cellular metabolic process;cellular process;developmental process;embryo development;establishment of localization;growth;macromolecule metabolic process;macromolecule modification;metabolic process;multicellular organismal process;one-carbon metabolic process;primary metabolic process;protein alkylation;protein metabolic process;protein modi…	cell part;endoplasmic reticulum;intracellular membrane-bounded organelle;intracellular organelle;membrane;organelle	+	siNT_siRBM39	38	3	2.1136	0.00148271	3.51021	0.00250943	0.442944	7.41691	19.5927	19.5818	19.4171	19.4387	19.1638	18.9799	19.0585	19.0562	18.8401	19.3046	18.9402	19.488	19.3854	19.7691	19.3496	19.6464	19.386	19.3846	19.6908	19.2623
	2.37706	0.324888	A1L0T0	HACL2_HUMAN	ILVBL	Color2 [A=255, R=169, G=169, B=169]	1	4		+		cell part;membrane	+	siNT_siRBM39	188	17	3.8645	4.78469e-05	2.37706	0.0106297	0.324888	4.47898	20.1466	20.054	19.8569	19.9423	19.6863	19.6732	19.7561	19.5845	19.7589	19.9323	19.4072	19.9873	18.4644	19.1001	18.8524	19.446	19.7249	19.8824	19.9032	19.9336
	1.23332	-0.0747175	Q96G03	PGM2_HUMAN	PGM2	Color2 [A=255, R=169, G=169, B=169]	1	4		+	alcohol metabolic process;biosynthetic process;carbohydrate metabolic process;catabolic process;cellular metabolic process;cellular process;energy reserve metabolic process;generation of precursor metabolites and energy;macromolecule metabolic process;metabolic process;polysaccharide metabolic process;primary metabolic process;small molecule metabolic process	cell part;cytosol;extracellular organelle;organelle;vesicle			212	18	1.5613	0.00588156	1.23332	0.080677	-0.0747175	-2.33256	19.7155	19.6681	19.6783	19.7704	19.7951	19.8134	19.8053	19.7173	19.8882	20.1647	20.0199	19.7624	20.0792	19.8497	19.8188	19.4887	19.9857	20.0573	20.1108	19.9826
	0.566436	0.0530109	P14923	PLAK_HUMAN	JUP	Color2 [A=255, R=169, G=169, B=169]	1	4		+	anatomical structure development;biological adhesion;biological regulation;cell adhesion;cell junction organization;cell motility;cellular component assembly;cellular component movement;cellular component organization;cellular process;cytoskeleton organization;detection of stimulus;developmental process;establishment of localization;locomotion;macromolecular complex assembly;organelle organizatio…	cell part;cytoplasm;cytoskeleton;cytosol;extracellular organelle;intracellular membrane-bounded organelle;intracellular non-membrane-bounded organelle;intracellular organelle;macromolecular complex;membrane;nucleus;organelle;plasma membrane;protein complex;vesicle			311	28	7.47163	0	0.566436	0.317857	0.0530109	1.21115	20.4716	20.5685	20.4606	20.4348	20.4905	20.3481	20.4104	20.4745	21.0073	21.0769	21.001	20.9973	21.7527	20.9915	21.0002	20.8563	19.0342	19.0234	19.6045	18.8441
	0.363566	-0.0452514	P63010	AP2B1_HUMAN	AP2B1	Color2 [A=255, R=169, G=169, B=169]	1	4		+	biological regulation;cell communication;cell-cell signaling;cellular component organization;cellular membrane organization;cellular process;endocytosis;establishment of localization;immune system process;locomotion;membrane invagination;membrane organization;protein transport;response to chemical stimulus;response to external stimulus;response to stimulus;signal transduction;signaling;transport;…	AP-type membrane coat adaptor complex;cell part;cytosol;intracellular membrane-bounded organelle;intracellular organelle;macromolecular complex;membrane;organelle;plasma membrane;protein complex			443	35	1.95357	0.00218227	0.363566	0.487017	-0.0452514	-0.840295	20.7999	20.9438	20.9621	21.0098	20.9733	21.0211	21.0105	20.8918	21.1867	21.3453	20.8292	21.0978	20.973	20.8023	20.7485	20.6434	21.1654	21.1384	21.0915	21.0772
	1.86652	-0.245825	Q14191	WRN_HUMAN	WRN	Color2 [A=255, R=169, G=169, B=169]	1	4		+	aging;biological regulation;biosynthetic process;cell communication;cellular component organization;cellular metabolic process;cellular nitrogen compound metabolic process;cellular process;chromosome organization;developmental process;DNA geometric change;DNA metabolic process;DNA recombination;DNA repair;DNA replication;establishment of localization;homeostatic process;macromolecule metabolic pr…	cell part;centrosome;intracellular non-membrane-bounded organelle;intracellular organelle;microtubule organizing center;nucleolus;nucleoplasm;organelle	+	siNT_siRBM39	118	12	2.97252	0.000240903	1.86652	0.0250659	-0.245825	-3.45209	17.7934	17.9129	17.9107	17.8389	17.9212	18.1373	18.1641	18.2166	17.6788	17.3308	17.6857	17.5062	18.0644	17.7134	17.5395	17.6869	17.8542	17.907	17.8216	17.791
	1.10233	0.0882277	O15111	IKKA_HUMAN	CHUK	Color2 [A=255, R=169, G=169, B=169]	1	4		+	anatomical structure development;anatomical structure morphogenesis;biological regulation;cell differentiation;cell proliferation;cellular metabolic process;cellular process;developmental process;establishment of localization;immune system process;macromolecule metabolic process;macromolecule modification;metabolic process;multicellular organismal process;multi-organism process;muscle contraction…	cell part;cytoplasm;cytosol;intracellular membrane-bounded organelle;intracellular organelle;macromolecular complex;nucleoplasm;organelle;protein complex;receptor complex			177	18	1.79667	0.00320528	1.10233	0.104948	0.0882277	2.11333	19.3188	19.3916	19.3188	19.2699	19.1582	19.2711	19.3088	19.2082	19.1836	18.9342	19.2805	19.0722	19.0651	19.0401	19.1979	19.0945	19.094	19.2078	19.2474	19.0992
	1.7518	-0.231027	O14920	IKKB_HUMAN	IKBKB	Color2 [A=255, R=169, G=169, B=169]	1	4		+	biological regulation;cellular metabolic process;cellular process;homeostatic process;immune system process;macromolecule metabolic process;macromolecule modification;metabolic process;multi-organism process;peptidyl-amino acid modification;phosphorus metabolic process;primary metabolic process;protein metabolic process;protein modification process;protein phosphorylation;regulation of transport;…	cell part;cytoplasm;cytosol;intracellular membrane-bounded organelle;intracellular organelle;macromolecular complex;nucleus;organelle;protein complex;receptor complex	+	siNT_siRBM39	169	18	3.21385	0.00014116	1.7518	0.0306237	-0.231027	-3.23899	18.5642	18.7604	18.7833	18.8774	18.9339	19.0342	19.0149	18.9265	18.8024	18.9334	18.7738	18.8143	18.9885	19.007	19.1318	18.9898	18.9996	18.9985	19.1034	18.9534
	0.572864	0.105971	Q15746	MYLK_HUMAN	MYLK	Color2 [A=255, R=169, G=169, B=169]	1	4		+	anatomical structure morphogenesis;biological regulation;cellular component assembly;cellular component organization;cellular metabolic process;cellular process;cytoskeleton organization;developmental process;macromolecule metabolic process;macromolecule modification;metabolic process;multicellular organismal process;muscle contraction;organelle organization;phosphorus metabolic process;primary m…	cell part;cell projection;cytoplasm;cytosol;extracellular organelle;organelle;vesicle			370	42	3.91098	4.87805e-05	0.572864	0.313087	0.105971	1.22242	18.855	19.0152	19.1046	19.2238	19.0214	18.9894	18.9138	18.8502	19.2605	19.701	19.2245	19.2043	18.8656	18.5149	18.4018	18.3366	19.1872	19.1745	19.11	19.0238
	3.20977	0.174566	Q9BTW9	TBCD_HUMAN	TBCD	Color2 [A=255, R=169, G=169, B=169]	1	4		+	biological regulation;cell junction organization;cellular component assembly;cellular component organization;cellular metabolic process;cellular process;macromolecule metabolic process;metabolic process;primary metabolic process;protein folding;protein metabolic process;regulation of organelle organization	cell part;cytoplasm;macromolecular complex;protein complex	+	siNT_siRBM39	307	31	6.6613	0	3.20977	0.00301779	0.174566	6.52792	19.857	19.9646	19.9315	19.9394	19.7751	19.725	19.7682	19.7259	19.8553	20.0154	19.5613	19.9302	19.273	19.2804	19.1711	19.4029	20.1008	20.0654	20.1572	20.032
	0.105737	0.0152369	Q9Y2V7	COG6_HUMAN	COG6	Color2 [A=255, R=169, G=169, B=169]	1	4		+	carbohydrate metabolic process;cellular process;establishment of localization;Golgi vesicle transport;metabolic process;primary metabolic process;protein transport;transport;vesicle-mediated transport	cell part;macromolecular complex;membrane;protein complex			119	15	2.39702	0.000772561	0.105737	0.821534	0.0152369	0.28681	19.2164	19.2394	19.1576	19.2903	19.1984	19.1967	19.3336	19.1141	19.0998	19.209	18.9626	19.0239	19.0182	18.9567	19.0198	18.7668	18.9856	19.1188	19.1078	19.1892
	3.85215	0.265206	Q9NX74	DUS2L_HUMAN	DUS2	Color2 [A=255, R=169, G=169, B=169]	1	4		+	biological regulation;regulation of protein modification process	cell part;cytoplasm;endoplasmic reticulum;intracellular membrane-bounded organelle;intracellular organelle;mitochondrion;organelle	+	siNT_siRBM39	173	16	3.98655	4.87557e-05	3.85215	0.00133333	0.265206	8.54875	18.8915	19.0145	18.9085	18.9637	18.6513	18.6724	18.6779	18.7159	18.7235	18.9493	18.8707	18.5784	17.7154	18.0641	18.3063	18.5821	19.0237	18.9329	19.028	18.9399
	2.37229	-0.184332	Q6KC79	NIPBL_HUMAN	NIPBL	Color2 [A=255, R=169, G=169, B=169]	1	4		+	anatomical structure development;anatomical structure morphogenesis;biological regulation;cell cycle;cell differentiation;cellular component organization;cellular localization;cellular process;chromosome organization;developmental process;growth;localization;mitotic cell cycle;multicellular organismal process;neurological system process;organelle organization;regulation of organelle organization;…	cell part;extracellular organelle;intracellular membrane-bounded organelle;intracellular organelle;macromolecular complex;nucleoplasm;nucleus;organelle;protein complex;vesicle	+	siNT_siRBM39	370	37	3.5848	7.3029e-05	2.37229	0.0109244	-0.184332	-4.4687	18.2694	18.3115	18.2077	18.352	18.4576	18.4008	18.4884	18.5312	18.522	18.4194	18.4654	18.2828	19.2062	18.9153	18.8295	18.5719	18.5662	18.5988	18.5502	18.4171
	1.22176	-0.0902777	P42765	THIM_HUMAN	ACAA2	Color2 [A=255, R=169, G=169, B=169]	1	4		+	alcohol metabolic process;biosynthetic process;cellular ketone metabolic process;cellular lipid metabolic process;cellular metabolic process;cellular process;lipid metabolic process;metabolic process;organic acid metabolic process;primary metabolic process;response to chemical stimulus;response to stimulus;response to stress;small molecule metabolic process	cell part;extracellular organelle;intracellular membrane-bounded organelle;intracellular organelle;membrane;mitochondrion;organelle;vesicle			273	22	4.64284	1.71797e-05	1.22176	0.0829082	-0.0902777	-2.31311	20.0859	20.1068	20.1563	20.2149	20.2326	20.2062	20.3042	20.1821	20.1741	20.3299	20.1435	20.1183	20.6675	20.44	20.2484	20.3206	19.7643	19.7778	19.9546	19.7961
	0.388814	-0.045681	Q15398	DLGP5_HUMAN	DLGAP5	Color2 [A=255, R=169, G=169, B=169]	1	4		+	biological regulation;cell proliferation;cellular component movement;cellular metabolic process;cellular process;establishment of localization;metabolic process;phosphorus metabolic process;regulation of cell cycle;regulation of mitotic cell cycle;regulation of organelle organization;signaling	cell part;centrosome;cytoplasm;intracellular membrane-bounded organelle;intracellular non-membrane-bounded organelle;intracellular organelle;microtubule organizing center;nucleus;organelle			173	18	3.6885	5.41721e-05	0.388814	0.461501	-0.045681	-0.888465	19.6966	19.9222	19.8566	19.8921	19.8588	19.8994	19.8832	19.9088	20.0485	20.1153	19.8461	19.7696	19.8263	19.8172	19.7666	19.7963	19.4897	19.6141	19.5887	19.4922
	2.04823	-0.268812	Q86V48	LUZP1_HUMAN	LUZP1	Color2 [A=255, R=169, G=169, B=169]	1	4		+	anatomical structure development;anatomical structure morphogenesis;developmental process	cell part;extracellular organelle;intracellular membrane-bounded organelle;intracellular organelle;membrane;nucleus;organelle;vesicle	+	siNT_siRBM39	442	43	1.5356	0.00628581	2.04823	0.0175532	-0.268812	-3.8018	18.4522	18.5572	18.5438	18.7548	18.9311	18.7859	18.8255	18.8407	18.9149	19.0604	18.6769	18.5239	19.4246	19.1033	19.0314	18.7206	18.7661	18.8857	18.5539	18.6667
	0.473481	0.123002	P25787	PSA2_HUMAN	PSMA2	Color2 [A=255, R=169, G=169, B=169]	1	4		+	biological regulation;catabolic process;cell cycle;cell death;cellular metabolic process;cellular nitrogen compound metabolic process;cellular process;death;immune system process;macromolecule metabolic process;macromolecule modification;metabolic process;mitotic cell cycle;multi-organism process;nitrogen compound metabolic process;primary metabolic process;protein metabolic process;protein modif…	cell part;cytoplasm;cytosol;extracellular organelle;intracellular membrane-bounded organelle;intracellular non-membrane-bounded organelle;intracellular organelle;macromolecular complex;nucleoplasm;nucleus;organelle;proteasome complex;protein complex;ribonucleoprotein complex;vesicle			173	13	3.68073	5.38662e-05	0.473481	0.383996	0.123002	1.04534	21.8456	21.7057	21.4799	21.7001	21.6947	21.65	21.5989	21.2957	20.812	21.1075	20.6498	21.0557	21.1369	20.9722	20.3997	21.3191	21.5168	21.6832	21.781	21.9307
	1.31102	-0.150531	P07947	YES_HUMAN	YES1	Color2 [A=255, R=169, G=169, B=169]	1	4		+	biological regulation;carbohydrate transport;cell differentiation;cell motility;cellular component movement;cellular metabolic process;cellular process;circulatory system process;coagulation;developmental process;establishment of localization;immune system process;locomotion;macromolecule metabolic process;macromolecule modification;metabolic process;multicellular organismal process;primary metab…	cell part;cytoplasm;cytosol;extracellular organelle;Golgi apparatus;intracellular membrane-bounded organelle;intracellular organelle;macromolecular complex;membrane;microtubule organizing center;organelle;plasma membrane;protein complex;vesicle			183	19	3.46233	9.23318e-05	1.31102	0.0699107	-0.150531	-2.46385	19.5642	19.7396	19.7767	19.8304	19.9023	19.8907	19.9023	19.8178	19.8706	19.9351	19.6044	19.75	19.893	20.0002	19.8347	19.8496	20.0732	20.1325	20.1619	20.1025
	2.21408	0.370413	Q8WXI9	P66B_HUMAN	GATAD2B	Color2 [A=255, R=169, G=169, B=169]	1	4		+	biosynthetic process;cellular component organization;cellular metabolic process;cellular nitrogen compound metabolic process;cellular process;chromatin modification;chromatin organization;chromosome organization;macromolecule metabolic process;metabolic process;nitrogen compound metabolic process;nucleobase-containing compound metabolic process;organelle organization;primary metabolic process;RNA…	cell part;macromolecular complex;nucleoplasm;protein complex	+	siNT_siRBM39	158	16	3.63622	6.13288e-05	2.21408	0.0136389	0.370413	4.13565	18.6366	18.7497	18.6673	18.9751	18.4524	18.4402	18.4043	18.2502	18.7109	19.8632	18.9344	18.8716	18.3044	17.9568	17.5982	17.5078	18.7953	19.008	19.1099	18.8386
	2.14771	0.271124	Q86Y07	VRK2_HUMAN	VRK2	Color2 [A=255, R=169, G=169, B=169]	1	4		+	biological regulation;cellular component organization;cellular membrane organization;cellular metabolic process;cellular process;endocytosis;establishment of localization;macromolecule metabolic process;macromolecule modification;membrane invagination;membrane organization;metabolic process;peptidyl-amino acid modification;phosphorus metabolic process;primary metabolic process;protein metabolic p…	cell part;cytoplasm;endoplasmic reticulum;intracellular membrane-bounded organelle;intracellular organelle;macromolecular complex;membrane;nucleus;organelle;protein complex	+	siNT_siRBM39	144	14	6.1714	0	2.14771	0.0146007	0.271124	4.00027	19.3545	19.5834	19.4187	19.3393	19.0673	19.173	19.123	19.2481	19.6659	19.6933	19.7746	19.7207	19.878	19.4636	19.5582	19.4085	19.0239	18.851	18.9364	18.8142
	1.04924	-0.489684	P26012	ITB8_HUMAN	ITGB8	Color2 [A=255, R=169, G=169, B=169]	1	4		+	anatomical structure development;biological adhesion;biological regulation;cell adhesion;cellular component organization;cellular lipid metabolic process;cellular metabolic process;cellular process;developmental process;extracellular matrix organization;extracellular structure organization;lipid metabolic process;metabolic process;primary metabolic process;response to stimulus;signal transduction	cell part;cell surface;extracellular organelle;macromolecular complex;membrane;organelle;plasma membrane;protein complex;receptor complex;vesicle			29	4	3.57262	7.59076e-05	1.04924	0.116807	-0.489684	-2.02499	20.1509	19.0994	19.4743	19.8011	20.2401	20.2118	19.8566	20.176	19.1308	19.3981	18.9246	19.1597	19.7857	19.2526	18.2858	18.7081	18.5527	18.2651	18.6914	18.4138
	2.71525	-0.129812	P39880	CUX1_HUMAN	CUX1	Color2 [A=255, R=169, G=169, B=169]	1	4		+	anatomical structure development;biological regulation;cell differentiation;cellular process;developmental process;multicellular organismal development;multicellular organismal process	cell part;cytosol;intracellular membrane-bounded organelle;intracellular organelle;nucleus;organelle	+	siNT_siRBM39	214	28	3.44036	9.92248e-05	2.71525	0.0054165	-0.129812	-5.24643	19.235	19.2896	19.1973	19.2457	19.3937	19.3246	19.3854	19.3831	19.2355	19.2689	19.2393	19.1093	19.3449	18.891	18.7926	18.9059	18.9145	19.0061	18.8519	18.8653
	0.317715	0.0283489	Q07864	DPOE1_HUMAN	POLE	Color2 [A=255, R=169, G=169, B=169]	1	4		+	biological regulation;biosynthetic process;cell cycle;cellular component organization;cellular metabolic process;cellular nitrogen compound metabolic process;cellular process;chromosome organization;developmental process;DNA metabolic process;DNA recombination;DNA repair;DNA replication;embryo development;homeostatic process;macromolecule metabolic process;metabolic process;mitotic cell cycle;nit…	cell part;cytoplasm;DNA polymerase complex;intracellular membrane-bounded organelle;intracellular organelle;macromolecular complex;membrane;nucleoplasm;nucleus;organelle;plasma membrane;protein complex			244	30	2.73972	0.000398649	0.317715	0.537214	0.0283489	0.750828	19.1456	19.1568	19.2264	19.1844	19.1103	19.2398	19.159	19.0908	18.9717	19.0776	19.2264	19.2196	19.0076	18.219	18.5024	18.8301	19.1348	19.1754	19.222	19.1057
	2.65726	0.19099	Q9BV44	THUM3_HUMAN	THUMPD3	Color2 [A=255, R=169, G=169, B=169]	1	4		+		cell part;cytoplasm;intracellular non-membrane-bounded organelle;intracellular organelle;nucleolus;organelle	+	siNT_siRBM39	126	14	5.65021	0	2.65726	0.00633716	0.19099	5.10911	19.6628	19.7452	19.5969	19.7311	19.5202	19.4896	19.4516	19.5106	19.5795	19.6509	19.7435	19.3317	18.9756	18.7814	19.087	19.0256	19.5691	19.5827	19.7056	19.4333
	0.367915	0.0488453	Q9C0H2	TTYH3_HUMAN	TTYH3	Color2 [A=255, R=169, G=169, B=169]	1	4		+	cellular process;establishment of localization;ion transport;transmembrane transport;transport	cell part;extracellular organelle;macromolecular complex;membrane;organelle;plasma membrane;protein complex;vesicle			75	7	1.81711	0.00304159	0.367915	0.48255	0.0488453	0.848642	19.8521	19.8602	19.6853	19.6466	19.6875	19.6853	19.73	19.746	19.5208	19.5881	19.4979	19.2025	19.8911	19.5956	19.2716	19.2876	19.441	19.3556	19.3912	19.2281
	0.713694	0.134607	Q8IY81	SPB1_HUMAN	FTSJ3	Color2 [A=255, R=169, G=169, B=169]	1	4		+	cellular metabolic process;cellular nitrogen compound metabolic process;cellular process;macromolecule metabolic process;macromolecule modification;metabolic process;nitrogen compound metabolic process;nucleobase-containing compound metabolic process;one-carbon metabolic process;primary metabolic process;RNA metabolic process;RNA modification;RNA processing;rRNA processing;small molecule metaboli…	cell part;intracellular membrane-bounded organelle;intracellular non-membrane-bounded organelle;intracellular organelle;macromolecular complex;nucleolus;nucleus;organelle;preribosome;ribonucleoprotein complex			152	16	2.35475	0.000861598	0.713694	0.233753	0.134607	1.46475	19.3214	19.4126	19.2214	19.5444	19.3776	19.2098	19.2852	19.0888	19.2429	19.9105	19.4591	19.579	19.8895	19.8807	19.5601	19.2015	19.973	20.0507	19.8166	19.8593
	0.212502	0.0408421	O00506	STK25_HUMAN	STK25	Color2 [A=255, R=169, G=169, B=169]	1	4		+	biological regulation;cellular component assembly;cellular component organization;cellular localization;cellular metabolic process;cellular process;establishment of localization;establishment or maintenance of cell polarity;Golgi organization;localization;macromolecule metabolic process;macromolecule modification;metabolic process;organelle localization;organelle organization;phosphorus metabolic…	cell part;cytoplasm;extracellular organelle;Golgi apparatus;intracellular membrane-bounded organelle;intracellular organelle;organelle;vesicle			114	10	3.61432	6.73684e-05	0.212502	0.665497	0.0408421	0.533208	18.5717	18.2963	18.2856	18.3042	18.4043	18.3267	18.3198	18.2435	17.9947	18.4359	17.8214	18.2279	17.6354	16.9112	17.7344	17.5807	18.1017	18.2392	18.1378	18.3025
	2.1183	0.244779	P05549	AP2A_HUMAN	TFAP2A	Color2 [A=255, R=169, G=169, B=169]	1	4		+	anatomical structure development;anatomical structure formation involved in morphogenesis;anatomical structure morphogenesis;biological regulation;biosynthetic process;cell communication;cell development;cell-cell signaling;cellular component organization;cellular metabolic process;cellular nitrogen compound metabolic process;cellular process;developmental process;extracellular matrix organizatio…	cell part;centrosome;cytoplasm;Golgi apparatus;intracellular membrane-bounded organelle;intracellular non-membrane-bounded organelle;intracellular organelle;microtubule organizing center;nucleoplasm;nucleus;organelle	+	siNT_siRBM39	82	11	3.53593	7.77328e-05	2.1183	0.0151176	0.244779	3.94103	18.5182	18.6395	18.6098	18.606	18.2235	18.2942	18.4794	18.3973	19.0398	18.7166	19.2795	18.7998	19.7073	19.2415	19.1637	18.8202	18.7747	18.7727	18.6235	18.771
	0.0335101	0.00625038	O75489	NDUS3_HUMAN	NDUFS3	Color2 [A=255, R=169, G=169, B=169]	1	4		+	anatomical structure development;biological regulation;cellular metabolic process;cellular process;developmental process;generation of precursor metabolites and energy;metabolic process;small molecule metabolic process	cell part;intracellular membrane-bounded organelle;intracellular organelle;macromolecular complex;membrane;mitochondrion;NADH dehydrogenase complex;nucleus;organelle;protein complex			124	12	2.89285	0.000285455	0.0335101	0.936876	0.00625038	0.0971886	20.9025	20.7901	20.7736	20.7018	20.8011	20.8296	20.868	20.6442	19.9163	20.0706	19.6831	19.9884	17.8603	19.0716	19.5437	20.4218	20.4408	20.6099	20.7295	20.7475
	1.45946	-0.190586	Q8ND04	SMG8_HUMAN	SMG8	Color2 [A=255, R=169, G=169, B=169]	1	4		+	biological regulation;catabolic process;cellular metabolic process;cellular nitrogen compound metabolic process;cellular process;macromolecule metabolic process;metabolic process;mRNA metabolic process;nitrogen compound metabolic process;nucleobase-containing compound metabolic process;primary metabolic process;regulation of protein modification process;RNA catabolic process;RNA metabolic process	cell part;cytosol			167	17	2.50166	0.000625573	1.45946	0.0511777	-0.190586	-2.7184	18.6698	18.7279	18.7261	18.8567	19.0131	18.7977	18.8844	19.0476	19.0649	18.9054	19.2097	18.8803	19.0482	19.0576	19.239	18.9486	19.1148	19.1896	19.0005	19.1141
	0.332056	0.0894728	Q8NCN4	RN169_HUMAN	RNF169	Color2 [A=255, R=169, G=169, B=169]	1	4		+	biological regulation;cellular metabolic process;cellular process;macromolecule metabolic process;macromolecule modification;metabolic process;primary metabolic process;protein metabolic process;protein modification by small protein conjugation or removal;protein modification process;regulation of DNA metabolic process;response to DNA damage stimulus;response to stimulus;response to stress	cell part;intracellular membrane-bounded organelle;intracellular organelle;nucleoplasm;nucleus;organelle			44	6	1.71158	0.0040015	0.332056	0.520517	0.0894728	0.779107	17.6174	17.9399	17.8482	17.7004	17.4323	17.7137	17.7574	17.8444	18.0526	18.216	17.9682	17.8626	18.5552	18.0535	18.1026	17.9357	18.1832	17.892	17.9873	17.7772
	2.33537	-0.208559	Q13428	TCOF_HUMAN	TCOF1	Color2 [A=255, R=169, G=169, B=169]	1	4		+	anatomical structure development;biosynthetic process;cellular metabolic process;cellular nitrogen compound metabolic process;cellular process;developmental process;macromolecule metabolic process;metabolic process;nitrogen compound metabolic process;nucleobase-containing compound metabolic process;primary metabolic process;RNA metabolic process;transcription from RNA polymerase I promoter	cell part;cytoplasm;intracellular membrane-bounded organelle;intracellular non-membrane-bounded organelle;intracellular organelle;nucleolus;nucleus;organelle	+	siNT_siRBM39	554	44	3.59619	7.02341e-05	2.33537	0.0121066	-0.208559	-4.38963	18.9175	19.1203	19.0539	19.0774	19.2186	19.2199	19.2762	19.2885	19.1339	19.4388	19.2325	19.1274	19.6922	19.6706	19.4294	19.2545	19.6716	19.5695	19.6022	19.4103
	0.456894	-0.0540156	Q9UKV3	ACINU_HUMAN	ACIN1	Color2 [A=255, R=169, G=169, B=169]	1	4		+	biological regulation;cell death;cell differentiation;cellular component disassembly;cellular component organization;cellular metabolic process;cellular nitrogen compound metabolic process;cellular process;chromosome organization;death;developmental process;DNA metabolic process;DNA packaging;macromolecule metabolic process;metabolic process;mRNA metabolic process;mRNA processing;nitrogen compoun…	cell part;cytoplasm;cytosol;intracellular membrane-bounded organelle;intracellular non-membrane-bounded organelle;intracellular organelle;membrane;nucleolus;nucleoplasm;nucleus;organelle;plasma membrane			413	35	5.45782	0	0.456894	0.397973	-0.0540156	-1.01511	19.7034	19.8238	19.7163	19.7308	19.7957	19.6981	19.7775	19.9189	20.0377	19.8983	20.0265	19.759	20.512	20.4311	20.277	20.1057	19.6937	19.6904	19.566	19.5812
	2.70723	-0.429158	Q9UHJ6	SHPK_HUMAN	SHPK	Color2 [A=255, R=169, G=169, B=169]	1	4		+	alcohol metabolic process;biological regulation;carbohydrate metabolic process;cellular metabolic process;cellular process;metabolic process;phosphorus metabolic process;primary metabolic process;response to biotic stimulus;response to chemical stimulus;response to stimulus;small molecule metabolic process	cell part;cytoplasm	+	siNT_siRBM39	145	12	5.09311	0	2.70723	0.00537325	-0.429158	-5.22728	19.2239	19.3879	19.5264	19.4768	19.7216	19.8134	19.8409	19.9556	19.4594	19.698	19.4667	19.4147	19.6647	19.6729	19.7835	19.7384	20.0261	19.9953	20.0085	19.8369
	1.82452	-0.228016	Q8TF72	SHRM3_HUMAN	SHROOM3	Color2 [A=255, R=169, G=169, B=169]	1	4		+	anatomical structure development;anatomical structure formation involved in morphogenesis;anatomical structure morphogenesis;biological regulation;cell development;cell morphogenesis;cellular component morphogenesis;cellular component organization;cellular process;cytoskeleton organization;developmental process;localization;organelle organization;pigmentation;response to external stimulus;respons…	cell part;cytoplasm;cytoskeleton;intracellular non-membrane-bounded organelle;intracellular organelle;macromolecular complex;organelle;protein complex	+	siNT_siRBM39	223	28	8.74913	0	1.82452	0.0265009	-0.228016	-3.37343	18.1273	18.1187	18.0016	18.0259	18.2767	18.1694	18.2823	18.4571	18.4403	18.4233	18.4645	18.1362	18.7072	18.5558	18.2679	18.2092	17.0741	16.9133	16.8054	16.7187
	0.154858	-0.0262575	P31146	COR1A_HUMAN	CORO1A	Color2 [A=255, R=169, G=169, B=169]	1	4		+	biological adhesion;biological regulation;cell activation;cell adhesion;cell motility;cellular component assembly;cellular component movement;cellular component organization;cellular membrane organization;cellular process;cytoskeleton organization;endocytosis;establishment of localization;exocytosis;homeostatic process;immune system process;ion transport;locomotion;membrane fusion;membrane invagi…	cell part;cell projection;cytoplasm;cytoplasmic membrane-bounded vesicle;cytoskeleton;endosome;extracellular organelle;intracellular membrane-bounded organelle;intracellular non-membrane-bounded organelle;intracellular organelle;macromolecular complex;membrane;neuron projection;organelle;plasma membrane;protein complex;vesicle			65	8	7.32762	0	0.154858	0.744366	-0.0262575	-0.404211	20.2061	20.163	20.1872	20.2954	20.2408	20.1498	20.1631	20.4031	21.0328	20.7423	20.9706	20.8151	20.9307	20.4145	20.5032	20.1115	19.3733	19.3645	19.0919	19.1214
	0.938923	-0.0854797	Q96TA1	NIBA2_HUMAN	NIBAN2	Color2 [A=255, R=169, G=169, B=169]	1	4		+	biological regulation	cell part;cytoplasm;cytoskeleton;cytosol;extracellular organelle;intracellular membrane-bounded organelle;intracellular non-membrane-bounded organelle;intracellular organelle;membrane;nucleolus;nucleoplasm;nucleus;organelle;plasma membrane;vesicle			299	25	1.95802	0.00215833	0.938923	0.146367	-0.0854797	-1.84174	20.373	20.4248	20.5123	20.5522	20.5858	20.5449	20.583	20.4906	20.6386	20.9163	20.3762	20.5849	20.4372	20.351	20.1423	19.9405	20.4916	20.5833	20.6464	20.6286
	0.406946	-0.083076	Q92947	GCDH_HUMAN	GCDH	Color2 [A=255, R=169, G=169, B=169]	1	4		+	amine metabolic process;biosynthetic process;catabolic process;cellular amino acid metabolic process;cellular aromatic compound metabolic process;cellular ketone metabolic process;cellular lipid metabolic process;cellular metabolic process;cellular nitrogen compound metabolic process;cellular process;cofactor metabolic process;heterocycle metabolic process;lipid metabolic process;metabolic proces…	cell part;intracellular membrane-bounded organelle;intracellular organelle;membrane;mitochondrion;organelle			55	7	2.21747	0.00119265	0.406946	0.442106	-0.083076	-0.922631	20.7028	20.9811	21.0712	21.0754	21.0036	21.007	21.0721	21.0801	21.2429	21.1984	21.307	21.1627	21.0915	20.7637	20.6843	20.4202	21.212	21.0856	21.0288	21.07
	1.75113	0.250165	Q96BH1	RNF25_HUMAN	RNF25	Color2 [A=255, R=169, G=169, B=169]	1	4		+	biological regulation;cellular metabolic process;cellular process;macromolecule metabolic process;macromolecule modification;metabolic process;primary metabolic process;protein metabolic process;protein modification by small protein conjugation or removal;protein modification process	cell part;cytosol;intracellular membrane-bounded organelle;intracellular organelle;nucleus;organelle	+	siNT_siRBM39	95	8	6.86407	0	1.75113	0.0306345	0.250165	3.23776	20.1285	19.8114	19.8647	19.9772	19.7051	19.6455	19.7834	19.6473	19.8761	19.7497	20.0005	19.6633	19.2356	18.8963	19.2112	18.9341	20.1557	20.0058	20.1377	20.2808
	0.852003	0.0702353	Q15233	NONO_HUMAN	NONO	Color2 [A=255, R=169, G=169, B=169]	1	4		+	biological regulation;biosynthetic process;cellular metabolic process;cellular nitrogen compound metabolic process;cellular process;DNA metabolic process;DNA recombination;DNA repair;macromolecule metabolic process;metabolic process;mRNA metabolic process;mRNA processing;nitrogen compound metabolic process;nucleobase-containing compound metabolic process;primary metabolic process;response to DNA …	cell part;intracellular membrane-bounded organelle;intracellular non-membrane-bounded organelle;intracellular organelle;membrane;nucleolus;nucleoplasm;nucleus;organelle			434	29	2.51099	0.000613101	0.852003	0.173513	0.0702353	1.69709	21.2444	21.4182	21.2967	21.3582	21.2851	21.2097	21.2623	21.2794	21.4729	21.6098	21.2991	21.4434	21.2003	21.5039	21.4362	21.4096	21.6392	21.6161	21.5509	21.4878
	0.584848	0.0573835	P35658	NU214_HUMAN	NUP214	Color2 [A=255, R=169, G=169, B=169]	1	4		+	biological regulation;biosynthetic process;carbohydrate metabolic process;carbohydrate transport;cell cycle;cellular component disassembly;cellular component organization;cellular membrane organization;cellular metabolic process;cellular nitrogen compound metabolic process;cellular process;establishment of localization;macromolecule metabolic process;macromolecule modification;membrane organizati…	cell part;cytosol;intracellular membrane-bounded organelle;intracellular organelle;macromolecular complex;nuclear pore;nucleoplasm;nucleus;organelle;protein complex			490	46	1.8725	0.00264119	0.584848	0.304535	0.0573835	1.24338	19.0092	19.1294	19.0777	19.1739	19.083	18.9666	19.0182	19.0929	19.3266	19.8086	19.3313	19.2003	19.2674	18.9557	18.7886	18.5534	19.2112	19.3121	19.2394	19.1588
	1.43613	-0.152552	O00391	QSOX1_HUMAN	QSOX1	Color2 [A=255, R=169, G=169, B=169]	1	4		+	biological regulation;cellular homeostasis;cellular metabolic process;cellular process;homeostatic process;macromolecule metabolic process;metabolic process;primary metabolic process;protein folding;protein metabolic process	cell part;extracellular organelle;extracellular space;Golgi apparatus;intracellular membrane-bounded organelle;intracellular organelle;organelle;vesicle			133	17	4.76316	1.21488e-05	1.43613	0.0533905	-0.152552	-2.67801	18.3341	18.4816	18.4068	18.4607	18.6873	18.4785	18.5204	18.6072	18.6377	18.9029	18.4726	18.582	19.1523	18.9518	18.6708	18.7143	19.1667	19.2746	19.1592	19.1194
	0.200225	0.0537233	Q92610	ZN592_HUMAN	ZNF592	Color2 [A=255, R=169, G=169, B=169]	1	4		+	biological regulation;biosynthetic process;cellular metabolic process;cellular nitrogen compound metabolic process;cellular process;macromolecule metabolic process;metabolic process;nitrogen compound metabolic process;nucleobase-containing compound metabolic process;primary metabolic process;RNA metabolic process	cell part;nucleoplasm			56	7	2.07342	0.00163597	0.200225	0.683086	0.0537233	0.506415	18.5816	18.7856	18.4629	18.6242	18.5037	18.7129	18.67	18.3527	18.5371	18.2934	18.1313	18.0917	18.7859	18.554	18.3829	18.2816	18.7736	18.9322	18.6826	18.7896
	0.0782852	0.0353055	Q71SY5	MED25_HUMAN	MED25	Color2 [A=255, R=169, G=169, B=169]	1	4		+	biological regulation;biosynthetic process;cellular metabolic process;cellular nitrogen compound metabolic process;cellular process;macromolecule metabolic process;metabolic process;nitrogen compound metabolic process;nucleobase-containing compound metabolic process;primary metabolic process;regulation of cell cycle;RNA metabolic process;transcription initiation, DNA-dependent	cell part;nucleoplasm			56	6	1.666	0.00448948	0.0782852	0.865125	0.0353055	0.217462	19.0687	19.3294	19.5638	18.9093	19.0124	19.1188	19.3559	19.243	19.5156	19.2472	19.846	19.3208	20.4057	19.9372	19.8231	19.1366	19.8326	19.6863	20.0434	19.6735
	0.689803	0.0753536	Q7L2J0	MEPCE_HUMAN	MEPCE	Color2 [A=255, R=169, G=169, B=169]	1	4		+	biological regulation;cellular metabolic process;cellular nitrogen compound metabolic process;cellular process;macromolecule metabolic process;macromolecule modification;metabolic process;nitrogen compound metabolic process;nucleobase-containing compound metabolic process;one-carbon metabolic process;primary metabolic process;RNA metabolic process;RNA modification;small molecule metabolic process				170	15	3.53346	7.76385e-05	0.689803	0.245314	0.0753536	1.42416	18.9667	19.0427	19.0069	19.0245	18.9848	18.8385	18.8642	19.0517	19.2434	19.0817	19.3408	19.0788	19.8133	19.5631	19.5331	19.1433	19.0202	19.0157	18.8286	18.8978
	1.27363	0.135837	Q12965	MYO1E_HUMAN	MYO1E	Color2 [A=255, R=169, G=169, B=169]	1	4		+	anatomical structure development;biological regulation;cell development;cell differentiation;cellular component movement;cellular component organization;cellular membrane organization;cellular process;developmental process;embryo development;endocytosis;establishment of localization;extracellular matrix organization;extracellular structure organization;membrane invagination;membrane organization;…	cell part;cytoplasm;cytoplasmic membrane-bounded vesicle;cytoskeleton;extracellular organelle;intracellular membrane-bounded organelle;intracellular non-membrane-bounded organelle;intracellular organelle;macromolecular complex;organelle;protein complex;vesicle			333	34	3.73146	5.03145e-05	1.27363	0.0752961	0.135837	2.40053	19.4254	19.6602	19.6189	19.4943	19.4418	19.4326	19.4088	19.3721	19.5473	19.8148	19.4657	19.584	19.4126	19.2471	19.1095	19.1525	19.6916	19.7177	19.7193	19.6129
	1.09671	-0.0557342	Q5T4S7	UBR4_HUMAN	UBR4	Color2 [A=255, R=169, G=169, B=169]	1	4		+	cellular metabolic process;cellular process;macromolecule metabolic process;macromolecule modification;metabolic process;primary metabolic process;protein metabolic process;protein modification by small protein conjugation or removal;protein modification process;viral reproduction	cell part;centrosome;cytoplasm;intracellular non-membrane-bounded organelle;intracellular organelle;membrane;microtubule organizing center;nucleoplasm;organelle			1167	120	3.40108	0.000103422	1.09671	0.105862	-0.0557342	-2.10398	19.579	19.6356	19.5537	19.6346	19.6451	19.6704	19.6942	19.6162	19.591	19.779	19.4641	19.5265	19.3809	19.4159	19.391	19.4293	19.6378	19.6911	19.7671	19.669
	1.69149	-0.300956	Q9HAF1	EAF6_HUMAN	MEAF6	Color2 [A=255, R=169, G=169, B=169]	1	4		+	biological regulation;biosynthetic process;cellular component organization;cellular metabolic process;cellular nitrogen compound metabolic process;cellular process;chromatin modification;chromatin organization;chromosome organization;histone modification;macromolecule metabolic process;macromolecule modification;metabolic process;nitrogen compound metabolic process;nucleobase-containing compound …	cell part;centrosome;cytoplasm;intracellular non-membrane-bounded organelle;intracellular organelle;macromolecular complex;microtubule organizing center;nucleolus;nucleoplasm;organelle;protein complex	+	siNT_siRBM39	17	2	1.66746	0.00447967	1.69149	0.034003	-0.300956	-3.12911	20.3779	20.5078	20.4748	20.5143	20.9837	20.5561	20.8314	20.7075	20.4469	21.3561	20.9449	20.4965	21.658	21.3049	20.9453	20.8625	20.8971	20.9118	21.0837	21.0071
	0.0848311	-0.00659657	O75691	UTP20_HUMAN	UTP20	Color2 [A=255, R=169, G=169, B=169]	1	4		+	biological regulation;cellular metabolic process;cellular nitrogen compound metabolic process;cellular process;macromolecule metabolic process;metabolic process;nitrogen compound metabolic process;nucleobase-containing compound metabolic process;primary metabolic process;RNA metabolic process;RNA processing;rRNA processing	cell part;cytoplasm;intracellular non-membrane-bounded organelle;intracellular organelle;macromolecular complex;nucleolus;nucleoplasm;organelle;preribosome;ribonucleoprotein complex			594	64	3.78154	4.96552e-05	0.0848311	0.853328	-0.00659657	-0.234273	19.3041	19.3235	19.2844	19.3539	19.3078	19.3181	19.3898	19.2765	19.2514	19.2852	19.2509	19.1223	19.4188	19.2381	19.1028	19.0912	19.5512	19.6074	19.6348	19.4941
	0.167224	0.0357203	O75694	NU155_HUMAN	NUP155	Color2 [A=255, R=169, G=169, B=169]	1	4		+	biological regulation;biosynthetic process;carbohydrate metabolic process;carbohydrate transport;cell cycle;cellular component disassembly;cellular component organization;cellular membrane organization;cellular metabolic process;cellular nitrogen compound metabolic process;cellular process;establishment of localization;macromolecule metabolic process;macromolecule modification;membrane organizati…	cell part;macromolecular complex;membrane;nuclear envelope;nuclear pore;protein complex			482	42	2.21161	0.00120905	0.167224	0.726754	0.0357203	0.432605	20.0086	20.1894	20.2204	20.4022	20.1859	20.161	20.2071	20.1237	20.1233	20.625	19.634	19.9037	19.7455	19.684	19.5167	19.8062	20.231	20.4298	20.4224	20.3381
	0.0976573	0.0220528	O95817	BAG3_HUMAN	BAG3	Color2 [A=255, R=169, G=169, B=169]	1	4		+	anatomical structure development;biological regulation;cellular metabolic process;cellular process;developmental process;macromolecule metabolic process;metabolic process;primary metabolic process;protein folding;protein metabolic process;regulation of protein stability;response to abiotic stimulus;response to external stimulus;response to heat;response to stimulus;response to stress	cell part;cell projection;cytoplasm;cytosol;membrane;neuron projection;plasma membrane			365	24	1.64916	0.00469193	0.0976573	0.83349	0.0220528	0.266706	19.2696	19.5389	19.5446	19.5921	19.3823	19.4336	19.4773	19.5638	19.8815	19.7722	19.7355	19.4788	20.1198	19.7609	19.7018	19.5137	19.7445	19.7581	19.8032	19.7734
	0.000713483	0.000183582	Q9BRP8	PYM1_HUMAN	PYM1	Color2 [A=255, R=169, G=169, B=169]	1	4		+	biological regulation;catabolic process;cellular metabolic process;cellular nitrogen compound metabolic process;cellular process;macromolecule metabolic process;metabolic process;mRNA metabolic process;nitrogen compound metabolic process;nucleobase-containing compound metabolic process;primary metabolic process;regulation of translation;RNA catabolic process;RNA metabolic process	cell part;cytoplasm;intracellular non-membrane-bounded organelle;intracellular organelle;macromolecular complex;nucleolus;nucleoplasm;organelle;protein complex			95	8	4.49056	1.8543e-05	0.000713483	0.998613	0.000183582	0.00214446	19.1665	19.4579	19.3882	19.3092	19.4629	19.2199	19.245	19.3933	19.7831	19.6749	19.5013	19.3697	20.512	19.8711	19.9308	19.5665	18.8093	18.936	18.3899	18.6795
	1.83863	-0.282627	P18583	SON_HUMAN	SON	Color2 [A=255, R=169, G=169, B=169]	1	4		+	biological regulation;cellular component organization;cellular metabolic process;cellular nitrogen compound metabolic process;cellular process;cytokinesis;cytoskeleton organization;macromolecule metabolic process;metabolic process;mRNA metabolic process;mRNA processing;nitrogen compound metabolic process;nucleobase-containing compound metabolic process;organelle organization;primary metabolic pro…	cell part;nucleoplasm	+	siNT_siRBM39	409	46	3.44233	9.92633e-05	1.83863	0.0259792	-0.282627	-3.39977	19.5977	19.8835	19.8782	19.9767	20.1391	20.1424	20.0912	20.094	20.01	20.3446	20.0971	19.8701	21.0281	20.6043	20.5555	20.2809	20.0671	20.1143	20.0194	20.0069
	0.829886	0.589641	P41440	S19A1_HUMAN	SLC19A1	Color2 [A=255, R=169, G=169, B=169]	1	4		+	amine metabolic process;amine transport;amino acid transport;cellular amino acid metabolic process;cellular aromatic compound metabolic process;cellular ketone metabolic process;cellular metabolic process;cellular nitrogen compound metabolic process;cellular process;cofactor metabolic process;cofactor transport;establishment of localization;heterocycle metabolic process;metabolic process;nitrogen…	cell part;membrane;plasma membrane			34	3	1.52987	0.00637128	0.829886	0.182774	0.589641	1.66016	19.1488	17.8998	18.1059	18.9774	18.2564	17.9996	18.0622	17.4551	18.6737	19.3012	17.7789	18.0261	15.7949	17.649	17.7666	17.2757	18.1861	18.2168	18.3777	18.269
	0.512961	-0.111071	Q9NXH8	TOR4A_HUMAN	TOR4A	Color2 [A=255, R=169, G=169, B=169]	1	4		+		cell part			112	13	3.05942	0.000200913	0.512961	0.355242	-0.111071	-1.11646	19.4137	19.4414	19.4762	19.6958	19.6768	19.671	19.7299	19.3936	19.1406	19.6328	18.8217	19.156	19.4051	18.9793	19.2826	19.3639	18.7669	18.829	19.0338	18.8515
	2.4706	0.332165	P06132	DCUP_HUMAN	UROD	Color2 [A=255, R=169, G=169, B=169]	1	4		+	biosynthetic process;cellular aromatic compound metabolic process;cellular metabolic process;cellular nitrogen compound metabolic process;cellular process;cofactor metabolic process;heterocycle metabolic process;metabolic process;nitrogen compound metabolic process;pigment metabolic process;small molecule metabolic process	cell part;cytoplasm;cytosol;nucleoplasm	+	siNT_siRBM39	98	11	4.90833	6.58436e-06	2.4706	0.00840764	0.332165	4.68345	21.632	21.5677	21.5139	21.6169	21.2563	21.3443	21.3384	21.0628	20.6464	21.098	20.0931	20.9921	19.109	18.4006	18.944	20.4433	21.2799	21.2845	21.3524	21.3865
	0.0963201	-0.0231266	Q9BTC0	DIDO1_HUMAN	DIDO1	Color2 [A=255, R=169, G=169, B=169]	1	4		+	biosynthetic process;cellular metabolic process;cellular nitrogen compound metabolic process;cellular process;macromolecule metabolic process;metabolic process;nitrogen compound metabolic process;nucleobase-containing compound metabolic process;primary metabolic process;RNA metabolic process	cell part;cytoplasm;intracellular membrane-bounded organelle;intracellular non-membrane-bounded organelle;intracellular organelle;nucleus;organelle			391	40	2.0212	0.00185177	0.0963201	0.835534	-0.0231266	-0.263355	18.3674	18.5583	18.7195	18.6827	18.5769	18.5426	18.5869	18.7139	18.9073	19.103	18.9647	18.7728	19.3749	18.9254	18.8696	18.7387	18.8252	18.8702	18.6888	18.6942
	0.044005	-0.00777864	P04075	ALDOA_HUMAN	ALDOA	Color2 [A=255, R=169, G=169, B=169]	1	4		+	alcohol metabolic process;biological regulation;biosynthetic process;carbohydrate metabolic process;catabolic process;cell activation;cellular component assembly;cellular component organization;cellular homeostasis;cellular metabolic process;cellular nitrogen compound metabolic process;cellular process;coagulation;cytoskeleton organization;establishment of localization;exocytosis;generation of pr…	cell part;cytoskeleton;cytosol;extracellular organelle;extracellular region;extracellular space;intracellular membrane-bounded organelle;intracellular non-membrane-bounded organelle;intracellular organelle;membrane;nucleus;organelle;vesicle			567	32	1.90397	0.00245888	0.044005	0.920714	-0.00777864	-0.126276	22.1858	22.3309	22.1344	22.3422	22.3342	22.1881	22.2846	22.2175	22.4856	22.5008	22.1825	22.4104	22.4955	22.4336	22.2126	22.2326	22.119	22.1478	22.0096	22.0593
	2.41128	0.392497	P0DN79;P35520	CBSL_HUMAN;CBS_HUMAN	CBS;CBSL	Color2 [A=255, R=169, G=169, B=169]	1	4		+	amine metabolic process;biosynthetic process;catabolic process;cell communication;cellular amino acid metabolic process;cellular ketone metabolic process;cellular metabolic process;cellular nitrogen compound metabolic process;cellular process;DNA metabolic process;macromolecule metabolic process;metabolic process;nitrogen compound metabolic process;nucleobase-containing compound metabolic process…	cell part;cytosol;intracellular membrane-bounded organelle;intracellular non-membrane-bounded organelle;intracellular organelle;nucleolus;nucleus;organelle	+	siNT_siRBM39	150	15	10.1186	0	2.41128	0.0093913	0.392497	4.55312	19.5668	19.8105	19.515	19.6381	19.2642	19.128	19.3897	19.1786	19.7079	19.7943	19.5693	19.5621	18.4779	18.1539	18.0381	18.2461	19.88	19.9058	19.8364	19.8074
	0.237802	0.0586443	Q14161	GIT2_HUMAN	GIT2	Color2 [A=255, R=169, G=169, B=169]	1	4		+	behavior;biological regulation;multicellular organismal process;response to stimulus;response to stress	cell part;nucleoplasm			212	21	1.63216	0.00489552	0.237802	0.632636	0.0586443	0.587392	18.48	18.7196	18.5936	18.7907	18.7621	18.5214	18.6381	18.4277	18.7804	18.9882	18.5639	18.6442	18.4486	18.6001	18.509	18.3209	18.8737	18.8701	18.8506	18.6889
	1.80223	0.25277	Q9NW08	RPC2_HUMAN	POLR3B	Color2 [A=255, R=169, G=169, B=169]	1	4		+	biological regulation;biosynthetic process;cellular metabolic process;cellular nitrogen compound metabolic process;cellular process;immune system process;macromolecule metabolic process;metabolic process;multi-organism process;nitrogen compound metabolic process;nucleobase-containing compound metabolic process;primary metabolic process;response to biotic stimulus;response to stimulus;response to …	cell part;cytosol;macromolecular complex;nucleoplasm;protein complex;RNA polymerase complex	+	siNT_siRBM39	192	23	3.18554	0.000150449	1.80223	0.0277099	0.25277	3.33199	18.5352	18.8412	18.7701	18.6987	18.4924	18.4913	18.5061	18.3442	18.4229	18.6931	18.2706	18.4599	18.4097	18.2932	18.0559	18.2824	18.613	18.7273	18.81	18.693
	1.34282	0.207834	O75449	KTNA1_HUMAN	KATNA1	Color2 [A=255, R=169, G=169, B=169]	1	4		+	biological regulation;cell division;cell motility;cellular component movement;cellular component organization;cellular process;cytoskeleton organization;localization;locomotion;metabolic process;mitosis;nuclear division;organelle fission;organelle organization	cell body;cell part;cell projection;centrosome;cytoplasm;intracellular membrane-bounded organelle;intracellular non-membrane-bounded organelle;intracellular organelle;lipid particle;macromolecular complex;membrane;microtubule organizing center;midbody;neuron projection;neuronal cell body;nucleoplasm;nucleus;organelle;plasma membrane;protein complex;site of polarized growth			104	12	4.07329	4.00421e-05	1.34282	0.0658405	0.207834	2.51795	18.817	18.9259	18.5734	18.7132	18.6033	18.4614	18.6039	18.5295	19.0523	19.1174	19.3034	18.9644	19.0193	19.1418	19.0764	18.764	19.1059	19.0882	19.0086	18.9343
	0.671428	-0.0609794	Q13952	NFYC_HUMAN	NFYC	Color2 [A=255, R=169, G=169, B=169]	1	4		+	biological regulation;biosynthetic process;cellular metabolic process;cellular nitrogen compound metabolic process;cellular process;macromolecule metabolic process;metabolic process;nitrogen compound metabolic process;nucleobase-containing compound metabolic process;primary metabolic process;protein folding;protein metabolic process;RNA metabolic process;small molecule metabolic process	cell part;intracellular membrane-bounded organelle;intracellular organelle;macromolecular complex;nucleoplasm;nucleus;organelle;protein complex;transcription factor complex			43	5	2.92223	0.000267649	0.671428	0.255976	-0.0609794	-1.39282	20.0472	19.9937	20.1285	19.9539	20.1047	20.0262	20.1236	20.1127	20.2262	20.2281	20.492	20.1693	20.9626	20.7137	20.6415	20.1755	20.0947	20.2087	20.1836	20.1139
	0.0763318	-0.0111556	Q9H4L5	OSBL3_HUMAN	OSBPL3	Color2 [A=255, R=169, G=169, B=169]	1	4		+	establishment of localization;lipid transport;transport	cell part;cytosol;membrane;plasma membrane			206	23	5.43636	0	0.0763318	0.868521	-0.0111556	-0.212411	18.7239	18.7358	18.6503	18.8079	18.7693	18.7027	18.6496	18.8409	19.3301	19.2667	19.2323	18.9409	19.1297	19.2081	19.08	18.8568	18.5536	18.516	18.285	18.4708
	0.403297	0.113133	P62910	RL32_HUMAN	RPL32	Color2 [A=255, R=169, G=169, B=169]	1	4		+	biosynthetic process;catabolic process;cellular component disassembly;cellular component organization;cellular metabolic process;cellular nitrogen compound metabolic process;cellular process;establishment of localization;macromolecule metabolic process;metabolic process;mRNA metabolic process;nitrogen compound metabolic process;nucleobase-containing compound metabolic process;primary metabolic pr…	cell part;centrosome;cytoplasm;cytosol;intracellular non-membrane-bounded organelle;intracellular organelle;macromolecular complex;membrane;microtubule organizing center;organelle;ribonucleoprotein complex			125	9	5.9656	0	0.403297	0.445728	0.113133	0.915782	21.437	21.9487	21.8442	21.8352	21.6425	21.6633	21.7768	21.53	21.4236	21.9111	20.883	21.3003	20.4959	20.2065	20.1999	20.4832	21.8216	21.7738	21.8125	21.7165
	0.685521	-0.094861	P09622	DLDH_HUMAN	DLD	Color2 [A=255, R=169, G=169, B=169]	1	4		+	amine metabolic process;anatomical structure morphogenesis;biological regulation;catabolic process;cell maturation;cellular amino acid metabolic process;cellular homeostasis;cellular ion homeostasis;cellular ketone metabolic process;cellular metabolic process;cellular nitrogen compound metabolic process;cellular process;cofactor metabolic process;developmental maturation;developmental process;gen…	cell part;cell projection;cilium;intracellular membrane-bounded organelle;intracellular organelle;mitochondrion;nucleoplasm;organelle			251	17	3.70139	5.27473e-05	0.685521	0.247566	-0.094861	-1.41687	20.5156	20.7387	20.6606	20.7432	20.8133	20.751	20.8258	20.6475	20.5165	20.6233	20.5266	20.5319	20.6505	21.061	20.9442	20.6368	20.2695	20.3625	20.3521	20.3325
	0.0556143	0.0181351	Q9UBV7	B4GT7_HUMAN	B4GALT7	Color2 [A=255, R=169, G=169, B=169]	1	4		+	amine metabolic process;biological regulation;biosynthetic process;carbohydrate metabolic process;cellular component organization;cellular metabolic process;cellular process;extracellular matrix organization;extracellular structure organization;macromolecule metabolic process;macromolecule modification;metabolic process;nitrogen compound metabolic process;polysaccharide metabolic process;primary …	cell part;Golgi apparatus;intracellular membrane-bounded organelle;intracellular organelle;membrane;organelle			51	6	3.49489	8.4127e-05	0.0556143	0.902442	0.0181351	0.157784	20.004	19.7793	19.6306	19.7074	19.7558	19.7957	19.9475	19.5495	18.4771	18.4797	17.9635	18.4456	15.9215	17.2865	17.5337	19.2651	19.3086	19.5475	19.822	19.8178
	0.0343	-0.0115261	P43353	AL3B1_HUMAN	ALDH3B1	Color2 [A=255, R=169, G=169, B=169]	1	4		+	alcohol metabolic process;catabolic process;cellular aldehyde metabolic process;cellular metabolic process;cellular process;lipid metabolic process;metabolic process;primary metabolic process;response to chemical stimulus;response to oxidative stress;response to stimulus;response to stress;small molecule metabolic process	cell part;cytoplasm;cytosol;extracellular organelle;membrane;organelle;plasma membrane;vesicle			17	3	2.40399	0.000767992	0.0343	0.936071	-0.0115261	-0.0993985	19.8295	19.7457	19.879	20.0344	20.0558	20.0103	19.8503	19.6184	19.8176	20.6179	20.6994	20.0281	19.0161	18.6985	18.6114	18.9485	16.9244	19.0187	19.6338	19.0609
	0.786273	0.335523	O75071	EFC14_HUMAN	EFCAB14	Color2 [A=255, R=169, G=169, B=169]	1	4		+					42	5	1.46852	0.00750539	0.786273	0.200292	0.335523	1.58714	19.3635	19.1005	18.8662	18.5916	18.2906	18.6528	18.9304	18.706	18.4756	18.606	19.0032	18.5633	18.3118	18.3592	18.4444	18.0614	18.9118	18.5756	18.4724	18.1641
	1.29901	0.238223	O14492	SH2B2_HUMAN	SH2B2	Color2 [A=255, R=169, G=169, B=169]	1	4		+	biological regulation;cellular process;coagulation;multicellular organismal process;regulation of body fluid levels;response to chemical stimulus;response to endogenous stimulus;response to stimulus;signal transduction	cell part;cytoplasm;cytosol;membrane;plasma membrane			29	3	3.95846	4.80962e-05	1.29901	0.0718387	0.238223	2.44348	18.2787	17.9036	18.2698	18.0952	17.8726	18.019	17.8675	17.8354	18.4292	17.9536	18.2024	17.4459	18.6829	18.3542	17.7134	18.1498	16.6835	16.377	17.1282	17.1202
	2.58195	0.130409	Q13488	VPP3_HUMAN	TCIRG1	Color2 [A=255, R=169, G=169, B=169]	1	4		+	biological regulation;biosynthetic process;cellular component assembly;cellular component organization;cellular homeostasis;cellular ion homeostasis;cellular macromolecular complex assembly;cellular metabolic process;cellular nitrogen compound metabolic process;cellular process;establishment of localization;heterocycle metabolic process;homeostatic process;hydrogen transport;interspecies interact…	cell part;intracellular membrane-bounded organelle;intracellular organelle;macromolecular complex;membrane;mitochondrion;organelle;plasma membrane;protein complex;proton-transporting two-sector ATPase complex	+	siNT_siRBM39	209	19	6.76255	0	2.58195	0.00704561	0.130409	4.93446	19.9953	20.059	20.0794	20.0399	19.8703	19.8991	19.9624	19.9202	20.0802	19.9346	20.1575	19.9157	19.9963	19.6702	19.5173	19.3896	19.1004	19.1118	19.142	19.0846
	0.443011	-0.0522447	P07942	LAMB1_HUMAN	LAMB1	Color2 [A=255, R=169, G=169, B=169]	1	4		+	anatomical structure morphogenesis;biological adhesion;biological regulation;cell adhesion;cell differentiation;cell morphogenesis;cellular component disassembly;cellular component morphogenesis;cellular component organization;cellular process;developmental process;extracellular matrix organization;extracellular structure organization;locomotion;response to chemical stimulus;response to external …	cell part;extracellular matrix;extracellular organelle;extracellular region;extracellular space;laminin complex;macromolecular complex;organelle;protein complex;vesicle			391	34	5.74124	0	0.443011	0.411004	-0.0522447	-0.98963	20.0454	20.2354	20.2269	20.2649	20.2288	20.205	20.2727	20.2752	20.2361	20.3981	20.1278	19.9863	19.7224	19.5921	19.4098	19.5976	19.8741	20.0013	19.9551	19.8554
	0.918277	0.0606642	P48729	KC1A_HUMAN	CSNK1A1	Color2 [A=255, R=169, G=169, B=169]	1	4		+	biological regulation;cell division;cellular component organization;cellular membrane organization;cellular metabolic process;cellular process;endocytosis;establishment of localization;macromolecule metabolic process;macromolecule modification;membrane invagination;membrane organization;metabolic process;mitosis;nuclear division;organelle fission;organelle organization;peptidyl-amino acid modific…	cell part;cell projection;centrosome;cilium;cytoplasm;cytosol;intracellular non-membrane-bounded organelle;intracellular organelle;kinetochore;macromolecular complex;membrane;microtubule organizing center;organelle;protein complex			219	17	5.9333	0	0.918277	0.153235	0.0606642	1.80743	19.5685	19.6704	19.5287	19.5603	19.4983	19.5491	19.5403	19.4977	19.3828	19.3741	19.2093	19.245	19.0191	18.8939	18.6859	19.0628	18.8756	19.0374	19.2404	19.0389
	1.65643	-0.293086	Q86U86	PB1_HUMAN	PBRM1	Color2 [A=255, R=169, G=169, B=169]	1	4		+	anatomical structure development;biological regulation;biosynthetic process;cellular component organization;cellular metabolic process;cellular nitrogen compound metabolic process;cellular process;chromatin modification;chromatin organization;chromosome organization;developmental process;macromolecule metabolic process;metabolic process;mitosis;nitrogen compound metabolic process;nuclear division…	cell part;chromosome;intracellular non-membrane-bounded organelle;intracellular organelle;kinetochore;macromolecular complex;nuclear chromosome;organelle;protein complex	+	siNT_siRBM39	322	34	1.76441	0.00351036	1.65643	0.0360383	-0.293086	-3.06587	18.4983	18.8963	18.8241	18.898	19.057	19.0586	19.0928	19.0806	19.0409	19.5652	18.9915	19.0252	19.5342	19.2783	19.246	19.0161	18.9396	19.0472	19.0462	18.9006
	4.40707	0.53478	Q13233	M3K1_HUMAN	MAP3K1	Color2 [A=255, R=169, G=169, B=169]	1	4		+	anatomical structure development;anatomical structure morphogenesis;biological regulation;cell morphogenesis;cellular component morphogenesis;cellular component organization;cellular metabolic process;cellular process;developmental process;immune system process;macromolecule metabolic process;macromolecule modification;metabolic process;mitochondrion organization;organelle organization;phosphorus…	cell part;cytoplasm;cytosol	+	siNT_siRBM39	60	7	5.60286	0	4.40707	0.002	0.53478	10.7077	18.0687	18.1402	18.2241	18.1365	17.5126	17.6451	17.5831	17.6897	18.1926	18.3126	18.2397	17.863	18.4801	18.5539	18.6866	18.2063	17.9023	17.8802	17.8058	17.8632
	0.0113202	-0.00170088	P35914	HMGCL_HUMAN	HMGCL	Color2 [A=255, R=169, G=169, B=169]	1	4		+	amine metabolic process;anatomical structure development;biosynthetic process;catabolic process;cellular amino acid metabolic process;cellular component assembly;cellular component organization;cellular ketone body metabolic process;cellular ketone metabolic process;cellular lipid metabolic process;cellular metabolic process;cellular nitrogen compound metabolic process;cellular process;cofactor m…	cell part;intracellular membrane-bounded organelle;intracellular organelle;membrane;microbody;mitochondrion;organelle;peroxisome			115	9	7.01547	0	0.0113202	0.97757	-0.00170088	-0.0336197	19.6901	19.7543	19.85	19.8123	19.7525	19.817	19.8552	19.6888	19.5476	19.9954	19.6079	19.8358	18.9116	18.5543	18.7563	19.0169	19.7747	19.7216	19.7959	19.7707
	1.85199	0.312021	Q13444	ADA15_HUMAN	ADAM15	Color2 [A=255, R=169, G=169, B=169]	1	4		+	anatomical structure development;anatomical structure formation involved in morphogenesis;anatomical structure morphogenesis;biological adhesion;biological regulation;cell adhesion;cell morphogenesis;cellular component disassembly;cellular component morphogenesis;cellular component organization;cellular process;developmental process;extracellular matrix organization;extracellular structure organi…	cell part;cell projection;cell surface;cytoplasmic membrane-bounded vesicle;extracellular organelle;intracellular membrane-bounded organelle;intracellular organelle;membrane;organelle;plasma membrane;vesicle	+	siNT_siRBM39	107	12	2.91238	0.000269677	1.85199	0.0251908	0.312021	3.42479	18.5245	18.6037	18.4437	18.226	18.0561	18.1378	18.1061	18.2498	18.5831	18.4793	19.0925	18.4204	18.5111	18.4152	18.1872	17.6489	17.8402	17.8847	17.6052	17.6307
	0.985934	0.294138	Q8TDY4	ASAP3_HUMAN	ASAP3	Color2 [A=255, R=169, G=169, B=169]	1	4		+	biological regulation;cell motility;cellular component movement;cellular process;locomotion;regulation of organelle organization	cell part;cell projection;cytoplasm			22	3	2.99694	0.000228426	0.985934	0.133292	0.294138	1.91982	18.7768	19.2895	19.1179	18.7592	18.4856	18.8192	18.8181	18.6439	19.1753	19.0053	19.1643	18.8295	17.5742	16.5467	16.5551	18.6642	18.4614	18.4398	18.2927	17.9559
	0.296819	-0.0587139	Q15642	CIP4_HUMAN	TRIP10	Color2 [A=255, R=169, G=169, B=169]	1	4		+	biological regulation;cell communication;cellular component organization;cellular membrane organization;cellular process;cytoskeleton organization;endocytosis;establishment of localization;membrane invagination;membrane organization;organelle organization;response to stimulus;signal transduction;transport;vesicle-mediated transport	cell cortex;cell part;cell projection;cytoplasm;cytoskeleton;cytosol;extracellular organelle;Golgi apparatus;intracellular membrane-bounded organelle;intracellular non-membrane-bounded organelle;intracellular organelle;lysosome;nucleoplasm;organelle;vacuole;vesicle			258	22	2.16879	0.00132412	0.296819	0.560035	-0.0587139	-0.709097	19.0476	19.2535	19.3447	19.3875	19.4171	19.296	19.2858	19.2694	19.2506	19.2982	18.8971	18.9825	19.5387	19.4923	19.2045	19.3177	18.9351	19.0545	18.9864	19.0226
	2.64968	0.213705	O94964	SOGA1_HUMAN	SOGA1	Color2 [A=255, R=169, G=169, B=169]	1	4		+	biological regulation;cellular process;response to chemical stimulus;response to endogenous stimulus;response to stimulus;signal transduction	extracellular organelle;extracellular space;organelle;vesicle	+	siNT_siRBM39	262	28	4.62018	1.70455e-05	2.64968	0.00635917	0.213705	5.09134	18.3457	18.5071	18.4033	18.3289	18.181	18.1977	18.2021	18.1493	18.5619	18.532	18.476	18.3368	18.8623	18.4951	18.3475	18.3846	17.9216	17.9863	17.928	17.803
	0.690234	0.0658569	O94915	FRYL_HUMAN	FRYL	Color2 [A=255, R=169, G=169, B=169]	1	4		+	biological regulation;biosynthetic process;cellular metabolic process;cellular nitrogen compound metabolic process;cellular process;macromolecule metabolic process;metabolic process;nitrogen compound metabolic process;nucleobase-containing compound metabolic process;primary metabolic process;RNA metabolic process				338	40	6.46574	0	0.690234	0.244968	0.0658569	1.4249	19.1126	19.0824	19.0707	19.1951	19.0785	19.0817	19.0973	18.9398	18.9449	18.9437	18.9866	18.8759	18.8182	18.4615	18.5987	18.4294	19.2333	19.3325	19.3987	19.3043
	0.41683	0.078227	Q8IVM0	CCD50_HUMAN	CCDC50	Color2 [A=255, R=169, G=169, B=169]	1	4		+		cell part;cytoplasm			101	10	1.58285	0.00557355	0.41683	0.432676	0.078227	0.941115	19.2793	19.2166	19.0381	19.0971	19.2042	18.9171	19.0537	19.1433	19.2351	20.0108	19.3128	18.8467	19.4845	19.2935	19.3205	19.0839	18.7674	18.7341	18.8269	18.6949
	0.378521	0.136961	Q6NXR4	TTI2_HUMAN	TTI2	Color2 [A=255, R=169, G=169, B=169]	1	4		+		cell part;centrosome;cytoplasm;intracellular non-membrane-bounded organelle;intracellular organelle;microtubule organizing center;nucleoplasm;organelle			88	11	2.81995	0.000332945	0.378521	0.470888	0.136961	0.868912	19.8626	19.344	19.3112	19.299	19.4949	19.3797	19.2692	19.1252	19.0753	18.7966	18.418	18.8832	18.8757	18.8855	18.5458	18.9894	18.9747	19.1955	19.2471	19.2277
	0.963623	-0.146584	Q96I24	FUBP3_HUMAN	FUBP3	Color2 [A=255, R=169, G=169, B=169]	1	4		+	biological regulation;biosynthetic process;cellular metabolic process;cellular nitrogen compound metabolic process;cellular process;macromolecule metabolic process;metabolic process;nitrogen compound metabolic process;nucleobase-containing compound metabolic process;primary metabolic process;RNA metabolic process	cell part;cytoplasm;intracellular membrane-bounded organelle;intracellular organelle;membrane;nucleus;organelle			242	24	4.27644	2.57009e-05	0.963623	0.139675	-0.146584	-1.88277	19.7202	20.0007	20.0225	20.0515	20.0957	20.0611	20.1174	20.1071	20.2297	20.3212	20.0951	20.1041	20.0707	19.9058	19.8761	19.6881	20.4618	20.4698	20.4472	20.3359
	1.40945	-0.100579	Q9Y4F5	C170B_HUMAN	CEP170B	Color2 [A=255, R=169, G=169, B=169]	1	4		+		cell part;cytoplasm;macromolecular complex;protein complex			297	33	5.21443	0	1.40945	0.0563441	-0.100579	-2.63203	18.182	18.0766	18.0536	18.1481	18.2315	18.2729	18.1947	18.1635	18.2903	18.7826	18.3672	18.0024	18.8306	18.6021	18.3261	18.1978	17.1166	17.4967	17.3199	17.2433
	1.68885	0.114671	O00116	ADAS_HUMAN	AGPS	Color2 [A=255, R=169, G=169, B=169]	1	4		+	biosynthetic process;cellular lipid metabolic process;cellular metabolic process;cellular process;glycerol ether metabolic process;lipid metabolic process;metabolic process;primary metabolic process;small molecule metabolic process	cell part;intracellular membrane-bounded organelle;intracellular non-membrane-bounded organelle;intracellular organelle;membrane;microbody;mitochondrion;nucleolus;organelle;peroxisome	+	siNT_siRBM39	273	24	2.74378	0.000396163	1.68885	0.0342229	0.114671	3.12434	20.0056	20.0467	20.0874	20.1541	20.0037	19.9183	19.9721	19.941	20.0372	20.3643	20.211	19.949	19.8372	19.9215	19.7379	19.641	19.8541	19.9052	19.9264	19.8737
	0.694154	-0.0913644	O75367	H2AY_HUMAN	MACROH2A1	Color2 [A=255, R=169, G=169, B=169]	1	4		+	biological regulation;cellular component assembly;cellular component organization;cellular macromolecular complex assembly;cellular process;chromatin modification;chromatin organization;chromosome organization;establishment of localization;macromolecular complex assembly;organelle organization;regulation of gene expression, epigenetic;regulation of organelle organization;regulation of protein mod…	cell part;chromosome;extracellular organelle;intracellular membrane-bounded organelle;intracellular non-membrane-bounded organelle;intracellular organelle;macromolecular complex;nuclear chromosome;nucleolus;nucleoplasm;nucleosome;nucleus;organelle;vesicle			236	16	2.9741	0.000241055	0.694154	0.24242	-0.0913644	-1.43157	21.605	21.8068	21.8392	21.7994	21.8056	21.8275	21.8242	21.9586	21.8812	22.0288	21.9412	21.9837	22.3031	22.0346	22.0859	21.7509	21.6431	21.5767	21.6337	21.5209
	0.0677438	-0.0112739	Q9NRA8	4ET_HUMAN	EIF4ENIF1	Color2 [A=255, R=169, G=169, B=169]	1	4		+		cell part;cytoplasm;cytosol;intracellular membrane-bounded organelle;intracellular organelle;membrane;nucleus;organelle			118	15	1.81804	0.00303203	0.0677438	0.883071	-0.0112739	-0.190004	18.2815	18.3961	18.2656	18.2952	18.271	18.2154	18.3431	18.454	18.2881	18.2816	18.2789	18.1492	18.4922	18.2648	18.3028	18.3329	18.2956	18.0752	17.9869	18.0051
	1.29953	0.236726	O00154	BACH_HUMAN	ACOT7	Color2 [A=255, R=169, G=169, B=169]	1	4		+	biosynthetic process;catabolic process;cellular ketone metabolic process;cellular lipid metabolic process;cellular metabolic process;cellular nitrogen compound metabolic process;cellular process;cofactor metabolic process;heterocycle metabolic process;lipid metabolic process;metabolic process;nitrogen compound metabolic process;nucleobase-containing compound metabolic process;nucleobase-containin…	cell body;cell part;cell projection;cytoplasm;cytosol;extracellular organelle;intracellular membrane-bounded organelle;intracellular organelle;mitochondrion;neuron projection;nucleoplasm;organelle;vesicle			137	12	2.61149	0.000506667	1.29953	0.0716984	0.236726	2.44437	21.4505	21.7478	21.8055	21.8493	21.438	21.5454	21.527	21.3958	21.8349	22.2541	21.4533	21.3351	20.6946	20.9087	21.0436	21.3614	21.7557	21.7406	21.7289	21.722
	0.44945	0.267378	Q96HY6	DDRGK_HUMAN	DDRGK1	Color2 [A=255, R=169, G=169, B=169]	1	4		+	biological regulation;cellular process;response to stimulus;response to stress	cell part;endoplasmic reticulum;intracellular membrane-bounded organelle;intracellular organelle;membrane;organelle			51	4	1.48839	0.0071118	0.44945	0.405444	0.267378	1.00147	20.1983	19.275	19.2462	19.8749	19.3448	19.3274	19.7363	19.1163	18.5109	19.1944	18.6027	19.0626	18.4819	19.4996	18.9576	18.9115	19.1519	19.3002	19.909	19.6062
	1.59349	0.216277	O15020	SPTN2_HUMAN	SPTBN2	Color2 [A=255, R=169, G=169, B=169]	1	4		+	anatomical structure morphogenesis;behavior;biological regulation;cellular component assembly;cellular component organization;cellular process;developmental process;establishment of localization;growth;immune system process;locomotion;multicellular organismal process;regulation of organelle organization;response to chemical stimulus;response to external stimulus;response to stimulus;transport;ves…	cell body;cell part;cytoplasm;cytosol;extracellular space;neuronal cell body	+	siNT_siRBM39	231	26	6.40392	0	1.59349	0.039873	0.216277	2.95346	17.9654	18.2454	18.1308	18.1109	17.8215	17.8515	17.8876	18.0268	18.3942	18.4799	18.3829	18.1655	18.2083	17.8514	18.0098	17.7887	17.37	17.2449	17.2903	16.8922
	0.600391	0.158129	O75170	PP6R2_HUMAN	PPP6R2	Color2 [A=255, R=169, G=169, B=169]	1	4		+		cell part;cytoplasm;intracellular membrane-bounded organelle;intracellular organelle;organelle			125	12	2.73344	0.000402918	0.600391	0.294445	0.158129	1.27045	18.6327	18.4694	18.2781	18.2757	18.1632	18.0963	18.2562	18.5076	18.8527	18.087	18.5995	18.4559	18.3506	18.2962	17.8715	17.8389	17.8344	17.849	17.4961	17.6838
	0.835117	-0.123537	Q96JM3	CHAP1_HUMAN	CHAMP1	Color2 [A=255, R=169, G=169, B=169]	1	4		+	biological regulation;cellular component organization;cellular localization;cellular process;cytoskeleton organization;localization;organelle organization	cell part;chromosome;cytoplasm;intracellular membrane-bounded organelle;intracellular non-membrane-bounded organelle;intracellular organelle;kinetochore;macromolecular complex;nucleoplasm;nucleus;organelle;protein complex			321	30	1.76688	0.00348655	0.835117	0.180322	-0.123537	-1.6689	18.7633	19.0161	18.9697	19.0993	19.1028	19.0378	19.0749	19.1271	19.0766	19.6231	19.0211	18.8738	19.3442	19.4048	19.2406	19.1714	19.4719	19.4231	19.5057	19.2804
+	1.25545	-1.30799	P19532	TFE3_HUMAN	TFE3	Color2 [A=255, R=255, G=0, B=255]	9	4	+	+	biological regulation;immune system process;response to stimulus	cell part;cytoplasm;intracellular membrane-bounded organelle;intracellular organelle;nucleoplasm;nucleus;organelle			15	2	1.46738	0.00754196	1.25545	0.0778422	-1.30799	-2.36983	17.1309	17.2256	19.2785	18.7785	19.3945	19.3221	19.2538	19.6752	19.7341	18.7977	16.711	19.473	20.4241	20.1884	19.9941	19.5862	19.4705	19.3734	19.2748	19.3449
	2.64278	0.262994	Q8IXQ6	PARP9_HUMAN	PARP9	Color2 [A=255, R=169, G=169, B=169]	1	4		+	biological regulation;cell motility;cellular component movement;cellular metabolic process;cellular nitrogen compound metabolic process;cellular process;DNA metabolic process;DNA repair;locomotion;macromolecule metabolic process;metabolic process;nitrogen compound metabolic process;nucleobase-containing compound metabolic process;primary metabolic process;response to DNA damage stimulus;response …	cell part;cytoplasm;cytosol;intracellular membrane-bounded organelle;intracellular organelle;membrane;nucleus;organelle	+	siNT_siRBM39	155	19	6.47799	0	2.64278	0.00640748	0.262994	5.0752	19.378	19.3975	19.4233	19.4732	19.2865	19.1632	19.0876	19.0827	19.4545	19.7434	19.6481	19.4807	19.4704	19.0948	19.1668	18.7907	20.1747	20.2021	20.2278	20.082
	1.41484	0.469109	Q99766	ATP5S_HUMAN	DMAC2L	Color2 [A=255, R=169, G=169, B=169]	1	4		+	biosynthetic process;cellular metabolic process;cellular nitrogen compound metabolic process;cellular process;establishment of localization;generation of precursor metabolites and energy;heterocycle metabolic process;hydrogen transport;ion transport;metabolic process;nitrogen compound metabolic process;nucleobase-containing compound metabolic process;nucleobase-containing small molecule metabolic…	cell part;macromolecular complex;membrane;protein complex			38	5	1.46508	0.00758614	1.41484	0.0558496	0.469109	2.64131	20.8813	20.7959	20.6404	20.7121	20.2018	20.496	20.6072	19.8483	19.9106	19.3022	19.521	19.4589	20.8333	16.8265	18.2094	19.7724	20.3512	20.4436	20.5481	20.5735
	0.54511	0.0697589	P09525	ANXA4_HUMAN	ANXA4	Color2 [A=255, R=169, G=169, B=169]	1	4		+	biological regulation;cell differentiation;cellular process;developmental process;regulation of transport;response to stimulus;signal transduction	cell part;cell surface;cytoplasm;extracellular organelle;intracellular membrane-bounded organelle;intracellular organelle;membrane;nucleus;organelle;plasma membrane;vesicle			268	22	12.6339	0	0.54511	0.332487	0.0697589	1.1736	21.3387	21.4317	21.5319	21.5788	21.4302	21.4353	21.4121	21.3244	21.5271	21.5002	21.392	21.4588	20.8098	20.6266	20.7174	20.7241	20.1832	20.2456	20.2947	20.1633
	0.0203169	-0.00406027	P23588	IF4B_HUMAN	EIF4B	Color2 [A=255, R=169, G=169, B=169]	1	4		+	biological regulation;biosynthetic process;catabolic process;cellular metabolic process;cellular nitrogen compound metabolic process;cellular process;macromolecule metabolic process;metabolic process;mRNA metabolic process;mRNA processing;nitrogen compound metabolic process;nucleobase-containing compound metabolic process;primary metabolic process;protein metabolic process;regulation of translati…	cell part;cytosol;macromolecular complex;protein complex			357	29	3.12759	0.000170584	0.0203169	0.961979	-0.00406027	-0.059749	20.0381	20.1298	20.0062	20.0483	20.0906	19.9197	20.0125	20.2157	20.3946	20.3381	20.3172	20.1208	20.7877	20.5256	20.507	20.2862	20.3437	20.3234	20.1204	20.1859
	1.56893	0.0852394	Q92538	GBF1_HUMAN	GBF1	Color2 [A=255, R=169, G=169, B=169]	1	4		+	biological regulation;cell activation;cell motility;cellular component disassembly;cellular component movement;cellular component organization;cellular localization;cellular process;endosome transport;establishment of localization;establishment or maintenance of cell polarity;Golgi organization;Golgi vesicle transport;immune system process;localization;locomotion;membrane organization;organelle o…	cell leading edge;cell part;Golgi apparatus;intracellular membrane-bounded organelle;intracellular organelle;lipid particle;membrane;microbody;mitochondrion;organelle;peroxisome	+	siNT_siRBM39	491	45	3.73017	5.02919e-05	1.56893	0.0415855	0.0852394	2.90996	19.5329	19.6181	19.5803	19.6069	19.5548	19.497	19.4999	19.4455	19.7952	19.9988	19.7632	19.7351	19.4987	19.2846	19.2441	18.8045	19.738	19.7805	19.771	19.7406
	1.8485	0.214396	Q08378	GOGA3_HUMAN	GOLGA3	Color2 [A=255, R=169, G=169, B=169]	1	4		+	cellular process;establishment of localization;Golgi vesicle transport;transport;vesicle-mediated transport	cell part;cytosol;Golgi apparatus;intracellular membrane-bounded organelle;intracellular non-membrane-bounded organelle;intracellular organelle;macromolecular complex;membrane;nucleolus;nucleoplasm;nucleus;organelle;protein complex	+	siNT_siRBM39	362	40	2.59178	0.000520127	1.8485	0.0253708	0.214396	3.41825	17.9493	18.2244	18.1691	18.1871	17.9247	17.8941	17.9191	17.9345	18.4002	18.76	18.4628	18.3081	18.4105	18.1032	18.1438	17.8183	18.1892	18.2321	18.0115	18.0804
	1.06385	0.264153	Q96N66	MBOA7_HUMAN	MBOAT7	Color2 [A=255, R=169, G=169, B=169]	1	4		+	anatomical structure development;anatomical structure formation involved in morphogenesis;biosynthetic process;cellular lipid metabolic process;cellular metabolic process;cellular process;developmental process;lipid metabolic process;metabolic process;primary metabolic process;small molecule metabolic process	cell part;membrane			87	9	3.42853	0.000103315	1.06385	0.113556	0.264153	2.04929	19.2099	19.428	19.3972	19.5161	19.091	18.8209	19.2752	19.3076	19.4826	20.0689	19.3245	19.7934	19.1877	18.7949	18.9292	18.9989	19.5473	19.9854	19.7476	19.8851
	0.651047	0.172648	O14521	DHSD_HUMAN	SDHD	Color2 [A=255, R=169, G=169, B=169]	1	4		+	biological regulation;catabolic process;cellular metabolic process;cellular process;cofactor metabolic process;generation of precursor metabolites and energy;metabolic process;regulation of transport;response to chemical stimulus;response to stimulus;response to stress;small molecule metabolic process	cell part;intracellular membrane-bounded organelle;intracellular organelle;macromolecular complex;membrane;mitochondrial envelope;mitochondrion;organelle;protein complex			21	2	1.50833	0.00675273	0.651047	0.267708	0.172648	1.35792	20.5522	20.9151	20.6801	20.686	20.2807	20.5016	20.5866	20.774	20.2524	20.8213	20.0434	20.239	19.5189	20.0685	20.1687	20.5434	20.1997	20.1305	20.2527	20.2481
	0.513182	-0.0767913	Q27J81	INF2_HUMAN	INF2	Color2 [A=255, R=169, G=169, B=169]	1	4		+	biological regulation;cellular component organization;cellular process;cytoskeleton organization;organelle organization;regulation of organelle organization	cell part;cytoplasm;endoplasmic reticulum;intracellular membrane-bounded organelle;intracellular organelle;nucleus;organelle			377	39	7.32165	0	0.513182	0.355196	-0.0767913	-1.11686	19.9479	20.1403	20.1172	20.2754	20.1981	20.1594	20.2	20.2304	20.1795	20.6406	20.1388	20.2022	19.7259	20.0603	19.9302	19.8798	19.1171	19.2114	19.2041	19.1267
	0.945352	0.0874772	Q8N3V7	SYNPO_HUMAN	SYNPO	Color2 [A=255, R=169, G=169, B=169]	1	4		+	biological regulation;regulation of organelle organization	cell part;cell projection;cytoplasm;cytoskeleton;intracellular non-membrane-bounded organelle;intracellular organelle;membrane;neuron projection;organelle			223	20	3.92694	4.90677e-05	0.945352	0.144594	0.0874772	1.85242	19.4731	19.6514	19.6	19.5045	19.471	19.4522	19.4244	19.5316	19.5703	19.9396	19.7112	19.4147	19.72	19.2573	19.2062	18.9728	18.9432	18.8968	18.8112	18.7303
	1.31039	0.30749	Q96BT3	CENPT_HUMAN	CENPT	Color2 [A=255, R=169, G=169, B=169]	1	4		+	biological regulation;cell cycle;cell division;cellular component assembly;cellular component organization;cellular macromolecular complex assembly;cellular process;chromatin modification;chromatin organization;chromosome organization;chromosome segregation;macromolecular complex assembly;mitosis;mitotic cell cycle;nuclear division;organelle assembly;organelle fission;organelle organization;prote…	cell part;cytosol;intracellular membrane-bounded organelle;intracellular non-membrane-bounded organelle;intracellular organelle;kinetochore;macromolecular complex;nucleoplasm;nucleus;organelle;protein complex			49	7	3.70552	4.9361e-05	1.31039	0.070114	0.30749	2.46279	18.8547	18.9168	18.755	18.5812	18.3295	18.4623	18.3283	18.7577	18.5224	18.543	18.2543	18.6011	17.6625	17.7219	18.0227	18.2564	18.5354	18.4529	18.3979	18.3123
	2.96955	-0.391319	Q8IYB3	SRRM1_HUMAN	SRRM1	Color2 [A=255, R=169, G=169, B=169]	1	4		+	biosynthetic process;cellular metabolic process;cellular nitrogen compound metabolic process;cellular process;establishment of localization;macromolecule metabolic process;metabolic process;mRNA metabolic process;mRNA processing;nitrogen compound metabolic process;nuclear transport;nucleobase-containing compound metabolic process;nucleobase-containing compound transport;nucleocytoplasmic transpor…	cell part;cytosol;intracellular membrane-bounded organelle;intracellular organelle;macromolecular complex;nucleoplasm;nucleus;organelle;ribonucleoprotein complex;spliceosomal complex	+	siNT_siRBM39	161	13	2.8889	0.000287093	2.96955	0.00407407	-0.391319	-5.87945	18.3567	18.3318	18.4094	18.4987	18.9151	18.8062	18.7948	18.6456	18.0626	18.9588	18.292	18.1393	19.0349	19.2042	18.9264	18.9659	18.5428	18.628	18.5978	18.5613
	5.21411	-0.243278	Q5T5U3	RHG21_HUMAN	ARHGAP21	Color2 [A=255, R=169, G=169, B=169]	1	4		+	biological regulation;cellular component movement;cellular component organization;cellular process;cytoskeleton-dependent intracellular transport;establishment of localization;Golgi organization;organelle organization;response to stimulus;signal transduction;transport	cell part;cytoskeleton;Golgi apparatus;intracellular membrane-bounded organelle;intracellular non-membrane-bounded organelle;intracellular organelle;membrane;organelle	+	siNT_siRBM39	244	28	4.04349	4.17101e-05	5.21411	0.00222222	-0.243278	-14.7479	17.7324	17.7187	17.7035	17.7242	17.9678	17.9912	17.9734	17.9195	17.498	18.0691	17.555	17.8244	17.9308	18.0947	17.79	18.0928	17.4215	17.3784	17.3413	17.3325
	2.39008	0.377929	Q9Y446	PKP3_HUMAN	PKP3	Color2 [A=255, R=169, G=169, B=169]	1	4		+	biological adhesion;cell adhesion;cell junction organization;cellular component assembly;cellular component organization;cellular process;establishment of localization	cell part;intracellular membrane-bounded organelle;intracellular organelle;membrane;nucleus;organelle;plasma membrane	+	siNT_siRBM39	162	19	4.40921	2.27416e-05	2.39008	0.0101211	0.377929	4.50711	18.6756	18.8215	18.9958	18.9018	18.3844	18.4981	18.402	18.5983	19.7279	19.826	19.4791	19.4789	19.2498	18.835	18.368	18.3401	19.1144	19.0169	19.0164	18.899
	1.82086	-0.137034	Q66K74	MAP1S_HUMAN	MAP1S	Color2 [A=255, R=169, G=169, B=169]	1	4		+	anatomical structure development;anatomical structure morphogenesis;autophagy;biological regulation;catabolic process;cell death;cellular component morphogenesis;cellular component movement;cellular component organization;cellular metabolic process;cellular process;cytoskeleton organization;cytoskeleton-dependent intracellular transport;death;developmental process;establishment of localization;me…	cell body;cell part;cell projection;cytoplasm;cytosol;intracellular membrane-bounded organelle;intracellular non-membrane-bounded organelle;intracellular organelle;macromolecular complex;neuron projection;neuronal cell body;nucleolus;nucleus;organelle;protein complex;synapse	+	siNT_siRBM39	284	23	5.44554	0	1.82086	0.0264671	-0.137034	-3.36661	19.1042	19.1284	19.1273	19.2336	19.3612	19.2345	19.2486	19.2973	19.5854	19.6685	19.5895	19.4965	20.0987	19.7694	19.8526	19.5669	19.5157	19.5744	19.4645	19.52
	1.12906	-0.246335	O60885	BRD4_HUMAN	BRD4	Color2 [A=255, R=169, G=169, B=169]	1	4		+	biological regulation;biosynthetic process;cell proliferation;cellular component organization;cellular metabolic process;cellular nitrogen compound metabolic process;cellular process;chromatin modification;chromatin organization;chromosome organization;chromosome segregation;histone modification;macromolecule metabolic process;macromolecule modification;metabolic process;nitrogen compound metabol…	cell part;chromosome;cytoplasm;intracellular membrane-bounded organelle;intracellular non-membrane-bounded organelle;intracellular organelle;macromolecular complex;nuclear chromosome;nucleoplasm;nucleus;organelle;protein complex;transcription elongation factor complex			332	32	2.86377	0.000305125	1.12906	0.0993092	-0.246335	-2.1579	18.8405	19.1952	19.3286	19.3104	19.4214	19.4168	19.3777	19.4443	19.4004	19.5813	19.3126	19.2261	19.8841	19.7914	19.6968	19.4867	19.338	19.3024	19.2703	19.1625
	2.10717	-0.288067	O95470	SGPL1_HUMAN	SGPL1	Color2 [A=255, R=169, G=169, B=169]	1	4		+	anatomical structure development;anatomical structure morphogenesis;biological regulation;biosynthetic process;catabolic process;cell differentiation;cell motility;cellular component movement;cellular ketone metabolic process;cellular lipid metabolic process;cellular metabolic process;cellular process;developmental process;hormone metabolic process;lipid metabolic process;locomotion;metabolic pro…	cell part;endoplasmic reticulum;intracellular membrane-bounded organelle;intracellular organelle;membrane;organelle	+	siNT_siRBM39	205	18	4.22399	3.1764e-05	2.10717	0.0155773	-0.288067	-3.91876	19.5537	19.699	19.6897	19.7341	20.0008	20.041	20.0138	19.7732	19.7865	20.0777	19.8719	19.7227	20.4003	20.2725	20.091	19.971	19.549	19.597	19.6171	19.4719
	1.85155	-0.398314	Q14126	DSG2_HUMAN	DSG2	Color2 [A=255, R=169, G=169, B=169]	1	4		+	anatomical structure development;biological adhesion;cell adhesion;cell death;cellular component disassembly;cellular component organization;cellular process;death;developmental process;multicellular organismal process;response to chemical stimulus;response to endogenous stimulus;response to stimulus	cell part;cell surface;extracellular organelle;membrane;organelle;plasma membrane;vesicle	+	siNT_siRBM39	206	24	10.2118	0	1.85155	0.0251686	-0.398314	-3.42396	19.5762	19.6342	19.9702	19.9836	20.1727	20.1083	20.1646	20.312	20.5363	20.8282	20.4107	20.5152	21.2888	20.8797	20.8855	20.7509	18.5681	18.6362	18.6977	18.5018
	0.0099251	-0.00183773	Q9Y3F4	STRAP_HUMAN	STRAP	Color2 [A=255, R=169, G=169, B=169]	1	4		+	biological regulation;cellular component assembly;cellular component organization;cellular macromolecular complex assembly;cellular process;homeostatic process;macromolecular complex assembly;multicellular organismal process;regulation of protein modification process;response to stimulus;ribonucleoprotein complex assembly;signal transduction	cell part;cytoplasm;cytosol;intracellular membrane-bounded organelle;intracellular organelle;macromolecular complex;membrane;nucleoplasm;nucleus;organelle;plasma membrane;protein complex			226	17	3.93495	4.93097e-05	0.0099251	0.980781	-0.00183773	-0.029522	20.7494	20.9891	20.9748	20.993	20.8982	20.9516	20.8932	20.9706	20.958	21.2516	20.8348	21.038	20.9272	20.6708	20.6676	20.4884	21.3658	21.3567	21.2506	21.2845
	0.997106	0.203732	Q8WUK0	PTPM1_HUMAN	PTPMT1	Color2 [A=255, R=169, G=169, B=169]	1	4		+	biosynthetic process;carbohydrate metabolic process;catabolic process;cellular lipid metabolic process;cellular metabolic process;cellular process;lipid metabolic process;macromolecule metabolic process;macromolecule modification;metabolic process;phosphorus metabolic process;primary metabolic process;protein dephosphorylation;protein metabolic process;protein modification process;small molecule …	cell part;intracellular membrane-bounded organelle;intracellular organelle;mitochondrion;nucleus;organelle			53	6	2.84289	0.00031873	0.997106	0.130398	0.203732	1.93837	19.275	19.059	19.0133	19.1674	18.999	19.1041	18.9027	18.6939	17.5472	18.7432	16.9591	17.6322	18.8337	17.3374	16.5603	18.5111	19.4637	19.4004	19.6742	19.5635
	0.492406	0.0508118	Q02978	M2OM_HUMAN	SLC25A11	Color2 [A=255, R=169, G=169, B=169]	1	4		+	alcohol metabolic process;biosynthetic process;carbohydrate metabolic process;cellular metabolic process;cellular process;establishment of localization;ion transport;metabolic process;organic acid transport;primary metabolic process;small molecule metabolic process;transport	cell part;intracellular membrane-bounded organelle;intracellular organelle;membrane;mitochondrion;nucleus;organelle			203	17	1.87154	0.00264704	0.492406	0.370388	0.0508118	1.07957	20.692	20.6971	20.5627	20.6336	20.6463	20.5079	20.6577	20.5702	20.5684	20.6811	20.1953	20.6671	20.2417	20.4307	20.0461	20.3755	20.5094	20.5535	20.6089	20.5183
	1.66692	0.121192	Q8WUF5	IASPP_HUMAN	PPP1R13L	Color2 [A=255, R=169, G=169, B=169]	1	4		+	anatomical structure development;anatomical structure morphogenesis;biological regulation;biosynthetic process;cell death;cellular metabolic process;cellular nitrogen compound metabolic process;cellular process;death;developmental process;growth;homeostatic process;macromolecule metabolic process;metabolic process;molting cycle;multicellular organismal process;muscle contraction;nitrogen compound…	cell part;cytoplasm;intracellular membrane-bounded organelle;intracellular organelle;nucleus;organelle	+	siNT_siRBM39	237	27	3.02581	0.00022365	1.66692	0.0354349	0.121192	3.08474	20.0842	20.2114	20.1763	20.2132	19.977	20.0601	20.0742	20.089	20.4505	20.7903	20.3063	20.1991	20.1432	19.5072	19.539	19.5873	20.071	20.0809	20.1025	19.9005
	1.94911	-0.299919	Q6P1J9	CDC73_HUMAN	CDC73	Color2 [A=255, R=169, G=169, B=169]	1	4		+	biological regulation;biosynthetic process;cell cycle;cellular component organization;cellular metabolic process;cellular nitrogen compound metabolic process;cellular process;chromatin modification;chromatin organization;chromosome organization;developmental process;histone modification;macromolecule metabolic process;macromolecule modification;metabolic process;mRNA metabolic process;mRNA proces…	cell part;intracellular membrane-bounded organelle;intracellular organelle;macromolecular complex;nucleoplasm;nucleus;organelle;protein complex;transcription elongation factor complex	+	siNT_siRBM39	247	25	1.84516	0.00282529	1.94911	0.0205302	-0.299919	-3.6091	19.6356	19.7635	19.8247	19.9835	20.176	20.1075	20.1377	19.9859	20.0619	20.3792	19.9702	19.9013	20.4718	20.314	20.2119	19.9437	20.1127	20.2115	20.1935	20.1593
	1.13266	0.218378	Q9HCC0	MCCB_HUMAN	MCCC2	Color2 [A=255, R=169, G=169, B=169]	1	4		+	amine metabolic process;catabolic process;cellular amide metabolic process;cellular amino acid metabolic process;cellular ketone metabolic process;cellular metabolic process;cellular nitrogen compound metabolic process;cellular process;cofactor metabolic process;heterocycle metabolic process;metabolic process;nitrogen compound metabolic process;nucleobase-containing compound metabolic process;nuc…	cell part;cytosol;intracellular membrane-bounded organelle;intracellular organelle;mitochondrion;organelle			187	19	5.41885	0	1.13266	0.0989628	0.218378	2.16391	19.938	20.1283	20.1667	20.4202	19.8977	19.9358	19.9603	19.9859	20.22	20.537	20.204	20.0624	19.1985	19.3769	19.4814	19.478	19.896	19.9891	20.0746	19.9505
	3.08373	-0.2104	P58107	EPIPL_HUMAN	EPPK1	Color2 [A=255, R=169, G=169, B=169]	1	4		+		cell part;cytoplasm;cytoskeleton;intracellular non-membrane-bounded organelle;intracellular organelle;organelle	+	siNT_siRBM39	880	92	14.7317	0	3.08373	0.00380428	-0.2104	-6.1812	20.065	20.16	20.1795	20.2181	20.3542	20.3757	20.389	20.3454	20.4244	20.6767	20.1824	20.3126	20.7468	20.7196	20.69	20.6615	17.5292	17.5892	17.8277	17.5352
	2.87198	0.402404	Q96GQ5	RUSF1_HUMAN	RUSF1	Color2 [A=255, R=169, G=169, B=169]	1	4		+		cell part;membrane	+	siNT_siRBM39	72	8	4.89554	6.49878e-06	2.87198	0.00435154	0.402404	5.6304	18.8039	18.9138	18.8675	18.9956	18.4336	18.3554	18.598	18.5841	18.5108	18.8524	19.149	18.4376	18.1308	18.011	17.8132	17.6405	18.7633	18.8086	18.7792	18.8686
	1.4849	-0.275463	Q9HCM4	E41L5_HUMAN	EPB41L5	Color2 [A=255, R=169, G=169, B=169]	1	4		+	anatomical structure development;anatomical structure morphogenesis;biological adhesion;biological regulation;cell adhesion;cell growth;cell morphogenesis;cellular component morphogenesis;cellular component organization;cellular process;cytoskeleton organization;developmental process;embryo development;growth;multicellular organismal process;organelle organization;response to chemical stimulus;re…	cell part;cytoplasm;cytoskeleton;intracellular membrane-bounded organelle;intracellular non-membrane-bounded organelle;intracellular organelle;membrane;nucleus;organelle;plasma membrane	+	siNT_siRBM39	123	14	6.94509	0	1.4849	0.0492162	-0.275463	-2.76258	18.8405	18.9749	18.7285	18.6147	19.245	19.051	19.0118	18.9526	18.5729	18.4992	18.5056	18.4074	18.9874	18.9188	19.1878	18.9706	17.3415	17.6741	17.9838	17.99
	0.0354422	0.0122871	Q02952	AKA12_HUMAN	AKAP12	Color2 [A=255, R=169, G=169, B=169]	1	4		+	biological regulation;cellular process;establishment of localization;protein targeting;protein transport;response to stimulus;signal transduction;transport	cell cortex;cell part;cytoplasm;cytoskeleton;intracellular non-membrane-bounded organelle;intracellular organelle;membrane;organelle;plasma membrane			298	33	3.83122	4.71476e-05	0.0354422	0.93383	0.0122871	0.102588	18.052	18.3334	18.3361	18.6151	18.4106	18.3091	18.3204	18.2472	19.0985	19.4518	18.9183	18.8068	19.3397	19.0414	18.9266	18.7754	18.5735	18.6565	18.2124	18.3691
	1.47912	0.21809	Q53GS7	GLE1_HUMAN	GLE1	Color2 [A=255, R=169, G=169, B=169]	1	4		+	establishment of localization;nuclear transport;nucleobase-containing compound transport;nucleocytoplasmic transport;protein transport;transport	cell part;cytoplasm;extracellular space;macromolecular complex;membrane;nuclear pore;plasma membrane;protein complex	+	siNT_siRBM39	159	17	3.10818	0.000175649	1.47912	0.049551	0.21809	2.75252	17.9727	18.259	18.1945	18.305	17.8927	17.9476	17.9886	18.03	18.328	18.4034	18.4296	18.3417	17.9278	18.199	18.1529	17.6332	18.4288	18.4517	18.3628	18.3226
	0.42275	0.114185	Q9H8G2	CAAP1_HUMAN	CAAP1	Color2 [A=255, R=169, G=169, B=169]	1	4		+	cell death;cellular process;death				38	5	2.09401	0.00155963	0.42275	0.427879	0.114185	0.952141	18.5645	18.8106	18.7762	18.426	18.5505	18.3438	18.5021	18.7241	18.8067	19.4379	19.6593	18.8449	20.0697	19.3861	19.2258	18.7797	18.6716	18.8002	18.6354	18.4786
	0.184617	0.0515995	Q6NSJ5	LRC8E_HUMAN	LRRC8E	Color2 [A=255, R=169, G=169, B=169]	1	4		+	establishment of localization;ion transport;transport	cell part;membrane;plasma membrane			147	17	1.43776	0.00813049	0.184617	0.701698	0.0515995	0.471847	19.196	19.068	19.0303	19.3021	19.1685	19.1942	19.199	18.8282	19.0727	19.0039	19.2516	19.1637	19.7596	19.2849	19.0532	19.0527	19.4216	19.5101	19.4857	19.6596
	1.87815	-0.15312	Q86TX2	ACOT1_HUMAN	ACOT1	Color2 [A=255, R=169, G=169, B=169]	1	4		+	cellular ketone metabolic process;cellular lipid metabolic process;cellular metabolic process;cellular process;cofactor metabolic process;lipid metabolic process;metabolic process;organic acid metabolic process;primary metabolic process;small molecule metabolic process	cell part;cytosol	+	siNT_siRBM39	140	14	4.78861	1.23172e-05	1.87815	0.0246947	-0.15312	-3.474	20.0546	20.2264	20.2092	20.1376	20.2559	20.3216	20.353	20.3098	20.3401	20.3657	20.4194	20.2776	20.9897	20.9218	20.8269	20.4543	20.1709	20.1132	20.2581	19.9723
	1.70908	-0.32918	Q99615	DNJC7_HUMAN	DNAJC7	Color2 [A=255, R=169, G=169, B=169]	1	4		+	cellular metabolic process;cellular process;macromolecule metabolic process;metabolic process;primary metabolic process;protein folding;protein metabolic process;response to abiotic stimulus;response to heat;response to stimulus;response to stress	cell part;cytoplasm;cytoskeleton;cytosol;extracellular organelle;intracellular non-membrane-bounded organelle;intracellular organelle;membrane;nucleoplasm;organelle;vesicle	+	siNT_siRBM39	167	20	3.62199	6.59341e-05	1.70908	0.0327852	-0.32918	-3.16103	19.2878	19.5797	19.5245	19.7893	19.8903	19.8599	19.9069	19.8409	19.5141	20.0252	19.201	19.4292	19.9517	19.7806	19.8431	19.7672	20.2869	20.3801	20.2901	20.2287
	0.00920263	-0.00334167	Q6PD74	AAGAB_HUMAN	AAGAB	Color2 [A=255, R=169, G=169, B=169]	1	4		+	establishment of localization;protein transport;transport	cell part;cytoplasm;cytosol;nucleoplasm			39	4	5.50778	0	0.00920263	0.982368	-0.00334167	-0.0273951	20.5619	20.5206	20.2778	20.2371	20.2549	20.504	20.2483	20.6036	20.2626	20.35	20.1823	20.2216	18.634	19.0905	19.2938	19.6497	20.2889	20.299	20.3715	20.4282
	2.45021	0.240599	Q53H96	P5CR3_HUMAN	PYCR3	Color2 [A=255, R=169, G=169, B=169]	1	4		+	amine metabolic process;biosynthetic process;cellular amino acid metabolic process;cellular ketone metabolic process;cellular metabolic process;cellular nitrogen compound metabolic process;cellular process;heterocycle metabolic process;metabolic process;nitrogen compound metabolic process;organic acid metabolic process;primary metabolic process;small molecule metabolic process		+	siNT_siRBM39	89	9	6.09945	0	2.45021	0.00856875	0.240599	4.63839	19.7955	20.0222	19.914	19.9675	19.6917	19.693	19.72	19.632	19.8232	20.2659	20.0678	19.8242	19.0054	19.3464	19.3771	19.1389	20.1847	20.1123	20.2133	20.0558
	1.27951	-0.111094	Q13895	BYST_HUMAN	BYSL	Color2 [A=255, R=169, G=169, B=169]	1	4		+	biological adhesion;cell adhesion;cell differentiation;cell proliferation;cellular metabolic process;cellular nitrogen compound metabolic process;cellular process;developmental process;macromolecule metabolic process;metabolic process;multi-organism process;nitrogen compound metabolic process;nucleobase-containing compound metabolic process;primary metabolic process;RNA metabolic process;RNA proc…	apical part of cell;cell part;cytoplasm;intracellular membrane-bounded organelle;intracellular non-membrane-bounded organelle;intracellular organelle;membrane;nucleolus;nucleus;organelle			246	22	1.98999	0.00199045	1.27951	0.0744033	-0.111094	-2.41047	19.0524	19.1854	19.1241	19.2224	19.2828	19.2604	19.3051	19.1803	19.0718	19.3277	18.9216	18.7074	19.0634	19.1785	19.13	19.1016	19.4474	19.4051	19.3142	19.3473
	0.589292	-0.0659518	Q9Y3Q8	T22D4_HUMAN	TSC22D4	Color2 [A=255, R=169, G=169, B=169]	1	4		+	biological regulation;biosynthetic process;cellular metabolic process;cellular nitrogen compound metabolic process;cellular process;macromolecule metabolic process;metabolic process;nitrogen compound metabolic process;nucleobase-containing compound metabolic process;primary metabolic process;RNA metabolic process	cell part;intracellular membrane-bounded organelle;intracellular organelle;nucleus;organelle			101	11	4.32402	2.40096e-05	0.589292	0.301398	-0.0659518	-1.25113	19.2755	19.5101	19.3435	19.4054	19.4086	19.4932	19.4501	19.4465	19.4276	19.8351	19.357	19.5498	20.2324	20.0905	20.0358	19.4888	18.9972	18.8973	19.038	19.0327
	1.18196	-0.16969	P13667	PDIA4_HUMAN	PDIA4	Color2 [A=255, R=169, G=169, B=169]	1	4		+	biological regulation;cellular homeostasis;cellular metabolic process;cellular process;establishment of localization;homeostatic process;macromolecule metabolic process;metabolic process;primary metabolic process;protein folding;protein metabolic process;protein transport;response to stimulus;response to stress;secretion;transport	cell part;cell surface;cytoplasmic membrane-bounded vesicle;endoplasmic reticulum;intracellular membrane-bounded organelle;intracellular organelle;organelle;vesicle			622	46	5.50257	0	1.18196	0.0893333	-0.16969	-2.24634	21.2996	21.5378	21.5226	21.6475	21.7231	21.6722	21.663	21.6278	21.7773	22.1104	21.7108	21.7437	21.9698	21.8015	21.7109	21.5749	21.0855	21.0829	21.0411	20.9419
	0.0519492	-0.0141287	P80303	NUCB2_HUMAN	NUCB2	Color2 [A=255, R=169, G=169, B=169]	1	4		+		cell part;cytosol;endoplasmic reticulum;extracellular organelle;extracellular space;Golgi apparatus;intracellular membrane-bounded organelle;intracellular organelle;membrane;nuclear envelope;organelle;plasma membrane;vesicle			143	15	3.75013	5.07706e-05	0.0519492	0.90963	-0.0141287	-0.147909	18.5236	18.7736	18.661	18.9005	18.8153	18.7002	18.805	18.5947	18.9246	18.9236	18.6793	18.69	18.6873	18.9957	18.8659	18.8266	19.2088	19.2626	19.1622	19.2367
	1.6558	-0.198233	Q86X29	LSR_HUMAN	LSR	Color2 [A=255, R=169, G=169, B=169]	1	4		+	anatomical structure development;biological regulation;developmental process	cell part;extracellular organelle;macromolecular complex;membrane;organelle;plasma membrane;vesicle	+	siNT_siRBM39	98	11	8.54044	0	1.6558	0.0360323	-0.198233	-3.06475	18.8371	18.9562	18.9504	19.1383	19.2078	19.1656	19.1238	19.1777	19.1583	19.5989	18.7661	19.0162	19.6735	19.4713	19.2534	19.1764	17.4244	17.513	17.3095	17.438
	2.9063	-0.688255	Q01415	GALK2_HUMAN	GALK2	Color2 [A=255, R=169, G=169, B=169]	1	4		+	alcohol metabolic process;carbohydrate metabolic process;cellular metabolic process;cellular process;metabolic process;primary metabolic process;small molecule metabolic process	cell part;cytoplasm	+	siNT_siRBM39	68	7	3.03496	0.000218346	2.9063	0.0041679	-0.688255	-5.71711	19.1651	19.715	19.5978	19.5275	20.1412	20.2249	20.2237	20.1686	19.4698	19.6021	19.0982	19.3764	18.9621	19.3607	19.7942	19.905	19.0872	19.3715	19.3513	19.282
	0.654334	-0.188212	Q8IXZ2	ZC3H3_HUMAN	ZC3H3	Color2 [A=255, R=169, G=169, B=169]	1	4		+	biological regulation;cellular metabolic process;cellular nitrogen compound metabolic process;cellular process;establishment of localization;macromolecule metabolic process;metabolic process;mRNA metabolic process;mRNA processing;nitrogen compound metabolic process;nuclear transport;nucleobase-containing compound metabolic process;nucleobase-containing compound transport;nucleocytoplasmic transpo…	cell part;intracellular membrane-bounded organelle;intracellular organelle;nucleus;organelle			105	9	4.10058	3.8441e-05	0.654334	0.265857	-0.188212	-1.36356	16.5218	17.0044	16.7361	17.0583	17.1835	16.9276	16.9366	17.0256	17.3214	17.2893	17.177	17.1565	17.557	17.2357	17.0168	17.1514	17.9065	17.7455	17.6277	17.5413
	0.972027	-0.275691	Q6IE81	JADE1_HUMAN	JADE1	Color2 [A=255, R=169, G=169, B=169]	1	4		+	biological regulation;cell death;cellular component organization;cellular metabolic process;cellular process;chromatin modification;chromatin organization;chromosome organization;death;histone modification;macromolecule metabolic process;macromolecule modification;metabolic process;organelle organization;peptidyl-amino acid modification;primary metabolic process;protein acylation;protein metaboli…	cell part;cytoplasm;intracellular membrane-bounded organelle;intracellular organelle;macromolecular complex;membrane;nucleoplasm;nucleus;organelle;plasma membrane;protein complex			32	4	3.6747	6.06323e-05	0.972027	0.136565	-0.275691	-1.89673	17.4408	17.312	17.7397	17.2483	17.6004	17.7153	17.5485	17.9794	17.918	17.6629	17.5576	17.8056	18.5628	18.0212	18.09	17.6298	18.5243	18.4361	18.3384	18.408
	3.06377	-0.76128	Q5HY92	FIGN_HUMAN	FIGN	Color2 [A=255, R=169, G=169, B=169]	1	4		+	biological regulation;cell division;cellular component organization;cellular process;cytoskeleton organization;metabolic process;mitosis;nuclear division;organelle fission;organelle organization;regulation of DNA metabolic process	cell part;cytoplasm;intracellular membrane-bounded organelle;intracellular organelle;macromolecular complex;microtubule organizing center;nucleus;organelle;protein complex	+	siNT_siRBM39	57	7	5.0974	0	3.06377	0.00370238	-0.76128	-6.12764	17.5883	17.7438	17.8317	17.6069	18.1366	18.4834	18.6294	18.5664	17.1526	16.8596	17.5006	17.173	17.8716	17.4159	17.1431	17.4547	17.5594	17.6135	17.3685	17.6152
	0.140363	0.0340743	Q8N128	F177A_HUMAN	FAM177A1	Color2 [A=255, R=169, G=169, B=169]	1	4		+					31	5	7.10206	0	0.140363	0.764076	0.0340743	0.370368	20.414	20.6918	20.7333	20.4583	20.4669	20.4683	20.6461	20.5799	20.9044	20.9999	21.0112	20.888	21.26	20.8412	20.8355	20.5847	19.8168	19.6641	19.7006	19.6726
+	3.83652	1.24492	Q49A88	CCD14_HUMAN	CCDC14	Color2 [A=255, R=255, G=0, B=255]	9	4	+	+	anatomical structure development;developmental process	cell part;centrosome;intracellular non-membrane-bounded organelle;intracellular organelle;microtubule organizing center;organelle	+	siNT_siRBM39	61	8	6.36065	0	3.83652	0.00130667	1.24492	8.49395	17.6752	18.1442	17.8243	17.9573	16.8491	16.3638	16.7793	16.629	17.909	18.3378	17.9265	17.8058	16.8331	16.2093	15.8211	15.5327	17.8546	18.0702	17.6486	17.8647
	1.89577	0.25381	Q9NUL3	STAU2_HUMAN	STAU2	Color2 [A=255, R=169, G=169, B=169]	1	4		+	establishment of localization;transport	cell part;endoplasmic reticulum;intracellular membrane-bounded organelle;intracellular non-membrane-bounded organelle;intracellular organelle;macromolecular complex;membrane;nucleolus;organelle;protein complex	+	siNT_siRBM39	158	17	3.90182	4.85437e-05	1.89577	0.0236155	0.25381	3.50733	19.2629	19.505	19.4542	19.4561	19.289	19.1628	19.1606	19.0507	19.5564	19.7466	19.4112	19.4166	19.0972	19.0612	18.7046	18.7948	19.3059	19.4178	19.3729	19.1814
	0.383562	0.14482	P02649	APOE_HUMAN	APOE	Color2 [A=255, R=169, G=169, B=169]	1	4		+	aging;alcohol metabolic process;anatomical structure morphogenesis;biological regulation;biosynthetic process;catabolic process;cell communication;cell differentiation;cell-cell signaling;cellular component assembly;cellular component morphogenesis;cellular component organization;cellular homeostasis;cellular ion homeostasis;cellular lipid metabolic process;cellular localization;cellular membrane…	cell body;cell part;cell projection;cytoplasm;endoplasmic reticulum;endosome;extracellular matrix;extracellular organelle;extracellular region;extracellular space;Golgi apparatus;intracellular membrane-bounded organelle;intracellular organelle;lysosome;macromolecular complex;membrane;neuron projection;neuronal cell body;nuclear envelope;nucleus;organelle;plasma membrane;protein complex;vacuole;ve…			64	8	1.72555	0.00386003	0.383562	0.466091	0.14482	0.878502	17.8689	18.2055	18.1744	18.0402	18.3057	17.7695	17.9951	17.6394	18.1308	19.2375	18.5937	18.5273	18.9331	18.2865	18.2272	18.017	17.6998	18.0357	17.9709	17.6105
	0.546276	-0.105771	Q86U90	YRDC_HUMAN	YRDC	Color2 [A=255, R=169, G=169, B=169]	1	4		+	biological regulation;regulation of transport	cell part;intracellular membrane-bounded organelle;intracellular organelle;membrane;mitochondrion;organelle			82	10	2.63164	0.000491266	0.546276	0.331807	-0.105771	-1.17566	19.903	19.7562	19.6107	19.8592	19.9642	19.9348	19.9511	19.7021	19.2285	19.8927	19.1236	19.3567	19.0391	18.967	19.2564	19.8477	20.0239	20.0177	20.0611	20.0778
	0.325263	0.0779333	Q6Y1H2	HACD2_HUMAN	HACD2	Color2 [A=255, R=169, G=169, B=169]	1	4		+	biosynthetic process;cellular ketone metabolic process;cellular lipid metabolic process;cellular metabolic process;cellular process;cofactor metabolic process;glycerol ether metabolic process;lipid metabolic process;metabolic process;organic acid metabolic process;primary metabolic process;small molecule metabolic process	cell part;endoplasmic reticulum;intracellular membrane-bounded organelle;intracellular organelle;membrane;organelle			73	6	1.96011	0.00214696	0.325263	0.526958	0.0779333	0.765746	18.0445	17.9999	17.8796	18.3419	17.9281	18.0005	17.9703	18.0553	17.6245	19.0626	17.4229	17.8148	18.5864	17.9396	17.2514	17.9289	17.1866	16.9	16.743	16.9687
	0.556685	-0.0708485	P22314	UBA1_HUMAN	UBA1	Color2 [A=255, R=169, G=169, B=169]	1	4		+	catabolic process;cellular metabolic process;cellular process;macromolecule metabolic process;macromolecule modification;metabolic process;primary metabolic process;protein metabolic process;protein modification by small protein conjugation or removal;protein modification process;proteolysis;proteolysis involved in cellular protein catabolic process;response to DNA damage stimulus;response to sti…	cell part;cytoplasm;cytosol;extracellular organelle;intracellular membrane-bounded organelle;intracellular organelle;mitochondrion;nucleus;organelle;vesicle			578	43	2.99199	0.00023038	0.556685	0.324453	-0.0708485	-1.19401	21.3066	21.4442	21.485	21.5917	21.5276	21.5303	21.543	21.5099	21.6426	21.9424	21.4819	21.618	21.2935	21.3356	21.2221	21.1392	21.4064	21.4249	21.3887	21.3695
	0.132184	0.018579	Q9Y3T9	NOC2L_HUMAN	NOC2L	Color2 [A=255, R=169, G=169, B=169]	1	4		+	biological regulation;biosynthetic process;cell death;cellular component assembly;cellular component organization;cellular metabolic process;cellular nitrogen compound metabolic process;cellular process;chromatin organization;chromosome organization;death;establishment of localization;macromolecule metabolic process;metabolic process;nitrogen compound metabolic process;nuclear transport;nucleobas…	cell part;intracellular membrane-bounded organelle;intracellular non-membrane-bounded organelle;intracellular organelle;nucleolus;nucleoplasm;nucleus;organelle			209	21	1.83131	0.00292214	0.132184	0.777517	0.018579	0.350989	19.2201	19.4218	19.331	19.4159	19.3323	19.302	19.3945	19.2858	19.4361	19.565	19.4085	19.2242	19.7886	19.4854	19.3146	19.235	19.7384	19.7387	19.6776	19.6018
	0.135936	-0.0197277	O75152	ZC11A_HUMAN	ZC3H11A	Color2 [A=255, R=169, G=169, B=169]	1	4		+	establishment of localization;nuclear transport;nucleobase-containing compound transport;nucleocytoplasmic transport;transport				159	18	2.24673	0.00111607	0.135936	0.771767	-0.0197277	-0.359906	19.1617	19.2664	19.3001	19.2277	19.3156	19.1726	19.1884	19.3581	19.4901	19.4163	19.6219	19.3021	20.2417	19.7604	19.7048	19.3695	19.6449	19.6734	19.5194	19.4131
	1.05305	0.0945387	P11766	ADHX_HUMAN	ADH5	Color2 [A=255, R=169, G=169, B=169]	1	4		+	aging;alcohol metabolic process;biological regulation;catabolic process;cellular aldehyde metabolic process;cellular lipid metabolic process;cellular metabolic process;cellular process;developmental process;lipid metabolic process;macromolecule metabolic process;macromolecule modification;metabolic process;multicellular organismal process;peptidyl-amino acid modification;primary metabolic process…	cell part;extracellular organelle;intracellular membrane-bounded organelle;intracellular organelle;mitochondrion;nucleus;organelle;vesicle			145	11	6.47038	0	1.05305	0.115878	0.0945387	2.03132	20.0284	20.1989	20.0773	20.1265	20.0043	19.9839	19.9674	20.0973	20.1495	20.331	20.1605	20.3741	19.9581	20.1953	20.0604	19.9518	20.6355	20.5792	20.6096	20.5717
	2.85124	-0.198043	P13804	ETFA_HUMAN	ETFA	Color2 [A=255, R=169, G=169, B=169]	1	4		+	cellular metabolic process;cellular process;generation of precursor metabolites and energy;metabolic process;small molecule metabolic process	cell part;extracellular organelle;intracellular membrane-bounded organelle;intracellular organelle;mitochondrion;organelle;vesicle	+	siNT_siRBM39	163	13	2.72558	0.000407366	2.85124	0.00445977	-0.198043	-5.5785	20.3627	20.496	20.3469	20.4164	20.6105	20.6115	20.6219	20.5703	20.2071	20.6497	20.0757	20.3842	20.274	20.3007	20.1109	20.2549	20.5686	20.6264	20.6258	20.5846
	0.0300897	-0.00491905	Q9NUI1	DECR2_HUMAN	DECR2	Color2 [A=255, R=169, G=169, B=169]	1	4		+	biosynthetic process;cellular ketone metabolic process;cellular lipid metabolic process;cellular metabolic process;cellular process;lipid metabolic process;metabolic process;organic acid metabolic process;primary metabolic process;small molecule metabolic process	cell part;intracellular membrane-bounded organelle;intracellular organelle;membrane;microbody;organelle			110	13	3.9284	4.91884e-05	0.0300897	0.942055	-0.00491905	-0.0875785	19.9265	20.1598	19.9943	19.9953	20.0616	19.9803	19.9769	20.0767	20.2049	20.4805	20.1595	20.1994	20.1958	19.6783	19.6911	19.7926	19.6581	19.59	19.6357	19.4554
	0.759202	-0.273979	P14921	ETS1_HUMAN	ETS1	Color2 [A=255, R=169, G=169, B=169]	1	4		+	anatomical structure development;anatomical structure formation involved in morphogenesis;biological regulation;biosynthetic process;cell motility;cellular component movement;cellular component organization;cellular metabolic process;cellular nitrogen compound metabolic process;cellular process;developmental process;immune system process;locomotion;macromolecule metabolic process;metabolic proces…	cell part;cytoplasm;intracellular membrane-bounded organelle;intracellular organelle;macromolecular complex;nucleoplasm;nucleus;organelle;protein complex;transcription factor complex			45	3	2.74287	0.000398195	0.759202	0.21243	-0.273979	-1.54163	17.5409	17.5934	17.6421	18.1737	18.2853	17.9757	17.8041	17.9809	17.7526	17.8062	17.8724	18.0373	17.9308	17.7435	17.742	17.7682	18.4214	18.4102	18.3388	18.2001
	0.226289	-0.0359221	P10809	CH60_HUMAN	HSPD1	Color2 [A=255, R=169, G=169, B=169]	1	4		+	biological regulation;cell activation;cell proliferation;cellular component assembly;cellular component organization;cellular macromolecular complex assembly;cellular metabolic process;cellular nitrogen compound metabolic process;cellular process;cytokine production;DNA metabolic process;DNA recombination;immune system process;macromolecular complex assembly;macromolecule metabolic process;metabo…	cell part;cell surface;cytoplasm;cytoplasmic membrane-bounded vesicle;cytosol;endosome;extracellular organelle;extracellular space;intracellular membrane-bounded organelle;intracellular organelle;macromolecular complex;membrane;mitochondrion;organelle;plasma membrane;protein complex;receptor complex;vesicle			779	48	5.99196	0	0.226289	0.647524	-0.0359221	-0.562899	22.4303	22.5908	22.4808	22.6945	22.61	22.5114	22.6082	22.6105	22.5208	22.6617	22.2448	22.5568	22.3931	22.5606	22.3424	22.527	23.2075	23.1898	23.0991	23.1342
	0.528491	0.0630836	Q14974	IMB1_HUMAN	KPNB1	Color2 [A=255, R=169, G=169, B=169]	1	4		+	biological regulation;catabolic process;cell death;cellular component disassembly;cellular component organization;cellular metabolic process;cellular nitrogen compound metabolic process;cellular process;death;DNA metabolic process;establishment of localization;macromolecule metabolic process;metabolic process;nitrogen compound metabolic process;nuclear transport;nucleobase-containing compound met…	cell part;cytoplasm;cytosol;extracellular organelle;macromolecular complex;membrane;nuclear envelope;nuclear pore;nucleoplasm;organelle;protein complex;vesicle			491	32	5.04943	0	0.528491	0.343786	0.0630836	1.14414	21.0536	21.1347	21.065	21.2891	21.056	21.0739	21.0596	21.1006	21.1856	21.4621	20.9961	21.0675	21.0705	21.2222	21.2308	21.278	21.6802	21.703	21.6822	21.6717
	0.0691566	-0.0121412	Q99460	PSMD1_HUMAN	PSMD1	Color2 [A=255, R=169, G=169, B=169]	1	4		+	biological regulation;catabolic process;cell cycle;cell death;cellular metabolic process;cellular nitrogen compound metabolic process;cellular process;death;immune system process;macromolecule metabolic process;macromolecule modification;metabolic process;mitotic cell cycle;nitrogen compound metabolic process;primary metabolic process;protein metabolic process;protein modification by small protei…	cell part;cytosol;extracellular organelle;macromolecular complex;membrane;nucleoplasm;organelle;proteasome complex;protein complex;vesicle			325	28	2.58697	0.000521279	0.0691566	0.880665	-0.0121412	-0.193713	20.7857	20.9291	20.9221	21.0522	20.9096	20.8692	20.9432	21.0157	21.0588	21.1755	21.0213	20.9533	20.8095	20.6969	20.8603	20.6665	20.9737	21.0396	20.9287	20.979
	1.60858	-0.238734	Q9P2M7	CING_HUMAN	CGN	Color2 [A=255, R=169, G=169, B=169]	1	4		+	anatomical structure morphogenesis;biological regulation;cell junction organization;cell morphogenesis;cellular component assembly;cellular component morphogenesis;cellular component organization;cellular process;cytoskeleton organization;developmental process;organelle organization;response to stimulus;signal transduction	cell part;macromolecular complex;protein complex	+	siNT_siRBM39	332	37	9.21466	0	1.60858	0.03893	-0.238734	-2.98029	18.9538	19.131	19.2377	19.2513	19.3524	19.3465	19.3253	19.5045	19.7466	20.0267	19.7082	19.6135	19.4746	19.1922	19.0178	18.7409	17.6192	17.7541	17.5458	17.3965
	1.608	0.211498	Q9NR30	DDX21_HUMAN	DDX21	Color2 [A=255, R=169, G=169, B=169]	1	4		+	biosynthetic process;cell differentiation;cellular metabolic process;cellular nitrogen compound metabolic process;cellular process;developmental process;macromolecule metabolic process;metabolic process;multi-organism process;nitrogen compound metabolic process;nucleobase-containing compound metabolic process;primary metabolic process;response to biotic stimulus;response to chemical stimulus;resp…	cell part;cytoplasm;intracellular membrane-bounded organelle;intracellular non-membrane-bounded organelle;intracellular organelle;membrane;nucleolus;nucleoplasm;nucleus;organelle	+	siNT_siRBM39	535	42	7.13568	0	1.608	0.0389335	0.211498	2.97926	20.6361	20.7565	20.6822	20.922	20.6084	20.4879	20.5802	20.4744	20.7	20.9104	20.6726	20.6278	20.6998	20.78	20.6521	20.6482	21.2947	21.3478	21.2618	21.2731
	0.848119	-0.139706	Q9BUT1	BDH2_HUMAN	BDH2	Color2 [A=255, R=169, G=169, B=169]	1	4		+	biological regulation;biosynthetic process;catabolic process;cell differentiation;cellular ketone metabolic process;cellular lipid metabolic process;cellular metabolic process;cellular process;cofactor metabolic process;developmental process;heterocycle metabolic process;homeostatic process;lipid metabolic process;metabolic process;nitrogen compound metabolic process;organic acid metabolic proces…	cell part;cytoplasm;extracellular organelle;organelle;vesicle			45	5	4.41419	2.28426e-05	0.848119	0.175154	-0.139706	-1.69061	19.3045	19.4853	19.3176	19.4968	19.6671	19.3639	19.5453	19.5868	19.9937	20.2641	19.6096	19.7296	20.0121	19.8696	19.9769	19.3895	20.4233	20.4774	20.3245	20.3956
	1.45984	0.388958	Q8IZT6	ASPM_HUMAN	ASPM	Color2 [A=255, R=169, G=169, B=169]	1	4		+	anatomical structure development;biological regulation;cell division;cell motility;cellular component assembly;cellular component movement;cellular component organization;cellular process;cytoskeleton organization;developmental process;growth;locomotion;mitosis;multicellular organismal process;nuclear division;organelle assembly;organelle fission;organelle organization	cell part;cytoplasm;intracellular membrane-bounded organelle;intracellular non-membrane-bounded organelle;intracellular organelle;macromolecular complex;midbody;nucleus;organelle;protein complex			248	28	1.62699	0.00496818	1.45984	0.051182	0.388958	2.71905	18.8135	18.6744	18.4307	18.5166	18.2386	18.3693	18.383	17.8885	17.9666	18.4172	18.6371	18.353	18.3733	18.1504	18.3134	17.7714	17.9265	17.7751	18.1404	18.1722
	1.77094	-0.0984869	Q6P9B9	INT5_HUMAN	INTS5	Color2 [A=255, R=169, G=169, B=169]	1	4		+	cellular metabolic process;cellular nitrogen compound metabolic process;cellular process;macromolecule metabolic process;metabolic process;nitrogen compound metabolic process;nucleobase-containing compound metabolic process;primary metabolic process;RNA metabolic process;RNA processing	cell part;intracellular membrane-bounded organelle;intracellular organelle;macromolecular complex;membrane;nucleus;organelle;protein complex	+	siNT_siRBM39	118	14	1.58694	0.00552067	1.77094	0.0294351	-0.0984869	-3.27416	19.1857	19.2301	19.2521	19.2914	19.2998	19.3094	19.3575	19.3867	19.2603	19.3608	18.8804	19.2092	19.3331	18.6199	19.0678	18.8477	19.4805	19.3083	19.4362	19.347
	0.635673	-0.0881853	P13716	HEM2_HUMAN	ALAD	Color2 [A=255, R=169, G=169, B=169]	1	4		+	biosynthetic process;cellular aromatic compound metabolic process;cellular component assembly;cellular component organization;cellular metabolic process;cellular nitrogen compound metabolic process;cellular process;cofactor metabolic process;heterocycle metabolic process;macromolecular complex assembly;metabolic process;nitrogen compound metabolic process;pigment metabolic process;protein complex…	cell part;cytosol;extracellular organelle;intracellular membrane-bounded organelle;intracellular organelle;nucleus;organelle;vesicle			76	7	2.4451	0.000707226	0.635673	0.275162	-0.0881853	-1.33149	19.5255	19.8254	19.7409	19.7138	19.7588	19.8199	19.7529	19.8267	19.8039	19.6412	19.4527	19.783	17.4626	18.2792	19.127	19.3846	19.539	19.4622	19.4528	19.4167
	1.11421	-0.106141	Q13206	DDX10_HUMAN	DDX10	Color2 [A=255, R=169, G=169, B=169]	1	4		+	cellular metabolic process;cellular nitrogen compound metabolic process;cellular process;macromolecule metabolic process;metabolic process;nitrogen compound metabolic process;nucleobase-containing compound metabolic process;primary metabolic process;RNA metabolic process	cell part;cytoplasm;intracellular non-membrane-bounded organelle;intracellular organelle;nucleolus;organelle			265	25	1.84121	0.00284366	1.11421	0.102504	-0.106141	-2.13313	18.2524	18.2427	18.1342	18.3643	18.3951	18.3559	18.3153	18.3519	18.5277	18.4818	18.4833	18.285	19.0309	18.7668	18.4542	18.3681	18.5969	18.706	18.4963	18.5265
	2.93083	-0.504715	Q96KC2	ARL5B_HUMAN	ARL5B	Color2 [A=255, R=169, G=169, B=169]	1	4		+	biological regulation;cellular process;response to stimulus;signal transduction	cell part;intracellular	+	siNT_siRBM39	36	4	3.48398	8.55107e-05	2.93083	0.0041519	-0.504715	-5.77968	19.2564	19.4536	19.553	19.5245	19.7912	20.048	19.9635	20.0036	19.5224	19.5383	19.9249	19.5492	19.8811	19.8609	20.0434	19.5382	19.4265	19.3946	19.3883	19.2102
	2.87456	-0.605428	O75882	ATRN_HUMAN	ATRN	Color2 [A=255, R=169, G=169, B=169]	1	4		+	anatomical structure development;biological regulation;cellular process;developmental process;pigmentation;response to chemical stimulus;response to oxidative stress;response to stimulus;response to stress	cell part;cytoplasm;extracellular organelle;extracellular space;membrane;organelle;plasma membrane;vesicle	+	siNT_siRBM39	117	12	2.0356	0.00178725	2.87456	0.0043619	-0.605428	-5.6369	18.6248	18.8032	18.6045	19.0185	19.4575	19.3779	19.4034	19.2339	18.4388	18.7852	17.5813	18.2889	19.3948	18.4329	18.2151	18.9715	18.9432	18.6859	18.9289	18.7232
	0.313499	0.132804	Q96GX9	MTNB_HUMAN	APIP	Color2 [A=255, R=169, G=169, B=169]	1	4		+	amine metabolic process;biological regulation;biosynthetic process;cell death;cellular amino acid metabolic process;cellular ketone metabolic process;cellular metabolic compound salvage;cellular metabolic process;cellular nitrogen compound metabolic process;cellular process;cofactor metabolic process;death;heterocycle metabolic process;metabolic process;nitrogen compound metabolic process;nucleob…	cell part;cytoplasm			41	5	3.16831	0.000154795	0.313499	0.541537	0.132804	0.74246	19.5817	19.5971	19.2865	19.6111	19.4783	19.4832	19.6631	18.9206	19.1012	19.629	18.9271	18.527	19.8652	18.9621	18.6529	19.2821	20.3251	20.4479	20.4346	20.3113
	1.52664	-0.113924	Q6P2Q9	PRP8_HUMAN	PRPF8	Color2 [A=255, R=169, G=169, B=169]	1	4		+	cellular component assembly;cellular component organization;cellular macromolecular complex assembly;cellular metabolic process;cellular nitrogen compound metabolic process;cellular process;macromolecular complex assembly;macromolecule metabolic process;metabolic process;mRNA metabolic process;mRNA processing;nitrogen compound metabolic process;nucleobase-containing compound metabolic process;pri…	cell part;intracellular membrane-bounded organelle;intracellular organelle;macromolecular complex;membrane;nucleoplasm;nucleus;organelle;ribonucleoprotein complex;small nuclear ribonucleoprotein complex;spliceosomal complex	+	siNT_siRBM39	1197	107	1.5758	0.00567291	1.52664	0.0453705	-0.113924	-2.83552	20.1817	20.3157	20.2655	20.3326	20.3417	20.4196	20.4293	20.3605	20.3111	20.5382	20.1803	20.2633	20.2964	20.3026	20.2409	20.233	20.4426	20.4465	20.5022	20.4123
	2.48704	0.354897	Q8N8S7	ENAH_HUMAN	ENAH	Color2 [A=255, R=169, G=169, B=169]	1	4		+	anatomical structure formation involved in morphogenesis;biological regulation;cellular component organization;cellular process;cytoskeleton organization;developmental process;establishment of localization;immune system process;locomotion;organelle organization;response to chemical stimulus;response to external stimulus;response to stimulus;signal transduction;transport	cell part;cell projection;cytoplasm;cytosol;filopodium;membrane;plasma membrane;synapse	+	siNT_siRBM39	258	23	1.38584	0.00939139	2.48704	0.0082	0.354897	4.71999	19.5257	19.6733	19.6259	19.7714	19.3782	19.2425	19.3927	19.1634	19.4881	20.0721	19.3187	19.3778	19.2542	19.2673	19.2829	19.419	19.5405	19.5598	19.5009	19.4067
	0.613082	-0.0729828	Q9UKB1	FBW1B_HUMAN	FBXW11	Color2 [A=255, R=169, G=169, B=169]	1	4		+	biological regulation;catabolic process;cell cycle;cellular metabolic process;cellular process;immune system process;macromolecule metabolic process;macromolecule modification;metabolic process;mitotic cell cycle;phosphorus metabolic process;primary metabolic process;protein dephosphorylation;protein metabolic process;protein modification by small protein conjugation or removal;protein modificati…	cell part;centrosome;cytosol;intracellular membrane-bounded organelle;intracellular non-membrane-bounded organelle;intracellular organelle;macromolecular complex;microtubule organizing center;nucleus;organelle;protein complex;ubiquitin ligase complex			98	11	5.21602	0	0.613082	0.287433	-0.0729828	-1.29247	18.9333	19.1144	19.0812	19.1949	19.161	19.1169	19.1534	19.1844	19.3999	19.5514	19.3148	19.0619	19.7862	19.5475	19.6184	19.4793	19.7013	19.7155	19.8036	19.661
	1.6412	-0.111135	Q7L8L6	FAKD5_HUMAN	FASTKD5	Color2 [A=255, R=169, G=169, B=169]	1	4		+	cellular metabolic process;cellular process;cellular respiration;generation of precursor metabolites and energy;metabolic process	cell part;intracellular membrane-bounded organelle;intracellular organelle;mitochondrion;organelle	+	siNT_siRBM39	116	15	1.61153	0.00516495	1.6412	0.0371156	-0.111135	-3.03854	19.7459	19.8822	19.827	19.8451	19.9786	19.8995	19.9717	19.8949	19.7941	19.8231	19.9857	19.574	20.1387	19.9031	19.9125	19.8812	19.9742	20.014	20.1776	20.0336
	0.0613726	0.0150213	P09104	ENOG_HUMAN	ENO2	Color2 [A=255, R=169, G=169, B=169]	1	4		+	alcohol metabolic process;biosynthetic process;carbohydrate metabolic process;cellular metabolic process;cellular process;metabolic process;primary metabolic process;small molecule metabolic process	cell part;cytosol;extracellular organelle;extracellular space;macromolecular complex;membrane;organelle;photoreceptor inner segment;plasma membrane;protein complex;vesicle			166	14	2.85028	0.000313702	0.0613726	0.893771	0.0150213	0.173166	20.4334	20.5462	20.3861	20.5148	20.6592	20.4669	20.4143	20.28	20.5134	20.9343	20.4729	20.4515	20.3568	20.3279	20.3976	20.3143	20.0966	20.1783	20.1211	20.0152
	1.34171	-0.0723863	P00558	PGK1_HUMAN	PGK1	Color2 [A=255, R=169, G=169, B=169]	1	4		+	alcohol metabolic process;biosynthetic process;carbohydrate metabolic process;cell differentiation;cellular metabolic process;cellular process;developmental process;metabolic process;phosphorus metabolic process;primary metabolic process;small molecule metabolic process	cell part;cytosol;extracellular organelle;membrane;organelle;vesicle			460	30	3.68584	5.40541e-05	1.34171	0.0661206	-0.0723863	-2.51605	22.4234	22.5247	22.4603	22.5428	22.562	22.566	22.5395	22.5734	22.5577	22.8701	22.4476	22.6324	22.3775	22.2722	22.2372	22.2904	22.6517	22.7032	22.7026	22.6505
	0.778363	0.293648	Q71F56	MD13L_HUMAN	MED13L	Color2 [A=255, R=169, G=169, B=169]	1	4		+		cell part;macromolecular complex;protein complex			56	8	1.41579	0.00862995	0.778363	0.203416	0.293648	1.57386	18.1541	18.2168	18.3053	17.5583	17.5629	17.8808	17.8931	17.7232	17.8722	18.5032	18.1997	18.0622	19.4301	18.0161	18.0605	18.0596	18.5852	18.963	18.8823	18.4041
	0.372912	0.043395	P49768	PSN1_HUMAN	PSEN1	Color2 [A=255, R=169, G=169, B=169]	1	4		+	amine transport;amino acid transport;anatomical structure development;anatomical structure formation involved in morphogenesis;anatomical structure morphogenesis;behavior;biological adhesion;biological regulation;carbohydrate metabolic process;catabolic process;cell activation;cell adhesion;cell death;cell development;cell differentiation;cell motility;cell proliferation;cellular component assemb…	cell body;cell cortex;cell part;cell projection;cell surface;centrosome;endoplasmic reticulum;Golgi apparatus;intracellular membrane-bounded organelle;intracellular non-membrane-bounded organelle;intracellular organelle;kinetochore;macromolecular complex;membrane;microtubule organizing center;mitochondrion;neuron projection;neuronal cell body;organelle;plasma membrane;protein complex;site of pola…			53	4	3.67713	5.7242e-05	0.372912	0.477246	0.043395	0.85821	18.5377	18.4828	18.4885	18.3645	18.4934	18.4692	18.3959	18.3414	18.9257	18.9965	19.1022	18.729	19.5286	19.0301	19.1571	18.7488	18.6804	18.168	17.8383	17.9965
	0.477401	0.102614	Q9UMY1	NOL7_HUMAN	NOL7	Color2 [A=255, R=169, G=169, B=169]	1	4		+		cell part;intracellular membrane-bounded organelle;intracellular non-membrane-bounded organelle;intracellular organelle;mitochondrion;nucleolus;nucleus;organelle			80	7	1.41151	0.00873136	0.477401	0.381471	0.102614	1.05246	19.1045	19.3913	19.4047	19.3428	19.0428	19.2768	19.1607	19.3526	19.458	19.6277	19.379	19.4115	19.8187	19.6499	19.4543	18.8331	19.8122	19.7382	19.7608	19.6419
	1.55626	-0.139255	P22033	MUTA_HUMAN	MMUT	Color2 [A=255, R=169, G=169, B=169]	1	4		+	amine metabolic process;catabolic process;cellular amino acid metabolic process;cellular ketone metabolic process;cellular lipid metabolic process;cellular metabolic process;cellular nitrogen compound metabolic process;cellular process;cofactor metabolic process;developmental process;heterocycle metabolic process;lipid metabolic process;metabolic process;nitrogen compound metabolic process;organi…	cell part;intracellular membrane-bounded organelle;intracellular organelle;mitochondrion;organelle	+	siNT_siRBM39	174	19	7.37938	0	1.55626	0.0426145	-0.139255	-2.8876	19.2432	19.3821	19.4774	19.3707	19.5133	19.5065	19.4978	19.5128	19.5826	19.7447	19.6808	19.6806	20.2112	20.1463	19.9769	19.8421	19.2651	19.2836	19.2319	19.1594
	1.11703	0.672714	P49842	STK19_HUMAN	STK19	Color2 [A=255, R=169, G=169, B=169]	1	4		+	cellular metabolic process;cellular process;macromolecule metabolic process;macromolecule modification;metabolic process;phosphorus metabolic process;primary metabolic process;protein metabolic process;protein modification process;protein phosphorylation	cell part;intracellular membrane-bounded organelle;intracellular organelle;nucleus;organelle			41	5	1.49655	0.00695739	1.11703	0.101947	0.672714	2.13783	18.2427	17.4083	17.2495	17.4969	17.1486	17.1857	17.1179	16.2543	16.7956	16.2439	16.6376	17.4653	16.9754	16.6892	16.0592	16.9721	17.0291	17.2884	17.7947	17.7272
	0.283717	0.0461178	Q8NFQ8	TOIP2_HUMAN	TOR1AIP2	Color2 [A=255, R=169, G=169, B=169]	1	4		+	biological regulation;cellular component organization;cellular process;endoplasmic reticulum organization;organelle organization	cell part;cytoplasm;endoplasmic reticulum;intracellular membrane-bounded organelle;intracellular organelle;membrane;nucleus;organelle			215	17	2.1175	0.0014746	0.283717	0.574134	0.0461178	0.68259	19.0467	19.1733	19.0773	18.965	18.9041	18.9751	19.052	19.1468	19.244	19.2123	19.2819	19.1852	19.3817	19.1032	19.1004	18.8284	18.9288	18.8408	18.7403	18.8515
	0.518736	-0.25722	Q15125	EBP_HUMAN	EBP	Color2 [A=255, R=169, G=169, B=169]	1	4		+	alcohol metabolic process;anatomical structure development;biological regulation;biosynthetic process;cellular process;developmental process;drug transport;establishment of localization;lipid metabolic process;metabolic process;primary metabolic process;response to stimulus;signal transduction;small molecule metabolic process;transmembrane transport;transport	cell part;endoplasmic reticulum;intracellular membrane-bounded organelle;intracellular organelle;membrane;organelle			32	2	2.46586	0.000675013	0.518736	0.351049	-0.25722	-1.12677	16.7923	17.6395	17.5774	17.5067	17.9175	17.4155	17.7242	17.4876	18.8536	23.2286	19.9847	18.9538	20.6733	20.5883	19.9152	18.005	17.3373	17.5375	17.9807	17.4066
	3.07965	0.301862	P49916	DNLI3_HUMAN	LIG3	Color2 [A=255, R=169, G=169, B=169]	1	4		+	biological regulation;biosynthetic process;cell cycle;cell division;cellular component organization;cellular metabolic process;cellular nitrogen compound metabolic process;cellular process;DNA ligation;DNA metabolic process;DNA recombination;DNA repair;DNA replication;macromolecule metabolic process;metabolic process;mitochondrion organization;nitrogen compound metabolic process;nucleobase-contai…	cell part;intracellular membrane-bounded organelle;intracellular organelle;macromolecular complex;mitochondrion;nucleoplasm;nucleus;organelle;protein complex	+	siNT_siRBM39	270	29	6.13295	0	3.07965	0.00379268	0.301862	6.17023	18.9987	19.0532	19.0191	18.8917	18.6374	18.6456	18.6853	18.7869	19.1503	19.2818	19.3109	19.0587	18.761	18.8487	18.82	18.8152	19.1773	19.1005	19.1001	18.9977
	0.152738	0.0328922	P01024	CO3_HUMAN	C3	Color2 [A=255, R=169, G=169, B=169]	1	4		+	biological regulation;cellular ketone metabolic process;cellular lipid metabolic process;cellular metabolic process;cellular process;immune system process;lipid metabolic process;macromolecule metabolic process;metabolic process;organic acid metabolic process;primary metabolic process;protein metabolic process;regulation of protein modification process;regulation of transport;response to stimulus…	cell part;extracellular organelle;extracellular region;extracellular space;membrane;organelle;plasma membrane;vesicle			212	25	10.4411	0	0.152738	0.746726	0.0328922	0.3993	19.3523	19.4223	19.4063	19.6275	19.5761	19.4232	19.3312	19.3462	19.1425	19.0727	19.2691	19.2153	18.4826	17.966	18.3241	18.3184	17.8876	17.8263	17.8918	17.6819
	1.59447	0.268577	Q8NEY1	NAV1_HUMAN	NAV1	Color2 [A=255, R=169, G=169, B=169]	1	4		+	cell motility;cellular component movement;cellular component organization;cellular process;cytoskeleton organization;locomotion;organelle organization	cell part;cytoplasm;macromolecular complex;protein complex	+	siNT_siRBM39	238	24	3.71903	4.99554e-05	1.59447	0.0398922	0.268577	2.95521	17.8466	17.8495	17.9448	18.1419	17.8354	17.5516	17.6503	17.6711	17.8631	18.042	18.3721	17.8856	18.1823	16.1564	16.9326	17.6163	19.0631	19.1455	19.0881	19.1408
	3.00172	0.274683	P11310	ACADM_HUMAN	ACADM	Color2 [A=255, R=169, G=169, B=169]	1	4		+	amine metabolic process;biosynthetic process;catabolic process;cellular amino acid metabolic process;cellular ketone metabolic process;cellular lipid metabolic process;cellular metabolic process;cellular nitrogen compound metabolic process;cellular process;lipid metabolic process;metabolic process;nitrogen compound metabolic process;organic acid metabolic process;primary metabolic process;small m…	cell part;cell projection;extracellular organelle;intracellular membrane-bounded organelle;intracellular organelle;mitochondrion;neuron projection;nucleus;organelle;vesicle	+	siNT_siRBM39	179	17	2.15535	0.00135995	3.00172	0.00393496	0.274683	5.96331	20.1511	20.2661	20.2263	20.36	19.9865	20.0014	19.9847	19.9321	20.343	20.6864	20.2024	20.3541	20.1614	20.2103	20.0716	19.6954	20.1842	20.1286	20.1417	20.0851
	3.75601	0.530481	Q9NUW8	TYDP1_HUMAN	TDP1	Color2 [A=255, R=169, G=169, B=169]	1	4		+	cellular metabolic process;cellular nitrogen compound metabolic process;cellular process;DNA metabolic process;DNA repair;macromolecule metabolic process;metabolic process;nitrogen compound metabolic process;nucleobase-containing compound metabolic process;primary metabolic process;response to DNA damage stimulus;response to stimulus;response to stress	cell part;cytoplasm;intracellular membrane-bounded organelle;intracellular organelle;nucleus;organelle	+	siNT_siRBM39	90	12	7.94396	0	3.75601	0.00207317	0.530481	8.21659	19.168	19.2191	19.1933	19.2858	18.5486	18.8038	18.7644	18.6275	19.1763	19.2096	18.8389	19.0505	17.1866	17.2548	17.522	18.0192	19.1761	19.089	19.2391	19.0779
	0.645854	-0.120873	O94967	WDR47_HUMAN	WDR47	Color2 [A=255, R=169, G=169, B=169]	1	4		+	developmental process;multicellular organismal development;multicellular organismal process	cell part;cytoplasm;macromolecular complex;protein complex			143	13	2.96187	0.000244923	0.645854	0.270046	-0.120873	-1.349	18.0407	18.0913	18.0549	17.7853	17.9771	18.1845	18.0711	18.2231	18.1417	17.8137	18.2171	17.927	18.4203	18.3179	18.2917	18.2883	18.0035	17.7757	17.7146	17.7588
	3.29047	0.526484	P09884	DPOLA_HUMAN	POLA1	Color2 [A=255, R=169, G=169, B=169]	1	4		+	biological regulation;biosynthetic process;cell cycle;cell proliferation;cellular component organization;cellular metabolic process;cellular nitrogen compound metabolic process;cellular process;chromosome organization;DNA metabolic process;DNA recombination;DNA repair;DNA replication;homeostatic process;macromolecule metabolic process;metabolic process;mitotic cell cycle;nitrogen compound metabol…	cell part;cytoplasm;intracellular membrane-bounded organelle;intracellular non-membrane-bounded organelle;intracellular organelle;macromolecular complex;nuclear envelope;nucleolus;nucleoplasm;nucleus;organelle;protein complex	+	siNT_siRBM39	239	29	6.6267	0	3.29047	0.00258824	0.526484	6.75778	19.149	19.3346	19.2582	19.3086	18.8008	18.7076	18.8712	18.5648	19.3674	19.2548	19.3127	19.1287	18.6522	18.2486	18.1473	17.8928	19.3242	19.379	19.3456	19.3767
	2.54657	0.312166	O75955	FLOT1_HUMAN	FLOT1	Color2 [A=255, R=169, G=169, B=169]	1	4		+	anatomical structure morphogenesis;biological regulation;cellular component assembly;cellular component disassembly;cellular component morphogenesis;cellular component organization;cellular membrane organization;cellular process;developmental process;establishment of localization;extracellular matrix organization;extracellular structure organization;membrane organization;nucleobase-containing com…	cell part;cytoplasmic membrane-bounded vesicle;endosome;extracellular organelle;intracellular membrane-bounded organelle;intracellular organelle;macromolecular complex;membrane;microtubule organizing center;organelle;plasma membrane;protein complex;vesicle	+	siNT_siRBM39	262	24	7.23537	0	2.54657	0.00751186	0.312166	4.85378	20.2714	20.462	20.3341	20.5045	20.1822	20.059	20.0527	20.0294	20.5948	20.9358	20.5751	20.6686	19.8602	19.6961	19.5552	19.7651	20.2278	20.3151	20.3056	20.2288
	0.703192	-0.0919151	P02545	LMNA_HUMAN	LMNA	Color2 [A=255, R=169, G=169, B=169]	1	4		+	anatomical structure development;biological regulation;cell cycle;cell death;cell development;cellular component disassembly;cellular component organization;cellular localization;cellular membrane organization;cellular metabolic process;cellular process;cytoskeleton organization;death;developmental process;establishment of localization;establishment or maintenance of cell polarity;localization;ma…	cell part;cytoplasm;cytosol;intracellular membrane-bounded organelle;intracellular organelle;macromolecular complex;membrane;nuclear envelope;nucleoplasm;nucleus;organelle;protein complex			921	67	2.27018	0.00107664	0.703192	0.238384	-0.0919151	-1.44693	21.3615	21.5129	21.5319	21.6631	21.6242	21.5813	21.5879	21.6437	21.6887	21.9258	21.6086	21.3943	22.0189	21.9504	21.7409	21.7118	21.4204	21.5094	21.3827	21.4052
	1.87071	-0.153997	O60437	PEPL_HUMAN	PPL	Color2 [A=255, R=169, G=169, B=169]	1	4		+	developmental process	cell part;cytoskeleton;extracellular organelle;intracellular membrane-bounded organelle;intracellular non-membrane-bounded organelle;intracellular organelle;membrane;mitochondrion;nucleus;organelle;plasma membrane;vesicle	+	siNT_siRBM39	755	76	13.6027	0	1.87071	0.0249864	-0.153997	-3.45997	19.4074	19.4703	19.4063	19.5689	19.6244	19.6292	19.6616	19.5537	19.5597	19.7636	19.5076	19.3456	19.3228	19.0517	19.1675	19.0778	17.0134	17.1686	17.2873	17.0323
	0.423974	0.0539966	P05141	ADT2_HUMAN	SLC25A5	Color2 [A=255, R=169, G=169, B=169]	1	4		+	biological regulation;cellular metabolic process;cellular process;chromosome segregation;energy reserve metabolic process;establishment of localization;generation of precursor metabolites and energy;metabolic process;nucleobase-containing compound transport;regulation of transport;small molecule metabolic process;transmembrane transport;transport;viral reproduction	cell part;extracellular organelle;intracellular membrane-bounded organelle;intracellular non-membrane-bounded organelle;intracellular organelle;macromolecular complex;membrane;mitochondrion;nucleus;organelle;protein complex;vesicle			311	19	1.81409	0.00305501	0.423974	0.426876	0.0539966	0.954416	22.4859	22.5628	22.3482	22.4937	22.4709	22.3228	22.4659	22.415	22.3167	22.626	22.1641	22.4459	22.1243	22.254	22.3064	22.5228	22.6588	22.6313	22.736	22.6141
	0.394752	-0.0671434	P12236	ADT3_HUMAN	SLC25A6	Color2 [A=255, R=169, G=169, B=169]	1	4		+	biological regulation;cell death;cellular metabolic process;cellular process;death;energy reserve metabolic process;establishment of localization;generation of precursor metabolites and energy;interspecies interaction between organisms;macromolecule metabolic process;metabolic process;multi-organism process;nucleobase-containing compound transport;primary metabolic process;protein metabolic proce…	cell part;intracellular membrane-bounded organelle;intracellular organelle;macromolecular complex;membrane;mitochondrial inner membrane presequence translocase complex;mitochondrion;nucleus;organelle;protein complex			78	7	3.01111	0.00022788	0.394752	0.456055	-0.0671434	-0.899691	21.8752	21.7908	21.7478	21.9103	21.901	21.7338	21.9083	22.0496	21.6868	21.8129	21.5006	21.9297	20.9934	21.4409	21.4066	21.6429	21.9841	21.8853	21.9888	22.0836
	2.42494	0.230474	P08237	PFKAM_HUMAN	PFKM	Color2 [A=255, R=169, G=169, B=169]	1	4		+	alcohol metabolic process;biological regulation;carbohydrate metabolic process;catabolic process;cellular component assembly;cellular component organization;cellular homeostasis;cellular metabolic process;cellular process;generation of precursor metabolites and energy;homeostatic process;macromolecular complex assembly;metabolic process;phosphorus metabolic process;primary metabolic process;prote…	cell part;cytosol;extracellular organelle;macromolecular complex;organelle;protein complex;vesicle	+	siNT_siRBM39	216	20	4.27123	2.80047e-05	2.42494	0.00916641	0.230474	4.58294	20.3647	20.5135	20.4461	20.552	20.3139	20.1784	20.2493	20.2129	20.1534	20.8476	20.0456	20.2517	19.7141	19.7217	19.5822	19.7277	20.5436	20.4564	20.5041	20.3966
	0.572778	-0.0685763	Q14019	COTL1_HUMAN	COTL1	Color2 [A=255, R=169, G=169, B=169]	1	4		+	biosynthetic process;cellular alkene metabolic process;cellular ketone metabolic process;cellular lipid metabolic process;cellular metabolic process;cellular process;lipid metabolic process;metabolic process;multi-organism process;organic acid metabolic process;primary metabolic process;response to biotic stimulus;response to stimulus;response to stress;small molecule metabolic process	cell part;cytoplasm;cytoskeleton;extracellular organelle;intracellular non-membrane-bounded organelle;intracellular organelle;membrane;organelle;vesicle			161	12	1.90677	0.00243912	0.572778	0.313072	-0.0685763	-1.22227	21.1178	21.2848	21.1507	21.1725	21.2356	21.1724	21.2201	21.372	21.5437	21.3275	21.6788	21.4554	21.5898	21.523	21.541	21.1931	21.4003	21.4518	21.1947	21.3297
	0.422228	-0.0496554	Q8N163	CCAR2_HUMAN	CCAR2	Color2 [A=255, R=169, G=169, B=169]	1	4		+	biological regulation;cell cycle;cellular component organization;cellular metabolic process;cellular nitrogen compound metabolic process;cellular process;macromolecule metabolic process;metabolic process;mitochondrion organization;mRNA metabolic process;mRNA processing;nitrogen compound metabolic process;nucleobase-containing compound metabolic process;organelle fission;organelle organization;pri…	cell part;cytoplasm;intracellular membrane-bounded organelle;intracellular organelle;nucleoplasm;nucleus;organelle			261	22	3.04482	0.000211414	0.422228	0.428284	-0.0496554	-0.95117	20.2675	20.4813	20.4795	20.4433	20.4661	20.4355	20.4877	20.4809	20.5058	20.5453	20.3897	20.5507	20.6976	20.3927	20.3345	20.1113	20.8664	20.8261	20.9137	20.7517
	1.25673	-0.167523	Q9C0B1	FTO_HUMAN	FTO	Color2 [A=255, R=169, G=169, B=169]	1	4		+	anatomical structure development;biological regulation;cellular metabolic process;cellular nitrogen compound metabolic process;cellular process;developmental process;DNA metabolic process;DNA modification;homeostatic process;macromolecule metabolic process;macromolecule modification;metabolic process;multicellular organismal process;nitrogen compound metabolic process;nucleobase-containing compou…	cell part;intracellular membrane-bounded organelle;intracellular organelle;nucleus;organelle			161	18	1.58422	0.00555564	1.25673	0.0777816	-0.167523	-2.372	19.4497	19.7312	19.7112	19.6974	19.7773	19.7696	19.8446	19.8681	19.7617	19.7203	19.4987	19.7019	19.6595	19.8449	19.6917	19.5858	19.5794	19.451	19.5786	19.5766
	0.276165	0.0233469	P54136	SYRC_HUMAN	RARS1	Color2 [A=255, R=169, G=169, B=169]	1	4		+	amine metabolic process;cellular amino acid metabolic process;cellular ketone metabolic process;cellular metabolic process;cellular nitrogen compound metabolic process;cellular process;macromolecule metabolic process;metabolic process;nitrogen compound metabolic process;nucleobase-containing compound metabolic process;organic acid metabolic process;primary metabolic process;RNA metabolic process;…	cell part;cytoplasm;cytosol;extracellular organelle;intracellular membrane-bounded organelle;intracellular organelle;macromolecular complex;membrane;mitochondrion;nucleoplasm;organelle;protein complex;vesicle			493	37	4.2672	2.78584e-05	0.276165	0.584313	0.0233469	0.667185	21.0575	21.1665	21.1621	21.1916	21.1395	21.1078	21.1609	21.0762	20.8932	20.9639	20.659	20.8521	20.4083	20.6795	20.7667	20.9803	21.3023	21.3272	21.2813	21.2406
	0.732199	0.150562	P52758	RIDA_HUMAN	RIDA	Color2 [A=255, R=169, G=169, B=169]	1	4		+	biological regulation;regulation of translation	cell part;cytoplasm;extracellular organelle;intracellular membrane-bounded organelle;intracellular organelle;mitochondrion;nucleus;organelle;vesicle			38	4	4.45867	2.34375e-05	0.732199	0.224109	0.150562	1.49608	19.6978	20.0585	20.095	20.0325	19.8946	19.8287	19.8538	19.7046	19.8871	20.3991	19.8576	19.9917	19.7946	19.7554	19.5217	19.0023	20.7527	20.6556	20.7624	20.5976
	0.828456	-0.132127	Q9Y4E8	UBP15_HUMAN	USP15	Color2 [A=255, R=169, G=169, B=169]	1	4		+	biological regulation;catabolic process;cellular component organization;cellular metabolic process;cellular process;chromatin modification;chromatin organization;chromosome organization;histone modification;macromolecule metabolic process;macromolecule modification;metabolic process;organelle organization;phosphorus metabolic process;primary metabolic process;protein metabolic process;protein mod…	cell part;cytoplasm;intracellular membrane-bounded organelle;intracellular organelle;nucleus;organelle			256	30	2.93813	0.000263125	0.828456	0.183249	-0.132127	-1.65777	18.7165	18.8381	18.9923	19.0525	19.0771	19.0493	19.0372	18.9644	19.1207	19.2977	18.9132	18.7986	19.256	19.0902	19.0408	18.8935	19.3783	19.4634	19.4514	19.4191
	0.767062	-0.073915	P11940	PABP1_HUMAN	PABPC1	Color2 [A=255, R=169, G=169, B=169]	1	4		+	biological regulation;biosynthetic process;catabolic process;cellular metabolic process;cellular nitrogen compound metabolic process;cellular process;gene silencing;macromolecule metabolic process;metabolic process;mRNA metabolic process;mRNA processing;nitrogen compound metabolic process;nucleobase-containing compound metabolic process;primary metabolic process;protein metabolic process;regulati…	cell part;cytoplasm;cytosol;extracellular organelle;intracellular membrane-bounded organelle;intracellular non-membrane-bounded organelle;intracellular organelle;macromolecular complex;membrane;nucleus;organelle;ribonucleoprotein complex;spliceosomal complex;vesicle			520	31	1.85556	0.00276192	0.767062	0.208041	-0.073915	-1.55486	21.7306	21.9091	21.8723	21.9323	21.9205	21.962	21.9006	21.9568	21.9159	22.1633	21.7751	21.9044	21.865	21.957	21.9411	21.7359	22.1542	22.1131	22.1505	22.0601
	0.478845	-0.110541	Q6AI08	HEAT6_HUMAN	HEATR6	Color2 [A=255, R=169, G=169, B=169]	1	4		+					113	14	1.39915	0.00904388	0.478845	0.380641	-0.110541	-1.05507	17.3204	17.4715	17.4112	17.6151	17.6653	17.5988	17.6793	17.3169	17.6351	17.6113	17.5268	17.3487	18.2343	17.6324	17.2808	17.2208	17.984	18.1493	17.8545	18.0629
	1.52428	0.227096	Q8N653	LZTR1_HUMAN	LZTR1	Color2 [A=255, R=169, G=169, B=169]	1	4		+	anatomical structure morphogenesis;biological regulation;developmental process		+	siNT_siRBM39	126	12	3.90121	4.85201e-05	1.52428	0.0455581	0.227096	2.83139	18.4143	18.5187	18.6664	18.7531	18.3732	18.3987	18.3909	18.2814	18.5106	18.6143	18.1474	18.3305	18.5725	17.7512	17.8906	18.0571	18.9602	19.0464	19.0142	19.034
	0.146127	0.0251875	O00469	PLOD2_HUMAN	PLOD2	Color2 [A=255, R=169, G=169, B=169]	1	4		+	cellular component organization;cellular metabolic process;cellular process;extracellular matrix organization;extracellular structure organization;macromolecule metabolic process;macromolecule modification;metabolic process;primary metabolic process;protein metabolic process;protein modification process;response to chemical stimulus;response to stimulus;response to stress	cell part;endoplasmic reticulum;extracellular organelle;intracellular membrane-bounded organelle;intracellular organelle;membrane;organelle;vesicle			369	36	6.72596	0	0.146127	0.756666	0.0251875	0.383902	20.9861	21.18	21.078	21.2313	21.1846	21.0622	21.1137	21.0141	21.1375	21.3632	20.916	21.0197	20.3292	20.5653	20.5135	20.435	20.5091	20.5335	20.5473	20.4894
	0.257266	-0.0347409	Q9Y5A7	NUB1_HUMAN	NUB1	Color2 [A=255, R=169, G=169, B=169]	1	4		+	biological regulation;catabolic process;cellular metabolic process;cellular process;macromolecule metabolic process;macromolecule modification;metabolic process;primary metabolic process;protein metabolic process;protein modification by small protein conjugation or removal;protein modification process;proteolysis;proteolysis involved in cellular protein catabolic process;response to chemical stim…	cell part;cytoplasm;intracellular membrane-bounded organelle;intracellular non-membrane-bounded organelle;intracellular organelle;nucleolus;nucleus;organelle			103	10	1.66991	0.00445852	0.257266	0.608803	-0.0347409	-0.628211	18.9384	18.9739	18.9114	18.8553	18.9737	18.8294	18.946	19.0689	19.3218	18.8872	19.4112	19.1516	19.4577	19.2903	19.2284	19.0009	19.2837	19.2611	19.0542	19.1307
	0.156181	-0.0334673	A0FGR8	ESYT2_HUMAN	ESYT2	Color2 [A=255, R=169, G=169, B=169]	1	4		+	cellular component organization;cellular membrane organization;cellular process;endocytosis;establishment of localization;lipid transport;membrane invagination;membrane organization;transport;vesicle-mediated transport	cell part;membrane			266	27	3.04421	0.000211345	0.156181	0.741734	-0.0334673	-0.407271	19.8944	20.073	20.1177	20.2563	20.1354	20.1829	20.1356	20.0213	20.1328	20.6663	19.8754	20.1191	20.1421	20.1697	19.8645	20.1578	19.4927	19.5713	19.6058	19.5138
	4.2956	0.549196	Q96T76	MMS19_HUMAN	MMS19	Color2 [A=255, R=169, G=169, B=169]	1	4		+	biological regulation;biosynthetic process;cellular metabolic process;cellular nitrogen compound metabolic process;cellular process;chromosome segregation;cofactor metabolic process;DNA metabolic process;DNA repair;macromolecule metabolic process;metabolic process;nitrogen compound metabolic process;nucleobase-containing compound metabolic process;primary metabolic process;response to chemical st…	cell part;cytoplasm;intracellular membrane-bounded organelle;intracellular non-membrane-bounded organelle;intracellular organelle;macromolecular complex;membrane;nucleoplasm;nucleus;organelle;protein complex;transcription factor complex	+	siNT_siRBM39	230	24	9.73303	0	4.2956	0.00220225	0.549196	10.2384	19.7262	19.8823	19.7395	19.8391	19.3	19.1547	19.3176	19.2179	19.4181	19.3812	19.4865	19.5317	18.4152	18.3166	18.1685	18.7735	20.0251	20.065	20.096	20.15
	0.28424	-0.0775065	Q9H9P8	L2HDH_HUMAN	L2HGDH	Color2 [A=255, R=169, G=169, B=169]	1	4		+	cellular ketone metabolic process;cellular metabolic process;cellular process;macromolecule metabolic process;metabolic process;organic acid metabolic process;primary metabolic process;protein metabolic process;small molecule metabolic process	cell part;intracellular membrane-bounded organelle;intracellular organelle;membrane;mitochondrion;organelle			142	16	5.62671	0	0.28424	0.573468	-0.0775065	-0.683654	19.3461	19.1765	19.1564	19.2923	19.4213	19.3625	19.4801	19.0174	19.2436	19.253	19.1215	19.0305	19.8765	19.6661	19.6481	19.5882	18.502	18.7393	18.7946	18.852
	0.680455	-0.07412	P00533	EGFR_HUMAN	EGFR	Color2 [A=255, R=169, G=169, B=169]	1	4		+	anatomical structure development;anatomical structure morphogenesis;behavior;biological adhesion;biological regulation;biosynthetic process;cell activation;cell adhesion;cell motility;cell proliferation;cellular component movement;cellular lipid metabolic process;cellular localization;cellular metabolic process;cellular process;developmental process;homeostatic process;immune system process;lipid…	cell part;cell surface;cytoplasm;cytoplasmic membrane-bounded vesicle;endosome;extracellular space;intracellular membrane-bounded organelle;intracellular organelle;macromolecular complex;membrane;nucleus;organelle;plasma membrane;protein complex;receptor complex;vesicle			387	31	4.54388	1.64609e-05	0.680455	0.250694	-0.07412	-1.40823	19.57	19.6834	19.6573	19.7771	19.7603	19.6597	19.8065	19.7578	19.8163	19.9955	19.6333	19.6804	19.5853	19.7089	19.5292	19.6385	19.2938	19.3341	19.2928	19.3279
	1.33908	0.151567	Q9NZM1	MYOF_HUMAN	MYOF	Color2 [A=255, R=169, G=169, B=169]	1	4		+	anatomical structure formation involved in morphogenesis;biological regulation;blood circulation;cellular component organization;cellular membrane organization;cellular process;circulatory system process;developmental process;membrane organization;multicellular organismal process;muscle contraction;plasma membrane organization;response to abiotic stimulus;response to heat;response to stimulus;res…	cell part;extracellular organelle;intracellular membrane-bounded organelle;intracellular organelle;membrane;nuclear envelope;organelle;plasma membrane;vesicle			1174	101	3.80601	4.84623e-05	1.33908	0.0661499	0.151567	2.51157	20.3373	20.5216	20.5248	20.6251	20.3454	20.361	20.3617	20.3344	20.7491	21.1261	20.5742	20.7329	20.3291	20.2566	20.1671	20.0856	20.5158	20.5449	20.5544	20.491
	0.901495	-0.10353	Q99536	VAT1_HUMAN	VAT1	Color2 [A=255, R=169, G=169, B=169]	1	4		+	biological regulation;regulation of organelle organization	cell part;extracellular organelle;membrane;organelle;vesicle			240	20	1.7025	0.00410195	0.901495	0.157943	-0.10353	-1.77952	20.8879	21.0951	21.0491	21.0984	21.1243	21.0548	21.1762	21.1892	21.071	21.3417	20.6731	21.1306	21.4196	21.3695	21.0644	21.0276	21.39	21.4682	21.507	21.4075
	0.17009	-0.0354934	P32121	ARRB2_HUMAN	ARRB2	Color2 [A=255, R=169, G=169, B=169]	1	4		+	anatomical structure development;behavior;biological regulation;biosynthetic process;catabolic process;cell activation;cell motility;cellular component movement;cellular component organization;cellular membrane organization;cellular metabolic process;cellular nitrogen compound metabolic process;cellular process;coagulation;detection of stimulus;developmental process;endocytosis;establishment of l…	cell part;cell projection;cytoplasm;cytoplasmic membrane-bounded vesicle;cytosol;intracellular membrane-bounded organelle;intracellular organelle;membrane;neuron projection;nucleus;organelle;plasma membrane;vesicle			184	17	4.54314	1.64496e-05	0.17009	0.722351	-0.0354934	-0.439126	19.1613	19.4525	19.4775	19.5092	19.4579	19.4237	19.4335	19.4274	19.6122	19.4251	19.1317	19.5456	18.8898	18.9257	18.7944	19.0216	19.6149	19.7163	19.4978	19.6199
	1.61529	0.20215	Q96GQ7	DDX27_HUMAN	DDX27	Color2 [A=255, R=169, G=169, B=169]	1	4		+	cellular metabolic process;cellular nitrogen compound metabolic process;cellular process;macromolecule metabolic process;metabolic process;nitrogen compound metabolic process;nucleobase-containing compound metabolic process;primary metabolic process;RNA metabolic process	cell part;cytoplasm;intracellular non-membrane-bounded organelle;intracellular organelle;nucleolus;organelle	+	siNT_siRBM39	265	28	3.07731	0.000189163	1.61529	0.0385364	0.20215	2.99224	20.1473	20.3942	20.3144	20.4486	20.1464	20.0823	20.1164	20.1508	20.5053	20.5953	20.4195	20.2521	20.502	20.6199	20.5055	20.366	20.5153	20.5216	20.4135	20.4052
	0.994126	0.120369	Q8NHP8	PLBL2_HUMAN	PLBD2	Color2 [A=255, R=169, G=169, B=169]	1	4		+	catabolic process;lipid metabolic process;metabolic process;primary metabolic process	cell part;extracellular organelle;organelle;vesicle			68	8	6.90736	0	0.994126	0.130974	0.120369	1.93343	20.2752	20.2828	20.4018	20.45	20.2391	20.2982	20.2867	20.1043	19.8511	19.7985	19.4506	19.6094	19.4107	19.1453	19.279	19.6064	20.2344	20.2687	20.4936	20.2129
	2.78392	0.506908	Q15004	PAF15_HUMAN	PCLAF	Color2 [A=255, R=169, G=169, B=169]	1	4		+	biological regulation;biosynthetic process;cellular component organization;cellular metabolic process;cellular nitrogen compound metabolic process;cellular process;DNA metabolic process;DNA repair;DNA replication;macromolecule metabolic process;metabolic process;microtubule organizing center organization;nitrogen compound metabolic process;nucleobase-containing compound metabolic process;organell…	cell part;cytoplasm;intracellular membrane-bounded organelle;intracellular organelle;nucleoplasm;nucleus;organelle	+	siNT_siRBM39	103	8	4.86448	6.4e-06	2.78392	0.00521627	0.506908	5.41231	18.5005	18.8729	18.6404	18.7162	18.138	18.0476	18.2855	18.2313	19.1391	18.9	18.6156	18.7102	18.2168	17.4119	17.5466	17.1944	17.8517	18.1053	17.8204	17.9488
	0.740202	0.0639305	P61247	RS3A_HUMAN	RPS3A	Color2 [A=255, R=169, G=169, B=169]	1	4		+	biological regulation;biosynthetic process;catabolic process;cell differentiation;cellular component disassembly;cellular component organization;cellular metabolic process;cellular nitrogen compound metabolic process;cellular process;cytoplasmic translation;developmental process;establishment of localization;macromolecule metabolic process;metabolic process;mRNA metabolic process;nitrogen compoun…	cell part;cytoplasm;cytosol;extracellular organelle;intracellular membrane-bounded organelle;intracellular non-membrane-bounded organelle;intracellular organelle;macromolecular complex;nucleolus;nucleus;organelle;ribonucleoprotein complex;small ribosomal subunit;vesicle			371	23	3.09253	0.000183802	0.740202	0.220719	0.0639305	1.5096	21.2596	21.4051	21.3074	21.3244	21.2723	21.1771	21.2738	21.3175	21.3113	21.3248	21.3696	21.2532	21.5137	21.4049	21.2827	21.157	21.5927	21.623	21.5625	21.525
	1.00553	0.0660791	P49368	TCPG_HUMAN	CCT3	Color2 [A=255, R=169, G=169, B=169]	1	4		+	cell recognition;cellular component assembly;cellular component organization;cellular metabolic process;cellular process;macromolecule metabolic process;metabolic process;primary metabolic process;protein folding;protein metabolic process	cell body;cell part;cytoplasm;cytoskeleton;cytosol;extracellular organelle;intracellular non-membrane-bounded organelle;intracellular organelle;macromolecular complex;membrane;organelle;plasma membrane;protein complex;vesicle			416	35	4.37941	2.23187e-05	1.00553	0.128153	0.0660791	1.95236	21.1497	21.2289	21.1977	21.2547	21.1327	21.0788	21.2001	21.1552	21.1219	21.3937	20.9452	21.0028	21.0414	21.0291	21.0213	21.1669	21.5262	21.5638	21.6141	21.5098
	0.650836	-0.0949507	P00491	PNPH_HUMAN	PNP	Color2 [A=255, R=169, G=169, B=169]	1	4		+	biological regulation;biosynthetic process;catabolic process;cellular aromatic compound metabolic process;cellular metabolic compound salvage;cellular metabolic process;cellular nitrogen compound metabolic process;cellular process;cofactor metabolic process;establishment of localization;heterocycle metabolic process;immune system process;metabolic process;nitrogen compound metabolic process;nucle…	cell part;cytoplasm;cytoskeleton;cytosol;extracellular organelle;intracellular;intracellular non-membrane-bounded organelle;intracellular organelle;organelle;vesicle			181	17	1.79578	0.00321336	0.650836	0.267656	-0.0949507	-1.35756	22.3511	22.4254	22.3691	22.4177	22.5174	22.5337	22.6014	22.2907	21.5129	22.117	21.3499	21.7005	18.8169	20.7207	21.4223	22.2358	22.0575	22.2469	22.4141	22.2773
	0.760273	0.0726399	P23396	RS3_HUMAN	RPS3	Color2 [A=255, R=169, G=169, B=169]	1	4		+	biological regulation;biosynthetic process;catabolic process;cell death;cell division;cellular component disassembly;cellular component organization;cellular metabolic process;cellular nitrogen compound metabolic process;cellular process;cytoplasmic translation;death;DNA metabolic process;DNA repair;establishment of localization;macromolecule metabolic process;metabolic process;mitosis;mRNA metab…	cell part;cytoplasm;cytosol;extracellular organelle;intracellular membrane-bounded organelle;intracellular non-membrane-bounded organelle;intracellular organelle;macromolecular complex;membrane;nucleolus;nucleus;organelle;ribonucleoprotein complex;small ribosomal subunit;vesicle			309	22	4.52268	1.88299e-05	0.760273	0.211903	0.0726399	1.54343	22.4495	22.6208	22.4669	22.5262	22.5113	22.4189	22.4565	22.3862	22.4344	22.5939	22.2028	22.4534	21.8268	22.0884	22.1578	22.3124	22.7903	22.7964	22.804	22.7471
	0.719032	-0.0966606	Q9H8Y8	GORS2_HUMAN	GORASP2	Color2 [A=255, R=169, G=169, B=169]	1	4		+	cell cycle;cellular component organization;cellular process;mitotic cell cycle;organelle organization	cell part;Golgi apparatus;intracellular membrane-bounded organelle;intracellular organelle;membrane;organelle			55	5	1.84956	0.00280639	0.719032	0.231014	-0.0966606	-1.4738	20.1474	20.4023	20.2813	20.3302	20.304	20.4235	20.4722	20.3482	20.0616	20.7942	19.9839	20.0938	20.142	20.1149	20.0286	20.1612	20.5382	20.6307	20.7303	20.614
	0.726103	-0.101804	Q9NZJ4	SACS_HUMAN	SACS	Color2 [A=255, R=169, G=169, B=169]	1	4		+	biological regulation;cellular metabolic process;cellular process;macromolecule metabolic process;metabolic process;primary metabolic process;protein folding;protein metabolic process	cell part;cell projection;cytoplasm;intracellular membrane-bounded organelle;intracellular organelle;mitochondrion;neuron projection;nucleus;organelle			329	38	3.72716	5.02017e-05	0.726103	0.226931	-0.101804	-1.48577	18.2296	18.1322	18.225	18.1888	18.193	18.4456	18.362	18.1823	17.8865	17.5329	18.0446	17.9431	18.0317	18.0295	18.1695	18.1574	18.3514	18.3438	18.5029	18.4791
	0.640174	0.101907	Q9BYX2	TBD2A_HUMAN	TBC1D2	Color2 [A=255, R=169, G=169, B=169]	1	4		+	biological regulation	cell part;cytoplasmic membrane-bounded vesicle;intracellular membrane-bounded organelle;intracellular organelle;organelle;vesicle			121	16	6.70295	0	0.640174	0.272858	0.101907	1.33923	19.1837	19.2127	19.0457	19.1779	18.941	19.2236	19.0929	18.955	19.186	19.1034	18.9298	19.1409	17.971	17.8381	18.3504	18.3455	19.0204	18.9747	19.0454	18.9836
	2.74245	0.290017	Q9H8V3	ECT2_HUMAN	ECT2	Color2 [A=255, R=169, G=169, B=169]	1	4		+	anatomical structure morphogenesis;biological regulation;cell junction organization;cell morphogenesis;cellular component assembly;cellular component morphogenesis;cellular component organization;cellular process;cytokinesis;developmental process;establishment of localization;macromolecular complex assembly;protein complex assembly;protein transport;regulation of organelle organization;regulation…	cell part;cytoplasm;cytosol;intracellular membrane-bounded organelle;intracellular non-membrane-bounded organelle;intracellular organelle;macromolecular complex;membrane;midbody;nucleus;organelle;protein complex	+	siNT_siRBM39	353	29	2.46607	0.000673347	2.74245	0.00534433	0.290017	5.31171	19.0857	18.946	19.0515	19.1226	18.8071	18.8075	18.7863	18.6448	19.0859	19.155	19.3107	18.9896	19.3325	19.0853	19.0557	18.5918	18.6037	18.7124	18.678	18.6735
	0.855561	-0.0938373	Q9Y657	SPIN1_HUMAN	SPIN1	Color2 [A=255, R=169, G=169, B=169]	1	4		+	biological regulation;biosynthetic process;cell cycle;cellular component organization;cellular metabolic process;cellular nitrogen compound metabolic process;cellular process;chromatin modification;chromatin organization;chromosome organization;developmental process;macromolecule metabolic process;meiotic cell cycle;metabolic process;multicellular organismal development;multicellular organismal p…	cell part;intracellular membrane-bounded organelle;intracellular non-membrane-bounded organelle;intracellular organelle;nucleolus;nucleus;organelle			150	12	3.76484	4.91803e-05	0.855561	0.172293	-0.0938373	-1.70302	18.7597	18.7273	18.5944	18.6466	18.713	18.7422	18.7545	18.8937	18.9624	18.8876	18.8336	18.8887	19.6736	19.3137	19.2043	19.0527	19.206	18.9846	18.9256	18.923
	0.207613	0.0196624	Q7Z2K8	GRIN1_HUMAN	GPRIN1	Color2 [A=255, R=169, G=169, B=169]	1	4		+	cellular component organization;cellular process	cell part;membrane;plasma membrane;site of polarized growth			113	15	5.13148	0	0.207613	0.672438	0.0196624	0.522578	17.7169	17.8001	17.727	17.7536	17.7564	17.6422	17.724	17.7964	18.4527	18.4356	18.3936	18.0659	19.1488	18.5755	18.4957	18.2144	17.639	17.6512	17.5832	17.5538
	2.29436	0.0920787	O60566	BUB1B_HUMAN	BUB1B	Color2 [A=255, R=169, G=169, B=169]	1	4		+	biological regulation;catabolic process;cell cycle;cell death;cell division;cell proliferation;cellular component organization;cellular localization;cellular metabolic process;cellular process;death;localization;macromolecule metabolic process;metabolic process;mitosis;mitotic cell cycle;nuclear division;organelle fission;organelle organization;primary metabolic process;protein metabolic process;…	cell part;cytoplasm;cytosol;intracellular non-membrane-bounded organelle;intracellular organelle;kinetochore;macromolecular complex;microtubule organizing center;organelle;protein complex;ubiquitin ligase complex	+	siNT_siRBM39	303	33	6.18229	0	2.29436	0.0127366	0.0920787	4.30277	19.2898	19.3778	19.297	19.2987	19.2138	19.2157	19.2339	19.2315	19.3724	19.8243	19.4041	19.2649	19.8408	19.7649	19.6979	19.4524	18.6181	18.7417	18.7512	18.6628
	1.70414	0.187876	P42892	ECE1_HUMAN	ECE1	Color2 [A=255, R=169, G=169, B=169]	1	4		+	anatomical structure development;anatomical structure morphogenesis;biological regulation;catabolic process;cellular metabolic process;cellular process;developmental process;endocrine process;hormone metabolic process;macromolecule metabolic process;metabolic process;multicellular organismal process;peptide metabolic process;primary metabolic process;protein maturation;protein metabolic process	cell part;cytoplasmic membrane-bounded vesicle;endosome;extracellular organelle;intracellular membrane-bounded organelle;intracellular organelle;membrane;organelle;plasma membrane;vesicle	+	siNT_siRBM39	192	20	2.35722	0.000856868	1.70414	0.0331779	0.187876	3.15204	20.7567	20.9526	20.929	20.8849	20.6678	20.7666	20.7476	20.5896	20.32	20.7182	19.9616	20.1431	20.7401	19.8604	19.4509	20.2236	19.9917	20.1251	20.2069	20.1929
	1.59135	-0.230592	Q6NYC1	JMJD6_HUMAN	JMJD6	Color2 [A=255, R=169, G=169, B=169]	1	4		+	anatomical structure development;anatomical structure formation involved in morphogenesis;biological regulation;biosynthetic process;cell activation;cell development;cell differentiation;cell recognition;cellular component organization;cellular metabolic process;cellular nitrogen compound metabolic process;cellular process;chromatin modification;chromatin organization;chromosome organization;deve…	cell part;intracellular membrane-bounded organelle;intracellular non-membrane-bounded organelle;intracellular organelle;membrane;nucleolus;nucleoplasm;nucleus;organelle;plasma membrane	+	siNT_siRBM39	98	8	4.3098	2.38237e-05	1.59135	0.0399644	-0.230592	-2.94966	19.4569	19.5256	19.5413	19.8052	19.8332	19.7824	19.7891	19.8467	19.2345	19.3011	19.2403	18.9324	19.1112	19.6238	18.9029	19.7396	20.0234	20.2162	20.3309	20.3541
[truncated: 5,510 more rows]

## Sheet: DMSO vs. Indisulam
Significant	-log(P-value)	Difference	Protein.Group	Protein.Names	Genes	Symbol color	Symbol type	Symbol size	Show label	ANOVA Significant	GOBP slim name	GOCC slim name	Student's T-test Significant DMSO_Indi	Student's T-test significant	n_fragments	n_peptides	-log ANOVA P value	ANOVA q-value	-Log Student's T-test p-value DMSO_Indi	Student's T-test q-value DMSO_Indi	Student's T-test Difference DMSO_Indi	Student's T-test Test statistic DMSO_Indi	siNT_1	siNT_2	siNT_3	siNT_4	siRBM39_1	siRBM39_2	siRBM39_3	siRBM39_4	DMSO_1	DMSO_2	DMSO_3	DMSO_4	Indi_1	Indi_2	Indi_3	Indi_4	IRF3_1	IRF3_2	IRF3_3	IRF3_4
[truncated: 6,058 more rows]

## Sheet: Innate immune factors
-log(P-value)	Difference	Genes
3.63283	-1.79785	TYK2
4.11453	-1.12188	DDX58
4.34174	-2.04645	MST1R
5.46143	-1.8118	MX1
3.65627	-1.12527	TRIM27
[truncated: 37 more rows]
