# Supplementary material for: RBM39 shapes innate immunity by controlling the expression of key factors of the interferon response
Source: Front Immunol. 2025 Apr 22;16:1568056. doi: 10.3389/fimmu.2025.1568056 (PMC12054253; doi:10.3389/fimmu.2025.1568056)
Supplement: Supplementary file 4 [file Table3.xlsx]

## Sheet: siRBM39 vs. siNT
gene	symbol	alias	genename	mean_siNT	mean_siRBM39	log2FoldChange	pvalue	padj
ENSG00000000003	TSPAN6	T245	tetraspanin 6	8757.33	5915.33	-0.563962	6.77138e-18	5.93725e-17
ENSG00000000419	DPM1	CDGIE	dolichyl-phosphate mannosyltransferase subunit 1, catalytic	2283	2830.33	0.215065	0.0112745	0.0226308
ENSG00000000457	SCYL3	PACE-1	SCY1 like pseudokinase 3	1056.33	1143.67	0.0293303	0.737709	0.802658
ENSG00000000460	C1orf112	C1orf112	chromosome 1 open reading frame 112	3941.16	3220	-0.2066	0.0014567	0.00349052
ENSG00000000971	CFH	AHUS1	complement factor H	6035.46	2507.64	-1.22662	6.0063e-39	1.36128e-37
ENSG00000001036	FUCA2	dJ20N2.5	alpha-L-fucosidase 2	7696.33	8904	0.0926841	0.167847	0.244092
ENSG00000001084	GCLC	GCL	glutamate-cysteine ligase catalytic subunit	2545.52	3296.51	0.309155	2.9942e-06	1.03208e-05
ENSG00000001167	NFYA	CBF-A	nuclear transcription factor Y subunit alpha	3735.33	5020.33	0.334364	2.03378e-08	8.78134e-08
ENSG00000001460	STPG1	C1orf201	sperm tail PG-rich repeat containing 1	453.333	378	-0.362972	0.0047624	0.0103383
ENSG00000001461	NIPAL3	DJ462O23.2	NIPA like domain containing 3	2666.33	2899	-0.0334801	0.573605	0.663819
ENSG00000001497	LAS1L	Las1	LAS1 like ribosome biogenesis factor	7494.16	3432	-1.31082	2.59102e-113	4.39634e-111
ENSG00000001561	ENPP4	NPP4	ectonucleotide pyrophosphatase/phosphodiesterase 4	1395.67	2890.33	0.983867	1.53766e-22	1.76802e-21
ENSG00000001617	SEMA3F	SEMA-IV	semaphorin 3F	2037.67	974.333	-1.26476	1.88229e-30	3.09616e-29
ENSG00000001626	CFTR	ABC35	CF transmembrane conductance regulator	812	404	-1.73235	2.08494e-35	4.13346e-34
ENSG00000001629	ANKIB1	ANKIB1	ankyrin repeat and IBR domain containing 1	6610.33	7381.33	0.00722425	0.946337	0.961811
ENSG00000001630	CYP51A1	CP51	cytochrome P450 family 51 subfamily A member 1	14959.8	18388.5	0.177466	0.00959688	0.0195678
ENSG00000001631	KRIT1	CAM	KRIT1 ankyrin repeat containing	1366.12	1121.04	-0.398816	7.33423e-06	2.41154e-05
ENSG00000002016	RAD52	RAD52	RAD52 homolog, DNA repair protein	259.32	163.336	-0.676066	0.00158443	0.00376878
ENSG00000002079				11.3333	11.3333	-0.120064	0.876808	0.910353
ENSG00000002330	BAD	BBC2	BCL2 associated agonist of cell death	1893.33	1823.33	-0.223803	0.00993116	0.0201947
ENSG00000002549	LAP3	HEL-S-106	leucine aminopeptidase 3	3337	2117.33	-0.783278	1.19075e-33	2.22486e-32
ENSG00000002586	CD99	HBA71	CD99 molecule (Xg blood group)	8216	11570.7	0.360623	2.8528e-11	1.57796e-10
ENSG00000002746	HECW1	NEDL1	HECT, C2 and WW domain containing E3 ubiquitin protein ligase 1	531	291.333	-0.704723	4.65268e-08	1.94773e-07
ENSG00000002822	MAD1L1	MAD1	mitotic arrest deficient 1 like 1	2556.33	2239.08	-0.260875	0.0167791	0.0323722
ENSG00000002834	LASP1	Lasp-1	LIM and SH3 protein 1	55996.3	55692.3	-0.1681	2.81222e-05	8.62066e-05
ENSG00000002919	SNX11	SNX11	sorting nexin 11	2237.67	3634.67	0.57622	1.86815e-17	1.60515e-16
ENSG00000003056	M6PR	CD-M6PR	mannose-6-phosphate receptor, cation dependent	12357.9	12590.9	-0.0720069	0.202221	0.285098
ENSG00000003096	KLHL13	BKLHD2	kelch like family member 13	9.66667	7.33333	-1.3786	0.106785	0.165721
ENSG00000003137	CYP26B1	CYP26A2	cytochrome P450 family 26 subfamily B member 1	154.667	261.333	0.461283	0.0369992	0.0657338
ENSG00000003147	ICA1	ICA69	islet cell autoantigen 1	83.9997	41.6667	-1.22779	2.11486e-05	6.58152e-05
ENSG00000003249	DBNDD1	DBNDD1	dysbindin domain containing 1	4245.67	3235.33	-0.575488	2.64971e-15	1.9663e-14
ENSG00000003393	ALS2	ALS2CR6	alsin Rho guanine nucleotide exchange factor ALS2	3895.26	3973.9	0.284687	0.000164814	0.000457158
ENSG00000003400	CASP10	ALPS2	caspase 10	1065.22	1106.22	0.236572	0.0445758	0.0775485
ENSG00000003402	CFLAR	CASH	CASP8 and FADD like apoptosis regulator	2442.3	1918.72	-0.428512	1.48664e-10	7.81286e-10
ENSG00000003436	TFPI	EPI	tissue factor pathway inhibitor	5425.86	7190.78	0.41392	1.56471e-07	6.18333e-07
ENSG00000003509	NDUFAF7	C2orf56	NADH:ubiquinone oxidoreductase complex assembly factor 7	772.999	732.666	-0.0168059	0.911112	0.934694
ENSG00000003756	RBM5	G15	RNA binding motif protein 5	2494.31	1556	-0.826085	3.21808e-16	2.53384e-15
ENSG00000003989	SLC7A2	ATRC2	solute carrier family 7 member 2	1313	1024	-0.470794	1.68005e-07	6.61413e-07
ENSG00000004059	ARF5	ARF5	ADP ribosylation factor 5	5348.67	4182.47	-0.596187	1.86609e-29	2.93372e-28
ENSG00000004139	SARM1	HsTIR	sterile alpha and TIR motif containing 1	226.036	124.687	-1.02357	6.21464e-08	2.56007e-07
ENSG00000004142	POLDIP2	PDIP38	DNA polymerase delta interacting protein 2	12119.6	12829.9	-0.0922544	0.0434302	0.0757795
ENSG00000004399	PLXND1	PLEXD1	plexin D1	11780	9390.33	-0.122574	0.0558863	0.0947743
ENSG00000004455	AK2	ADK2	adenylate kinase 2	11068.9	13910	-0.127846	0.00559006	0.0119504
ENSG00000004468	CD38	ADPRC 1	CD38 molecule	157.666	23.6107	-2.98676	1.264e-19	1.22713e-18
ENSG00000004478	FKBP4	FKBP51	FKBP prolyl isomerase 4	19306.3	17119.7	-0.289852	1.87545e-09	8.96959e-09
ENSG00000004487	KDM1A	AOF2	lysine demethylase 1A	10742	14199.7	0.301932	4.10259e-08	1.72705e-07
ENSG00000004534	RBM6	3G2	RNA binding motif protein 6	2498.32	1980.33	-0.295303	2.79478e-06	9.66347e-06
ENSG00000004660	CAMKK1	CAMKKA	calcium/calmodulin dependent protein kinase kinase 1	368.667	172	-1.24655	1.35533e-16	1.0932e-15
ENSG00000004700	RECQL	RECQL1	RecQ like helicase	5499	6460.7	0.0808544	0.325968	0.422904
ENSG00000004766	VPS50	CCDC132	VPS50 subunit of EARP/GARPII complex	1927.67	1682	-0.438139	1.7511e-07	6.88237e-07
ENSG00000004776	HSPB6	HEL55	heat shock protein family B (small) member 6	64	17	-2.09101	1.04309e-07	4.20494e-07
ENSG00000004777	ARHGAP33	NOMA-GAP	Rho GTPase activating protein 33	211.333	201.333	-0.195285	0.454444	0.552621
ENSG00000004779	NDUFAB1	ACP	NADH:ubiquinone oxidoreductase subunit AB1	2417.67	3621.67	0.434983	2.51243e-10	1.2989e-09
ENSG00000004799	PDK4	PDK4	pyruvate dehydrogenase kinase 4	33	32.6667	-0.120943	0.77307	0.830357
ENSG00000004838	ZMYND10	BLU	zinc finger MYND-type containing 10	44.3333	41	-0.272425	0.4796	0.576843
ENSG00000004864	SLC25A13	ARALAR2	solute carrier family 25 member 13	5572.67	2949	-0.98362	4.58328e-73	3.12759e-71
ENSG00000004866	ST7	ETS7q	suppression of tumorigenicity 7	4573.06	8754.71	0.810552	2.24459e-44	6.36667e-43
ENSG00000004897	CDC27	ANAPC3	cell division cycle 27	9950.65	9332.84	-0.129387	0.0751159	0.122967
ENSG00000004948	CALCR	CRT	calcitonin receptor	5.33333	25.3333	2.14892	0.00143777	0.00345042
ENSG00000004961	HCCS	CCHL	holocytochrome c synthase	3913.67	5253.67	0.22996	0.000391892	0.00103273
ENSG00000004975	DVL2	DVL2	dishevelled segment polarity protein 2	5516	3534.33	-0.802879	4.66266e-17	3.88913e-16
ENSG00000005007	UPF1	HUPF1	UPF1 RNA helicase and ATPase	6773.33	8321.33	0.0504117	0.486391	0.583446
ENSG00000005020	SKAP2	PRAP	src kinase associated phosphoprotein 2	552.333	375.333	-0.651446	9.82777e-09	4.37897e-08
ENSG00000005022	SLC25A5	2F1	solute carrier family 25 member 5	41033.7	36705	-0.303464	7.71258e-14	5.20454e-13
ENSG00000005059	MCUB	CCDC109B	mitochondrial calcium uniporter dominant negative subunit beta	1946.33	2159	0.04812	0.587678	0.675599
ENSG00000005073	HOXA11	HOX1	homeobox A11	2	8.33333	1.63183	0.148781	0.220122
ENSG00000005075	POLR2J	POLR2J1	RNA polymerase II subunit J	3175.02	4105.41	0.201977	0.0507794	0.087086
ENSG00000005100	DHX33	DDX33	DEAH-box helicase 33	4851	3046.33	-0.791038	1.97117e-43	5.33404e-42
ENSG00000005108	THSD7A	THSD7A	thrombospondin type 1 domain containing 7A	26	29.3333	0.0564293	0.895391	0.923892
ENSG00000005156	LIG3	LIG2	DNA ligase 3	2573	1375	-1.08489	1.46549e-43	4.00016e-42
ENSG00000005175	RPAP3	Tah1	RNA polymerase II associated protein 3	3185	2487.33	0.0216054	0.791505	0.84423
ENSG00000005187	ACSM3	SA	acyl-CoA synthetase medium chain family member 3	91	56	-0.744706	0.00871364	0.0179201
ENSG00000005189	REXO5	NEF-sp	RNA exonuclease 5	473.666	163	-1.42761	4.20183e-12	2.48938e-11
ENSG00000005194	CIAPIN1	Anamorsin	cytokine induced apoptosis inhibitor 1	4808.66	6445	0.326606	2.53701e-07	9.81956e-07
ENSG00000005206	SPPL2B	IMP-4	signal peptide peptidase like 2B	684.667	564.667	-0.221602	0.308294	0.404515
ENSG00000005238	FAM214B	KIAA1539	family with sequence similarity 214 member B	840.333	938.333	0.00581886	0.948049	0.963187
ENSG00000005243	COPZ2	zeta2-COP	COPI coat complex subunit zeta 2	461.666	307	-0.817673	5.08793e-08	2.1177e-07
ENSG00000005249	PRKAR2B	PRKAR2	protein kinase cAMP-dependent type II regulatory subunit beta	301.333	309.667	-0.024797	0.85966	0.897198
ENSG00000005302	MSL3	MRSXBA	MSL complex subunit 3	2600.33	2998	-0.0507294	0.468236	0.566103
ENSG00000005339	CREBBP	CBP	CREB binding protein	11414.3	16913.3	0.511188	3.6167e-24	4.54415e-23
ENSG00000005436	GCFC2	C2orf3	GC-rich sequence DNA-binding factor 2	778	446	-0.361779	0.00642362	0.0135676
ENSG00000005448	WDR54	WDR54	WD repeat domain 54	1918.33	902.334	-1.24552	6.38307e-41	1.56739e-39
ENSG00000005469	CROT	COT	carnitine O-octanoyltransferase	645.334	720.333	0.842931	6.72751e-15	4.85915e-14
ENSG00000005471	ABCB4	ABC21	ATP binding cassette subfamily B member 4	33.022	22.8177	-0.686398	0.0947602	0.149951
ENSG00000005483	KMT2E	HDCMC04P	lysine methyltransferase 2E (inactive)	6378	6911.33	0.0183973	0.786573	0.840576
ENSG00000005486	RHBDD2	NPD007	rhomboid domain containing 2	4584.33	2923	-0.847343	1.66589e-18	1.51499e-17
ENSG00000005700	IBTK	BTBD26	inhibitor of Bruton tyrosine kinase	3010.67	3813.33	0.225675	0.0242686	0.0451744
ENSG00000005801	ZNF195	HRF1	zinc finger protein 195	1093.67	1450.34	0.312615	8.35719e-05	0.000241003
ENSG00000005810	MYCBP2	Myc-bp2	MYC binding protein 2	6106.86	4928.38	-0.507354	3.57759e-07	1.36149e-06
ENSG00000005812	FBXL3	FBL3	F-box and leucine rich repeat protein 3	3863.33	5627.33	0.546814	9.89753e-15	7.05565e-14
ENSG00000005844	ITGAL	CD11A	integrin subunit alpha L	11.3333	9	-1.38683	0.153955	0.226743
ENSG00000005882	PDK2	PDHK2	pyruvate dehydrogenase kinase 2	3405.67	2359.33	-0.511774	5.78008e-12	3.3924e-11
ENSG00000005884	ITGA3	CD49C	integrin subunit alpha 3	12843.3	9815.88	-0.521166	9.62291e-14	6.42688e-13
ENSG00000005889	ZFX	ZNF926	zinc finger protein X-linked	2235.33	3279.67	0.509182	1.08905e-10	5.77615e-10
ENSG00000005893	LAMP2	CD107b	lysosomal associated membrane protein 2	11094.9	11470.7	0.0960393	0.14815	0.219377
ENSG00000005961	ITGA2B	BDPLT16	integrin subunit alpha 2b	190.335	82.001	-1.26896	1.79513e-06	6.34562e-06
ENSG00000006007	GDE1	363E6.2	glycerophosphodiester phosphodiesterase 1	9744	12323.3	0.220443	6.91436e-05	0.000201432
ENSG00000006015	REX1BD	C19orf60	required for excision 1-B domain containing	304.001	216	-0.789934	0.000256913	0.000694518
ENSG00000006016	CRLF1	CISS	cytokine receptor like factor 1	5.33333	11	-0.0798222	0.928212	0.947858
ENSG00000006025	OSBPL7	ORP7	oxysterol binding protein like 7	292.333	232.333	-0.487179	0.00561931	0.0120089
ENSG00000006042	TMEM98	TADA1	transmembrane protein 98	1052.33	1006.33	-0.258329	0.00733524	0.0153332
ENSG00000006047	YBX2	CONTRIN	Y-box binding protein 2	49	39	-0.535558	0.157201	0.230783
ENSG00000006062	MAP3K14	FTDCR1B	mitogen-activated protein kinase kinase kinase 14	830.331	1257.33	0.429312	6.61622e-05	0.000193314
ENSG00000006118	TMEM132A	GBP	transmembrane protein 132A	3316.33	3588	-0.286166	0.00501959	0.0108342
ENSG00000006125	AP2B1	ADTB2	adaptor related protein complex 2 subunit beta 1	48421.3	44411.3	-0.225108	6.25398e-05	0.000183384
ENSG00000006194	ZNF263	FPM315	zinc finger protein 263	1884.33	3330.33	0.584995	6.78485e-21	7.0522e-20
ENSG00000006210	CX3CL1	ABCD-3	C-X3-C motif chemokine ligand 1	463.667	742.666	0.495375	5.91447e-05	0.000173997
ENSG00000006282	SPATA20	HEL-S-98	spermatogenesis associated 20	2320	824.044	-1.67135	3.79495e-51	1.33347e-49
ENSG00000006283	CACNA1G	Ca(V)T.1	calcium voltage-gated channel subunit alpha1 G	38.3337	47.3333	0.725165	0.0445259	0.0774904
ENSG00000006327	TNFRSF12A	CD266	TNF receptor superfamily member 12A	2421.33	8645.67	1.65091	9.64892e-133	2.16343e-130
ENSG00000006432	MAP3K9	MEKK9	mitogen-activated protein kinase kinase kinase 9	3187	4774.67	0.440295	3.09263e-15	2.28239e-14
ENSG00000006451	RALA	HINCONS	RAS like proto-oncogene A	7167.67	8345	0.2663	9.45191e-06	3.06556e-05
ENSG00000006453	BAIAP2L1	IRTKS	BAR/IMD domain containing adaptor protein 2 like 1	3060	3059	-0.165311	0.0884694	0.141506
ENSG00000006459	KDM7A	JHDM1D	lysine demethylase 7A	318.333	562.333	0.762518	1.00413e-08	4.4698e-08
ENSG00000006468	ETV1	ER81	ETS variant transcription factor 1	1632.67	1683.33	0.0998676	0.270012	0.363061
ENSG00000006530	AGK	CATC5	acylglycerol kinase	2826.67	2099	-0.442547	8.44982e-12	4.89673e-11
ENSG00000006534	ALDH3B1	ALDH4	aldehyde dehydrogenase 3 family member B1	6106.33	3181.67	-1.09298	7.5651e-49	2.48225e-47
ENSG00000006555	TTC22	TTC22	tetratricopeptide repeat domain 22	36.6667	39.6667	0.107435	0.784953	0.839369
ENSG00000006576	PHTF2	PHTF2	putative homeodomain transcription factor 2	5069	6730.33	0.727278	2.32064e-24	2.94124e-23
ENSG00000006606	CCL26	IMAC	C-C motif chemokine ligand 26	40.3333	78	0.781855	0.00847247	0.0174585
ENSG00000006607	FARP2	FIR	FERM, ARH/RhoGEF and pleckstrin domain protein 2	3907.67	2814	-0.792312	5.89254e-18	5.1957e-17
ENSG00000006611	USH1C	AIE-75	USH1 protein network component harmonin	17.6667	14.6667	-0.620992	0.263096	0.354877
ENSG00000006625	GGCT	C7orf24	gamma-glutamylcyclotransferase	4366.66	6201.83	0.356848	1.3277e-09	6.43321e-09
ENSG00000006634	DBF4	ASK	DBF4 zinc finger	2740.43	3963.18	0.353074	1.73015e-06	6.12856e-06
ENSG00000006638	TBXA2R	BDPLT13	thromboxane A2 receptor	182.003	202.333	-0.0715582	0.699307	0.770129
ENSG00000006652	IFRD1	PC4	interferon related developmental regulator 1	1293.87	3434.83	1.34969	2.5647e-57	1.14193e-55
ENSG00000006695	COX10	MC4DN3	cytochrome c oxidase assembly factor heme A:farnesyltransferase COX10	1620.19	2499.56	0.670021	1.26384e-17	1.09189e-16
ENSG00000006704	GTF2IRD1	BEN	GTF2I repeat domain containing 1	1834.72	1668	-0.273551	0.000274273	0.000738901
ENSG00000006712	PAF1	F23149_1	PAF1 homolog, Paf1/RNA polymerase II complex component	5501	5447.33	-0.141137	0.00499888	0.0107932
ENSG00000006715	VPS41	HVPS41	VPS41 subunit of HOPS complex	7251.67	8991.67	0.323592	6.95754e-05	0.000202563
ENSG00000006740	ARHGAP44	NPC-A-10	Rho GTPase activating protein 44	52.3337	32.3333	-0.456168	0.232142	0.31958
ENSG00000006744	ELAC2	COXPD17	elaC ribonuclease Z 2	8249.33	5681.33	-0.712908	5.31068e-27	7.61198e-26
ENSG00000006747	SCIN	SCIN	scinderin	128.333	52.0233	-1.49709	4.03512e-08	1.70017e-07
ENSG00000006756	ARSD	ASD	arylsulfatase D	1508.67	423.333	-0.828799	1.51752e-15	1.1437e-14
ENSG00000006757	PNPLA4	DXS1283E	patatin like phospholipase domain containing 4	1076	764	-0.628267	7.23565e-14	4.89146e-13
ENSG00000006831	ADIPOR2	ACDCR2	adiponectin receptor 2	12292.3	9377.67	-0.524758	7.17415e-22	7.88319e-21
ENSG00000006837	CDKL3	NKIAMRE	cyclin dependent kinase like 3	100.117	122.884	0.680678	0.0597227	0.100349
ENSG00000007047	MARK4	MARK4L	microtubule affinity regulating kinase 4	2833.28	2814.67	-0.145226	0.0395296	0.0696911
ENSG00000007062	PROM1	AC133	prominin 1	10.6667	17	0.755374	0.224374	0.310863
ENSG00000007080	CCDC124	Lso2	coiled-coil domain containing 124	1855	2134	0.0165471	0.958928	0.971084
ENSG00000007168	PAFAH1B1	LIS1	platelet activating factor acetylhydrolase 1b regulatory subunit 1	20660.6	24230.4	0.204674	0.000724713	0.00183211
ENSG00000007171	NOS2	HEP-NOS	nitric oxide synthase 2	3.33333	8.33333	0.988384	0.33291	0.430117
ENSG00000007202	KIAA0100	BCOX	KIAA0100	34451.7	17571.7	-1.00197	1.19446e-116	2.20553e-114
ENSG00000007237	GAS7	GAS7	growth arrest specific 7	17.3333	29	1.00628	0.167941	0.244196
ENSG00000007255	TRAPPC6A	TRS33	trafficking protein particle complex subunit 6A	271.667	147	-0.99959	0.000443039	0.0011594
ENSG00000007312	CD79B	AGM6	CD79b molecule	14	28.6667	0.682761	0.285589	0.380099
ENSG00000007314	SCN4A	CMS16	sodium voltage-gated channel alpha subunit 4	4.33333	11.3333	2.66124	0.00894285	0.0183494
ENSG00000007341	ST7L	FAM4B	suppression of tumorigenicity 7 like	1044.33	892.667	0.104578	0.362364	0.460603
ENSG00000007350	TKTL1	TKR	transketolase like 1	18	14	-0.507316	0.346771	0.444685
ENSG00000007376	RPUSD1	C16orf40	RNA pseudouridine synthase domain containing 1	870.666	1132	0.223613	0.260973	0.352443
ENSG00000007384	RHBDF1	C16orf8	rhomboid 5 homolog 1	834	812.666	-0.16252	0.116549	0.178622
ENSG00000007392	LUC7L	LUC7B1	LUC7 like	1597	3054.67	0.792338	5.15303e-39	1.17388e-37
ENSG00000007402	CACNA2D2	CACNA2D	calcium voltage-gated channel auxiliary subunit alpha2delta 2	16	15.3333	0.499112	0.487293	0.584304
ENSG00000007516	BAIAP3	BAP3	BAI1 associated protein 3	54	32	-0.960465	0.0357725	0.0638071
ENSG00000007520	TSR3	C16orf42	TSR3 ribosome maturation factor	1838.33	2174.33	0.143056	0.281311	0.375653
ENSG00000007541	PIGQ	DEE77	phosphatidylinositol glycan anchor biosynthesis class Q	2570.77	1236.82	-1.18892	3.33694e-13	2.15085e-12
ENSG00000007545	CRAMP1	CRAMP1L	cramped chromatin regulator homolog 1	1465.88	2126.97	0.69362	1.28766e-18	1.17784e-17
ENSG00000007866	TEAD3	DTEF-1	TEA domain transcription factor 3	3099.33	4326	0.305771	2.15695e-06	7.55514e-06
ENSG00000007923	DNAJC11	dJ126A5.1	DnaJ heat shock protein family (Hsp40) member C11	4990.66	5352.65	-0.0480225	0.406546	0.505439
ENSG00000007933	FMO3	FMOII	flavin containing dimethylaniline monoxygenase 3	69.6667	19.3333	-1.95598	1.6159e-07	6.37493e-07
ENSG00000007944	MYLIP	IDOL	myosin regulatory light chain interacting protein	2652.33	3790	0.385233	5.46424e-08	2.26632e-07
ENSG00000007952	NOX1	GP91-2	NADPH oxidase 1	26.6667	56	0.97609	0.00859578	0.0176971
ENSG00000007968	E2F2	E2F-2	E2F transcription factor 2	1673	1448.33	-0.379427	6.05235e-08	2.49868e-07
ENSG00000008018	PSMB1	HC5	proteasome 20S subunit beta 1	10526	10413.3	-0.154283	0.000449721	0.00117525
ENSG00000008056	SYN1	EPILX	synapsin I	6.33333	23	1.7382	0.00946205	0.0193159
ENSG00000008083	JARID2	JMJ	jumonji and AT-rich interaction domain containing 2	1999	2497	0.180353	0.0125316	0.0248653
ENSG00000008086	CDKL5	CFAP247	cyclin dependent kinase like 5	1142.03	1212.04	-0.017687	0.881934	0.914113
ENSG00000008128	CDK11A	CDC2L2	cyclin dependent kinase 11A	1204.12	1077.07	-0.244175	0.0131039	0.0258916
ENSG00000008130	NADK	dJ283E3.1	NAD kinase	2467.67	2867	0.222343	0.012637	0.0250506
ENSG00000008256	CYTH3	ARNO3	cytohesin 3	7265.33	12539	0.631036	5.83839e-35	1.13595e-33
ENSG00000008277	ADAM22	ADAM 22	ADAM metallopeptidase domain 22	1391.67	1051.67	-0.308216	0.00284663	0.00645633
ENSG00000008282	SYPL1	H-SP1	synaptophysin like 1	5237.67	7772.33	0.481684	8.39789e-13	5.24075e-12
ENSG00000008283	CYB561	CYB561A1	cytochrome b561	1955.17	1991.67	-0.0755859	0.250261	0.340122
ENSG00000008294	SPAG9	CT89	sperm associated antigen 9	6237.67	5931.33	-0.0682187	0.376799	0.475359
ENSG00000008300	CELSR3	ADGRC3	cadherin EGF LAG seven-pass G-type receptor 3	117.333	119.667	-0.300519	0.171555	0.248525
ENSG00000008311	AASS	LKR/SDH	aminoadipate-semialdehyde synthase	3220.74	951.651	-1.82203	1.42266e-71	9.40152e-70
ENSG00000008323	PLEKHG6	MyoGEF	pleckstrin homology and RhoGEF domain containing G6	148.333	213.667	0.34712	0.105699	0.164319
ENSG00000008324	SS18L2	KIAA-iso	SS18 like 2	587.333	673	0.0561809	0.605244	0.69111
ENSG00000008382	MPND	MPND	MPN domain containing	855.667	402.667	-1.24356	1.44506e-11	8.17797e-11
ENSG00000008394	MGST1	GST12	microsomal glutathione S-transferase 1	3736	2036.67	-0.958556	3.47796e-50	1.18666e-48
ENSG00000008405	CRY1	DSPD	cryptochrome circadian regulator 1	1971.33	3524.67	0.750928	1.25469e-13	8.31192e-13
ENSG00000008441	NFIX	CTF	nuclear factor I X	5349.33	4793.67	-0.242368	3.3864e-05	0.000102655
ENSG00000008513	ST3GAL1	Gal-NAc6S	ST3 beta-galactoside alpha-2,3-sialyltransferase 1	1409	1941.67	0.26029	0.00287275	0.00650695
ENSG00000008516	MMP25	MMP-25	matrix metallopeptidase 25	26.3333	25.3333	-0.236983	0.608927	0.694389
ENSG00000008517	IL32	IL-32alpha	interleukin 32	4916.63	4209.62	-0.358052	1.36507e-08	5.99713e-08
ENSG00000008710	PKD1	PBP	polycystin 1, transient receptor potential channel interacting	820.275	1001.09	-0.216746	0.237761	0.326052
ENSG00000008735	MAPK8IP2	IB-2	mitogen-activated protein kinase 8 interacting protein 2	74.3333	96.3333	0.188192	0.455598	0.553667
ENSG00000008838	MED24	ARC100	mediator complex subunit 24	5319.33	4497.33	-0.232943	2.05434e-05	6.40691e-05
ENSG00000008853	RHOBTB2	DBC2	Rho related BTB domain containing 2	3093	3421	-0.0104635	0.8873	0.918108
ENSG00000008869	HEATR5B	p200	HEAT repeat containing 5B	2564	2344.33	-0.145804	0.120053	0.183335
ENSG00000008952	SEC62	Dtrp1	SEC62 homolog, preprotein translocation factor	12316.4	15180.3	0.426605	2.46914e-09	1.1702e-08
ENSG00000008988	RPS20	S20	ribosomal protein S20	67041.5	85285.6	0.202807	1.66549e-06	5.9073e-06
ENSG00000009307	CSDE1	D1S155E	cold shock domain containing E1	73942	78896.3	-0.00789762	0.887227	0.918084
ENSG00000009335	UBE3C	HECTH2	ubiquitin protein ligase E3C	12588.7	12326.7	-0.036128	0.579033	0.668557
ENSG00000009413	REV3L	POLZ	REV3 like, DNA directed polymerase zeta catalytic subunit	1926.45	2363.45	0.144641	0.230249	0.317553
ENSG00000009780	FAM76A	FAM76A	family with sequence similarity 76 member A	338	294.911	-0.421716	0.00766341	0.0159572
ENSG00000009830	POMT2	LGMD2N	protein O-mannosyltransferase 2	2734	1112	-0.994362	1.97458e-15	1.47284e-14
ENSG00000009844	VTA1	6orf55	vesicle trafficking 1	5396	6358.67	0.152599	0.0199687	0.0378437
ENSG00000009950	MLXIPL	CHREBP	MLX interacting protein like	66.3337	26	-1.77459	1.03031e-06	3.73456e-06
ENSG00000009954	BAZ1B	WBSCR10	bromodomain adjacent to zinc finger domain 1B	22926.7	27926.7	0.172326	0.00796912	0.0165207
ENSG00000010017	RANBP9	BPM-L	RAN binding protein 9	4839	5237.67	-0.00760152	0.908107	0.932644
ENSG00000010030	ETV7	TEL-2	ETS variant transcription factor 7	172	184.667	-0.0125443	0.946871	0.962249
ENSG00000010072	SPRTN	C1orf124	SprT-like N-terminal domain	1325.67	1582.67	0.115192	0.269544	0.362536
ENSG00000010165	METTL13	5630401D24Rik	methyltransferase 13, eEF1A lysine and N-terminal methyltransferase	5534	5145.67	-0.00112945	0.984235	0.989308
ENSG00000010219	DYRK4	DYRK4	dual specificity tyrosine phosphorylation regulated kinase 4	167.543	227.869	0.412074	0.0311463	0.0564047
ENSG00000010244	ZNF207	BuGZ	zinc finger protein 207	15679	18538.2	0.120797	0.0118636	0.0236769
ENSG00000010256	UQCRC1	D3S3191	ubiquinol-cytochrome c reductase core protein 1	11807.3	7076.33	-0.896817	1.23566e-32	2.22916e-31
ENSG00000010270	STARD3NL	MENTHO	STARD3 N-terminal like	4325.33	6196.67	0.386343	1.86616e-09	8.93195e-09
ENSG00000010278	CD9	BTCC-1	CD9 molecule	4502.33	5874.33	0.225549	1.93059e-05	6.04603e-05
ENSG00000010292	NCAPD2	CAP-D2	non-SMC condensin I complex subunit D2	39871	22061.3	-0.962785	3.05665e-99	3.78744e-97
ENSG00000010295	IFFO1	HOM-TES-103	intermediate filament family orphan 1	38.3333	98.6667	1.38368	1.13486e-05	3.65056e-05
ENSG00000010310	GIPR	PGQTL2	gastric inhibitory polypeptide receptor	77	49.6667	-0.891133	0.00443765	0.00970266
ENSG00000010318	PHF7	HSPC045	PHD finger protein 7	297.333	193.667	-0.409197	0.0324314	0.0584399
ENSG00000010319	SEMA3G	sem2	semaphorin 3G	27.3333	33.6667	0.321456	0.455767	0.553837
ENSG00000010322	NISCH	I-1	nischarin	2815	3112.67	0.119079	0.0892485	0.142522
ENSG00000010361	FUZ	CPLANE3	fuzzy planar cell polarity protein	635.667	495.666	-0.308302	0.00965465	0.0196749
ENSG00000010404	IDS	ID2S	iduronate 2-sulfatase	6366.35	4148.25	-0.550983	7.02427e-25	9.15537e-24
ENSG00000010438	PRSS3	MTG	serine protease 3	38.3333	31	-0.393364	0.29462	0.389887
ENSG00000010539	ZNF200	ZNF200	zinc finger protein 200	924.667	1691.67	0.758667	8.48745e-17	6.95616e-16
ENSG00000010610	CD4	CD4mut	CD4 molecule	19.3333	15.3333	0.0836987	0.882834	0.914794
ENSG00000010626	LRRC23	LRPB7	leucine rich repeat containing 23	466.56	280.359	-0.860584	2.97502e-09	1.40079e-08
ENSG00000010671	BTK	AGMX1	Bruton tyrosine kinase	6.33333	25.2143	2.11249	0.000642145	0.00163457
ENSG00000010704	HFE	HFE1	homeostatic iron regulator	1534.66	1070	-0.776344	3.91783e-17	3.28972e-16
ENSG00000010803	SCMH1	Scml3	Scm polycomb group protein homolog 1	2520.33	2037	-0.454106	5.39038e-11	2.92825e-10
ENSG00000010810	FYN	SLK	FYN proto-oncogene, Src family tyrosine kinase	3824.33	4630	0.101613	0.166384	0.242339
ENSG00000010818	HIVEP2	HIV-EP2	HIVEP zinc finger 2	1602.67	1905	0.00536434	0.954504	0.96828
ENSG00000011007	ELOA	SIII	elongin A	4599.33	5909.32	0.229223	3.17366e-05	9.6579e-05
ENSG00000011009	LYPLA2	APT-2	lysophospholipase 2	2337.33	2188.99	-0.221158	0.0384713	0.0680538
ENSG00000011021	CLCN6	CLC-6	chloride voltage-gated channel 6	1127.67	1263	0.332638	1.39884e-05	4.44803e-05
ENSG00000011028	MRC2	CD280	mannose receptor C type 2	6881.67	2774.33	-1.45028	2.7295e-67	1.6583e-65
ENSG00000011052	NME1-NME2	NM23-LV	NME1-NME2 readthrough	365.561	3126.09	2.91067	5.55711e-61	2.72559e-59
ENSG00000011105	TSPAN9	NET-5	tetraspanin 9	2954	4481.33	0.454818	5.93904e-09	2.70641e-08
ENSG00000011114	BTBD7	FUP1	BTB domain containing 7	3572.33	4006	0.298811	4.97804e-05	0.000147834
ENSG00000011132	APBA3	MGC:15815	amyloid beta precursor protein binding family A member 3	270.333	236.667	-0.303834	0.0726401	0.119339
ENSG00000011143	MKS1	BBS13	MKS transition zone complex subunit 1	765.992	408.211	-0.950871	3.20731e-17	2.71856e-16
ENSG00000011198	ABHD5	CGI58	abhydrolase domain containing 5, lysophosphatidic acid acyltransferase	769	1388.33	0.746274	6.05387e-15	4.38533e-14
ENSG00000011201	ANOS1	ADMLX	anosmin 1	139	369.333	0.956519	2.2286e-08	9.59174e-08
ENSG00000011243	AKAP8L	HA95	A-kinase anchoring protein 8 like	3799.67	7176.67	0.738933	1.77223e-38	3.96887e-37
ENSG00000011258	MBTD1	SA49P01	mbt domain containing 1	1412.67	974.667	-0.654787	6.7885e-15	4.89489e-14
ENSG00000011260	UTP18	CGI-48	UTP18 small subunit processome component	3059.67	2576.67	-0.37427	5.53365e-09	2.52963e-08
ENSG00000011275	RNF216	CAHH	ring finger protein 216	6281.12	5492.39	-0.37311	1.38369e-14	9.79344e-14
ENSG00000011295	TTC19	2010204O13Rik	tetratricopeptide repeat domain 19	2965.67	1731.33	-0.916851	8.00204e-28	1.18857e-26
ENSG00000011304	PTBP1	HNRNP-I	polypyrimidine tract binding protein 1	28490	34071.3	0.0823728	0.0394754	0.0696207
ENSG00000011332	DPF1	BAF45b	double PHD fingers 1	195.666	299.667	0.467964	0.0129501	0.0256011
ENSG00000011347	SYT7	IPCA-7	synaptotagmin 7	115	128.667	-0.118685	0.603968	0.690024
ENSG00000011376	LARS2	HLASA	leucyl-tRNA synthetase 2, mitochondrial	2561.67	2399.33	-0.190217	0.0118051	0.0235826
ENSG00000011405	PIK3C2A	CPK	phosphatidylinositol-4-phosphate 3-kinase catalytic subunit type 2 alpha	6082	4235.67	-0.689501	8.00894e-17	6.58404e-16
ENSG00000011422	PLAUR	CD87	plasminogen activator, urokinase receptor	463.667	756.668	0.519811	2.03636e-06	7.1567e-06
ENSG00000011426	ANLN	FSGS8	anillin actin binding protein	30063.7	33162.7	0.0309445	0.632767	0.714095
ENSG00000011451	WIZ	ZNF803	WIZ zinc finger	2325.67	3219.67	0.186211	0.102306	0.159876
ENSG00000011454	RABGAP1	GAPCENA	RAB GTPase activating protein 1	6420	7341.67	0.0443807	0.467399	0.5652
ENSG00000011465	DCN	CSCD	decorin	1314.33	651.001	-0.987343	2.04742e-16	1.63257e-15
ENSG00000011478	QPCTL	gQC	glutaminyl-peptide cyclotransferase like	770.333	307.102	-1.35172	1.0107e-27	1.49298e-26
ENSG00000011485	PPP5C	PP5	protein phosphatase 5 catalytic subunit	4084.33	4954	0.0332791	0.586281	0.674899
ENSG00000011523	CEP68	KIAA0582	centrosomal protein 68	1198.67	1147	-0.204319	0.0103939	0.0210584
ENSG00000011566	MAP4K3	GLK	mitogen-activated protein kinase kinase kinase kinase 3	2772	2641	-0.112349	0.261035	0.352502
ENSG00000011638	LDAF1	TMEM159	lipid droplet assembly factor 1	1073.67	2126.67	0.955558	3.23084e-23	3.87084e-22
ENSG00000012048	BRCA1	BRCAI	BRCA1 DNA repair associated	8644.63	8385	-0.0376655	0.601286	0.687758
ENSG00000012061	ERCC1	COFS4	ERCC excision repair 1, endonuclease non-catalytic subunit	3274.33	2907	-0.208333	0.0440082	0.0766602
ENSG00000012124	CD22	SIGLEC-2	CD22 molecule	11.3333	7.667	-0.971825	0.259271	0.350571
ENSG00000012171	SEMA3B	LUCA-1	semaphorin 3B	431.334	810.34	0.670157	1.7074e-08	7.42488e-08
ENSG00000012174	MBTPS2	BRESEK	membrane bound transcription factor peptidase, site 2	3509.63	2248.42	-0.645932	1.04849e-15	7.97867e-15
ENSG00000012211	PRICKLE3	LMO6	prickle planar cell polarity protein 3	649.333	609.673	-0.168282	0.340315	0.437909
ENSG00000012223	LTF	GIG12	lactotransferrin	7.33333	18	1.46981	0.0856482	0.137636
ENSG00000012232	EXTL3	BOTV	exostosin like glycosyltransferase 3	8111.33	10908.7	0.208051	0.00272742	0.00620989
ENSG00000012660	ELOVL5	HELO1	ELOVL fatty acid elongase 5	20820	17477.3	-0.319438	6.0461e-07	2.24379e-06
ENSG00000012822	CALCOCO1	Cocoa	calcium binding and coiled-coil domain 1	3699	1395.67	-1.88935	7.07468e-136	1.68664e-133
ENSG00000012963	UBR7	C14orf130	ubiquitin protein ligase E3 component n-recognin 7	5427.81	5860.32	0.153922	0.0110835	0.0222836
ENSG00000012983	MAP4K5	GCKR	mitogen-activated protein kinase kinase kinase kinase 5	3129	2374	-0.513943	2.58484e-08	1.10744e-07
ENSG00000013016	EHD3	PAST3	EH domain containing 3	323.667	314.333	-0.198863	0.139687	0.208567
ENSG00000013275	PSMC4	MIP224	proteasome 26S subunit, ATPase 4	5052.33	4236.33	-0.553789	3.63821e-16	2.8527e-15
ENSG00000013288	MAN2B2	EpMAN	mannosidase alpha class 2B member 2	3169.67	2760.33	-0.602547	8.12243e-09	3.65277e-08
ENSG00000013293	SLC7A14	PPP1R142	solute carrier family 7 member 14	11	6	-0.997816	0.202163	0.285039
ENSG00000013297	CLDN11	HLD22	claudin 11	2977.23	4375	0.408838	1.53144e-12	9.3768e-12
ENSG00000013306	SLC25A39	CGI-69	solute carrier family 25 member 39	5009	6495.33	0.275174	0.0246094	0.0457448
ENSG00000013364	MVP	LRP	major vault protein	7754.8	4699.88	-0.90878	5.47093e-25	7.15553e-24
ENSG00000013374	NUB1	BS4	negative regulator of ubiquitin like proteins 1	7957.67	8542.33	0.0073486	0.928231	0.947858
ENSG00000013375	PGM3	AGM1	phosphoglucomutase 3	3422.67	1598.33	-1.10561	1.71599e-43	4.6569e-42
ENSG00000013392	RWDD2A	RWDD2	RWD domain containing 2A	499.667	447	-0.285344	0.0222989	0.0418387
ENSG00000013441	CLK1	CLK	CDC like kinase 1	1132.67	2992.67	1.32512	8.28658e-51	2.85841e-49
ENSG00000013503	POLR3B	C128	RNA polymerase III subunit B	2575.33	2793.67	-0.0216142	0.779051	0.83519
ENSG00000013523	ANGEL1	Ccr4e	angel homolog 1	1260.12	869.807	-0.44522	8.73566e-08	3.55044e-07
ENSG00000013561	RNF14	ARA54	ring finger protein 14	2194.33	2551	0.0352466	0.665734	0.742711
ENSG00000013563	DNASE1L1	DNAS1L1	deoxyribonuclease 1 like 1	1898.33	1503.33	-0.544078	1.55771e-06	5.53649e-06
ENSG00000013573	DDX11	CHL1	DEAD/H-box helicase 11	4211.15	4168.46	-0.0838932	0.281348	0.375676
ENSG00000013583	HEBP1	HBP	heme binding protein 1	3087.33	2583	-0.393196	4.19433e-12	2.48572e-11
ENSG00000013588	GPRC5A	GPCR5A	G protein-coupled receptor class C group 5 member A	18279.3	36764.3	0.644217	1.36514e-30	2.25932e-29
ENSG00000013619	MAMLD1	CG1	mastermind like domain containing 1	625.333	536.333	-0.313451	0.0082733	0.0170911
ENSG00000013725	CD6	TP120	CD6 molecule	17.6667	28.6667	0.228138	0.689703	0.761914
ENSG00000013810	TACC3	ERIC-1	transforming acidic coiled-coil containing protein 3	11544.3	10917.3	-0.252628	2.93961e-08	1.25344e-07
ENSG00000014123	UFL1	KIAA0776	UFM1 specific ligase 1	1116.67	932	-0.347417	0.000489453	0.00127167
ENSG00000014138	POLA2	POLA2	DNA polymerase alpha 2, accessory subunit	7050.8	3144.95	-1.19618	7.81832e-58	3.55677e-56
ENSG00000014164	ZC3H3	SMICL	zinc finger CCCH-type containing 3	2258.33	2587.67	-0.00709253	0.955379	0.968955
ENSG00000014216	CAPN1	CANP	calpain 1	14824.3	10516	-0.711525	4.97906e-22	5.50326e-21
ENSG00000014257	ACP3	5'-NT	acid phosphatase 3	10	19	0.628783	0.33812	0.435549
ENSG00000014641	MDH1	DEE88	malate dehydrogenase 1	10230	9032.33	-0.283235	3.24121e-08	1.37582e-07
ENSG00000014824	SLC30A9	BILAPES	solute carrier family 30 member 9	6998.67	4713	-0.541353	6.97598e-12	4.07019e-11
ENSG00000014914	MTMR11	CRA	myotubularin related protein 11	657	523	-0.342476	0.0104332	0.0211312
ENSG00000014919	COX15	CEMCOX2	cytochrome c oxidase assembly homolog COX15	5874.56	5830.4	-0.0995398	0.102133	0.159673
ENSG00000015133	CCDC88C	DAPLE	coiled-coil domain containing 88C	842	718	-0.0680128	0.547508	0.640403
ENSG00000015153	YAF2	YAF2	YY1 associated factor 2	1103	1035	-0.00109422	0.991512	0.994151
ENSG00000015171	ZMYND11	BRAM1	zinc finger MYND-type containing 11	4527.33	4116.67	-0.22925	0.000846103	0.00211627
ENSG00000015285	WAS	IMD2	WASP actin nucleation promoting factor	18.6667	4.33333	-2.29928	0.00527557	0.0113361
ENSG00000015475	BID	FP497	BH3 interacting domain death agonist	2987.67	3463	0.0140304	0.883075	0.914953
ENSG00000015479	MATR3	ALS21	matrin 3	31874.5	29095.2	-0.105556	0.0385947	0.0682428
ENSG00000015520	NPC1L1	LDLCQ7	NPC1 like intracellular cholesterol transporter 1	28	29.6667	-0.0898423	0.830005	0.8746
ENSG00000015532	XYLT2	PXYLT2	xylosyltransferase 2	1556.67	953.334	-0.844924	1.28517e-20	1.31692e-19
ENSG00000015568	RGPD5	BS-63	RANBP2 like and GRIP domain containing 5	737.477	562.534	-0.12426	0.860562	0.897891
ENSG00000015676	NUDCD3	NudCL	NudC domain containing 3	9380.33	10031.3	-0.0937832	0.098607	0.15519
ENSG00000016082	ISL1	ISLET1	ISL LIM homeobox 1	70.6667	80.3333	0.0505102	0.843392	0.885125
ENSG00000016391	CHDH	CHDH	choline dehydrogenase	129	116	-0.301791	0.175182	0.252865
ENSG00000016402	IL20RA	CRF2-8	interleukin 20 receptor subunit alpha	11.3333	32.3333	1.33716	0.0137508	0.0270308
ENSG00000016864	GLT8D1	AD-017	glycosyltransferase 8 domain containing 1	1988.67	1148.33	-0.713532	7.41082e-16	5.68999e-15
ENSG00000017260	ATP2C1	ATP2C1A	ATPase secretory pathway Ca2+ transporting 1	9944	13153.3	0.182578	0.00217798	0.00504987
ENSG00000017483	SLC38A5	JM24	solute carrier family 38 member 5	5	13.6667	0.484599	0.55983	0.651337
ENSG00000017797	RALBP1	RIP1	ralA binding protein 1	11662.3	14009.7	0.182669	0.00054508	0.00140323
ENSG00000018189	RUFY3	RIPX	RUN and FYVE domain containing 3	908.333	1011.33	0.287038	0.0175088	0.0336559
ENSG00000018408	WWTR1	TAZ	WW domain containing transcription regulator 1	8490	9202	0.0023191	0.971556	0.979828
ENSG00000018510	AGPS	ADAP-S	alkylglycerone phosphate synthase	8649	6910.33	-0.115891	0.111436	0.171709
ENSG00000018610	STEEP1	CXorf56	STING1 ER exit protein 1	2928.67	3775.96	0.234382	0.000868596	0.00216763
ENSG00000018625	ATP1A2	DEE98	ATPase Na+/K+ transporting subunit alpha 2	93	105.667	0.367654	0.171549	0.248525
ENSG00000018699	TTC27	TTC27	tetratricopeptide repeat domain 27	3013.67	2056.34	-0.65664	7.96795e-20	7.84466e-19
ENSG00000018869	ZNF582	ZNF582	zinc finger protein 582	16	35.6667	0.727467	0.184144	0.263859
ENSG00000019144	PHLDB1	LL5A	pleckstrin homology like domain family B member 1	6480.33	5191.33	-0.560645	5.69452e-17	4.72886e-16
ENSG00000019186	CYP24A1	CP24	cytochrome P450 family 24 subfamily A member 1	120	59.9997	-1.07489	0.000261727	0.000706921
ENSG00000019485	PRDM11	PFM8	PR/SET domain 11	868.333	1789	0.777785	5.14452e-14	3.51185e-13
ENSG00000019505	SYT13	SYT13	synaptotagmin 13	863	1097.33	0.200747	0.0251595	0.0466943
ENSG00000019549	SNAI2	SLUG	snail family transcriptional repressor 2	132	110.333	-0.352533	0.100035	0.156978
ENSG00000019582	CD74	CLIP	CD74 molecule	308.537	168.666	-1.04302	7.31984e-08	2.997e-07
ENSG00000019995	ZRANB1	TRABID	zinc finger RANBP2-type containing 1	5129.53	8751.49	0.652423	5.8213e-20	5.77044e-19
ENSG00000020129	NCDN	NEDIES	neurochondrin	2770	3670.33	0.375314	7.24807e-06	2.38571e-05
ENSG00000020181	ADGRA2	GPR124	adhesion G protein-coupled receptor A2	1608.51	846.745	-1.10799	2.63638e-47	8.2208e-46
ENSG00000020256	ZFP64	ZNF338	ZFP64 zinc finger protein	2194.33	2761.67	0.229621	0.00120257	0.00292316
ENSG00000020426	MNAT1	CAP35	MNAT1 component of CDK activating kinase	1596	1823.33	0.0920878	0.256621	0.347512
ENSG00000020577	SAMD4A	SAMD4	sterile alpha motif domain containing 4A	1902.67	2867	0.304617	0.0527929	0.0900553
ENSG00000020633	RUNX3	AML2	RUNX family transcription factor 3	330.667	258.667	-0.594599	3.28576e-05	9.97648e-05
ENSG00000020922	MRE11	ATLD	MRE11 homolog, double strand break repair nuclease	2806.67	2081.67	-0.569857	3.61174e-12	2.14992e-11
ENSG00000021300	PLEKHB1	KPL1	pleckstrin homology domain containing B1	658.666	633.333	-0.24075	0.0264152	0.0487463
ENSG00000021355	SERPINB1	EI	serpin family B member 1	4581.33	3268.67	-0.607001	6.03603e-15	4.37409e-14
ENSG00000021574	SPAST	ADPSP	spastin	2117.33	2112.67	0.0238399	0.775126	0.832026
ENSG00000021645	NRXN3	C14orf60	neurexin 3	81.6663	40.333	-0.906079	0.00997326	0.0202781
ENSG00000021762	OSBPL5	OBPH1	oxysterol binding protein like 5	693.333	328.666	-1.03303	6.16111e-15	4.4613e-14
ENSG00000021776	AQR	IBP160	aquarius intron-binding spliceosomal factor	9100.33	5786	-0.741651	3.12172e-14	2.1568e-13
ENSG00000021826	CPS1	CPSASE1	carbamoyl-phosphate synthase 1	477.667	204	-1.40727	4.59978e-15	3.35239e-14
ENSG00000022267	FHL1	FCMSU	four and a half LIM domains 1	5623	7542.67	0.33481	2.01445e-12	1.22427e-11
ENSG00000022277	RTF2	C20orf43	replication termination factor 2	15344.3	13728.8	-0.19782	0.000747756	0.00188606
ENSG00000022556	NLRP2	CLR19.9	NLR family pyrin domain containing 2	3041.66	2691.33	-0.324963	1.71212e-07	6.73617e-07
ENSG00000022567	SLC45A4	SLC45A4	solute carrier family 45 member 4	621.334	754	-0.370507	0.0719095	0.118252
ENSG00000022840	RNF10	RIE2	ring finger protein 10	8972	10827.7	0.25551	5.59643e-05	0.000165157
ENSG00000022976	ZNF839	C14orf131	zinc finger protein 839	288	292.999	-0.285143	0.0424074	0.0742219
ENSG00000023041	ZDHHC6	DHHC-6	zinc finger DHHC-type palmitoyltransferase 6	3897.67	3398	-0.291452	1.80904e-05	5.67763e-05
ENSG00000023171	GRAMD1B	LINC01059	GRAM domain containing 1B	5365.67	4826.33	-0.390721	3.48436e-05	0.000105438
ENSG00000023191	RNH1	RAI	ribonuclease/angiogenin inhibitor 1	3682	4105.34	-0.0679135	0.823906	0.869812
ENSG00000023228	NDUFS1	CI-75Kd	NADH:ubiquinone oxidoreductase core subunit S1	14767	6560	-1.14181	1.42212e-66	8.37009e-65
ENSG00000023287	RB1CC1	ATG17	RB1 inducible coiled-coil 1	8995.67	12002.7	0.318587	4.15816e-05	0.000124566
ENSG00000023318	ERP44	PDIA10	endoplasmic reticulum protein 44	4124.67	7266	0.72073	3.8165e-30	6.17526e-29
ENSG00000023330	ALAS1	ALAS	5'-aminolevulinate synthase 1	4727	6704	0.355222	7.04323e-12	4.10561e-11
ENSG00000023445	BIRC3	AIP1	baculoviral IAP repeat containing 3	624.667	871.667	0.266055	0.00462493	0.0100689
ENSG00000023516	AKAP11	AKAP-11	A-kinase anchoring protein 11	5111.33	4193	-0.387504	7.37434e-06	2.4243e-05
ENSG00000023572	GLRX2	CGI-133	glutaredoxin 2	1113.67	1583.33	0.223864	0.0313013	0.0566419
ENSG00000023608	SNAPC1	PTFgamma	small nuclear RNA activating complex polypeptide 1	1718.62	3721.39	1.00431	2.94995e-42	7.63178e-41
ENSG00000023697	DERA	CGI-26	deoxyribose-phosphate aldolase	3185.33	2410	-0.337737	7.18012e-06	2.365e-05
ENSG00000023734	STRAP	MAWD	serine/threonine kinase receptor associated protein	11504.3	11619.3	-0.0976122	0.111731	0.1721
ENSG00000023839	ABCC2	ABC30	ATP binding cassette subfamily C member 2	58.3333	59.3333	0.162787	0.577037	0.666825
ENSG00000023892	DEF6	IBP	DEF6 guanine nucleotide exchange factor	470.333	370.333	-0.476068	0.000187149	0.000515692
ENSG00000023902	PLEKHO1	CKIP-1	pleckstrin homology domain containing O1	2319	2999.67	0.250764	0.000133355	0.000374532
ENSG00000023909	GCLM	GLCLR	glutamate-cysteine ligase modifier subunit	2120.33	1960	-0.195211	0.00292645	0.00661904
ENSG00000024048	UBR2	C6orf133	ubiquitin protein ligase E3 component n-recognin 2	3144.67	2645.67	-0.379546	4.65081e-06	1.56697e-05
ENSG00000024422	EHD2	PAST2	EH domain containing 2	16829	11570	-0.720342	2.03882e-35	4.05066e-34
ENSG00000024526	DEPDC1	DEP.8	DEP domain containing 1	8413	9086.33	-0.0347267	0.624976	0.707827
ENSG00000024862	CCDC28A	C6orf80	coiled-coil domain containing 28A	818.333	1646.67	0.871862	7.69512e-27	1.09299e-25
ENSG00000025039	RRAGD	RAGD	Ras related GTP binding D	172.667	286.333	0.886775	1.05771e-05	3.41522e-05
ENSG00000025156	HSF2	HSF 2	heat shock transcription factor 2	1727.33	2645.33	0.482366	1.77023e-09	8.49008e-09
ENSG00000025293	PHF20	C20orf104	PHD finger protein 20	4555.85	1809.68	-0.398128	1.68878e-06	5.98766e-06
ENSG00000025423	HSD17B6	HSE	hydroxysteroid 17-beta dehydrogenase 6	88.3337	78.334	-0.39406	0.137041	0.205121
ENSG00000025434	NR1H3	LXR-a	nuclear receptor subfamily 1 group H member 3	671.333	601.333	-0.189129	0.100589	0.157678
ENSG00000025708	TYMP	ECGF	thymidine phosphorylase	129	40.3333	-2.09472	8.62243e-14	5.77506e-13
ENSG00000025770	NCAPH2	CAPH2	non-SMC condensin II complex subunit H2	5295.75	5803.67	-0.0692152	0.320255	0.4171
ENSG00000025772	TOMM34	HTOM34P	translocase of outer mitochondrial membrane 34	4592	4144.33	-0.299185	3.16704e-07	1.21137e-06
ENSG00000025796	SEC63	DNAJC23	SEC63 homolog, protein translocation regulator	7101.33	8367.95	0.309067	0.0214148	0.0403649
ENSG00000025800	KPNA6	IPOA7	karyopherin subunit alpha 6	5430.91	5528.93	-0.126572	0.175493	0.253197
ENSG00000026025	VIM	VIM	vimentin	84298.7	72130.3	-0.371121	7.14309e-17	5.89281e-16
ENSG00000026036	RTEL1-TNFRSF6B	RTEL1-TNFRSF6B	RTEL1-TNFRSF6B readthrough (NMD candidate)	59.6073	111.783	0.670945	0.0361197	0.0643776
ENSG00000026103	FAS	ALPS1A	Fas cell surface death receptor	281.333	283.309	-0.103883	0.475326	0.5728
ENSG00000026297	RNASET2	RNASE6PL	ribonuclease T2	614.905	615	-0.210194	0.0342365	0.0613638
ENSG00000026508	CD44	CDW44	CD44 molecule (Indian blood group)	3079.33	4165.67	0.472307	2.52508e-08	1.08232e-07
ENSG00000026652	AGPAT4	1-AGPAT4	1-acylglycerol-3-phosphate O-acyltransferase 4	1034.67	1412.67	0.335883	0.000135509	0.000380355
ENSG00000026751	SLAMF7	19A	SLAM family member 7	10588.3	15751.7	0.531545	4.97772e-28	7.45827e-27
ENSG00000026950	BTN3A1	BT3.1	butyrophilin subfamily 3 member A1	1945.76	2077.14	-0.0588239	0.451363	0.549762
ENSG00000027001	MIPEP	COXPD31	mitochondrial intermediate peptidase	914	139	-2.73089	1.37358e-64	7.56436e-63
ENSG00000027075	PRKCH	PKC-L	protein kinase C eta	274.489	248.408	-0.228505	0.235282	0.32324
ENSG00000027697	IFNGR1	CD119	interferon gamma receptor 1	3561.67	4483.67	0.210135	0.00207357	0.00482978
ENSG00000027847	B4GALT7	EDSP1	beta-1,4-galactosyltransferase 7	1222.33	1490.33	0.0991395	0.395065	0.49356
ENSG00000028116	VRK2	VRK2	VRK serine/threonine kinase 2	1327	1285.67	-0.170492	0.052273	0.0892655
ENSG00000028137	TNFRSF1B	CD120b	TNF receptor superfamily member 1B	543.667	891.335	0.536349	4.71819e-07	1.77087e-06
ENSG00000028203	VEZT	VEZATIN	vezatin, adherens junctions transmembrane protein	5292.33	5862.67	0.009678	0.896414	0.92449
ENSG00000028277	POU2F2	OCT2	POU class 2 homeobox 2	73	118.333	1.01124	0.00154486	0.00368255
ENSG00000028310	BRD9	LAVS3040	bromodomain containing 9	2340.94	4593.81	0.82164	1.54973e-39	3.61233e-38
ENSG00000028528	SNX1	HsT17379	sorting nexin 1	5754.67	5716.33	-0.212601	4.57973e-05	0.000136544
ENSG00000028839	TBPL1	MGC:8389	TATA-box binding protein like 1	1201.67	1466	0.234036	0.00247055	0.00566477
ENSG00000029153	ARNTL2	BMAL2	aryl hydrocarbon receptor nuclear translocator like 2	1728	1199	-0.539457	1.19543e-08	5.28763e-08
ENSG00000029363	BCLAF1	BTF	BCL2 associated transcription factor 1	11173.2	10610.6	-0.237605	0.000215558	0.000589404
ENSG00000029364	SLC39A9	ZIP-9	solute carrier family 39 member 9	7616	8967	0.203319	0.000153282	0.000426869
ENSG00000029534	ANK1	ANK	ankyrin 1	6862	7132.67	-0.155799	0.0286116	0.0523125
ENSG00000029639	TFB1M	CGI-75	transcription factor B1, mitochondrial	643.321	373.474	-0.871035	4.91779e-12	2.89805e-11
ENSG00000029725	RABEP1	RAB5EP	rabaptin, RAB GTPase binding effector protein 1	11885.7	12572.3	-0.047105	0.494155	0.590802
ENSG00000029993	HMGB3	HMG-2a	high mobility group box 3	13583	10725.3	-0.303763	7.04834e-06	2.32321e-05
ENSG00000030066	NUP160	NPHS19	nucleoporin 160	8601	8868	-0.0550137	0.386849	0.485339
ENSG00000030110	BAK1	BAK	BCL2 antagonist/killer 1	4009.31	4702.87	0.0558852	0.44549	0.54451
ENSG00000030304	MUSK	CMS9	muscle associated receptor tyrosine kinase	30.6667	17.6667	-1.38208	0.0056848	0.0121378
ENSG00000030419	IKZF2	ANF1A2	IKAROS family zinc finger 2	1052.33	1703.67	0.695625	2.37154e-16	1.88066e-15
ENSG00000030582	GRN	CLN11	granulin precursor	21378.7	25924.7	0.118347	0.0301011	0.054733
ENSG00000031003	FAM13B	ARHGAP49	family with sequence similarity 13 member B	3539.67	3675.67	-0.0222031	0.790247	0.843401
ENSG00000031081	ARHGAP31	AOS1	Rho GTPase activating protein 31	4167.33	5421.33	0.0394427	0.451623	0.550008
ENSG00000031691	CENPQ	C6orf139	centromere protein Q	1199.33	2046	0.675598	3.56269e-14	2.45517e-13
ENSG00000031698	SARS1	NEDMAS	seryl-tRNA synthetase 1	13264.3	23142	0.672744	8.48904e-59	3.94772e-57
ENSG00000031823	RANBP3	RANBP3	RAN binding protein 3	3310.67	3980.67	0.0747127	0.32728	0.424342
ENSG00000032219	ARID4A	RBBP-1	AT-rich interaction domain 4A	1693	2183	0.23335	0.00784973	0.0163037
ENSG00000032389	EIPR1	EIPR-1	EARP complex and GARP complex interacting protein 1	1636.67	1460.33	-0.238153	0.0304665	0.0552959
ENSG00000032444	PNPLA6	BNHS	patatin like phospholipase domain containing 6	9658.46	12956.7	0.268199	0.000736519	0.00186046
ENSG00000032742	IFT88	D13S1056E	intraflagellar transport 88	758.666	252.334	-1.64881	1.32828e-43	3.64676e-42
ENSG00000033011	ALG1	CDG1K	ALG1 chitobiosyldiphosphodolichol beta-mannosyltransferase	3992.27	4318	-0.0703509	0.213617	0.298439
ENSG00000033030	ZCCHC8	PFBMFT5	zinc finger CCHC-type containing 8	1281.67	1811	0.372493	2.87536e-05	8.7956e-05
ENSG00000033050	ABCF2	ABC28	ATP binding cassette subfamily F member 2	6055.43	6731.82	0.121866	0.189504	0.270141
ENSG00000033100	CHPF2	CSGLCA-T	chondroitin polymerizing factor 2	2724.51	2612.64	-0.153738	0.1094	0.169083
ENSG00000033170	FUT8	CDGF	fucosyltransferase 8	3283.04	3493	-0.0178456	0.82021	0.866819
ENSG00000033178	UBA6	E1-L2	ubiquitin like modifier activating enzyme 6	6293.67	5968.05	-0.145163	0.0792092	0.128817
ENSG00000033327	GAB2	GAB2	GRB2 associated binding protein 2	383	791.667	0.924695	1.97374e-17	1.69278e-16
ENSG00000033627	ATP6V0A1	ATP6N1	ATPase H+ transporting V0 subunit a1	6226.42	5375	-0.327478	1.99874e-10	1.04191e-09
ENSG00000033800	PIAS1	DDXBP1	protein inhibitor of activated STAT 1	4345.67	5405.33	0.219179	0.026028	0.0481166
ENSG00000033867	SLC4A7	NBC2	solute carrier family 4 member 7	1258.33	481.666	-1.6844	5.43074e-33	9.92071e-32
ENSG00000034053	APBA2	D15S1518E	amyloid beta precursor protein binding family A member 2	365	367.667	-0.0179818	0.890626	0.920437
ENSG00000034152	MAP2K3	MAPKK3	mitogen-activated protein kinase kinase 3	2657.33	3622.33	0.167005	0.0277366	0.0509004
ENSG00000034510	TMSB10	MIG12	thymosin beta 10	125200	168797	0.282128	5.03228e-07	1.88238e-06
ENSG00000034533	ASTE1	HT001	asteroid homolog 1	775.333	1203.67	0.506991	1.3902e-08	6.09967e-08
ENSG00000034677	RNF19A	RNF19	ring finger protein 19A, RBR E3 ubiquitin protein ligase	3703.33	5040.67	0.412298	9.06216e-11	4.83641e-10
ENSG00000034693	PEX3	PBD10A	peroxisomal biogenesis factor 3	779.323	477.333	-0.889722	2.1761e-10	1.1303e-09
ENSG00000034713	GABARAPL2	ATG8	GABA type A receptor associated protein like 2	4840.33	5842.67	0.172793	0.0049304	0.0106551
ENSG00000035115	SH3YL1	RAY	SH3 and SYLF domain containing 1	275.001	176	-0.772978	3.13512e-06	1.07809e-05
ENSG00000035141	FAM136A	FAM136A	family with sequence similarity 136 member A	3134	4763.67	0.466705	9.36082e-12	5.39644e-11
ENSG00000035403	VCL	CMD1W	vinculin	20941.7	13526.3	-0.782044	6.62829e-58	3.03003e-56
ENSG00000035499	DEPDC1B	BRCC3	DEP domain containing 1B	2483.33	2578.33	0.0026571	0.969741	0.978678
ENSG00000035664	DAPK2	DRP-1	death associated protein kinase 2	94	154.497	0.638783	0.00190655	0.00446615
ENSG00000035681	NSMAF	FAN	neutral sphingomyelinase activation associated factor	2844.67	2035	-0.570209	6.66197e-14	4.51662e-13
ENSG00000035687	ADSS2	ADEH	adenylosuccinate synthase 2	3464.33	3834	0.0487558	0.528914	0.622715
ENSG00000035862	TIMP2	CSC-21K	TIMP metallopeptidase inhibitor 2	46973.3	57678.7	0.143399	0.000992428	0.00244844
ENSG00000035928	RFC1	A1	replication factor C subunit 1	14269.3	18363.3	0.222718	0.000725763	0.00183452
ENSG00000036054	TBC1D23	NS4ATP1	TBC1 domain family member 23	2743	2953	0.0278908	0.770327	0.828764
ENSG00000036257	CUL3	CUL-3	cullin 3	8014	9265.33	0.0787362	0.269618	0.362584
ENSG00000036530	CYP46A1	CP46	cytochrome P450 family 46 subfamily A member 1	8.33333	2	-0.916777	0.44828	0.546997
ENSG00000036549	ZZZ3	ATAC1	zinc finger ZZ-type containing 3	4599.67	7395.67	0.792466	2.47473e-42	6.42885e-41
ENSG00000036672	USP2	UBP41	ubiquitin specific peptidase 2	137.333	122.333	-0.201273	0.333531	0.43075
ENSG00000036828	CASR	CAR	calcium sensing receptor	8.82033	9.82333	-0.0415528	0.95412	0.96805
ENSG00000037042	TUBG2	TUBG2	tubulin gamma 2	726.338	317.786	-1.31379	4.9865e-32	8.82666e-31
ENSG00000037241	RPL26L1	RPL26P1	ribosomal protein L26 like 1	2697.29	4779.28	0.798987	4.22131e-41	1.04748e-39
ENSG00000037280	FLT4	CHTD7	fms related receptor tyrosine kinase 4	29.3333	31.667	-0.956654	0.0870494	0.139472
ENSG00000037474	NSUN2	MISU	NOP2/Sun RNA methyltransferase 2	4960.33	1536	-1.75091	1.32597e-92	1.43525e-90
ENSG00000037637	FBXO42	Fbx42	F-box protein 42	2398	2255.04	-0.293182	2.4426e-06	8.48936e-06
ENSG00000037749	MFAP3	MFAP3	microfibril associated protein 3	6009	5569	-0.186915	0.00111758	0.00273073
ENSG00000037757	MRI1	M1Pi	methylthioribose-1-phosphate isomerase 1	1694	1081	-0.639305	3.36912e-12	2.01059e-11
ENSG00000037897	METTL1	C12orf1	methyltransferase 1, tRNA methylguanosine	957.338	992.667	-0.00191848	0.983006	0.988358
ENSG00000038002	AGA	AGU	aspartylglucosaminidase	572.667	126.667	-2.03295	1.49501e-30	2.47209e-29
ENSG00000038210	PI4K2B	PI4KIIB	phosphatidylinositol 4-kinase type 2 beta	1785.33	1040.33	-0.831836	1.66038e-21	1.78389e-20
ENSG00000038219	BOD1L1	BOD1L	biorientation of chromosomes in cell division 1 like 1	6150.67	6884.33	-0.0263764	0.746795	0.809738
ENSG00000038274	MAT2B	MAT-II	methionine adenosyltransferase 2B	6062.67	8505.33	0.379147	4.24871e-10	2.15746e-09
ENSG00000038295	TLL1	ASD6	tolloid like 1	559.333	316.333	-0.566787	0.000492398	0.00127897
ENSG00000038358	EDC4	GE1	enhancer of mRNA decapping 4	4122.07	3749.44	-0.252413	0.000506045	0.00131152
ENSG00000038382	TRIO	ARHGEF23	trio Rho guanine nucleotide exchange factor	10159.3	13495	0.537338	6.84747e-24	8.47341e-23
ENSG00000038427	VCAN	CSPG2	versican	9646	6881.67	-0.755644	9.30378e-29	1.42926e-27
ENSG00000038532	CLEC16A	Gop-1	C-type lectin domain containing 16A	2781	3228.33	0.0151563	0.836713	0.879929
ENSG00000039068	CDH1	Arc-1	cadherin 1	11298	3307.33	-1.8549	5.56333e-250	6.98532e-247
ENSG00000039123	MTREX	Dob1	Mtr4 exosome RNA helicase	8172.55	7149.21	-0.499298	2.34536e-10	1.2152e-09
ENSG00000039139	DNAH5	CILD3	dynein axonemal heavy chain 5	335.001	83.3327	-1.89924	6.81541e-26	9.25461e-25
ENSG00000039319	ZFYVE16	PPP1R69	zinc finger FYVE-type containing 16	3775.33	2721.35	-0.557505	1.49296e-09	7.20245e-09
ENSG00000039523	RIPOR1	FAM65A	RHO family interacting cell polarization regulator 1	5935.33	6988	0.0770076	0.356749	0.454848
ENSG00000039560	RAI14	NORPEG	retinoic acid induced 14	7040.33	6611	-0.205123	0.00144217	0.00345834
ENSG00000039600	SOX30	SOX30	SRY-box transcription factor 30	9	6.66667	-0.766731	0.339084	0.436611
ENSG00000039650	PNKP	AOA4	polynucleotide kinase 3'-phosphatase	713.68	550.333	-0.458805	0.000267543	0.0007217
ENSG00000039987	BEST2	VMD2L1	bestrophin 2	5.66667	18	1.56886	0.056583	0.0957746
ENSG00000040199	PHLPP2	PHLPPL	PH domain and leucine rich repeat protein phosphatase 2	2521.33	3329.67	0.260061	0.000112442	0.00031908
ENSG00000040275	SPDL1	CCDC99	spindle apparatus coiled-coil protein 1	3969.67	4830.33	0.280158	0.000361868	0.000959109
ENSG00000040341	STAU2	39K2	staufen double-stranded RNA binding protein 2	7733.86	5980.64	-0.355949	4.04596e-09	1.87735e-08
ENSG00000040487	SLC66A1	LAAT-1	solute carrier family 66 member 1	928.999	1541.33	0.568227	1.17693e-08	5.20947e-08
ENSG00000040531	CTNS	CTNS-LSB	cystinosin, lysosomal cystine transporter	3638	3430	-0.193733	0.0123516	0.0245468
ENSG00000040608	RTN4R	NGR	reticulon 4 receptor	51	61.6667	0.183919	0.645309	0.725034
ENSG00000040633	PHF23	hJUNE-1b	PHD finger protein 23	6853.67	6796.33	-0.123777	0.0143484	0.0280912
ENSG00000040731	CDH10	CDH10	cadherin 10	42	35.3333	-0.384339	0.320121	0.416983
ENSG00000040933	INPP4A	INPP4	inositol polyphosphate-4-phosphatase type I A	2137	1143.33	-0.899813	1.83532e-23	2.22866e-22
ENSG00000041353	RAB27B	C25KG	RAB27B, member RAS oncogene family	1040.33	1275	0.276426	0.014178	0.0277808
ENSG00000041357	PSMA4	HC9	proteasome 20S subunit alpha 4	12815.3	12822	-0.159484	0.0119083	0.0237561
ENSG00000041515	MYO16	MYAP3	myosin XVI	60.6667	21.3333	-1.52804	0.000372557	0.000985498
ENSG00000041802	LSG1	LSG1	large 60S subunit nuclear export GTPase 1	5270.67	6311.67	0.111163	0.0699208	0.115304
ENSG00000041880	PARP3	ADPRT3	poly(ADP-ribose) polymerase family member 3	630.667	633.333	-0.154166	0.230359	0.317627
ENSG00000041982	TNC	150-225	tenascin C	277.001	227	-0.358922	0.0508645	0.0871843
ENSG00000041988	THAP3	THAP3	THAP domain containing 3	575.007	1243.68	0.947178	4.20607e-13	2.6908e-12
ENSG00000042062	RIPOR3	C20orf175	RIPOR family member 3	90.9997	34	-1.55759	1.92193e-06	6.76845e-06
ENSG00000042088	TDP1	TDP1	tyrosyl-DNA phosphodiesterase 1	2198	963.666	-1.16554	2.2783e-52	8.34814e-51
ENSG00000042286	AIFM2	AMID	apoptosis inducing factor mitochondria associated 2	3319.67	3589.33	-0.0593096	0.529537	0.623214
ENSG00000042317	SPATA7	HEL-S-296	spermatogenesis associated 7	292.667	234.667	-0.518986	0.000526882	0.00136047
ENSG00000042429	MED17	CRSP6	mediator complex subunit 17	1296.66	1614.12	0.218283	0.0375854	0.0666745
ENSG00000042445	RETSAT	RETSAT	retinol saturase	3879.33	1571.33	-1.36975	5.65811e-120	1.09861e-117
ENSG00000042493	CAPG	AFCP	capping actin protein, gelsolin like	7537.33	5061.67	-0.763465	3.44653e-19	3.27508e-18
ENSG00000042753	AP2S1	AP17	adaptor related protein complex 2 subunit sigma 1	7473	7631.33	-0.0837287	0.091398	0.145461
ENSG00000042832	TG	AITD3	thyroglobulin	7	8.33333	-0.544748	0.581469	0.670836
ENSG00000042980	ADAM28	ADAM 28	ADAM metallopeptidase domain 28	111.333	90.0003	-0.695008	0.0139596	0.0273955
ENSG00000043093	DCUN1D1	DCNL1	defective in cullin neddylation 1 domain containing 1	3379.67	4439	0.292999	1.96921e-06	6.92719e-06
ENSG00000043143	JADE2	JADE-2	jade family PHD finger 2	6221.67	7325.33	0.0638137	0.492778	0.589493
ENSG00000043514	TRIT1	COXPD35	tRNA isopentenyltransferase 1	1459.67	2109.67	0.461733	1.75987e-08	7.6407e-08
ENSG00000043591	ADRB1	ADRB1R	adrenoceptor beta 1	55	133	1.1348	5.50162e-06	1.83915e-05
ENSG00000044012	GUCA2B	GCAP-II	guanylate cyclase activator 2B	1.33333	8.33333	2.50375	0.0552255	0.0938236
ENSG00000044090	CUL7	3M1	cullin 7	3765.55	1805.67	-1.02393	4.38543e-33	8.05807e-32
ENSG00000044115	CTNNA1	CAP102	catenin alpha 1	42731.7	48152	0.0602943	0.316986	0.413902
ENSG00000044446	PHKA2	GSD9A	phosphorylase kinase regulatory subunit alpha 2	2082	922.667	-1.07642	1.61525e-39	3.75576e-38
ENSG00000044459	CNTLN	C9orf101	centlein	1621.67	2116	0.108585	0.25764	0.348667
ENSG00000044524	EPHA3	EK4	EPH receptor A3	91.6667	63.3333	-0.427823	0.132725	0.199627
ENSG00000044574	HSPA5	BIP	heat shock protein family A (Hsp70) member 5	45105.3	50709.3	0.0282133	0.597769	0.685025
ENSG00000046604	DSG2	CDHF5	desmoglein 2	10322	15826.7	0.501564	2.74031e-11	1.51959e-10
ENSG00000046647	GEMIN8	FAM51A1	gem nuclear organelle associated protein 8	652.312	357.333	-1.03981	4.22752e-17	3.53715e-16
ENSG00000046651	OFD1	71-7A	OFD1 centriole and centriolar satellite protein	1018.67	715.333	-0.652997	4.20374e-12	2.48973e-11
ENSG00000047056	WDR37	NOCGUS	WD repeat domain 37	1094.33	929.667	-0.399846	2.13129e-06	7.4722e-06
ENSG00000047188	YTHDC2	CAHL	YTH domain containing 2	1740.33	1411.67	-0.43737	1.39788e-06	4.99291e-06
ENSG00000047230	CTPS2	GATD5B	CTP synthase 2	3043.33	2243	-0.532972	2.57496e-12	1.5509e-11
ENSG00000047249	ATP6V1H	CGI-11	ATPase H+ transporting V1 subunit H	4656	4441	-0.191786	0.000710062	0.001797
ENSG00000047315	POLR2B	POL2RB	RNA polymerase II subunit B	14060.3	18592.3	0.282215	0.000185174	0.00051055
ENSG00000047346	FAM214A	KIAA1370	family with sequence similarity 214 member A	1415.67	1963	0.44835	3.6595e-07	1.39042e-06
ENSG00000047365	ARAP2	CENTD1	ArfGAP with RhoGAP domain, ankyrin repeat and PH domain 2	1507.67	2330	0.434561	3.27793e-08	1.39046e-07
ENSG00000047410	TPR	TPR	translocated promoter region, nuclear basket protein	21442	23494	0.0221351	0.804242	0.854228
ENSG00000047578	KATNIP	JBTS26	katanin interacting protein	1708	925	-0.536517	6.53556e-10	3.26155e-09
ENSG00000047579	DTNBP1	BLOC1S8	dystrobrevin binding protein 1	1081	1250.33	0.151612	0.0610237	0.102222
ENSG00000047621	C12orf4	MRT66	chromosome 12 open reading frame 4	2394	1777.33	-0.38897	2.89493e-06	9.99324e-06
ENSG00000047634	SCML1	SCML1	Scm polycomb group protein like 1	439	1295.33	1.4981	3.10808e-55	1.2698e-53
ENSG00000047644	WWC3	BM042	WWC family member 3	2844.67	2320.33	-0.00969666	0.886465	0.917395
ENSG00000047648	ARHGAP6	RHOGAP6	Rho GTPase activating protein 6	224.333	202.666	-0.302821	0.0728343	0.119596
ENSG00000047849	MAP4	MAP4	microtubule associated protein 4	40795.3	31916.3	-0.505964	6.5092e-34	1.21984e-32
ENSG00000047932	GOPC	CAL	golgi associated PDZ and coiled-coil motif containing	1790.33	2445	0.342817	5.09323e-05	0.000151136
ENSG00000048028	USP28	USP28	ubiquitin specific peptidase 28	2590.33	2294.33	-0.121789	0.110884	0.170998
ENSG00000048052	HDAC9	HD7	histone deacetylase 9	381	1668.33	1.92242	8.54274e-108	1.29753e-105
ENSG00000048140	TSPAN17	FBX23	tetraspanin 17	4994	5586	0.0783327	0.417378	0.516077
ENSG00000048162	NOP16	HSPC111	NOP16 nucleolar protein	1408.67	2098.67	0.409484	2.84584e-08	1.21511e-07
ENSG00000048342	CC2D2A	COACH2	coiled-coil and C2 domain containing 2A	1123.33	595.667	-0.589454	7.91909e-08	3.23251e-07
ENSG00000048392	RRM2B	MTDPS8A	ribonucleotide reductase regulatory TP53 inducible subunit M2B	4538.67	5556.33	0.23756	0.00313381	0.00703901
ENSG00000048405	ZNF800	ZNF800	zinc finger protein 800	1150.67	1931	0.609634	6.83376e-08	2.80713e-07
ENSG00000048471	SNX29	A-388D4.1	sorting nexin 29	2292.67	1772.99	-0.434193	6.02019e-12	3.52892e-11
ENSG00000048540	LMO3	RBTN3	LIM domain only 3	29.6667	20.3333	-0.151852	0.771775	0.829705
ENSG00000048544	MRPS10	MRP-S10	mitochondrial ribosomal protein S10	4810.37	7150.56	0.441558	6.91685e-16	5.32592e-15
ENSG00000048649	RSF1	HBXAP	remodeling and spacing factor 1	5105.02	5955.08	0.221081	0.00211658	0.00491597
ENSG00000048707	VPS13D	SCAR4	vacuolar protein sorting 13 homolog D	4870.33	3928	-0.292961	3.32272e-06	1.13844e-05
ENSG00000048740	CELF2	BRUNOL3	CUGBP Elav-like family member 2	395.334	284.333	-0.618247	1.23128e-05	3.93783e-05
ENSG00000048828	FAM120A	C9orf10	family with sequence similarity 120A	13566	13923.9	-0.112456	0.07468	0.122328
ENSG00000048991	R3HDM1	R3HDM	R3H domain containing 1	6015	4574	-0.436738	6.18545e-08	2.54916e-07
ENSG00000049089	COL9A2	DJ39G22.4	collagen type IX alpha 2 chain	117	95.0003	-0.596406	0.00672207	0.0141456
ENSG00000049130	KITLG	DCUA	KIT ligand	6476.67	7870	0.211237	0.0033037	0.00738539
ENSG00000049167	ERCC8	CKN1	ERCC excision repair 8, CSA ubiquitin ligase complex subunit	1324	1498.33	0.156211	0.0635375	0.105984
ENSG00000049192	ADAMTS6	ADAM-TS 6	ADAM metallopeptidase with thrombospondin type 1 motif 6	98.0003	411	2.20917	4.94758e-28	7.419e-27
ENSG00000049239	H6PD	CORTRD1	hexose-6-phosphate dehydrogenase/glucose 1-dehydrogenase	2948.33	1613.67	-1.04002	2.5409e-56	1.08026e-54
ENSG00000049245	VAMP3	CEB	vesicle associated membrane protein 3	12809.3	10521.3	-0.267511	4.88924e-07	1.83215e-06
ENSG00000049246	PER3	FASPS3	period circadian regulator 3	1278.33	739	-0.210448	0.0549738	0.0934709
ENSG00000049249	TNFRSF9	4-1BB	TNF receptor superfamily member 9	72	78.3333	-0.301654	0.376556	0.475148
ENSG00000049283	EPN3	EPN3	epsin 3	24.667	18.9553	-1.34412	0.0158332	0.0307046
ENSG00000049323	LTBP1	ARCL2E	latent transforming growth factor beta binding protein 1	2929.33	1831	-0.810772	1.11401e-24	1.44101e-23
ENSG00000049449	RCN1	HEL-S-84	reticulocalbin 1	9844.27	21132.4	0.98441	9.14168e-49	2.98396e-47
ENSG00000049541	RFC2	RFC40	replication factor C subunit 2	8995.67	8110.66	-0.220595	1.41924e-05	4.51139e-05
ENSG00000049618	ARID1B	6A3-5	AT-rich interaction domain 1B	4478.67	4747.67	-0.142296	0.0222583	0.041775
ENSG00000049656	CLPTM1L	CRR9	CLPTM1 like	8581	9935.67	0.0717146	0.119615	0.182711
ENSG00000049759	NEDD4L	NEDD4-2	NEDD4 like E3 ubiquitin protein ligase	5359.93	9659.67	0.768823	9.03029e-38	1.98456e-36
ENSG00000049768	FOXP3	AIID	forkhead box P3	23	16	-0.815925	0.112417	0.172979
ENSG00000049769	PPP1R3F	HB2E	protein phosphatase 1 regulatory subunit 3F	347	224.333	-0.770489	2.65576e-07	1.02644e-06
ENSG00000049860	HEXB	ENC-1AS	hexosaminidase subunit beta	4881.33	9970.67	0.92211	5.39019e-37	1.1484e-35
ENSG00000049883	PTCD2	PTCD2	pentatricopeptide repeat domain 2	1025	1401	0.378577	0.00046329	0.00120904
ENSG00000050130	JKAMP	C14orf100	JNK1/MAPK8 associated membrane protein	2663.67	2254.97	-0.359585	4.78202e-07	1.7934e-06
ENSG00000050165	DKK3	CRRL	dickkopf WNT signaling pathway inhibitor 3	11497.7	10633.7	0.0259124	0.6802	0.754026
ENSG00000050327	ARHGEF5	GEF5	Rho guanine nucleotide exchange factor 5	2264.91	3066.92	0.234108	0.00187013	0.00438959
ENSG00000050344	NFE2L3	NRF3	NFE2 like bZIP transcription factor 3	3015.34	5654.31	0.772149	2.65134e-22	2.98477e-21
ENSG00000050393	MCUR1	C6orf79	mitochondrial calcium uniporter regulator 1	3647.33	5609	0.166219	0.0783537	0.12758
ENSG00000050405	LIMA1	EPLIN	LIM domain and actin binding 1	5264.33	5564	-0.0384377	0.612255	0.696533
ENSG00000050426	LETMD1	1110019O13Rik	LETM1 domain containing 1	1935.67	2111.33	0.237681	0.000502839	0.00130429
ENSG00000050438	SLC4A8	NBC3	solute carrier family 4 member 8	11.333	22.6663	0.663365	0.281201	0.375586
ENSG00000050555	LAMC3	OCCM	laminin subunit gamma 3	32.6667	23	-0.680104	0.106097	0.164857
ENSG00000050748	MAPK9	JNK-55	mitogen-activated protein kinase 9	4152.67	2901	-0.433096	2.16398e-11	1.20939e-10
ENSG00000050820	BCAR1	CAS	BCAR1 scaffold protein, Cas family member	3657.76	4390.78	0.181017	0.199639	0.282071
ENSG00000051009	FHIP1B	C11orf56	FHF complex subunit HOOK interacting protein 1B	760.333	858.667	-0.0750948	0.625271	0.708054
ENSG00000051108	HERPUD1	HERP	homocysteine inducible ER protein with ubiquitin like domain 1	3948.67	5835.59	0.474276	5.71497e-16	4.42764e-15
ENSG00000051128	HOMER3	HOMER-3	homer scaffold protein 3	1476.63	1547.8	-0.112479	0.241741	0.330571
ENSG00000051180	RAD51	BRCC5	RAD51 recombinase	4671.67	4838	-0.110358	0.090182	0.143842
ENSG00000051341	POLQ	PRO0327	DNA polymerase theta	2097	1449.33	-0.383756	2.81852e-05	8.63717e-05
ENSG00000051382	PIK3CB	P110BETA	phosphatidylinositol-4,5-bisphosphate 3-kinase catalytic subunit beta	6563	4379.67	-0.659014	6.74875e-18	5.92017e-17
ENSG00000051523	CYBA	CGD4	cytochrome b-245 alpha chain	4437.33	4334.67	-0.184498	0.229382	0.316543
ENSG00000051596	THOC3	THO3	THO complex 3	3252.8	2319.15	-0.607782	5.50609e-07	2.05106e-06
ENSG00000051620	HEBP2	C6ORF34B	heme binding protein 2	1743.33	2321.33	0.336453	3.93662e-07	1.4903e-06
ENSG00000051825	MPHOSPH9	MPP-9	M-phase phosphoprotein 9	3191.15	1847	-0.287256	0.00742135	0.015496
ENSG00000052126	PLEKHA5	PEPP-2	pleckstrin homology domain containing A5	2915	2088.67	-0.562235	1.80398e-15	1.35094e-14
ENSG00000052344	PRSS8	CAP1	serine protease 8	144.667	121.333	-0.330823	0.213185	0.297858
ENSG00000052723	SIKE1	SIKE	suppressor of IKBKE 1	2878	3860.33	0.397175	5.03563e-08	2.09686e-07
ENSG00000052749	RRP12	KIAA0690	ribosomal RNA processing 12 homolog	3145.67	2654.68	-0.427745	2.4138e-06	8.39549e-06
ENSG00000052795	FNIP2	FNIPL	folliculin interacting protein 2	1460	1982	0.175684	0.129821	0.195933
ENSG00000052802	MSMO1	DESP4	methylsterol monooxygenase 1	14079	11042	-0.406218	4.5179e-09	2.08554e-08
ENSG00000052841	TTC17	TTC17	tetratricopeptide repeat domain 17	4684	8636	0.843796	6.73184e-61	3.28465e-59
ENSG00000052850	ALX4	CRS5	ALX homeobox 4	6887.33	4071.33	-0.933674	7.97567e-57	3.48524e-55
ENSG00000053108	FSTL4	FSTL4	follistatin like 4	2.33333	7.33333	0.90913	0.413295	0.512307
ENSG00000053254	FOXN3	C14orf116	forkhead box N3	6889.82	11915	0.656166	1.07981e-36	2.28507e-35
ENSG00000053328	METTL24	C6orf186	methyltransferase like 24	18.3333	7	-1.4823	0.0289524	0.0528638
ENSG00000053371	AKR7A2	AFAR	aldo-keto reductase family 7 member A2	3135.85	1489.13	-1.22693	1.17445e-45	3.4834e-44
ENSG00000053372	MRTO4	C1orf33	MRT4 homolog, ribosome maturation factor	5742	5836.67	-0.128764	0.0232599	0.0434859
ENSG00000053501	USE1	D12	unconventional SNARE in the ER 1	1056.67	732	-0.917738	2.28575e-12	1.38157e-11
ENSG00000053524	MCF2L2	ARHGEF22	MCF.2 cell line derived transforming sequence-like 2	62.9997	42.0003	-0.768705	0.0157859	0.030638
ENSG00000053747	LAMA3	BM600	laminin subunit alpha 3	1012	551.667	-0.584742	2.99784e-07	1.15063e-06
ENSG00000053770	AP5M1	C14orf108	adaptor related protein complex 5 subunit mu 1	3413	3221	-0.237031	0.000820527	0.00205722
ENSG00000053900	ANAPC4	APC4	anaphase promoting complex subunit 4	1570.33	586.666	-1.56416	1.10107e-72	7.43283e-71
ENSG00000053918	KCNQ1	ATFB1	potassium voltage-gated channel subfamily Q member 1	28.3333	12.6667	-0.87875	0.0858021	0.137825
ENSG00000054116	TRAPPC3	BET3	trafficking protein particle complex subunit 3	3958	3775.67	-0.131113	0.0275944	0.0506741
ENSG00000054118	THRAP3	BCLAF2	thyroid hormone receptor associated protein 3	16421.3	20577	0.178265	0.00257958	0.00589895
ENSG00000054148	PHPT1	CGI-202	phosphohistidine phosphatase 1	3918.34	3707	-0.29109	0.0108732	0.0219093
ENSG00000054179	ENTPD2	CD39L1	ectonucleoside triphosphate diphosphohydrolase 2	18	13.3333	-0.757412	0.201143	0.283813
ENSG00000054267	ARID4B	BCAA	AT-rich interaction domain 4B	5494.86	8111.74	0.43401	1.85001e-07	7.25443e-07
ENSG00000054277	OPN3	ECPN	opsin 3	4542.64	4108.62	-0.270697	2.41189e-07	9.35258e-07
ENSG00000054282	SDCCAG8	BBS16	SHH signaling and ciliogenesis regulator SDCCAG8	589.667	360.666	-0.443084	0.00148731	0.00355933
ENSG00000054356	PTPRN	IA-2	protein tyrosine phosphatase receptor type N	12	4	-1.33369	0.121444	0.185219
ENSG00000054392	HHAT	MART2	hedgehog acyltransferase	580.667	575.333	0.0482459	0.646792	0.726441
ENSG00000054523	KIF1B	CMT2	kinesin family member 1B	9699.3	9051.6	-0.0866122	0.217968	0.303438
ENSG00000054598	FOXC1	ARA	forkhead box C1	62.3333	101	0.57514	0.0249645	0.0463553
ENSG00000054611	TBC1D22A	C22orf4	TBC1 domain family member 22A	1590.67	926.667	-0.962582	1.0194e-31	1.78433e-30
ENSG00000054654	SYNE2	EDMD5	spectrin repeat containing nuclear envelope protein 2	11894.3	10386.6	-0.336059	0.000296971	0.00079629
ENSG00000054690	PLEKHH1	PLEKHH1	pleckstrin homology, MyTH4 and FERM domain containing H1	320	129.278	-1.52409	3.89422e-08	1.64301e-07
ENSG00000054793	ATP9A	ATPIIA	ATPase phospholipid transporting 9A (putative)	5144	1546	-1.88246	8.66718e-164	3.33138e-161
ENSG00000054965	FAM168A	KIAA0280	family with sequence similarity 168 member A	8853.33	9734.67	0.0143371	0.78272	0.83759
ENSG00000054967	RELT	AI3C	RELT TNF receptor	341.333	688.666	0.863655	3.95068e-14	2.71757e-13
ENSG00000054983	GALC	GALC	galactosylceramidase	265.333	186	-0.245644	0.165509	0.241231
ENSG00000055044	NOP58	HSPC120	NOP58 ribonucleoprotein	5830.33	6465.33	0.0134131	0.832841	0.876886
ENSG00000055070	SZRD1	C1orf144	SUZ RNA binding domain containing 1	17300.3	27630	0.436576	4.82395e-12	2.84453e-11
ENSG00000055118	KCNH2	ERG-1	potassium voltage-gated channel subfamily H member 2	2	9.66667	1.94907	0.0691607	0.114211
ENSG00000055130	CUL1	CUL1	cullin 1	4646.67	3628.67	-0.480156	6.93795e-13	4.35855e-12
ENSG00000055147	FAM114A2	133K02	family with sequence similarity 114 member A2	2471.67	1636.67	-0.684941	1.76271e-19	1.69902e-18
ENSG00000055163	CYFIP2	DEE65	cytoplasmic FMR1 interacting protein 2	1109.33	1072	0.205117	0.0444101	0.0773103
ENSG00000055208	TAB2	CHTD2	TGF-beta activated kinase 1 (MAP3K7) binding protein 2	9759	17252.7	0.696875	5.00682e-26	6.85308e-25
ENSG00000055211	GINM1	C6orf72	glycoprotein integral membrane 1	2532.33	3384.67	0.300726	3.33173e-05	0.000101095
ENSG00000055332	EIF2AK2	DYT33	eukaryotic translation initiation factor 2 alpha kinase 2	9112.67	12314.3	0.301	0.000119143	0.00033713
ENSG00000055483	USP36	DUB1	ubiquitin specific peptidase 36	1828.33	2668.33	0.341551	3.51567e-05	0.0001063
ENSG00000055609	KMT2C	HALR	lysine methyltransferase 2C	6652.99	7444	-0.0366509	0.649527	0.728738
ENSG00000055732	MCOLN3	TRP-ML3	mucolipin TRP cation channel 3	12	37.6667	1.52786	0.00136795	0.00329589
ENSG00000055813	CCDC85A	CCDC85A	coiled-coil domain containing 85A	13.5277	20.85	0.495844	0.406349	0.505262
ENSG00000055917	PUM2	PUMH2	pumilio RNA binding family member 2	12064	14136.3	0.133374	0.0223489	0.0419284
ENSG00000055950	MRPL43	L43mt	mitochondrial ribosomal protein L43	3286.67	4507	0.127078	0.0284102	0.0519897
ENSG00000055955	ITIH4	GP120	inter-alpha-trypsin inhibitor heavy chain 4	47.2897	15.3583	-0.388671	0.415953	0.514822
ENSG00000056050	HPF1	C4orf27	histone PARylation factor 1	1844	1836	-0.121534	0.117873	0.180372
ENSG00000056097	ZFR	SPG71	zinc finger RNA binding protein	12039.7	12479.3	-0.00367244	0.945196	0.960807
ENSG00000056277	ZNF280C	SUHW3	zinc finger protein 280C	337	262.333	-0.329389	0.0220524	0.0414381
ENSG00000056291	NPFFR2	GPR74	neuropeptide FF receptor 2	8.66633	6.33333	-0.892689	0.340087	0.437692
ENSG00000056558	TRAF1	EBI6	TNF receptor associated factor 1	112.333	74	-0.757691	0.00152872	0.00364733
ENSG00000056586	RC3H2	MNAB	ring finger and CCCH-type domains 2	9446.67	12832.7	0.357128	5.49725e-08	2.27951e-07
ENSG00000056736	IL17RB	CRL4	interleukin 17 receptor B	25.3333	27	0.123471	0.817583	0.865151
ENSG00000056972	TRAF3IP2	ACT1	TRAF3 interacting protein 2	1165.67	1309.67	-0.0614424	0.432034	0.530992
ENSG00000056998	GYG2	GN-2	glycogenin 2	4871.67	4413.67	-0.282417	1.2816e-06	4.59677e-06
ENSG00000057019	DCBLD2	CLCP1	discoidin, CUB and LCCL domain containing 2	18810.3	17188.2	-0.214182	0.0124209	0.0246725
ENSG00000057252	SOAT1	ACACT	sterol O-acyltransferase 1	5285	5993	0.214032	0.00301398	0.00679498
ENSG00000057294	PKP2	ARVD9	plakophilin 2	11783	14634	0.17081	0.00314666	0.00706452
ENSG00000057608	GDI2	HEL-S-46e	GDP dissociation inhibitor 2	25128	19948.9	-0.448667	4.73242e-13	3.0132e-12
ENSG00000057657	PRDM1	BLIMP1	PR/SET domain 1	20.6667	45.6667	0.794522	0.0962821	0.151976
ENSG00000057663	ATG5	APG5	autophagy related 5	2172.33	2882.67	0.543388	8.44148e-17	6.9215e-16
ENSG00000057704	TMCC3	TMCC3	transmembrane and coiled-coil domain family 3	294.333	355	0.164925	0.204873	0.288125
ENSG00000057757	PITHD1	C1orf128	PITH domain containing 1	1792	3103	0.651618	1.0168e-18	9.35533e-18
ENSG00000057935	MTA3	MTA3	metastasis associated 1 family member 3	3642.67	3113	-0.223106	0.000572155	0.00146912
ENSG00000058056	USP13	ISOT3	ubiquitin specific peptidase 13	4378.84	2837.38	-0.602377	4.64647e-14	3.1834e-13
ENSG00000058063	ATP11B	ATPIF	ATPase phospholipid transporting 11B (putative)	4488	4859	0.212842	0.00719288	0.0150657
ENSG00000058085	LAMC2	B2T	laminin subunit gamma 2	684	1332	0.811367	2.43186e-23	2.93036e-22
ENSG00000058091	CDK14	PFTAIRE1	cyclin dependent kinase 14	6415.67	9826.67	0.510969	2.90443e-14	2.01258e-13
ENSG00000058262	SEC61A1	ADTKD5	SEC61 translocon subunit alpha 1	39898.3	51955.7	0.193653	6.98941e-06	2.3054e-05
ENSG00000058272	PPP1R12A	GUBS	protein phosphatase 1 regulatory subunit 12A	5704	6488.33	0.0846958	0.143012	0.212738
ENSG00000058335	RASGRF1	CDC25	Ras protein specific guanine nucleotide releasing factor 1	1449	2953	0.90691	1.58342e-22	1.81842e-21
ENSG00000058404	CAMK2B	CAM2	calcium/calmodulin dependent protein kinase II beta	17.6667	36.6663	1.25701	0.0129613	0.0256206
ENSG00000058453	CROCC	ROLT	ciliary rootlet coiled-coil, rootletin	232.582	349.334	0.7698	3.98091e-07	1.50525e-06
ENSG00000058600	POLR3E	C37	RNA polymerase III subunit E	1623	2100	0.172121	0.210532	0.294764
ENSG00000058668	ATP2B4	ATP2B2	ATPase plasma membrane Ca2+ transporting 4	15052	6841	-1.22236	5.87472e-95	6.58598e-93
ENSG00000058673	ZC3H11A	ZC3HDC11A	zinc finger CCCH-type containing 11A	6953.81	8971.43	0.195408	0.00484278	0.0104959
ENSG00000058729	RIOK2	RIO2	RIO kinase 2	1707	2588.67	0.592025	1.85358e-09	8.87628e-09
ENSG00000058799	YIPF1	DJ167A19.1	Yip1 domain family member 1	2019	1776	-0.28682	6.64096e-06	2.19547e-05
ENSG00000058804	NDC1	NET3	NDC1 transmembrane nucleoporin	10161.7	5074.67	-1.11085	3.9158e-82	3.38303e-80
ENSG00000058866	DGKG	DAGK3	diacylglycerol kinase gamma	100.667	38.667	-2.02915	1.62331e-06	5.76421e-06
ENSG00000059122	FLYWCH1	FLYWCH1	FLYWCH-type zinc finger 1	1215.67	1096.67	-0.0615146	0.647332	0.726961
ENSG00000059145	UNKL	C16orf28	unk like zinc finger	625.334	695.998	0.232505	0.102577	0.160222
ENSG00000059377	TBXAS1	BDPLT14	thromboxane A synthase 1	40	40.9993	0.042608	0.919926	0.941829
ENSG00000059378	PARP12	ARTD12	poly(ADP-ribose) polymerase family member 12	1213	666.333	-0.670768	1.41281e-12	8.67868e-12
ENSG00000059573	ALDH18A1	ADCL3	aldehyde dehydrogenase 18 family member A1	8665.33	7684.33	-0.305735	1.37634e-07	5.47453e-07
ENSG00000059588	TARBP1	TRM3	TAR (HIV-1) RNA binding protein 1	989	292.333	-1.81445	3.11547e-65	1.76206e-63
ENSG00000059691	GATB	COXPD41	glutamyl-tRNA amidotransferase subunit B	3420.01	3888.34	0.0202891	0.767383	0.826399
ENSG00000059728	MXD1	BHLHC58	MAX dimerization protein 1	312.874	864.334	1.27793	2.927e-24	3.69733e-23
ENSG00000059758	CDK17	PCTAIRE2	cyclin dependent kinase 17	2206	2707.67	0.270647	0.000204866	0.000562047
ENSG00000059769	DNAJC25	bA16L21.2.1	DnaJ heat shock protein family (Hsp40) member C25	358.333	488	0.2941	0.0119516	0.0238349
ENSG00000059804	SLC2A3	GLUT3	solute carrier family 2 member 3	1380.48	5556.77	1.87946	2.19668e-169	9.85052e-167
ENSG00000059915	PSD	EFA6	pleckstrin and Sec7 domain containing	20.3333	23	-0.390815	0.547793	0.640656
ENSG00000060069	CTDP1	CCFDN	CTD phosphatase subunit 1	741.999	842.333	0.0194551	0.85472	0.893468
ENSG00000060138	YBX3	CSDA	Y-box binding protein 3	9470.35	14180.7	0.434085	9.66257e-13	6.00016e-12
ENSG00000060140	STYK1	NOK	serine/threonine/tyrosine kinase 1	126.334	129	-0.354554	0.213824	0.298663
ENSG00000060237	WNK1	HSAN2	WNK lysine deficient protein kinase 1	19437.3	11351	-0.911792	8.84285e-40	2.07923e-38
ENSG00000060339	CCAR1	CCAR1	cell division cycle and apoptosis regulator 1	5707.33	6164.33	0.00321952	0.969878	0.978712
ENSG00000060491	OGFR	OGFR	opioid growth factor receptor	2256.67	2386	-0.113317	0.248015	0.337781
ENSG00000060558	GNA15	GNA16	G protein subunit alpha 15	8.33333	19	0.600433	0.445108	0.544189
ENSG00000060642	PIGV	GPI-MT-II	phosphatidylinositol glycan anchor biosynthesis class V	647.001	198.667	-1.9092	4.10592e-48	1.31292e-46
ENSG00000060656	PTPRU	FMI	protein tyrosine phosphatase receptor type U	299	498.667	0.401354	0.0753959	0.123412
ENSG00000060688	SNRNP40	40K	small nuclear ribonucleoprotein U5 subunit 40	2727.67	2117.33	-0.520029	7.78689e-15	5.59338e-14
ENSG00000060718	COL11A1	CO11A1	collagen type XI alpha 1 chain	20.3333	18.6667	-0.29611	0.610969	0.695848
ENSG00000060749	QSER1	QSER1	glutamine and serine rich 1	7155	8974.33	0.349911	1.1042e-05	3.55799e-05
ENSG00000060762	MPC1	BRP44L	mitochondrial pyruvate carrier 1	582	525.666	-0.250616	0.0185974	0.0355201
ENSG00000060971	ACAA1	ACAA	acetyl-CoA acyltransferase 1	1038.67	455.333	-1.3155	3.82884e-38	8.51386e-37
ENSG00000060982	BCAT1	BCATC	branched chain amino acid transaminase 1	503	691.333	0.520929	0.0012014	0.00292076
ENSG00000061273	HDAC7	HD7	histone deacetylase 7	5105.33	6095.33	0.192017	0.00688296	0.0144567
ENSG00000061337	LZTS1	F37	leucine zipper tumor suppressor 1	217.667	215.667	-0.187066	0.271703	0.364919
ENSG00000061656	SPAG4	CT127	sperm associated antigen 4	79.3333	34.9993	-1.47703	1.16558e-06	4.20304e-06
ENSG00000061676	NCKAP1	HEM2	NCK associated protein 1	19322	24153.3	0.21118	0.00552862	0.0118338
ENSG00000061794	MRPS35	HDCMD11P	mitochondrial ribosomal protein S35	3271.67	4922	0.491177	1.42475e-13	9.40546e-13
ENSG00000061918	GUCY1B1	GC-S-beta-1	guanylate cyclase 1 soluble subunit beta 1	71.6667	37.6667	-0.874743	0.00440099	0.00963256
ENSG00000061936	SFSWAP	SFRS8	splicing factor SWAP	1854.67	2982	0.618579	2.67244e-12	1.60704e-11
ENSG00000061938	TNK2	ACK	tyrosine kinase non receptor 2	732.345	583.67	-0.429539	0.00242065	0.00555982
ENSG00000061987	MON2	MON2	MON2 homolog, regulator of endosome-to-Golgi trafficking	2928.33	2635.33	-0.274562	0.000375543	0.000992705
ENSG00000062038	CDH3	CDHP	cadherin 3	5004.33	2149.67	-1.238	1.55892e-66	9.14661e-65
ENSG00000062194	GPBP1	GPBP	GC-rich promoter binding protein 1	7713	11365.3	0.402689	4.10758e-09	1.90547e-08
ENSG00000062282	DGAT2	ARAT	diacylglycerol O-acyltransferase 2	483.333	613	0.159517	0.121359	0.18512
ENSG00000062370	ZNF112	ZFP112	zinc finger protein 112	249.822	370.333	0.408245	0.00282013	0.00640394
ENSG00000062485	CS	CS	citrate synthase	30851.5	28031.8	-0.257072	1.04951e-09	5.14214e-09
ENSG00000062582	MRPS24	HSPC335	mitochondrial ribosomal protein S24	5566.15	7624.2	0.298704	7.07036e-10	3.52097e-09
ENSG00000062598	ELMO2	CED-12	engulfment and cell motility 2	3534.33	4278.67	0.188714	0.00185681	0.00435996
ENSG00000062650	WAPL	FOE	WAPL cohesin release factor	7394.67	8587	0.0990082	0.166572	0.242594
ENSG00000062716	VMP1	EPG3	vacuole membrane protein 1	8073	10245	0.248893	2.74585e-06	9.50301e-06
ENSG00000062725	APPBP2	APP-BP2	amyloid beta precursor protein binding protein 2	5160	4450.67	0.103179	0.316428	0.413317
ENSG00000062822	POLD1	CDC2	DNA polymerase delta 1, catalytic subunit	1811.64	1861.33	-0.0382165	0.774276	0.831425
ENSG00000063015	SEZ6	BSRPC	seizure related 6 homolog	2.66667	6.66667	0.00539864	0.996469	0.997581
ENSG00000063046	EIF4B	EIF-4B	eukaryotic translation initiation factor 4B	60182.2	80872.3	0.318384	3.24067e-09	1.52055e-08
ENSG00000063127	SLC6A16	NT5	solute carrier family 6 member 16	137	85.6667	-0.15568	0.553358	0.645642
ENSG00000063169	BICRA	CSS12	BRD4 interacting chromatin remodeling complex associated protein	344.333	434	0.158038	0.236721	0.324838
ENSG00000063176	SPHK2	SK 2	sphingosine kinase 2	507.666	523.332	-0.196941	0.176725	0.254838
ENSG00000063177	RPL18	DBA18	ribosomal protein L18	18727	24134.7	0.192764	0.0199628	0.0378364
ENSG00000063180	CA11	CA-RP	carbonic anhydrase 11	788.333	608	-0.588862	6.93624e-09	3.14409e-08
ENSG00000063241	ISOC2	ISOC2	isochorismatase domain containing 2	1834.67	1278.67	-0.777966	2.13149e-16	1.69672e-15
ENSG00000063244	U2AF2	U2AF65	U2 small nuclear RNA auxiliary factor 2	12355.3	14363.3	-0.000315139	0.997656	0.998504
ENSG00000063245	EPN1	EPN1	epsin 1	4660	4753.64	-0.198927	0.0198603	0.0376724
ENSG00000063322	MED29	IXL	mediator complex subunit 29	2937.33	2904.67	-0.174732	0.00165954	0.00393253
ENSG00000063438	AHRR	AHH	aryl-hydrocarbon receptor repressor	726.56	876.423	0.25243	0.0039559	0.00872632
ENSG00000063587	ZNF275	ZNF275	zinc finger protein 275	1043.33	1204.67	0.0599697	0.453784	0.551984
ENSG00000063601	MTMR1	MTMR1	myotubularin related protein 1	2856.67	3106.33	0.0461993	0.459354	0.557476
ENSG00000063660	GPC1	glypican	glypican 1	3927.67	4460	0.0613621	0.604009	0.690024
ENSG00000063761	ADCK1	ADCK1	aarF domain containing kinase 1	421.667	306	-0.614121	0.000207359	0.000568389
ENSG00000063854	HAGH	GLO2	hydroxyacylglutathione hydrolase	1852.33	2230	0.00160024	0.988081	0.991803
ENSG00000063978	RNF4	RES4-26	ring finger protein 4	7738.76	9604.67	0.172966	0.000274013	0.000738307
ENSG00000064012	CASP8	ALPS2B	caspase 8	1772.67	1493.63	-0.332425	0.0001464	0.000408974
ENSG00000064042	LIMCH1	LIMCH1A	LIM and calponin homology domains 1	2294.33	2156.33	-0.175137	0.0202721	0.0383762
ENSG00000064102	INTS13	ASUN	integrator complex subunit 13	3030	2532.67	0.0254432	0.684072	0.757248
ENSG00000064115	TM7SF3	TM7SF3	transmembrane 7 superfamily member 3	5147	3997.67	-0.482775	5.84868e-12	3.43052e-11
ENSG00000064195	DLX3	AI4	distal-less homeobox 3	18.6667	48.6667	1.20961	0.00345144	0.00768736
ENSG00000064199	SPA17	CT22	sperm autoantigenic protein 17	595.666	348	-1.16343	1.01799e-06	3.69277e-06
ENSG00000064205	CCN5	CT58	cellular communication network factor 5	198.334	299.333	0.210008	0.308227	0.404455
ENSG00000064225	ST3GAL6	SIAT10	ST3 beta-galactoside alpha-2,3-sialyltransferase 6	86.892	133.667	-0.0831773	0.747049	0.809913
ENSG00000064300	NGFR	CD271	nerve growth factor receptor	73	305.333	1.8954	2.16693e-22	2.45412e-21
ENSG00000064309	CDON	CDO	cell adhesion associated, oncogene regulated	484	452.667	0.00306402	0.980923	0.986896
ENSG00000064313	TAF2	CIF150	TATA-box binding protein associated factor 2	6411.27	6665.25	-0.0360136	0.619791	0.70282
ENSG00000064393	HIPK2	PRO0593	homeodomain interacting protein kinase 2	6599.33	5675.67	-0.289795	1.69491e-07	6.67125e-07
ENSG00000064419	TNPO3	IPO12	transportin 3	10688.7	12351.3	0.0684265	0.203884	0.286944
ENSG00000064489				79.3137	46.67	-0.902209	0.125116	0.19005
ENSG00000064490	RFXANK	ANKRA1	regulatory factor X associated ankyrin containing protein	2461.67	1682.33	-0.682598	2.16085e-28	3.28471e-27
ENSG00000064545	TMEM161A	AROS-29	transmembrane protein 161A	953.333	1077.33	0.0346781	0.772402	0.829858
ENSG00000064547	LPAR2	EDG-4	lysophosphatidic acid receptor 2	485.333	536.667	0.174789	0.154309	0.227157
ENSG00000064601	CTSA	GLB2	cathepsin A	19616.7	21896	-0.00386627	0.939071	0.955767
ENSG00000064607	SUGP2	SFRS14	SURP and G-patch domain containing 2	3185	4864.99	0.523682	1.56801e-19	1.51446e-18
ENSG00000064651	SLC12A2	BSC	solute carrier family 12 member 2	4010	4047	-0.00233367	0.977427	0.984115
ENSG00000064652	SNX24	PRO1284	sorting nexin 24	1247	2078	0.399354	1.44354e-06	5.15013e-06
ENSG00000064655	EYA2	EAB1	EYA transcriptional coactivator and phosphatase 2	37.3333	64.3333	0.82172	0.0106088	0.02145
ENSG00000064666	CNN2	CNN2	calponin 2	28059.3	25247.7	-0.286855	2.29396e-05	7.10365e-05
ENSG00000064687	ABCA7	ABCA-SSN	ATP binding cassette subfamily A member 7	857.999	488	-1.14413	1.04801e-10	5.57263e-10
ENSG00000064703	DDX20	DP103	DEAD-box helicase 20	2513	3856	0.499072	7.73378e-13	4.84397e-12
ENSG00000064726	BTBD1	C15orf1	BTB domain containing 1	4336.67	4613	0.0435638	0.531246	0.624952
ENSG00000064763	FAR2	HEL-S-81	fatty acyl-CoA reductase 2	475.333	165.333	-1.32279	4.21746e-19	3.99355e-18
ENSG00000064886	CHI3L2	CHIL2	chitinase 3 like 2	14.6667	1	-3.53501	0.00243793	0.00559609
ENSG00000064932	SBNO2	KIAA0963	strawberry notch homolog 2	1735.67	1934.33	-0.0115759	0.889078	0.919291
ENSG00000064933	PMS1	HNPCC3	PMS1 homolog 1, mismatch repair system component	1613.67	1787.67	0.219179	0.0298925	0.0544062
ENSG00000064961	HMG20B	BRAF25	high mobility group 20B	2828.33	2033.33	-0.716154	1.48932e-27	2.18968e-26
ENSG00000064989	CALCRL	CGRPR	calcitonin receptor like receptor	8	18.3333	0.436932	0.501221	0.597255
ENSG00000064995	TAF11	MGC:15243	TATA-box binding protein associated factor 11	2875	3688.33	0.261895	2.79329e-05	8.56543e-05
ENSG00000064999	ANKS1A	ANKS1	ankyrin repeat and sterile alpha motif domain containing 1A	3214	3455.67	-0.108704	0.0727657	0.119504
ENSG00000065000	AP3D1	ADTD	adaptor related protein complex 3 subunit delta 1	9058	9491.67	-0.023527	0.762332	0.822098
ENSG00000065029	ZNF76	D6S229E	zinc finger protein 76	1535.33	848	-0.953938	1.51663e-17	1.30669e-16
ENSG00000065054	SLC9A3R2	E3KARP	SLC9A3 regulator 2	2044.67	1607.33	-0.506837	0.0658278	0.109205
ENSG00000065057	NTHL1	FAP3	nth like DNA glycosylase 1	770.334	584	-0.577558	0.000863417	0.00215557
ENSG00000065060	UHRF1BP1	C6orf107	UHRF1 binding protein 1	6018.33	8068.33	0.285998	8.89879e-07	3.24995e-06
ENSG00000065135	GNAI3	87U6	G protein subunit alpha i3	11175	11592	-0.055181	0.410735	0.509704
ENSG00000065150	IPO5	IMB3	importin 5	28580.7	37701	0.251247	1.12083e-05	3.60911e-05
ENSG00000065154	OAT	GACR	ornithine aminotransferase	4964	5634.67	0.0654239	0.323468	0.420267
ENSG00000065183	WDR3	DIP2	WD repeat domain 3	5453	8106.67	0.454847	2.81312e-16	2.21869e-15
ENSG00000065243	PKN2	PAK2	protein kinase N2	4664.33	5420.67	0.107969	0.287418	0.382094
ENSG00000065268	WDR18	Ipi3	WD repeat domain 18	1950.67	2393	0.0808242	0.386704	0.485242
ENSG00000065308	TRAM2	TRAM2	translocation associated membrane protein 2	18531.3	17016.7	-0.26213	2.19343e-06	7.67579e-06
ENSG00000065320	NTN1	MRMV4	netrin 1	57	88.6667	0.377151	0.188184	0.268607
ENSG00000065325	GLP2R	GLP2R	glucagon like peptide 2 receptor	2947.33	3125.33	-0.13509	0.0268636	0.0494864
ENSG00000065328	MCM10	CNA43	minichromosome maintenance 10 replication initiation factor	6729.67	6919.67	-0.144081	0.0250742	0.0465406
ENSG00000065357	DGKA	DAGK	diacylglycerol kinase alpha	1846.67	636	-1.54627	8.47642e-33	1.53801e-31
ENSG00000065361	ERBB3	ErbB-3	erb-b2 receptor tyrosine kinase 3	2301.44	1678.63	0.272531	0.000996386	0.00245692
ENSG00000065413	ANKRD44	PP6-ARS-B	ankyrin repeat domain 44	426.667	527.667	0.938991	5.47849e-18	4.83514e-17
ENSG00000065427	KARS1	CMTRIB	lysyl-tRNA synthetase 1	20513	25950	0.207802	1.06755e-05	3.44463e-05
ENSG00000065457	ADAT1	HADAT1	adenosine deaminase tRNA specific 1	3299	2308	-0.710438	6.20332e-12	3.62949e-11
ENSG00000065485	PDIA5	PDIR	protein disulfide isomerase family A member 5	2008.99	1659.33	-0.567647	2.3105e-09	1.0975e-08
ENSG00000065491	TBC1D22B	C6orf197	TBC1 domain family member 22B	2300.67	1839	-0.46601	7.0178e-12	4.09205e-11
ENSG00000065518	NDUFB4	B15	NADH:ubiquinone oxidoreductase subunit B4	6396.33	6780	-0.0469893	0.441339	0.540489
ENSG00000065526	SPEN	HIAA0929	spen family transcriptional repressor	10269.7	11385.3	-0.0215892	0.748746	0.811106
ENSG00000065534	MYLK	AAT7	myosin light chain kinase	17918.6	7816.67	-1.34269	6.3706e-75	4.57954e-73
ENSG00000065548	ZC3H15	DFRP1	zinc finger CCCH-type containing 15	5834.67	8952.67	0.494374	4.88149e-13	3.10496e-12
ENSG00000065559	MAP2K4	JNKK	mitogen-activated protein kinase kinase 4	3533	5119	0.397473	7.21176e-06	2.37417e-05
ENSG00000065600	PACC1	ASOR	proton activated chloride channel 1	1034.33	1827.67	0.631868	3.47318e-17	2.93204e-16
ENSG00000065609	SNAP91	AP180	synaptosome associated protein 91	40	40.6667	-0.152785	0.693121	0.764972
ENSG00000065613	SLK	LOSK	STE20 like kinase	6002.67	6253.67	-0.0332755	0.720975	0.788596
ENSG00000065615	CYB5R4	NCB5OR	cytochrome b5 reductase 4	1535.24	1435.38	-0.137121	0.107495	0.16663
ENSG00000065618	COL17A1	BA16H23.2	collagen type XVII alpha 1 chain	38.6667	24.6663	-0.920089	0.0447606	0.0778198
ENSG00000065621	GSTO2	GSTO 2-2	glutathione S-transferase omega 2	126	66.6667	-1.5885	1.91642e-06	6.75283e-06
ENSG00000065665	SEC61A2	SEC61A2	SEC61 translocon subunit alpha 2	503	363.334	-0.456295	0.0011574	0.00282291
ENSG00000065675	PRKCQ	PRKCT	protein kinase C theta	7.66667	7	-0.233026	0.79792	0.849137
ENSG00000065717	TLE2	ESG	TLE family member 2, transcriptional corepressor	458.333	539.334	-0.0530968	0.739231	0.803664
ENSG00000065802	ASB1	ASB-1	ankyrin repeat and SOCS box containing 1	4096.33	5504	0.24066	0.000350924	0.000932201
ENSG00000065809	FAM107B	C10orf45	family with sequence similarity 107 member B	17690	24357	0.320861	6.11984e-09	2.78677e-08
ENSG00000065833	ME1	HUMNDME	malic enzyme 1	3645.67	3405	-0.204111	0.00628781	0.0133106
ENSG00000065882	TBC1D1	TBC	TBC1 domain family member 1	9655	7724	-0.540657	1.45842e-15	1.10136e-14
ENSG00000065883	CDK13	CDC2L	cyclin dependent kinase 13	5086.33	4592	-0.064681	0.660721	0.738534
ENSG00000065911	MTHFD2	NMDMC	methylenetetrahydrofolate dehydrogenase (NADP+ dependent) 2, methenyltetrahydrofolate cyclohydrolase	5261	13458	1.33834	2.73298e-135	6.43411e-133
ENSG00000065923	SLC9A7	MRX108	solute carrier family 9 member A7	2280.83	3231.67	0.278578	0.0111222	0.0223488
ENSG00000065970	FOXJ2	FHX	forkhead box J2	3431.33	4493	0.253164	1.90694e-05	5.97394e-05
ENSG00000065978	YBX1	BP-8	Y-box binding protein 1	91263.9	99935.5	-0.00229422	0.958325	0.970799
ENSG00000065989	PDE4A	DPDE2	phosphodiesterase 4A	4144.33	4234	-0.107517	0.234876	0.322707
ENSG00000066027	PPP2R5A	B56A	protein phosphatase 2 regulatory subunit B'alpha	3210.33	2856.67	-0.298454	0.000375338	0.000992435
ENSG00000066044	ELAVL1	ELAV1	ELAV like RNA binding protein 1	13057	15305.3	0.0221284	0.69644	0.767611
ENSG00000066056	TIE1	JTK14	tyrosine kinase with immunoglobulin like and EGF like domains 1	13.3333	12.6667	-1.5139	0.0796512	0.129401
ENSG00000066084	DIP2B	DIP2B	disco interacting protein 2 homolog B	4648.67	3135.67	-0.688575	9.2999e-23	1.08522e-21
ENSG00000066117	SMARCD1	BAF60A	SWI/SNF related, matrix associated, actin dependent regulator of chromatin, subfamily d, member 1	10961.7	10025.3	-0.274918	5.71312e-10	2.86783e-09
ENSG00000066135	KDM4A	JHDM3A	lysine demethylase 4A	7287.72	9821.36	0.307398	4.65615e-08	1.94875e-07
ENSG00000066136	NFYC	CBF-C	nuclear transcription factor Y subunit gamma	3308.67	3677.67	0.0613555	0.386153	0.484724
ENSG00000066230	SLC9A3	DIAR8	solute carrier family 9 member A3	156.246	229.999	0.395537	0.0718445	0.118156
ENSG00000066248	NGEF	ARHGEF27	neuronal guanine nucleotide exchange factor	94	150	0.677431	0.00220332	0.00510234
ENSG00000066279	ASPM	ASP	assembly factor for spindle microtubules	11583.7	6790.67	-0.844115	1.18729e-21	1.28367e-20
ENSG00000066322	ELOVL1	CGI-88	ELOVL fatty acid elongase 1	6971	7444.33	0.0450189	0.398997	0.497729
ENSG00000066379	POLR1H	A12.2	RNA polymerase I subunit H	639.333	1002.99	0.468385	1.87354e-07	7.33909e-07
ENSG00000066422	ZBTB11	MRT69	zinc finger and BTB domain containing 11	2250	2658	0.144649	0.0937572	0.148738
ENSG00000066427	ATXN3	AT3	ataxin 3	1103.67	1051	-0.344481	0.00248375	0.00569155
ENSG00000066455	GOLGA5	GOLIM5	golgin A5	3159.33	3425.67	-0.0561596	0.505377	0.60109
ENSG00000066557	LRRC40	dJ677H15.1	leucine rich repeat containing 40	1536	943.333	-0.787975	4.1531e-17	3.47797e-16
ENSG00000066583	ISOC1	CGI-111	isochorismatase domain containing 1	1327.67	1157.67	-0.310868	0.00180568	0.00424785
ENSG00000066629	EML1	BH	EMAP like 1	609.667	512.666	-0.648235	1.75277e-07	6.88734e-07
ENSG00000066651	TRMT11	C6orf75	tRNA methyltransferase 11 homolog	1043	1247.33	0.274509	0.0391921	0.069165
ENSG00000066654	THUMPD1	Tan1	THUMP domain containing 1	3394.69	5651.95	0.658841	6.49231e-14	4.40635e-13
ENSG00000066697	MSANTD3	C9orf30	Myb/SANT DNA binding domain containing 3	2601.33	3174.89	0.178123	0.00300144	0.00676995
ENSG00000066735	KIF26A	KIF26A	kinesin family member 26A	8	8.33333	-0.130972	0.866676	0.902619
ENSG00000066739	ATG2B	C14orf103	autophagy related 2B	2518.67	2365.67	-0.123941	0.127133	0.192617
ENSG00000066777	ARFGEF1	ARFGEP1	ADP ribosylation factor guanine nucleotide exchange factor 1	8281.33	5629	-0.682356	1.32282e-18	1.20883e-17
ENSG00000066827	ZFAT	AITD3	zinc finger and AT-hook domain containing	1978.33	1810.67	-0.248057	0.00112018	0.00273638
ENSG00000066855	MTFR1	CHPPR	mitochondrial fission regulator 1	5428.67	3799.67	-0.430587	5.48187e-12	3.22139e-11
ENSG00000066923	STAG3	SPGF61	stromal antigen 3	23.4303	23.9903	-0.0206375	0.97317	0.980942
ENSG00000066926	FECH	EPP	ferrochelatase	3076	4082.33	0.2724	2.74001e-05	8.40752e-05
ENSG00000066933	MYO9A	CMS24	myosin IXA	5944	4805.33	-0.376538	9.74519e-05	0.000278683
ENSG00000067048	DDX3Y	DBY	DEAD-box helicase 3 Y-linked	243.667	383.666	0.640151	2.82506e-06	9.76099e-06
ENSG00000067057	PFKP	ATP-PFK	phosphofructokinase, platelet	13744.2	13314	-0.196295	0.000308701	0.00082692
ENSG00000067064	IDI1	IPP1	isopentenyl-diphosphate delta isomerase 1	10838.7	9012.67	-0.273562	6.70488e-05	0.000195813
ENSG00000067066	SP100	lysp100b	SP100 nuclear antigen	2749.84	3011.33	0.503579	1.8216e-12	1.11065e-11
ENSG00000067082	KLF6	BCD1	Kruppel like factor 6	3032.33	5827.33	0.874223	4.48025e-46	1.34579e-44
ENSG00000067113	PLPP1	LLP1a	phospholipid phosphatase 1	862.445	1430.12	0.587554	2.25181e-11	1.25624e-10
ENSG00000067141	NEO1	IGDCC2	neogenin 1	1287.33	1283	-0.252907	0.00459651	0.010014
ENSG00000067167	TRAM1	PNAS8	translocation associated membrane protein 1	67667	65729.7	-0.0825526	0.172603	0.249716
ENSG00000067177	PHKA1	PHKA	phosphorylase kinase regulatory subunit alpha 1	490	921.452	0.745508	2.76307e-11	1.53103e-10
ENSG00000067182	TNFRSF1A	CD120a	TNF receptor superfamily member 1A	9237	9517.33	-0.214865	0.0121038	0.0241103
ENSG00000067191	CACNB1	CAB1	calcium voltage-gated channel auxiliary subunit beta 1	241	707	1.29255	4.29225e-22	4.75531e-21
ENSG00000067208	EVI5	EVI-5	ecotropic viral integration site 5	1011.33	384.333	-1.49451	9.49463e-23	1.10589e-21
ENSG00000067221	STOML1	SLP-1	stomatin like 1	399	401.333	-0.278401	0.137548	0.205748
ENSG00000067225	PKM	CTHBP	pyruvate kinase M1/2	175621	149624	-0.38625	8.93956e-12	5.16782e-11
ENSG00000067248	DHX29	DDX29	DExH-box helicase 29	2757.67	2225.67	-0.433014	8.74369e-08	3.55294e-07
ENSG00000067334	DNTTIP2	ERBP	deoxynucleotidyltransferase terminal interacting protein 2	5965	7230.21	0.136612	0.0252185	0.0467841
ENSG00000067365	METTL22	C16orf68	methyltransferase 22, Kin17 lysine	1121.33	1038.61	-0.549257	2.52286e-07	9.76681e-07
ENSG00000067369	TP53BP1	53BP1	tumor protein p53 binding protein 1	17033	14002.8	-0.376746	1.13124e-09	5.52249e-09
ENSG00000067445	TRO	MAGE-d3	trophinin	766.666	975.333	0.207969	0.0387383	0.0684746
ENSG00000067533	RRP15	CGI-115	ribosomal RNA processing 15 homolog	3366	5109.67	0.835497	1.70996e-23	2.07911e-22
ENSG00000067560	RHOA	ARH12	ras homolog family member A	35450.7	31786	-0.295294	9.08538e-12	5.24729e-11
ENSG00000067596	DHX8	DDX8	DEAH-box helicase 8	9287.67	6050.67	-0.726469	1.20474e-57	5.45435e-56
ENSG00000067601	PMS2P4	PMS2L4	PMS1 homolog 2, mismatch repair system component pseudogene 4	240.546	192.787	-0.576946	0.000483758	0.00125792
ENSG00000067606	PRKCZ	PKC-ZETA	protein kinase C zeta	3228.67	3064	-0.113885	0.125819	0.19101
ENSG00000067646	ZFY	ZNF911	zinc finger protein Y-linked	134	214.667	0.533086	0.00470362	0.0102248
ENSG00000067704	IARS2	CAGSSS	isoleucyl-tRNA synthetase 2, mitochondrial	12712.3	9766.67	-0.510731	4.30209e-12	2.54477e-11
ENSG00000067715	SYT1	BAGOS	synaptotagmin 1	69.3333	58.3333	-0.374223	0.225009	0.311535
ENSG00000067798	NAV3	POMFIL1	neuron navigator 3	56.6767	40.935	-0.591478	0.257954	0.348991
ENSG00000067829	IDH3G	H-IDHG	isocitrate dehydrogenase (NAD(+)) 3 non-catalytic subunit gamma	2743	1943.67	-0.661365	1.89212e-07	7.41031e-07
ENSG00000067836	ROGDI	KTZS	rogdi atypical leucine zipper	958.009	746.499	-0.600513	1.86139e-11	1.04774e-10
ENSG00000067840	PDZD4	LNX5	PDZ domain containing 4	30.3333	52	0.443499	0.243413	0.332447
ENSG00000067900	ROCK1	P160ROCK	Rho associated coiled-coil containing protein kinase 1	8115.78	8693.69	0.0196794	0.802627	0.852893
ENSG00000067955	CBFB	PEBP2B	core-binding factor subunit beta	5103.33	6508.33	0.340682	1.97125e-08	8.52895e-08
ENSG00000067992	PDK3	CMTX6	pyruvate dehydrogenase kinase 3	2432	2026.67	-0.301447	1.44955e-05	4.60384e-05
ENSG00000068001	HYAL2	LUCA2	hyaluronidase 2	1444	1057.67	-0.595048	0.000105154	0.000299572
ENSG00000068024	HDAC4	AHO3	histone deacetylase 4	853.333	511.667	-0.924251	3.90785e-15	2.86717e-14
ENSG00000068028	RASSF1	123F2	Ras association domain family member 1	985	6281.67	2.4894	9.194e-147	2.83869e-144
ENSG00000068078	FGFR3	ACH	fibroblast growth factor receptor 3	1315.67	415.667	-1.73379	1.86794e-36	3.90031e-35
ENSG00000068079	IFI35	IFP35	interferon induced protein 35	1575.67	1109.67	-0.588662	6.5243e-09	2.96593e-08
ENSG00000068097	HEATR6	ABC1	HEAT repeat containing 6	2809	3705.67	0.284899	0.000102822	0.000293196
ENSG00000068120	COASY	DPCK	Coenzyme A synthase	6584.33	3578.33	-1.03464	1.2378e-51	4.42368e-50
ENSG00000068137	PLEKHH3	PLEKHH3	pleckstrin homology, MyTH4 and FERM domain containing H3	493.667	642.794	0.277419	0.0157597	0.0305935
ENSG00000068305	MEF2A	ADCAD1	myocyte enhancer factor 2A	3671.33	6380.33	0.612855	6.09383e-18	5.36314e-17
ENSG00000068308	OTUD5	DUBA	OTU deubiquitinase 5	6564.67	5580.67	-0.3812	1.00699e-13	6.71349e-13
ENSG00000068323	TFE3	MRXSPF	transcription factor binding to IGHM enhancer 3	7580.67	16956	0.986288	1.07326e-84	1.00566e-82
ENSG00000068354	TBC1D25	MG81	TBC1 domain family member 25	2115.95	3137.2	0.304656	2.74286e-07	1.05664e-06
ENSG00000068366	ACSL4	ACS4	acyl-CoA synthetase long chain family member 4	9727.67	9025.67	-0.19202	0.00697196	0.0146323
ENSG00000068383	INPP5A	5PTASE	inositol polyphosphate-5-phosphatase A	2103	2338.33	0.0631391	0.375873	0.474573
ENSG00000068394	GPKOW	GPATC5	G-patch domain and KOW motifs	2900.67	3265.67	-0.00194496	0.981783	0.987498
ENSG00000068400	GRIPAP1	GRASP-1	GRIP1 associated protein 1	3528.72	4053.67	0.283757	0.000283297	0.00076136
ENSG00000068438	FTSJ1	CDLIV	FtsJ RNA 2'-O-methyltransferase 1	4654.67	5025	0.0114013	0.902195	0.928374
ENSG00000068489	PRR11	PRR11	proline rich 11	16449.3	15546.6	-0.207362	0.000400583	0.00105474
ENSG00000068615	REEP1	C2orf23	receptor accessory protein 1	62	153.333	1.34268	1.70194e-09	8.16878e-09
ENSG00000068650	ATP11A	ATPIH	ATPase phospholipid transporting 11A	3179.33	2980.67	0.112799	0.159567	0.233855
ENSG00000068654	POLR1A	A190	RNA polymerase I subunit A	11841.7	10457.7	-0.442947	1.24302e-21	1.34237e-20
ENSG00000068697	LAPTM4A	HUMORF13	lysosomal protein transmembrane 4 alpha	19906.7	21821.3	0.00466507	0.92103	0.942652
ENSG00000068724	TTC7A	GIDID	tetratricopeptide repeat domain 7A	3077	2525.33	-0.495198	1.38348e-11	7.83887e-11
ENSG00000068745	IP6K2	IHPK2	inositol hexakisphosphate kinase 2	3365	3535.67	-0.218185	5.40794e-05	0.000159945
ENSG00000068784	SRBD1	SRBD1	S1 RNA binding domain 1	2216.67	1200.67	-0.973064	6.46978e-24	8.02712e-23
ENSG00000068796	KIF2A	CDCBM3	kinesin family member 2A	8411.67	2925	-1.34698	1.13858e-62	5.87508e-61
ENSG00000068831	RASGRP2	CALDAG-GEFI	RAS guanyl releasing protein 2	24	47.667	0.900472	0.0345148	0.0618213
ENSG00000068878	PSME4	PA200	proteasome activator subunit 4	8690.67	7009	-0.439648	2.70912e-08	1.15857e-07
ENSG00000068885	IFT80	ATD2	intraflagellar transport 80	2522.59	2418.7	-0.141154	0.140772	0.20992
ENSG00000068903	SIRT2	SIR2	sirtuin 2	2351	2330	-0.216093	0.005072	0.010936
ENSG00000068912	ERLEC1	C2orf30	endoplasmic reticulum lectin 1	3311.71	3311	-0.0878358	0.265531	0.357674
ENSG00000068971	PPP2R5B	B56B	protein phosphatase 2 regulatory subunit B'beta	1188	1501	0.309804	0.000312248	0.000835828
ENSG00000068976	PYGM	GSD5	glycogen phosphorylase, muscle associated	23.662	72.334	1.66489	8.4507e-07	3.0935e-06
ENSG00000069011	PITX1	BFT	paired like homeodomain 1	15.6667	38	1.10904	0.0214587	0.0404396
ENSG00000069020	MAST4	MAST4	microtubule associated serine/threonine kinase family member 4	881.333	509.667	-1.36033	1.66224e-21	1.78488e-20
ENSG00000069122	ADGRF5	GPR116	adhesion G protein-coupled receptor F5	426.667	244.332	-0.931282	2.69519e-09	1.27221e-08
ENSG00000069188	SDK2	SDK2	sidekick cell adhesion molecule 2	3.33333	6.33333	1.48607	0.190592	0.271447
ENSG00000069248	NUP133	GAMOS8	nucleoporin 133	8051	6349	-0.533023	4.28043e-20	4.27907e-19
ENSG00000069275	NUCKS1	JC7	nuclear casein kinase and cyclin dependent kinase substrate 1	107945	66451.3	-0.590144	6.10003e-16	4.71239e-15
ENSG00000069329	VPS35	MEM3	VPS35 retromer complex component	19853.7	20274.3	-0.118844	0.0525268	0.0896339
ENSG00000069345	DNAJA2	CPR3	DnaJ heat shock protein family (Hsp40) member A2	5938	7935.67	0.344857	7.51728e-07	2.76795e-06
ENSG00000069399	BCL3	BCL4	BCL3 transcription coactivator	953.667	720.333	-0.632443	7.40605e-12	4.31043e-11
ENSG00000069424	KCNAB2	AKR6A5	potassium voltage-gated channel subfamily A regulatory beta subunit 2	3435	5599	0.552555	1.96001e-11	1.10095e-10
ENSG00000069431	ABCC9	ABC37	ATP binding cassette subfamily C member 9	32.1583	61.1907	0.806899	0.0195405	0.0371292
ENSG00000069482	GAL	ETL8	galanin and GMAP prepropeptide	17.3333	79.3333	2.03678	1.38815e-08	6.09285e-08
ENSG00000069493	CLEC2D	CLAX	C-type lectin domain family 2 member D	97.8953	154.604	-0.214431	0.41164	0.510558
ENSG00000069509	FUNDC1	FUNDC1	FUN14 domain containing 1	1888.33	2555	0.32105	2.78653e-06	9.64026e-06
ENSG00000069535	MAOB	MAOB	monoamine oxidase B	90	97	-0.0287132	0.902223	0.928374
ENSG00000069702	TGFBR3	BGCAN	transforming growth factor beta receptor 3	1828	3222.67	0.69049	1.57516e-23	1.91644e-22
ENSG00000069812	HES2	bHLHb40	hes family bHLH transcription factor 2	105.334	641.003	1.63694	9.30244e-11	4.96042e-10
ENSG00000069849	ATP1B3	ATPB-3	ATPase Na+/K+ transporting subunit beta 3	15917.7	18377.7	0.0944332	0.0255224	0.0472887
ENSG00000069869	NEDD4	NEDD4-1	NEDD4 E3 ubiquitin protein ligase	4876.67	9710.4	0.77174	1.13579e-20	1.16702e-19
ENSG00000069943	PIGB	DEE80	phosphatidylinositol glycan anchor biosynthesis class B	1202.67	1232.33	-0.0705642	0.441755	0.540893
ENSG00000069956	MAPK6	ERK3	mitogen-activated protein kinase 6	6507	10790.3	0.645924	1.15475e-24	1.49065e-23
ENSG00000069966	GNB5	GB5	G protein subunit beta 5	3807	3876	-0.0179859	0.742838	0.806329
ENSG00000069974	RAB27A	GS2	RAB27A, member RAS oncogene family	4657.11	4741.63	-0.0904418	0.177422	0.255667
ENSG00000069998	HDHD5	CECR5	haloacid dehalogenase like hydrolase domain containing 5	1728.33	1528.67	-0.323119	0.00131815	0.00318528
ENSG00000070010	UFD1	UFD1L	ubiquitin recognition factor in ER associated degradation 1	6681.33	8915	0.282615	3.94258e-07	1.49165e-06
ENSG00000070018	LRP6	ADCAD2	LDL receptor related protein 6	5789	9734.33	0.623552	1.21552e-17	1.05063e-16
ENSG00000070047	PHRF1	PPP1R125	PHD and ring finger domains 1	2378.67	2379.33	-0.200255	0.0542221	0.0923095
ENSG00000070061	ELP1	DYS	elongator acetyltransferase complex subunit 1	4634.67	4910.33	-0.0280615	0.672693	0.748536
ENSG00000070081	NUCB2	HEL-S-109	nucleobindin 2	3546	3455	-0.262075	0.000380037	0.00100387
ENSG00000070087	PFN2	D3S1319E	profilin 2	8905	16181	0.750884	1.02599e-31	1.79419e-30
ENSG00000070159	PTPN3	PTP-H1	protein tyrosine phosphatase non-receptor type 3	2998	2801	-0.28512	7.75647e-05	0.000224574
ENSG00000070182	SPTB	EL3	spectrin beta, erythrocytic	1541.01	1946.33	0.167266	0.130808	0.197138
ENSG00000070214	SLC44A1	CD92	solute carrier family 44 member 1	8857.67	6387	-0.5905	1.56686e-19	1.51413e-18
ENSG00000070269	TMEM260	C14orf101	transmembrane protein 260	609	218.334	-1.27729	6.90261e-09	3.1296e-08
ENSG00000070366	SMG6	C17orf31	SMG6 nonsense mediated mRNA decay factor	6688.67	3891	-0.954737	5.88463e-64	3.1666e-62
ENSG00000070367	EXOC5	HSEC10	exocyst complex component 5	5583.99	6053.33	0.0139865	0.846692	0.887648
ENSG00000070371	CLTCL1	CHC22	clathrin heavy chain like 1	1114.33	305.667	-1.90946	6.26545e-74	4.3705e-72
ENSG00000070388	FGF22	FGF22	fibroblast growth factor 22	6.33333	4	-0.827826	0.39945	0.498228
ENSG00000070404	FSTL3	FLRG	follistatin like 3	9725.67	7026.33	-0.669002	1.76061e-25	2.34507e-24
ENSG00000070413	DGCR2	DGS-C	DiGeorge syndrome critical region gene 2	4655.33	4891.67	0.252812	0.00355456	0.00789837
ENSG00000070423	RNF126	RNF126	ring finger protein 126	739.333	783	-0.150475	0.248348	0.338083
ENSG00000070444	MNT	MAD6	MAX network transcriptional repressor	1666.01	1733.67	-0.101418	0.328501	0.425515
ENSG00000070476	ZXDC	ZXDL	ZXD family zinc finger C	1095	1283.67	0.177993	0.0337484	0.0605812
ENSG00000070495	JMJD6	PSR	jumonji domain containing 6, arginine demethylase and lysine hydroxylase	1785	2807.67	0.591169	1.9526e-20	1.98678e-19
ENSG00000070501	POLB	POLB	DNA polymerase beta	1745.67	1828	-0.0141584	0.849742	0.890152
ENSG00000070526	ST6GALNAC1	HSY11339	ST6 N-acetylgalactosaminide alpha-2,6-sialyltransferase 1	430.333	753.333	0.675219	1.18642e-07	4.75527e-07
ENSG00000070540	WIPI1	ATG18	WD repeat domain, phosphoinositide interacting 1	1001.99	804.667	-0.458743	6.35657e-08	2.61625e-07
ENSG00000070610	GBA2	AD035	glucosylceramidase beta 2	2453.33	2285.67	-0.11078	0.152197	0.224572
ENSG00000070614	NDST1	HSST	N-deacetylase and N-sulfotransferase 1	19919	24044.7	0.0573927	0.449938	0.548488
ENSG00000070669	ASNS	ASNSD	asparagine synthetase (glutamine-hydrolyzing)	1727.65	11004.8	2.58186	3.07053e-176	1.52185e-173
ENSG00000070718	AP3M2	AP47B	adaptor related protein complex 3 subunit mu 2	1432.33	3508.33	1.16262	5.70521e-36	1.16542e-34
ENSG00000070729	CNGB1	CNCG2	cyclic nucleotide gated channel subunit beta 1	9.66667	29	1.63935	0.00582648	0.0124192
ENSG00000070731	ST6GALNAC2	SAITL1	ST6 N-acetylgalactosaminide alpha-2,6-sialyltransferase 2	130.74	66.5987	-1.05531	0.000369351	0.000977702
ENSG00000070756	PABPC1	PAB1	poly(A) binding protein cytoplasmic 1	127762	129499	-0.100461	0.0828741	0.133795
ENSG00000070759	TESK2	TESK2	testis associated actin remodelling kinase 2	348.52	154.547	-1.1112	5.05329e-11	2.74751e-10
ENSG00000070761	CFAP20	BUG22	cilia and flagella associated protein 20	2839.33	3581.67	0.242959	0.000228923	0.000623595
ENSG00000070770	CSNK2A2	CK2A2	casein kinase 2 alpha 2	8313.66	13175.3	0.378929	1.23292e-08	5.44705e-08
ENSG00000070778	PTPN21	PTPD1	protein tyrosine phosphatase non-receptor type 21	2203.33	3915.67	0.638272	2.52307e-17	2.14923e-16
ENSG00000070785	EIF2B3	EIF-2B	eukaryotic translation initiation factor 2B subunit gamma	2240	1560	-0.490693	1.88592e-11	1.06123e-10
ENSG00000070808	CAMK2A	CAMKA	calcium/calmodulin dependent protein kinase II alpha	36	112	1.38663	2.43255e-06	8.45601e-06
ENSG00000070814	TCOF1	MFD1	treacle ribosome biogenesis factor 1	16164	21405	0.181562	0.00385106	0.00851101
ENSG00000070831	CDC42	CDC42Hs	cell division cycle 42	18085.4	17468.1	-0.103682	0.697699	0.768673
ENSG00000070882	OSBPL3	ORP-3	oxysterol binding protein like 3	1385	1280	0.0105254	0.902464	0.928544
ENSG00000070915	SLC12A3	NCC	solute carrier family 12 member 3	75.3333	118.667	0.434475	0.0612483	0.102556
ENSG00000070950	RAD18	RNF73	RAD18 E3 ubiquitin protein ligase	4922	5063.33	0.122141	0.0973549	0.153464
ENSG00000070961	ATP2B1	PMCA1	ATPase plasma membrane Ca2+ transporting 1	12021	14470	0.263407	0.000284776	0.000765117
ENSG00000071051	NCK2	GRB4	NCK adaptor protein 2	3811	5021	0.240022	4.04146e-05	0.000121244
ENSG00000071054	MAP4K4	FLH21957	mitogen-activated protein kinase kinase kinase kinase 4	26374	23523	-0.343259	3.17442e-11	1.75123e-10
ENSG00000071073	MGAT4A	GNT-IV	alpha-1,3-mannosyl-glycoprotein 4-beta-N-acetylglucosaminyltransferase A	3773	3846	-0.0689623	0.507431	0.603077
ENSG00000071082	RPL31	L31	ribosomal protein L31	43433	59658	0.295805	1.05365e-08	4.68139e-08
ENSG00000071127	WDR1	AIP1	WD repeat domain 1	31617.7	25534	-0.45276	2.08288e-29	3.2718e-28
ENSG00000071189	SNX13	RGS-PX1	sorting nexin 13	3172.67	1136.67	-1.55695	4.849e-77	3.7738e-75
ENSG00000071205	ARHGAP10	GRAF2	Rho GTPase activating protein 10	2109	2575	0.17748	0.00532263	0.0114306
ENSG00000071242	RPS6KA2	HU-2	ribosomal protein S6 kinase A2	1603	1459	0.0896622	0.56948	0.660199
ENSG00000071243	ING3	Eaf4	inhibitor of growth family member 3	876.333	1571.33	1.06629	8.12229e-44	2.23975e-42
ENSG00000071246	VASH1	KIAA1036	vasohibin 1	451	348.333	-0.669965	2.92016e-08	1.24543e-07
ENSG00000071282	LMCD1	LMCD1	LIM and cysteine rich domains 1	2994.33	2843.33	-0.33957	2.32367e-06	8.10293e-06
ENSG00000071462	BUD23	HASJ4442	BUD23 rRNA methyltransferase and ribosome maturation factor	3288	3574	0.00824608	0.900922	0.927746
ENSG00000071537	SEL1L	Hrd3	SEL1L adaptor subunit of ERAD E3 ubiquitin ligase	9519	11398.3	0.175709	0.0264304	0.0487648
ENSG00000071539	TRIP13	16E1BP	thyroid hormone receptor interactor 13	6061.33	4824	-0.439353	2.04919e-18	1.85194e-17
ENSG00000071553	ATP6AP1	16A	ATPase H+ transporting accessory protein 1	11672	16098	0.296981	3.25711e-06	1.11738e-05
ENSG00000071564	TCF3	AGM8	transcription factor 3	7739	6639.67	-0.350709	0.000130991	0.000368387
ENSG00000071575	TRIB2	C5FW	tribbles pseudokinase 2	537.666	267.333	-1.27497	5.15124e-17	4.28149e-16
ENSG00000071626	DAZAP1	DAZAP1	DAZ associated protein 1	6430.33	5543.33	-0.347403	1.70966e-08	7.43129e-08
ENSG00000071655	MBD3	MBD3	methyl-CpG binding domain protein 3	4528.54	5525.49	-0.0748031	0.822654	0.86888
ENSG00000071794	HLTF	HIP116	helicase like transcription factor	6852	5633	-0.377544	3.92342e-06	1.3331e-05
ENSG00000071859	FAM50A	9F	family with sequence similarity 50 member A	7551	8669.33	0.0462463	0.515996	0.610981
ENSG00000071889	FAM3A	2.19	FAM3 metabolism regulating signaling molecule A	1420	1768.33	0.132916	0.172072	0.249101
ENSG00000071894	CPSF1	CPSF160	cleavage and polyadenylation specific factor 1	5865.33	5345.67	-0.291392	0.000105764	0.000301172
ENSG00000071967	CYBRD1	CYB561A2	cytochrome b reductase 1	8124.33	10529.7	0.291611	7.50537e-06	2.46394e-05
ENSG00000071994	PDCD2	RP8	programmed cell death 2	2583.33	2341.33	-0.133595	0.111736	0.1721
ENSG00000072041	SLC6A15	NTT73	solute carrier family 6 member 15	15.6667	19.667	-1.19335	0.126856	0.192275
ENSG00000072042	RDH11	ARSDR1	retinol dehydrogenase 11	10547.9	10755.4	-0.0590429	0.229846	0.317137
ENSG00000072062	PRKACA	CAFD1	protein kinase cAMP-activated catalytic subunit alpha	18494.3	14127.7	-0.454029	4.77297e-20	4.75882e-19
ENSG00000072071	ADGRL1	CIRL1	adhesion G protein-coupled receptor L1	1856.67	1302.33	-0.82854	3.18912e-08	1.35498e-07
ENSG00000072110	ACTN1	BDPLT15	actinin alpha 1	30823.3	22367.8	-0.59622	9.46374e-26	1.27679e-24
ENSG00000072121	ZFYVE26	FYVE-CENT	zinc finger FYVE-type containing 26	3493.33	2495	-0.158509	0.0287595	0.0525523
ENSG00000072133	RPS6KA6	PP90RSK4	ribosomal protein S6 kinase A6	43	50.6653	0.0984877	0.789848	0.843119
ENSG00000072134	EPN2	EHB21	epsin 2	3087.28	3051.32	0.101337	0.376906	0.475437
ENSG00000072135	PTPN18	BDP1	protein tyrosine phosphatase non-receptor type 18	3756	2637.67	-0.355189	6.72122e-11	3.62715e-10
ENSG00000072163	LIMS2	LGMD2W	LIM zinc finger domain containing 2	916.333	1258.33	0.291087	0.0555102	0.0942467
ENSG00000072195	SPEG	APEG-1	striated muscle enriched protein kinase	865.555	915.709	-0.495976	0.00397158	0.00875784
ENSG00000072201	LNX1	LNX	ligand of numb-protein X 1	7	11.3333	0.0606039	0.936023	0.953902
ENSG00000072210	ALDH3A2	ALDH10	aldehyde dehydrogenase 3 family member A2	9294.97	4608.48	-1.2362	2.71375e-72	1.81244e-70
ENSG00000072274	TFRC	CD71	transferrin receptor	14342.7	34486.3	1.12485	4.26611e-52	1.54813e-50
ENSG00000072310	SREBF1	HMD	sterol regulatory element binding transcription factor 1	5764.33	5610.33	-0.0386693	0.781973	0.83708
ENSG00000072364	AFF4	AF5Q31	AF4/FMR2 family member 4	13884.3	16993.3	0.200813	0.00309814	0.00696638
ENSG00000072401	UBE2D1	E2(17)KB1	ubiquitin conjugating enzyme E2 D1	1193.33	1298.67	0.184302	0.0609895	0.102177
ENSG00000072415	PALS1	MPP5	protein associated with LIN7 1, MAGUK p55 family member	10368	17592	0.646798	1.52356e-24	1.94672e-23
ENSG00000072422	RHOBTB1	RHOBTB1	Rho related BTB domain containing 1	3534.33	2426	-0.716718	8.86225e-36	1.79282e-34
ENSG00000072501	SMC1A	CDLS2	structural maintenance of chromosomes 1A	33811	23185.3	-0.647893	1.79729e-41	4.50735e-40
ENSG00000072506	HSD17B10	17b-HSD10	hydroxysteroid 17-beta dehydrogenase 10	8308.67	9591.33	0.062967	0.372445	0.471192
ENSG00000072518	MARK2	EMK-1	microtubule affinity regulating kinase 2	4491.33	4890.67	-0.0763108	0.178438	0.256934
ENSG00000072571	HMMR	CD168	hyaluronan mediated motility receptor	9620.33	6439.67	-0.598519	1.94093e-22	2.20612e-21
ENSG00000072609	CHFR	RNF116	checkpoint with forkhead and ring finger domains	761.999	793.572	-0.173979	0.192419	0.273594
ENSG00000072682	P4HA2	MYP25	prolyl 4-hydroxylase subunit alpha 2	3399.37	3727.34	0.0530325	0.322265	0.418936
ENSG00000072736	NFATC3	NF-AT4c	nuclear factor of activated T cells 3	5227.17	6173.71	0.114709	0.098992	0.155601
ENSG00000072756	TRNT1	CCA1	tRNA nucleotidyl transferase 1	1393.65	1593.71	0.0786	0.368552	0.466988
ENSG00000072778	ACADVL	ACAD6	acyl-CoA dehydrogenase very long chain	13858.3	5447.67	-1.30743	6.1264e-82	5.26871e-80
ENSG00000072786	STK10	LOK	serine/threonine kinase 10	3415.33	3376.67	-0.287263	0.00121965	0.00296247
ENSG00000072803	FBXW11	BTRC2	F-box and WD repeat domain containing 11	10248.7	11160.7	0.0413106	0.41891	0.517496
ENSG00000072818	ACAP1	CENTB1	ArfGAP with coiled-coil, ankyrin repeat and PH domains 1	12.6667	12	-1.05527	0.16137	0.236095
ENSG00000072832	CRMP1	CRMP-1	collapsin response mediator protein 1	6.66667	21	1.44747	0.0234099	0.0437402
ENSG00000072840	EVC	DWF-1	EvC ciliary complex subunit 1	3118.67	3279.67	-0.0570266	0.362972	0.461221
ENSG00000072849	DERL2	CGI-101	derlin 2	4019.33	7421.67	0.811297	3.80159e-60	1.81264e-58
ENSG00000072864	NDE1	HOM-TES-87	nudE neurodevelopment protein 1	5378.68	5355.67	-0.376987	9.70406e-13	6.02394e-12
ENSG00000072952	IRAG1	IRAG	inositol 1,4,5-triphosphate receptor associated 1	83	26.3333	-2.34133	5.64901e-10	2.83791e-09
ENSG00000072954	TMEM38A	TRIC-A	transmembrane protein 38A	1833.67	1049	-0.747578	1.54875e-20	1.5827e-19
ENSG00000072958	AP1M1	AP47	adaptor related protein complex 1 subunit mu 1	11493.9	11426.7	-0.175043	0.000954985	0.00236443
ENSG00000073008	PVR	CD155	PVR cell adhesion molecule	4598.63	13138.4	1.53642	6.37862e-218	4.8054e-215
ENSG00000073050	XRCC1	RCC	X-ray repair cross complementing 1	3409.67	2472.14	-0.626331	1.03388e-15	7.8759e-15
ENSG00000073060	SCARB1	CD36L1	scavenger receptor class B member 1	5131	4360.67	-0.463501	1.11183e-09	5.43054e-09
ENSG00000073111	MCM2	BM28	minichromosome maintenance complex component 2	28773	33494	0.0448414	0.524442	0.618606
ENSG00000073146	MOV10L1	CHAMP	Mov10 like RISC complex RNA helicase 1	135	100.667	-0.198267	0.411078	0.509962
ENSG00000073150	PANX2	PX2	pannexin 2	491	242.333	-1.21715	4.44873e-13	2.83736e-12
ENSG00000073169	SELENOO	SELO	selenoprotein O	346.667	297.333	-0.382726	0.0425087	0.0743508
ENSG00000073331	ALPK1	8430410J10Rik	alpha kinase 1	862.666	1129.33	0.45102	3.30958e-06	1.13477e-05
ENSG00000073350	LLGL2	HGL	LLGL scribble cell polarity complex component 2	2370	1913.67	-0.223369	0.166779	0.242857
ENSG00000073417	PDE8A	HsT19550	phosphodiesterase 8A	2158.67	1814.67	-0.402608	2.0581e-09	9.81325e-09
ENSG00000073464	CLCN4	CLC4	chloride voltage-gated channel 4	1419.33	2607.33	0.847572	5.65793e-10	2.84088e-09
ENSG00000073536	NLE1	NLE	notchless homolog 1	2148	3579.69	-0.100171	0.377171	0.475669
ENSG00000073578	SDHA	CMD1GG	succinate dehydrogenase complex flavoprotein subunit A	13228.3	8795.4	-0.700349	7.04819e-23	8.28624e-22
ENSG00000073584	SMARCE1	BAF57	SWI/SNF related, matrix associated, actin dependent regulator of chromatin, subfamily e, member 1	10196.6	10809	-0.0329867	0.556505	0.648469
ENSG00000073605	GSDMB	GSDMB-1	gasdermin B	110.987	177.999	0.233643	0.344907	0.442688
ENSG00000073614	KDM5A	RBBP-2	lysine demethylase 5A	9290.67	12613.3	0.137813	0.085819	0.137832
ENSG00000073670	ADAM11	MDC	ADAM metallopeptidase domain 11	335.333	322.667	-0.275404	0.0387963	0.0685579
ENSG00000073711	PPP2R3A	PPP2R3	protein phosphatase 2 regulatory subunit B''alpha	880.667	834.333	-0.155946	0.218206	0.303702
ENSG00000073712	FERMT2	KIND2	FERM domain containing kindlin 2	6306.33	7688.67	0.213241	0.00353845	0.00786629
ENSG00000073756	PTGS2	COX-2	prostaglandin-endoperoxide synthase 2	63.3333	97.3333	0.681132	0.013304	0.0262374
ENSG00000073792	IGF2BP2	IMP-2	insulin like growth factor 2 mRNA binding protein 2	9059.67	14906.7	0.584518	2.22187e-27	3.23641e-26
ENSG00000073803	MAP3K13	LZK	mitogen-activated protein kinase kinase kinase 13	2342	3595.33	0.553175	9.33244e-16	7.13406e-15
ENSG00000073849	ST6GAL1	CDw75	ST6 beta-galactoside alpha-2,6-sialyltransferase 1	1020	770.228	-0.58869	7.09048e-11	3.82095e-10
ENSG00000073910	FRY	13CDNA73	FRY microtubule binding protein	383.666	464.666	1.15399	9.3089e-24	1.14591e-22
ENSG00000073921	PICALM	CALM	phosphatidylinositol binding clathrin assembly protein	7479	9930.33	0.228635	0.00220199	0.0050999
ENSG00000073969	NSF	DEE96	N-ethylmaleimide sensitive factor, vesicle fusing ATPase	7828.55	6817.65	-0.312873	7.31954e-08	2.997e-07
ENSG00000074047	GLI2	CJS	GLI family zinc finger 2	1536.33	1635.67	-0.0634332	0.449564	0.548137
ENSG00000074054	CLASP1	MAST1	cytoplasmic linker associated protein 1	10050.7	9624.33	-0.301209	5.23063e-07	1.95309e-06
ENSG00000074071	MRPS34	COXPD32	mitochondrial ribosomal protein S34	3012.33	3762	0.13388	0.154052	0.226833
ENSG00000074181	NOTCH3	CADASIL	notch receptor 3	3943	2307.67	-0.931268	9.60941e-15	6.85804e-14
ENSG00000074201	CLNS1A	CLCI	chloride nucleotide-sensitive channel 1A	3263.67	2719.67	-0.389229	3.18925e-08	1.35498e-07
ENSG00000074211	PPP2R2C	B55-GAMMA	protein phosphatase 2 regulatory subunit Bgamma	10.3333	10.3333	0.202132	0.776746	0.833337
ENSG00000074219	TEAD2	ETF	TEA domain transcription factor 2	2541	882.667	-1.71839	1.10357e-109	1.71774e-107
ENSG00000074266	EED	COGIS	embryonic ectoderm development	1274.33	1064	-0.276111	0.00247653	0.00567639
ENSG00000074319	TSG101	TSG10	tumor susceptibility 101	4907.33	6650.33	0.288062	5.74659e-07	2.13727e-06
ENSG00000074356	NCBP3	C17orf85	nuclear cap binding subunit 3	7749.37	8015.31	0.110988	0.16477	0.240378
ENSG00000074370	ATP2A3	SERCA3	ATPase sarcoplasmic/endoplasmic reticulum Ca2+ transporting 3	396.333	198.667	-1.19354	3.51338e-08	1.48699e-07
ENSG00000074410	CA12	CA-XII	carbonic anhydrase 12	768	474.333	-0.901441	8.2971e-18	7.24804e-17
ENSG00000074416	MGLL	HU-K5	monoglyceride lipase	1148.4	1745.67	0.418367	0.000168606	0.000467059
ENSG00000074527	NTN4	PRO3091	netrin 4	2987.33	3953.33	0.335862	6.81979e-08	2.80259e-07
ENSG00000074582	BCS1L	BCS	BCS1 homolog, ubiquinol-cytochrome c reductase complex chaperone	1416.33	1850.33	0.259863	0.00919563	0.0188169
ENSG00000074590	NUAK1	ARK5	NUAK family kinase 1	2511.67	5716.33	1.0764	9.09552e-67	5.42105e-65
ENSG00000074603	DPP8	DP8	dipeptidyl peptidase 8	3347.67	6241	0.832426	9.04261e-31	1.50849e-29
ENSG00000074621	SLC24A1	CSNB1D	solute carrier family 24 member 1	732	830.332	0.182046	0.208669	0.292591
ENSG00000074657	ZNF532	ZNF532	zinc finger protein 532	4738.67	6554.99	0.316342	0.000180336	0.000497867
ENSG00000074660	SCARF1	SREC	scavenger receptor class F member 1	16.3333	17.6667	-0.013116	0.980827	0.986852
ENSG00000074695	LMAN1	ERGIC-53	lectin, mannose binding 1	8883	9032	-0.066447	0.410304	0.509303
ENSG00000074696	HACD3	B-IND1	3-hydroxyacyl-CoA dehydratase 3	16027.5	18464.8	0.0714363	0.251281	0.341262
ENSG00000074706	IPCEF1	PIP3-E	interaction protein for cytohesin exchange factors 1	14.1583	15.53	0.426904	0.478123	0.575508
ENSG00000074755	ZZEF1	ZZZ4	zinc finger ZZ-type and EF-hand domain containing 1	7514.83	7982.38	0.273335	5.82272e-05	0.000171486
ENSG00000074800	ENO1	ENO1L1	enolase 1	244267	220688	-0.297724	1.6242e-05	5.12571e-05
ENSG00000074842	MYDGF	C19orf10	myeloid derived growth factor	3156.67	3328	-0.0881252	0.128576	0.194476
ENSG00000074855	ANO8	KIAA1623	anoctamin 8	493.667	518.333	-0.106341	0.413516	0.512548
ENSG00000074935	TUBE1	TUBE	tubulin epsilon 1	145.667	366.667	1.20248	5.03455e-08	2.09686e-07
ENSG00000074964	ARHGEF10L	GrinchGEF	Rho guanine nucleotide exchange factor 10 like	548	573.333	-0.136664	0.284548	0.379089
ENSG00000074966	TXK	BTKL	TXK tyrosine kinase	79.667	202.667	1.44182	8.5503e-12	4.94736e-11
ENSG00000075089	ACTR6	ARP6	actin related protein 6	1307.33	1986	0.493357	1.47995e-08	6.47015e-08
ENSG00000075131	TIPIN	TIPIN	TIMELESS interacting protein	1685.33	1917.67	0.161762	0.0879927	0.140815
ENSG00000075142	SRI	CP-22	sorcin	4486.67	5817.67	0.326039	9.24812e-08	3.74659e-07
ENSG00000075151	EIF4G3	eIF-4G 3	eukaryotic translation initiation factor 4 gamma 3	13442.7	9687	-0.576492	3.48601e-20	3.4979e-19
ENSG00000075188	NUP37	MCPH24	nucleoporin 37	2495.33	2937.67	-0.00656357	0.932714	0.95144
ENSG00000075213	SEMA3A	COLL1	semaphorin 3A	4398.33	2337.67	-0.835789	4.70803e-11	2.56497e-10
ENSG00000075218	GTSE1	B99	G2 and S-phase expressed 1	4530.67	5569.67	0.144601	0.0106609	0.0215414
ENSG00000075223	SEMA3C	SEMAE	semaphorin 3C	2931	3381.67	0.107539	0.0843234	0.135774
ENSG00000075234	TTC38	LL22NC03-5H6.5	tetratricopeptide repeat domain 38	1282.33	1459	0.2739	0.00572926	0.0122203
ENSG00000075239	ACAT1	ACAT	acetyl-CoA acetyltransferase 1	2502.33	1832.67	-0.552807	4.57467e-14	3.13649e-13
ENSG00000075240	GRAMD4	DIP	GRAM domain containing 4	407.666	327	-0.709669	2.3974e-07	9.29833e-07
ENSG00000075275	CELSR1	ADGRC1	cadherin EGF LAG seven-pass G-type receptor 1	2548	2124.67	-0.310597	0.00141102	0.00339186
ENSG00000075290	WNT8B	WNT8B	Wnt family member 8B	9.66667	3	-1.80289	0.069467	0.114647
ENSG00000075292	ZNF638	NP220	zinc finger protein 638	6288.33	7481.33	0.494253	1.65929e-15	1.24605e-14
ENSG00000075303	SLC25A40	MCFP	solute carrier family 25 member 40	1650.67	1697	-0.142052	0.0841337	0.135538
ENSG00000075336	TIMM21	C18orf55	translocase of inner mitochondrial membrane 21	1657	2017.33	0.175422	0.0118298	0.023617
ENSG00000075391	RASAL2	NGAP	RAS protein activator like 2	3145.33	3402.61	0.0457546	0.56886	0.659683
ENSG00000075399	VPS9D1	ATP-BL	VPS9 domain containing 1	729	621	-0.500048	0.00264042	0.00602931
ENSG00000075407	ZNF37A	KOX21	zinc finger protein 37A	2620.22	4029.47	0.656933	1.05219e-09	5.1526e-09
ENSG00000075413	MARK3	CTAK1	microtubule affinity regulating kinase 3	4743	5702	0.0846868	0.167081	0.243221
ENSG00000075415	SLC25A3	OK/SW-cl.48	solute carrier family 25 member 3	35664.7	35113.7	-0.177215	0.000662112	0.00168312
ENSG00000075420	FNDC3B	FAD104	fibronectin type III domain containing 3B	9962	11168.7	-0.0802669	0.126315	0.191609
ENSG00000075426	FOSL2	FRA2	FOS like 2, AP-1 transcription factor subunit	5755.67	9560	0.568796	6.29421e-31	1.06318e-29
ENSG00000075461	CACNG4	CACNG4	calcium voltage-gated channel auxiliary subunit gamma 4	4189.33	2468.33	-0.937446	8.14975e-33	1.48016e-31
ENSG00000075539	FRYL	AF4p12	FRY like transcription coactivator	6354.67	4085.23	-0.867432	1.41299e-18	1.28873e-17
ENSG00000075568	TMEM131	CC28	transmembrane protein 131	4666	1854.67	-1.25597	1.98979e-82	1.74305e-80
ENSG00000075618	FSCN1	FAN1	fascin actin-bundling protein 1	15378	14632.7	-0.263009	0.0398358	0.0701587
ENSG00000075624	ACTB	BRWS1	actin beta	343912	368988	-0.077016	0.359055	0.457175
ENSG00000075643	MOCOS	HMCS	molybdenum cofactor sulfurase	1099.05	411.667	-1.69834	2.99376e-39	6.93536e-38
ENSG00000075651	PLD1	CVDD	phospholipase D1	3105	1606.67	-1.25845	8.59677e-33	1.55684e-31
ENSG00000075702	WDR62	C19orf14	WD repeat domain 62	1758	1086.67	-0.575744	3.79773e-11	2.0841e-10
ENSG00000075711	DLG1	DLGH1	discs large MAGUK scaffold protein 1	8169.33	6406.97	-0.397751	9.58799e-06	3.10809e-05
ENSG00000075785	RAB7A	CMT2B	RAB7A, member RAS oncogene family	17081.7	15086	-0.291425	4.97281e-11	2.70453e-10
ENSG00000075790	BCAP29	B29	B cell receptor associated protein 29	2051.72	2479.72	0.383244	1.27213e-06	4.56765e-06
ENSG00000075826	SEC31B	SEC31B-1	SEC31 homolog B, COPII coat complex component	50.9997	182.025	1.93497	5.72261e-14	3.89377e-13
ENSG00000075856	SART3	DSAP1	spliceosome associated factor 3, U4/U6 recycling protein	6431	7790.33	0.200559	0.00174727	0.00412485
ENSG00000075884	ARHGAP15	BM046	Rho GTPase activating protein 15	5.666	2	-1.59298	0.187767	0.268031
ENSG00000075914	EXOSC7	EAP1	exosome component 7	1234	1704	0.317369	6.6347e-05	0.000193793
ENSG00000075945	KIFAP3	FLA3	kinesin associated protein 3	3410.67	4915.33	0.383582	9.94616e-08	4.01642e-07
ENSG00000075975	MKRN2	HSPC070	makorin ring finger protein 2	2661.67	4499.33	0.619827	7.41555e-30	1.1826e-28
ENSG00000076003	MCM6	MCG40308	minichromosome maintenance complex component 6	18058.7	17532.3	-0.179789	0.00155088	0.00369503
ENSG00000076043	REXO2	CGI-114	RNA exonuclease 2	2110.68	1597.6	-0.371082	6.76831e-09	3.07241e-08
ENSG00000076053	RBM7	RBM7	RNA binding motif protein 7	2120.57	3055.29	0.600034	1.12995e-18	1.03711e-17
ENSG00000076067	RBMS2	SCR3	RNA binding motif single stranded interacting protein 2	6702.81	4041.65	-0.322396	1.38717e-05	4.41318e-05
ENSG00000076108	BAZ2A	TIP5	bromodomain adjacent to zinc finger domain 2A	15713.7	11418.3	-0.508177	1.17211e-17	1.0145e-16
ENSG00000076201	PTPN23	HD-PTP	protein tyrosine phosphatase non-receptor type 23	3547.67	3446.33	-0.165641	0.0822637	0.132992
ENSG00000076242	MLH1	COCA2	mutL homolog 1	3851.33	1943.67	-0.956842	6.54659e-55	2.6178e-53
ENSG00000076248	UNG	DGU	uracil DNA glycosylase	8221.67	13160	0.539058	8.56815e-30	1.36525e-28
ENSG00000076258	FMO4	FMO2	flavin containing dimethylaniline monoxygenase 4	111.333	48.0003	-1.49896	0.000448503	0.0011724
ENSG00000076321	KLHL20	KHLHX	kelch like family member 20	1266	1656.33	0.551551	6.34575e-12	3.70937e-11
ENSG00000076344	RGS11	RS11	regulator of G protein signaling 11	8.33333	9	-0.482845	0.5157	0.610707
ENSG00000076351	SLC46A1	G21	solute carrier family 46 member 1	1512.98	2739.66	0.79802	2.10167e-13	1.37202e-12
ENSG00000076356	PLXNA2	OCT	plexin A2	4801.33	2921	-0.627172	6.03088e-10	3.02387e-09
ENSG00000076382	SPAG5	DEEPEST	sperm associated antigen 5	15619	13623.7	-0.128486	0.00555679	0.0118833
ENSG00000076513	ANKRD13A	ANKRD13	ankyrin repeat domain 13A	5387.67	5295	-0.0887763	0.140482	0.209538
ENSG00000076554	TPD52	D52	tumor protein D52	6123.07	4377.87	-0.44226	2.80328e-12	1.68143e-11
ENSG00000076555	ACACB	ACACbeta	acetyl-CoA carboxylase beta	881.667	529.667	-0.597436	5.48684e-06	1.83486e-05
ENSG00000076604	TRAF4	CART1	TNF receptor associated factor 4	2869.33	6610	1.09211	1.75183e-24	2.23234e-23
ENSG00000076641	PAG1	CBP	phosphoprotein membrane anchor with glycosphingolipid microdomains 1	420.346	913.667	0.889153	3.0138e-14	2.0853e-13
ENSG00000076650	GPATCH1	ECGP	G-patch domain containing 1	945.667	1208.67	0.218608	0.0117941	0.0235656
ENSG00000076662	ICAM3	CD50	intercellular adhesion molecule 3	617.667	624.666	-0.3591	0.00844233	0.017404
ENSG00000076685	NT5C2	GMP	5'-nucleotidase, cytosolic II	12545.3	17938.3	0.508723	3.29916e-11	1.81685e-10
ENSG00000076706	MCAM	CD146	melanoma cell adhesion molecule	5956	8542.67	0.396679	2.55517e-07	9.8858e-07
ENSG00000076716	GPC4	K-glypican	glypican 4	1576.33	4144.33	1.26978	1.75627e-95	2.00471e-93
ENSG00000076826	CAMSAP3	KIAA1543	calmodulin regulated spectrin associated protein family member 3	179	315	0.60812	0.000531945	0.00137223
ENSG00000076864	RAP1GAP	RAP1GA1	RAP1 GTPase activating protein	200	233.333	0.012761	0.938515	0.955374
ENSG00000076924	XAB2	HCNP	XPA binding protein 2	4315.67	5140	0.0611081	0.644333	0.72424
ENSG00000076928	ARHGEF1	GEF1	Rho guanine nucleotide exchange factor 1	1758.67	2035.33	0.126187	0.393837	0.492401
ENSG00000076944	STXBP2	FHL5	syntaxin binding protein 2	6333.05	3868.85	-0.587593	3.12847e-11	1.72639e-10
ENSG00000076984	MAP2K7	JNKK2	mitogen-activated protein kinase kinase 7	3739.67	5506.33	0.344505	6.15964e-05	0.000180758
ENSG00000077044	DGKD	DGK-delta	diacylglycerol kinase delta	3015.33	4019.33	0.199718	0.0464015	0.0803463
ENSG00000077092	RARB	HAP	retinoic acid receptor beta	9.66667	15.6667	-0.252216	0.706329	0.776273
ENSG00000077097	TOP2B	BILU	DNA topoisomerase II beta	8861.33	3913.67	-1.24742	1.04869e-49	3.53328e-48
ENSG00000077147	TM9SF3	EP70-P-iso	transmembrane 9 superfamily member 3	16528	20254	0.255768	0.00183679	0.00431562
ENSG00000077150	NFKB2	CVID10	nuclear factor kappa B subunit 2	2715.33	2436	-0.240954	0.0215742	0.0406369
ENSG00000077152	UBE2T	FANCT	ubiquitin conjugating enzyme E2 T	4839.67	5555	0.0928451	0.231176	0.318521
ENSG00000077157	PPP1R12B	MYPT2	protein phosphatase 1 regulatory subunit 12B	1341	1606.67	0.213818	0.135281	0.202922
ENSG00000077232	DNAJC10	ERdj5	DnaJ heat shock protein family (Hsp40) member C10	9873.99	4156.51	-1.34327	1.77859e-119	3.41817e-117
ENSG00000077235	GTF3C1	TFIIIC	general transcription factor IIIC subunit 1	14410	13164.7	-0.184796	0.00434625	0.00952715
ENSG00000077238	IL4R	CD124	interleukin 4 receptor	1185	1329	0.089059	0.287677	0.382338
ENSG00000077254	USP33	VDU1	ubiquitin specific peptidase 33	5322.43	5377.33	-0.0105913	0.885915	0.917028
ENSG00000077264	PAK3	ARA	p21 (RAC1) activated kinase 3	93.347	76.3483	0.636336	0.0351809	0.062883
ENSG00000077312	SNRPA	Mud1	small nuclear ribonucleoprotein polypeptide A	7606	7558.33	-0.177948	0.0027952	0.00635421
ENSG00000077348	EXOSC5	CABAC	exosome component 5	911.667	1210.33	0.224053	0.183493	0.263086
ENSG00000077380	DYNC1I2	DIC74	dynein cytoplasmic 1 intermediate chain 2	11038.9	8507.33	-0.494252	1.96484e-16	1.56738e-15
ENSG00000077420	APBB1IP	INAG1	amyloid beta precursor protein binding family B member 1 interacting protein	68.3333	15.3333	-2.13353	1.7531e-07	6.88734e-07
ENSG00000077454	LRCH4	LRN	leucine rich repeats and calponin homology domain containing 4	1700.24	2025.74	0.0544859	0.63546	0.716405
ENSG00000077458	FAM76B	FAM76B	family with sequence similarity 76 member B	708	1485.33	0.967329	6.1535e-33	1.12084e-31
ENSG00000077463	SIRT6	SIR2L6	sirtuin 6	290	353	0.180652	0.290068	0.385026
ENSG00000077514	POLD3	P66	DNA polymerase delta 3, accessory subunit	3173	2696.33	-0.456817	1.17849e-10	6.22947e-10
ENSG00000077549	CAPZB	CAPB	capping actin protein of muscle Z-line subunit beta	25884	19272.7	-0.58158	4.10023e-44	1.15088e-42
ENSG00000077585	GPR137B	TM7SF1	G protein-coupled receptor 137B	969.333	1237.67	0.247217	0.0086826	0.0178602
ENSG00000077616	NAALAD2	GCP3	N-acetylated alpha-linked acidic dipeptidase 2	212.334	138.001	-0.341852	0.0857457	0.13777
ENSG00000077684	JADE1	PHF17	jade family PHD finger 1	6675	8583.67	0.228987	9.16739e-05	0.000262879
ENSG00000077713	SLC25A43	SLC25A43	solute carrier family 25 member 43	1815.67	1550	-0.313731	8.58808e-05	0.000247149
ENSG00000077721	UBE2A	HHR6A	ubiquitin conjugating enzyme E2 A	7597.67	10509.3	0.374249	7.35565e-11	3.95931e-10
ENSG00000077782	FGFR1	BFGFR	fibroblast growth factor receptor 1	6819	6556.33	-0.245391	1.53576e-05	4.85964e-05
ENSG00000077935	SMC1B	SMC1BETA	structural maintenance of chromosomes 1B	10	12.3333	0.156692	0.808576	0.857763
ENSG00000077942	FBLN1	FBLN	fibulin 1	21015.3	20369.3	-0.267006	0.00631039	0.0133509
ENSG00000078018	MAP2	MAP-2	microtubule associated protein 2	727.333	239	-1.81536	2.48651e-25	3.29563e-24
ENSG00000078043	PIAS2	ARIP3	protein inhibitor of activated STAT 2	1291.33	1627	0.322397	2.60056e-05	7.99919e-05
ENSG00000078053	AMPH	AMPH1	amphiphysin	7927.67	9927.33	0.391954	5.9093e-17	4.9029e-16
ENSG00000078061	ARAF	A-RAF	A-Raf proto-oncogene, serine/threonine kinase	8216.67	9493	0.115596	0.210347	0.294592
ENSG00000078070	MCCC1	MCC-B	methylcrotonyl-CoA carboxylase subunit 1	2624.67	1992	-0.513349	2.33503e-10	1.21018e-09
ENSG00000078081	LAMP3	CD208	lysosomal associated membrane protein 3	2048	3216.33	0.670776	3.11725e-28	4.71568e-27
ENSG00000078098	FAP	DPPIV	fibroblast activation protein alpha	13	9.66667	-1.18813	0.120239	0.183605
ENSG00000078114	NEBL	C10orf113	nebulette	533	1521	1.53682	3.03179e-53	1.15122e-51
ENSG00000078124	ACER3	APHC	alkaline ceramidase 3	1394	1815.33	0.249197	0.0535056	0.0911638
ENSG00000078140	UBE2K	E2-25K	ubiquitin conjugating enzyme E2 K	10475	8462.33	-0.152317	0.00830575	0.0171468
ENSG00000078142	PIK3C3	VPS34	phosphatidylinositol 3-kinase catalytic subunit type 3	2449.33	2044.33	-0.337191	6.05658e-06	2.01572e-05
ENSG00000078177	N4BP2	B3BP	NEDD4 binding protein 2	1877	1737.33	-0.0776661	0.393289	0.491846
ENSG00000078237	TIGAR	C12orf5	TP53 induced glycolysis regulatory phosphatase	1767.52	2036.03	0.20821	0.00438494	0.00959855
ENSG00000078246	TULP3	TUBL3	TUB like protein 3	4063	3599.33	-0.30899	2.3163e-07	9.0023e-07
ENSG00000078269	SYNJ2	INPP5H	synaptojanin 2	3436	2040.33	-0.79012	6.6017e-35	1.2805e-33
ENSG00000078304	PPP2R5C	B56G	protein phosphatase 2 regulatory subunit B'gamma	7940.22	8651.3	-0.137824	0.0518278	0.0885937
ENSG00000078319	PMS2P1	PMS2L1	PMS1 homolog 2, mismatch repair system component pseudogene 1	1256.48	1245.17	-0.246993	0.00512779	0.0110487
ENSG00000078369	GNB1	HG2A	G protein subunit beta 1	42256.3	37816.3	-0.296582	5.84143e-07	2.16997e-06
ENSG00000078401	EDN1	ARCND3	endothelin 1	2499	5253	0.940127	3.33672e-60	1.60316e-58
ENSG00000078403	MLLT10	AF10	MLLT10 histone lysine methyltransferase DOT1L cofactor	1578.67	3332	0.471381	3.48784e-07	1.32949e-06
ENSG00000078487	ZCWPW1	ZCW1	zinc finger CW-type and PWWP domain containing 1	192.999	47.9993	-1.89165	7.51258e-16	5.76577e-15
ENSG00000078579	FGF20	FGF-20	fibroblast growth factor 20	14.6667	22.6667	0.527479	0.298608	0.394251
ENSG00000078596	ITM2A	BRICD2A	integral membrane protein 2A	66	141.666	0.950622	0.00352516	0.0078386
ENSG00000078618	NRDC	NRD1	nardilysin convertase	21800.7	14460.3	-0.705922	6.73877e-30	1.07649e-28
ENSG00000078668	VDAC3	HD-VDAC3	voltage dependent anion channel 3	13223.7	13445.3	-0.0888324	0.0838241	0.135109
ENSG00000078674	PCM1	PTC4	pericentriolar material 1	11459	10935.3	-0.228392	0.0121978	0.0242797
ENSG00000078687	TNRC6C	TNRC6C	trinucleotide repeat containing adaptor 6C	481	721.667	0.133231	0.301987	0.397791
ENSG00000078699	CBFA2T2	EHT	CBFA2/RUNX1 partner transcriptional co-repressor 2	1189	733.012	-0.578196	3.76044e-05	0.000113228
ENSG00000078747	ITCH	ADMFD	itchy E3 ubiquitin protein ligase	6554.64	9440.36	0.592305	5.19983e-15	3.77393e-14
ENSG00000078804	TP53INP2	C20orf110	tumor protein p53 inducible nuclear protein 2	2519.33	1737	-0.770455	1.83697e-22	2.09428e-21
ENSG00000078808	SDF4	Cab45	stromal cell derived factor 4	5148	6917.67	0.251242	0.0211704	0.0399521
ENSG00000078900	TP73	CILD47	tumor protein p73	12.3333	16	-0.0519546	0.936901	0.954331
ENSG00000078902	TOLLIP	IL-1RAcPIP	toll interacting protein	2062.33	2414.33	0.139441	0.311747	0.408533
ENSG00000078967	UBE2D4	HBUCE1	ubiquitin conjugating enzyme E2 D4 (putative)	1138.67	1282.33	0.0695744	0.349359	0.447273
ENSG00000079102	RUNX1T1	AML1-MTG8	RUNX1 partner transcriptional co-repressor 1	438.333	1040.67	1.13932	8.87117e-15	6.34319e-14
ENSG00000079134	THOC1	HPR1	THO complex 1	6660.67	3207	-0.99316	4.88215e-44	1.36628e-42
ENSG00000079150	FKBP7	FKBP23	FKBP prolyl isomerase 7	882.333	1088.33	0.332248	0.0028533	0.00646835
ENSG00000079156	OSBPL6	ORP6	oxysterol binding protein like 6	78	90	0.208724	0.394424	0.492939
ENSG00000079215	SLC1A3	EA6	solute carrier family 1 member 3	572	826.333	0.392328	0.00494988	0.0106898
ENSG00000079246	XRCC5	KARP-1	X-ray repair cross complementing 5	55264.7	42990	-0.512574	6.77203e-19	6.3455e-18
ENSG00000079263	SP140	LYSP100	SP140 nuclear body protein	24.666	35.0057	0.730896	0.0975066	0.153626
ENSG00000079277	MKNK1	MNK1	MAPK interacting serine/threonine kinase 1	1863	1693.33	-0.383085	4.60523e-06	1.55383e-05
ENSG00000079308	TNS1	MST091	tensin 1	659.667	1837.67	1.27176	2.62954e-19	2.51139e-18
ENSG00000079313	REXO1	ELOABP1	RNA exonuclease 1 homolog	1120.67	2062	0.697154	9.03094e-09	4.0382e-08
ENSG00000079332	SAR1A	SAR1	secretion associated Ras related GTPase 1A	14425.8	15037.2	-0.081373	0.172848	0.249955
ENSG00000079335	CDC14A	DFNB105	cell division cycle 14A	314.333	563.667	0.699904	2.15402e-09	1.0255e-08
ENSG00000079337	RAPGEF3	CAMP-GEFI	Rap guanine nucleotide exchange factor 3	213.666	229	-0.126965	0.489242	0.586164
ENSG00000079385	CEACAM1	BGP	CEA cell adhesion molecule 1	44.3333	97.6667	1.10475	0.000133079	0.000373867
ENSG00000079387	SENP1	SuPr-2	SUMO specific peptidase 1	4148.67	4982.67	0.260127	0.000846087	0.00211627
ENSG00000079432	CIC	MRD45	capicua transcriptional repressor	4429	5088.67	-0.0521668	0.655842	0.734315
ENSG00000079435	LIPE	AOMS4	lipase E, hormone sensitive type	121.667	246.667	0.839345	0.00103795	0.00255205
ENSG00000079459	FDFT1	DGPT	farnesyl-diphosphate farnesyltransferase 1	27278.8	18872.6	-0.842285	1.21077e-21	1.3083e-20
ENSG00000079462	PAFAH1B3	PAFAHG	platelet activating factor acetylhydrolase 1b catalytic subunit 3	2236.67	1332.67	-0.970817	3.86334e-14	2.65944e-13
ENSG00000079482	OPHN1	ARHGAP41	oligophrenin 1	1590	1336.24	0.205601	0.108993	0.168581
ENSG00000079616	KIF22	A-328A3.2	kinesin family member 22	8801.67	8754	-0.193938	0.00177514	0.00418384
ENSG00000079691	CARMIL1	CARMIL	capping protein regulator and myosin 1 linker 1	1979.67	1228	-0.832034	1.45576e-23	1.77692e-22
ENSG00000079739	PGM1	CDG1T	phosphoglucomutase 1	2886.67	1797.67	-0.827791	4.53001e-41	1.11819e-39
ENSG00000079785	DDX1	DBP-RB	DEAD-box helicase 1	8995	8577	-0.197406	0.00211541	0.00491447
ENSG00000079805	DNM2	CMT2M	dynamin 2	20396.3	15321	-0.593496	2.00562e-22	2.2769e-21
ENSG00000079819	EPB41L2	4.1-G	erythrocyte membrane protein band 4.1 like 2	7321.67	6563.33	-0.267905	0.000111813	0.000317437
ENSG00000079841	RIMS1	CORD7	regulating synaptic membrane exocytosis 1	212.667	212.667	-0.294777	0.107893	0.167138
ENSG00000079931	MOXD1	MOX	monooxygenase DBH like 1	675.667	462.333	-0.670622	1.31752e-07	5.25614e-07
ENSG00000079950	STX7	STX7	syntaxin 7	2327	3102.33	0.384306	0.0013152	0.00317895
ENSG00000079974	RABL2B	RABL2B	RAB, member of RAS oncogene family like 2B	1485.68	824.067	-0.995442	2.93792e-32	5.24482e-31
ENSG00000079999	KEAP1	INrf2	kelch like ECH associated protein 1	7225.67	8369	0.041907	0.516209	0.611157
ENSG00000080007	DDX43	CT13	DEAD-box helicase 43	589.333	670.667	0.083061	0.457087	0.555154
ENSG00000080031	PTPRH	R-PTP-H	protein tyrosine phosphatase receptor type H	337	195.667	-0.916324	5.92773e-06	1.97353e-05
ENSG00000080189	SLC35C2	BA394O2.1	solute carrier family 35 member C2	3478.33	4696.67	0.237573	0.00935194	0.019118
ENSG00000080200	CRYBG3	DKFZp667G2110	crystallin beta-gamma domain containing 3	1713	2291.67	0.284676	0.00307706	0.0069231
ENSG00000080224	EPHA6	EHK-2	EPH receptor A6	21.3337	14.3337	-0.171254	0.755046	0.815912
ENSG00000080298	RFX3	RFX3	regulatory factor X3	961	1331.33	0.449133	2.37493e-06	8.27099e-06
ENSG00000080345	RIF1	RIF1	replication timing regulatory factor 1	9888	7700.67	-0.295013	0.00056624	0.00145452
ENSG00000080371	RAB21	RAB21	RAB21, member RAS oncogene family	4619.67	2818	-0.783367	4.18241e-23	4.97609e-22
ENSG00000080493	SLC4A4	HNBC1	solute carrier family 4 member 4	1422.33	955	-0.65594	2.01641e-11	1.13148e-10
ENSG00000080503	SMARCA2	BAF190	SWI/SNF related, matrix associated, actin dependent regulator of chromatin, subfamily a, member 2	7153.33	5825.67	-0.331446	4.56863e-06	1.54204e-05
ENSG00000080546	SESN1	PA26	sestrin 1	403	186	-1.26627	1.132e-12	6.9948e-12
ENSG00000080561	MID2	FXY2	midline 2	207.667	281	0.531392	0.00187436	0.00439678
ENSG00000080573	COL5A3	COL5A3	collagen type V alpha 3 chain	42.3333	24	-0.992736	0.0146555	0.0286419
ENSG00000080603	SRCAP	DEHMBA	Snf2 related CREBBP activator protein	11907	10034	-0.313841	2.22746e-06	7.7862e-06
ENSG00000080608	PUM3	HA-8	pumilio RNA binding family member 3	2473	2928.33	0.125	0.0765072	0.124951
ENSG00000080644	CHRNA3	BAIPRCK	cholinergic receptor nicotinic alpha 3 subunit	2.66667	9.33333	1.74432	0.145304	0.21574
ENSG00000080802	CNOT4	CLONE243	CCR4-NOT transcription complex subunit 4	2146	2946.33	0.320303	2.55646e-05	7.87251e-05
ENSG00000080815	PSEN1	ACNINV3	presenilin 1	10705.3	17849.7	0.496202	1.37976e-19	1.33675e-18
ENSG00000080819	CPOX	COX	coproporphyrinogen oxidase	1008.67	811.934	-0.365797	0.000974587	0.00240821
ENSG00000080822	CLDND1	C3orf4	claudin domain containing 1	2257.33	3692.93	0.602084	6.26341e-17	5.18984e-16
ENSG00000080823	MOK	RAGE	MOK protein kinase	288.667	197.667	-0.845052	3.79733e-05	0.000114302
ENSG00000080824	HSP90AA1	EL52	heat shock protein 90 alpha family class A member 1	157248	183867	0.0927128	0.153395	0.226077
ENSG00000080839	RBL1	CP107	RB transcriptional corepressor like 1	3468	2085.97	-0.758521	2.38994e-16	1.89365e-15
ENSG00000080845	DLGAP4	DAP-4	DLG associated protein 4	6439.33	6805.33	-0.0846158	0.147156	0.218129
ENSG00000080947	CROCCP3	CROCCL2	CROCC pseudogene 3	38.4317	40	0.126105	0.839043	0.881937
ENSG00000080986	NDC80	HEC	NDC80 kinetochore complex component	8756	9718.67	0.0672388	0.334226	0.431387
ENSG00000081014	AP4E1	CPSQ4	adaptor related protein complex 4 subunit epsilon 1	3191.58	4432.33	0.396848	1.21478e-06	4.37042e-06
ENSG00000081019	RSBN1	KDM9	round spermatid basic protein 1	1819	2360.67	0.324386	0.000844125	0.00211188
ENSG00000081026	MAGI3	MAGI-3	membrane associated guanylate kinase, WW and PDZ domain containing 3	2651.67	2255.33	-0.33678	0.000119819	0.000338889
ENSG00000081041	CXCL2	CINC-2a	C-X-C motif chemokine ligand 2	40.3333	20	-1.16656	0.00943202	0.0192608
ENSG00000081052	COL4A4	ATS2	collagen type IV alpha 4 chain	2501.33	1113	-1.36114	4.01221e-59	1.87509e-57
ENSG00000081059	TCF7	TCF-1	transcription factor 7	1948	910	-1.3834	1.82112e-47	5.70697e-46
ENSG00000081087	OSTM1	GIPN	osteoclastogenesis associated transmembrane protein 1	1449.67	2071	0.417196	6.19841e-07	2.29805e-06
ENSG00000081154	PCNP	PCNP	PEST proteolytic signal containing nuclear protein	7677	6495	-0.258657	0.000408865	0.0010752
ENSG00000081177	EXD2	C14orf114	exonuclease 3'-5' domain containing 2	1744.33	2392	0.361665	4.97728e-07	1.86329e-06
ENSG00000081181	ARG2	ARG2	arginase 2	1714.55	2086.49	0.129711	0.0461145	0.0799007
ENSG00000081189	MEF2C	C5DELq14.3	myocyte enhancer factor 2C	258	163	-0.652171	0.002568	0.0058739
ENSG00000081237	PTPRC	B220	protein tyrosine phosphatase receptor type C	35.6667	16.3333	-1.42658	0.00610896	0.0129641
ENSG00000081277	PKP1	B6P	plakophilin 1	252	206.667	-0.488589	0.00101303	0.00249469
ENSG00000081307	UBA5	DEE44	ubiquitin like modifier activating enzyme 5	2551.33	1079	-1.33262	3.61653e-77	2.83807e-75
ENSG00000081320	STK17B	DRAK2	serine/threonine kinase 17b	1072.67	1220	0.227063	0.0274895	0.050512
ENSG00000081377	CDC14B	CDC14B3	cell division cycle 14B	2106.33	2094.67	-0.149802	0.04454	0.0775077
ENSG00000081386	ZNF510	ZNF510	zinc finger protein 510	1269	1886	0.416053	0.00175813	0.00414634
ENSG00000081665	ZNF506	ZNF506	zinc finger protein 506	283.333	426.333	0.621326	5.77201e-06	1.92438e-05
ENSG00000081692	JMJD4	JMJD4	jumonji domain containing 4	1189.33	1420.67	-0.0689561	0.351041	0.44906
ENSG00000081721	DUSP12	DUSP1	dual specificity phosphatase 12	906	1348.33	0.559399	2.09127e-12	1.26932e-11
ENSG00000081760	AACS	ACSF1	acetoacetyl-CoA synthetase	2654.66	1681.33	-0.797606	4.6813e-21	4.92007e-20
ENSG00000081791	DELE1	DELE	DAP3 binding cell death enhancer 1	3952	4065	0.166106	0.0484125	0.0834177
ENSG00000081803	CADPS2	CAPS2	calcium dependent secretion activator 2	15.3333	7.66667	-1.02978	0.162166	0.237109
ENSG00000081853	PCDHGA2	PCDH-GAMMA-A2	protocadherin gamma subfamily A, 2	82.2907	187.729	1.07736	1.01365e-06	3.67916e-06
ENSG00000081870	HSPB11	C1orf41	heat shock protein family B (small) member 11	2387.67	2246.67	-0.20842	0.0143089	0.0280197
ENSG00000081913	PHLPP1	PHLPP	PH domain and leucine rich repeat protein phosphatase 1	1908	2600.17	0.360327	4.92046e-05	0.000146147
ENSG00000081923	ATP8B1	ATPIC	ATPase phospholipid transporting 8B1	3825.67	6280	0.568828	1.02e-19	9.99515e-19
ENSG00000082014	SMARCD3	BAF60C	SWI/SNF related, matrix associated, actin dependent regulator of chromatin, subfamily d, member 3	1274.67	1628.33	0.214821	0.0019289	0.00451571
ENSG00000082068	WDR70	WDR70	WD repeat domain 70	2678.84	1874	-0.896215	4.02239e-39	9.26134e-38
ENSG00000082146	STRADB	ALS2CR2	STE20 related adaptor beta	3531.78	2429.95	-0.173105	0.0205329	0.038827
ENSG00000082153	BZW1	BZAP45	basic leucine zipper and W2 domains 1	17247	20282.7	0.187324	0.00105445	0.00258924
ENSG00000082212	ME2	ODS1	malic enzyme 2	2336.67	1215.11	-1.07264	2.45248e-43	6.61749e-42
ENSG00000082213	C5orf22	C5orf22	chromosome 5 open reading frame 22	3262.33	4385.67	0.373078	2.20152e-05	6.83312e-05
ENSG00000082258	CCNT2	CYCT2	cyclin T2	1504	2657.33	0.962338	3.02687e-29	4.72312e-28
ENSG00000082269	FAM135A	KIAA1411	family with sequence similarity 135 member A	906.53	709.667	-0.152971	0.149996	0.221745
ENSG00000082438	COBLL1	COBLR1	cordon-bleu WH2 repeat protein like 1	810.666	884.001	0.0304835	0.749899	0.811736
ENSG00000082458	DLG3	MRX	discs large MAGUK scaffold protein 3	3685.33	3818.33	-0.110075	0.0842906	0.135744
ENSG00000082497	SERTAD4	DJ667H12.2	SERTA domain containing 4	2639.67	4377.67	0.472416	5.76068e-07	2.14209e-06
ENSG00000082512	TRAF5	MGC:39780	TNF receptor associated factor 5	626.667	888	0.393635	0.00128524	0.00311015
ENSG00000082515	MRPL22	HSPC158	mitochondrial ribosomal protein L22	3995.33	4781.67	0.284398	1.03953e-06	3.76581e-06
ENSG00000082516	GEMIN5	GEMIN-5	gem nuclear organelle associated protein 5	5067	4874.33	-0.173124	0.00348285	0.00775019
ENSG00000082641	NFE2L1	LCR-F1	NFE2 like bZIP transcription factor 1	16583	25871.7	0.531335	1.76042e-33	3.27303e-32
ENSG00000082684	SEMA5B	SEMAG	semaphorin 5B	196	52.667	-2.10199	9.22208e-08	3.73685e-07
ENSG00000082701	GSK3B	GSK3B	glycogen synthase kinase 3 beta	10878.3	10349.8	0.13864	0.055606	0.0943838
ENSG00000082781	ITGB5	ITGB5	integrin subunit beta 5	3101	5001.67	0.533168	4.56153e-12	2.69485e-11
ENSG00000082805	ERC1	Cast2	ELKS/RAB6-interacting/CAST family member 1	9013	7249.33	-0.415277	9.72992e-08	3.93247e-07
ENSG00000082898	XPO1	CRM-1	exportin 1	32000.7	34956	-0.00505886	0.938842	0.955637
ENSG00000082996	RNF13	DEE73	ring finger protein 13	3706.67	7036.33	0.906951	9.62049e-54	3.72058e-52
ENSG00000083093	PALB2	FANCN	partner and localizer of BRCA2	2222.67	2201	-0.281165	8.95756e-05	0.000257057
ENSG00000083097	DOP1A	DOP1	DOP1 leucine zipper like protein A	372	185	-0.546438	0.00175246	0.00413504
ENSG00000083099	LYRM2	DJ122O8.2	LYR motif containing 2	3055.17	4510	0.311372	2.71015e-06	9.38461e-06
ENSG00000083123	BCKDHB	BCKDE1B	branched chain keto acid dehydrogenase E1 subunit beta	936.333	694	-0.593958	7.43518e-07	2.73932e-06
ENSG00000083168	KAT6A	ARTHS	lysine acetyltransferase 6A	10027.3	14256.7	0.385273	4.51212e-10	2.28506e-09
ENSG00000083223	TUT7	PAPD6	terminal uridylyl transferase 7	2191.33	2041	-0.236635	0.0056357	0.0120412
ENSG00000083290	ULK2	ATG1B	unc-51 like autophagy activating kinase 2	365.333	567.333	0.290711	0.0301306	0.0547814
ENSG00000083312	TNPO1	IPO2	transportin 1	21088.3	31461.7	0.458504	3.75453e-15	2.75898e-14
ENSG00000083444	PLOD1	EDS6	procollagen-lysine,2-oxoglutarate 5-dioxygenase 1	10048.7	9088.33	-0.322409	6.06046e-07	2.24867e-06
ENSG00000083454	P2RX5	LRH-1	purinergic receptor P2X 5	704.933	823.356	0.024485	0.809224	0.858333
ENSG00000083457	ITGAE	CD103	integrin subunit alpha E	1848	2140.67	0.0567581	0.381169	0.479523
ENSG00000083520	DIS3	2810028N01Rik	DIS3 homolog, exosome endoribonuclease and 3'-5' exoribonuclease	6441	6104	-0.228604	0.00528099	0.0113464
ENSG00000083535	PIBF1	C13orf24	progesterone immunomodulatory binding factor 1	914.667	970	0.13823	0.33566	0.432913
ENSG00000083544	TDRD3	TDRD3	tudor domain containing 3	897	739.667	-0.224513	0.0217455	0.0409227
ENSG00000083635	NUFIP1	NUFIP	nuclear FMR1 interacting protein 1	1420	1844.67	0.278972	0.00111774	0.00273078
ENSG00000083642	PDS5B	APRIN	PDS5 cohesin associated factor B	5364	5226.67	-0.165285	0.0450001	0.078164
ENSG00000083720	OXCT1	OXCT	3-oxoacid CoA-transferase 1	3504.67	2313.67	-0.614612	6.20481e-11	3.35905e-10
ENSG00000083750	RRAGB	RAGB	Ras related GTP binding B	862.334	2050	1.07331	1.69915e-42	4.45708e-41
ENSG00000083799	CYLD	BRSS	CYLD lysine 63 deubiquitinase	3601.33	3385.33	0.0134209	0.85605	0.894521
ENSG00000083807	SLC27A5	ACSB	solute carrier family 27 member 5	310.333	218	-0.800931	4.78429e-05	0.00014235
ENSG00000083812	ZNF324	ZF5128	zinc finger protein 324	547.895	821.39	-0.143619	0.129629	0.195659
ENSG00000083814	ZNF671	ZNF671	zinc finger protein 671	259.667	465.333	0.670556	3.00085e-07	1.15155e-06
ENSG00000083817	ZNF416	ZNF416	zinc finger protein 416	340.667	549.333	0.557515	1.97334e-05	6.17065e-05
ENSG00000083828	ZNF586	ZNF586	zinc finger protein 586	346.7	339.666	-0.275248	0.0719191	0.118258
ENSG00000083838	ZNF446	ZKSCAN20	zinc finger protein 446	374.399	449.381	-0.130855	0.365929	0.464321
ENSG00000083844	ZNF264	ZNF264	zinc finger protein 264	1030.94	1721	0.886594	5.8811e-15	4.2651e-14
ENSG00000083845	RPS5	S5	ribosomal protein S5	21896.7	28437.7	0.211863	0.0918521	0.14607
ENSG00000083857	FAT1	CDHF7	FAT atypical cadherin 1	28197	45881.7	0.724067	3.07312e-44	8.65159e-43
ENSG00000083896	YTHDC1	YT521	YTH domain containing 1	4887.67	5844.67	0.215638	0.004326	0.00948608
ENSG00000083937	CHMP2B	ALS17	charged multivesicular body protein 2B	2632	3841.67	0.493655	4.76666e-09	2.19553e-08
ENSG00000084070	SMAP2	SMAP1L	small ArfGAP2	2715.67	2474	-0.272559	6.9902e-05	0.000203452
ENSG00000084072	PPIE	CYP-33	peptidylprolyl isomerase E	3554	4161.67	-0.0162706	0.778966	0.835148
ENSG00000084073	ZMPSTE24	FACE-1	zinc metallopeptidase STE24	6867.33	6681.33	-0.115844	0.0711724	0.117204
ENSG00000084090	STARD7	FAME2	StAR related lipid transfer domain containing 7	16849.3	15310.3	-0.272608	2.58e-05	7.93724e-05
ENSG00000084092	NOA1	C4orf14	nitric oxide associated 1	2102.33	2929.67	0.323074	0.000400386	0.00105437
ENSG00000084093	REST	DFNA27	RE1 silencing transcription factor	4285	4876	0.095084	0.32144	0.418176
ENSG00000084112	SSH1	SSH1L	slingshot protein phosphatase 1	5255	5479.67	-0.121905	0.0557089	0.094533
ENSG00000084207	GSTP1	DFN7	glutathione S-transferase pi 1	29291	25250.3	-0.38123	0.000519857	0.00134436
ENSG00000084234	APLP2	APLP-2	amyloid beta precursor like protein 2	32590	37264.7	0.0380896	0.404836	0.503711
ENSG00000084444	FAM234B	KIAA1467	family with sequence similarity 234 member B	1161	642.333	-0.915638	4.9282e-17	4.09972e-16
ENSG00000084453	SLCO1A2	OATP	solute carrier organic anion transporter family member 1A2	5	2.33333	-1.53152	0.24941	0.339309
ENSG00000084463	WBP11	BUG13	WW domain binding protein 11	12757.3	15363.3	0.13782	0.0566862	0.0959063
ENSG00000084623	EIF3I	EIF3S2	eukaryotic translation initiation factor 3 subunit I	14493.3	11582.7	-0.440606	2.38799e-21	2.54098e-20
ENSG00000084628	NKAIN1	FAM77C	sodium/potassium transporting ATPase interacting 1	16.3333	11.6667	-0.628796	0.321442	0.418176
ENSG00000084636	COL16A1	447AA	collagen type XVI alpha 1 chain	103.333	159.667	0.534785	0.0312243	0.0565134
ENSG00000084652	TXLNA	IL14	taxilin alpha	6405.33	6279	-0.177345	0.00141491	0.00339946
ENSG00000084676	NCOA1	F-SRC-1	nuclear receptor coactivator 1	3123.33	4452	0.40399	1.96165e-07	7.66826e-07
ENSG00000084693	AGBL5	CCP5	AGBL carboxypeptidase 5	8878.33	6713.33	-0.456571	5.15891e-18	4.56164e-17
ENSG00000084710	EFR3B	KIAA0953	EFR3 homolog B	276.333	52.3333	-2.55404	1.6045e-25	2.14168e-24
ENSG00000084731	KIF3C	KIF3C	kinesin family member 3C	3683.67	2607.33	-0.580381	2.08996e-16	1.66437e-15
ENSG00000084733	RAB10	RAB10	RAB10, member RAS oncogene family	10103.3	6682	-0.597514	2.01878e-21	2.15787e-20
ENSG00000084754	HADHA	ECHA	hydroxyacyl-CoA dehydrogenase trifunctional multienzyme complex subunit alpha	22507.7	25260	0.0303608	0.500622	0.596754
ENSG00000084764	MAPRE3	EB3	microtubule associated protein RP/EB family member 3	425.667	362.333	-0.495336	2.56131e-05	7.8823e-05
ENSG00000084774	CAD	CDG1Z	carbamoyl-phosphate synthetase 2, aspartate transcarbamylase, and dihydroorotase	11074.7	6696.33	-0.827736	5.68216e-20	5.63548e-19
ENSG00000085063	CD59	16.3A5	CD59 molecule (CD59 blood group)	25629.4	34743.1	0.374448	1.27857e-13	8.46123e-13
ENSG00000085117	CD82	4F9	CD82 molecule	1068	1088.68	-0.340028	0.0793364	0.129001
ENSG00000085185	BCORL1	BCoR-L1	BCL6 corepressor like 1	7295.33	5894.33	-0.400247	8.14137e-14	5.47037e-13
ENSG00000085224	ATRX	JMS	ATRX chromatin remodeler	13612.3	13343.7	-0.0365828	0.696158	0.767424
ENSG00000085231	AK6	AD-004	adenylate kinase 6	1022.08	1160.15	-0.00542118	0.953357	0.967431
ENSG00000085274	MYNN	OSZF	myoneurin	1907	3238	0.677564	1.10363e-21	1.19941e-20
ENSG00000085276	MECOM	AML1-EVI-1	MDS1 and EVI1 complex locus	1020.67	1391.33	0.325172	0.000371455	0.000982858
ENSG00000085365	SCAMP1	SCAMP	secretory carrier membrane protein 1	3772	3576.33	-0.11712	0.124029	0.188597
ENSG00000085377	PREP	PE	prolyl endopeptidase	2400.33	3130.67	0.245872	2.65866e-05	8.17255e-05
ENSG00000085382	HACE1	SPPRS	HECT domain and ankyrin repeat containing E3 ubiquitin protein ligase 1	822.667	885.999	0.109104	0.267327	0.359914
ENSG00000085415	SEH1L	SEC13L	SEH1 like nucleoporin	7239	8155	0.10352	0.163894	0.239304
ENSG00000085433	WDR47	WDR47	WD repeat domain 47	1058.33	1794	0.633976	1.39291e-11	7.88997e-11
ENSG00000085449	WDFY1	FENS-1	WD repeat and FYVE domain containing 1	5620.67	8124.63	0.418862	2.01222e-12	1.22331e-11
ENSG00000085465	OVGP1	CHIT5	oviductal glycoprotein 1	16.3333	67.3333	1.87439	1.21437e-05	3.88638e-05
ENSG00000085491	SLC25A24	APC1	solute carrier family 25 member 24	7070.67	9559.33	0.358677	8.23529e-07	3.01993e-06
ENSG00000085511	MAP3K4	MAPKKK4	mitogen-activated protein kinase kinase kinase 4	1517.67	1871.33	0.00853893	0.931306	0.950329
ENSG00000085514	PILRA	FDF03	paired immunoglobin like type 2 receptor alpha	10.3877	9.696	-0.223848	0.753716	0.814662
ENSG00000085552	IGSF9	FP18798	immunoglobulin superfamily member 9	389.667	176.333	-1.34764	1.40287e-18	1.28012e-17
ENSG00000085563	ABCB1	ABC20	ATP binding cassette subfamily B member 1	28773.3	43704.2	0.459168	5.92503e-21	6.19612e-20
ENSG00000085644	ZNF213	CR53	zinc finger protein 213	887.333	1278	0.299453	0.00655073	0.0138098
ENSG00000085662	AKR1B1	ADR	aldo-keto reductase family 1 member B	28283.5	27385	-0.188463	0.00232499	0.00536036
ENSG00000085719	CPNE3	CPN3	copine 3	9428	7931	-0.290257	0.000464035	0.00121081
ENSG00000085721	RRN3	A-270G1.2	RRN3 homolog, RNA polymerase I transcription factor	4637.19	8185.22	0.68151	9.38283e-22	1.02385e-20
ENSG00000085733	CTTN	EMS1	cortactin	15289.7	17359	0.0598288	0.21986	0.305598
ENSG00000085741	WNT11	HWNT11	Wnt family member 11	9.66667	16.6667	0.641412	0.334963	0.432102
ENSG00000085760	MTIF2	MTIF2	mitochondrial translational initiation factor 2	3468.67	3867.33	0.0748684	0.281433	0.375763
ENSG00000085788	DDHD2	SAMWD1	DDHD domain containing 2	4847	3362	-0.512075	1.61141e-09	7.75405e-09
ENSG00000085831	TTC39A	C1orf34	tetratricopeptide repeat domain 39A	251.666	117	-1.18421	1.7771e-08	7.71197e-08
ENSG00000085832	EPS15	AF-1P	epidermal growth factor receptor pathway substrate 15	2784.33	2782.67	-0.118986	0.153248	0.225932
ENSG00000085840	ORC1	HSORC1	origin recognition complex subunit 1	4848	5138.33	-0.0584528	0.262984	0.354777
ENSG00000085871	MGST2	GST2	microsomal glutathione S-transferase 2	2787	3409.67	0.186057	0.00540467	0.0115883
ENSG00000085872	CHERP	DAN16	calcium homeostasis endoplasmic reticulum protein	4438.99	5690.32	0.225865	0.0329375	0.0592329
ENSG00000085978	ATG16L1	APG16L	autophagy related 16 like 1	1870	2744	0.446349	1.14665e-10	6.07139e-10
ENSG00000085982	USP40	USP40	ubiquitin specific peptidase 40	3701.67	4708	0.507695	1.86948e-15	1.39832e-14
ENSG00000085998	POMGNT1	GNTI.2	protein O-linked mannose N-acetylglucosaminyltransferase 1 (beta 1,2-)	4527.9	2503.33	-1.02275	4.95168e-33	9.05436e-32
ENSG00000085999	RAD54L	HR54	RAD54 like	2250	1579.33	-0.589653	1.3359e-13	8.83128e-13
ENSG00000086015	MAST2	MAST205	microtubule associated serine/threonine kinase 2	6427.67	7196	-0.0768248	0.133596	0.200762
ENSG00000086061	DNAJA1	DJ-2	DnaJ heat shock protein family (Hsp40) member A1	27271.3	27338.7	-0.118812	0.0282056	0.0516604
ENSG00000086062	B4GALT1	B4GAL-T1	beta-1,4-galactosyltransferase 1	8229.67	9508.33	0.0694345	0.238778	0.327113
ENSG00000086065	CHMP5	C9orf83	charged multivesicular body protein 5	5039.67	6823.33	0.338551	7.45069e-09	3.36433e-08
ENSG00000086102	NFX1	NFX2	nuclear transcription factor, X-box binding 1	3818.04	3708.45	-0.0829492	0.137142	0.205244
ENSG00000086159	AQP6	AQP2L	aquaporin 6	35.6663	266	2.69128	2.08522e-31	3.58659e-30
ENSG00000086189	DIMT1	DIM1	DIM1 rRNA methyltransferase and ribosome maturation factor	1179.33	674.666	-0.918885	2.26211e-16	1.79766e-15
ENSG00000086200	IPO11	RanBP11	importin 11	4512.06	3235.5	-0.532653	2.22649e-11	1.24248e-10
ENSG00000086232	EIF2AK1	HCR	eukaryotic translation initiation factor 2 alpha kinase 1	30441.8	27053.9	-0.414344	2.47721e-09	1.17373e-08
ENSG00000086289	EPDR1	EPDR	ependymin related 1	2583.33	2139	-0.401738	7.33244e-10	3.64859e-09
ENSG00000086300	SNX10	OPTB8	sorting nexin 10	418	562	0.349755	0.0234589	0.0438232
ENSG00000086475	SEPHS1	SELD	selenophosphate synthetase 1	8444.67	9552.33	0.0428951	0.579637	0.668967
ENSG00000086504	MRPL28	MAAT1	mitochondrial ribosomal protein L28	5574.67	6461.82	0.0370725	0.618192	0.701684
ENSG00000086544	ITPKC	IP3-3KC	inositol-trisphosphate 3-kinase C	616	993	0.527186	1.09945e-07	4.42743e-07
ENSG00000086570	FAT2	CDHF8	FAT atypical cadherin 2	13.3333	6.33333	-1.23843	0.0825423	0.133328
ENSG00000086589	RBM22	Cwc2	RNA binding motif protein 22	6443.33	10383	0.533617	1.36925e-24	1.7567e-23
ENSG00000086598	TMED2	P24A	transmembrane p24 trafficking protein 2	13654.3	16189.3	0.143798	0.0300462	0.0546595
ENSG00000086619	ERO1B	ERO1LB	endoplasmic reticulum oxidoreductase 1 beta	522.754	691.353	0.390929	0.000663889	0.00168695
ENSG00000086666	ZFAND6	AWP1	zinc finger AN1-type containing 6	3592.67	4132	0.11101	0.126797	0.192213
ENSG00000086712	TXLNG	CXorf15	taxilin gamma	2567	3516.67	0.323192	3.60175e-06	1.22935e-05
ENSG00000086730	LAT2	HSPC046	linker for activation of T cells family member 2	77.667	156.334	0.718224	0.00271592	0.0061846
ENSG00000086758	HUWE1	ARF-BP1	HECT, UBA and WWE domain containing E3 ubiquitin protein ligase 1	55715.7	24712.3	-1.41665	1.50947e-103	2.0904e-101
ENSG00000086827	ZW10	HZW10	zw10 kinetochore protein	2817	2085.67	-0.553527	6.5358e-18	5.74138e-17
ENSG00000086848	ALG9	CDG1L	ALG9 alpha-1,2-mannosyltransferase	1535.7	1875.67	0.241576	0.00187124	0.00439165
ENSG00000086967	MYBPC2	MYBPC	myosin binding protein C2	22.6667	36	0.876811	0.0382509	0.0677212
ENSG00000087008	ACOX3	ACOX3	acyl-CoA oxidase 3, pristanoyl	1433.67	804.001	-0.953749	6.05821e-27	8.66365e-26
ENSG00000087053	MTMR2	CMT4B	myotubularin related protein 2	5812.33	5297	-0.195736	0.00446225	0.00975079
ENSG00000087074	PPP1R15A	GADD34	protein phosphatase 1 regulatory subunit 15A	1449.33	7184	2.13908	0	0
ENSG00000087077	TRIP6	OIP-1	thyroid hormone receptor interactor 6	3842.33	4339.67	0.0645953	0.628471	0.710503
ENSG00000087085	ACHE	ACEE	acetylcholinesterase (Cartwright blood group)	11.6667	32	1.21789	0.0254841	0.0472223
ENSG00000087086	FTL	LFTD	ferritin light chain	119868	117643	-0.184222	0.00228322	0.00527052
ENSG00000087087	SRRT	ARS2	serrate, RNA effector molecule	9958.67	10510.7	0.0392298	0.599928	0.686533
ENSG00000087088	BAX	BCL2L4	BCL2 associated X, apoptosis regulator	4022.33	3819	-0.431299	1.97805e-05	6.18437e-05
ENSG00000087095	NLK	NLK	nemo like kinase	1450.67	2585.33	0.673227	1.17339e-17	1.01514e-16
ENSG00000087111	PIGS	DEE95	phosphatidylinositol glycan anchor biosynthesis class S	12008.7	11795	-0.0841537	0.0952216	0.150591
ENSG00000087116	ADAMTS2	ADAM-TS2	ADAM metallopeptidase with thrombospondin type 1 motif 2	121.333	34.9997	-1.17703	0.000804582	0.00201966
ENSG00000087152	ATXN7L3	SGF11	ataxin 7 like 3	6203	9158	0.398926	2.87666e-13	1.86374e-12
ENSG00000087157	PGS1	PGS1	phosphatidylglycerophosphate synthase 1	1147.33	2510.67	1.09012	2.66309e-46	8.03792e-45
ENSG00000087191	PSMC5	RPT6	proteasome 26S subunit, ATPase 5	14194.3	9101.67	-0.735234	3.13569e-53	1.18828e-51
ENSG00000087206	UIMC1	RAP80	ubiquitin interaction motif containing 1	2156.33	2596.33	0.616843	5.18413e-14	3.53761e-13
ENSG00000087237	CETP	BPIFF	cholesteryl ester transfer protein	61.6667	39.6667	-0.794508	0.0127106	0.025178
ENSG00000087245	MMP2	CLG4	matrix metallopeptidase 2	11730	20273.7	0.560479	8.71932e-15	6.24885e-14
ENSG00000087253	LPCAT2	AGPAT11	lysophosphatidylcholine acyltransferase 2	3929.19	3311.67	-0.0516661	0.530008	0.623652
ENSG00000087258	GNAO1	DEE17	G protein subunit alpha o1	14.9997	20	0.844011	0.115258	0.176874
ENSG00000087263	OGFOD1	TPA1	2-oxoglutarate and iron dependent oxygenase domain containing 1	5300.56	6444.67	0.165108	0.055853	0.0947303
ENSG00000087266	SH3BP2	3BP-2	SH3 domain binding protein 2	3548	2837.67	-0.183665	0.0243709	0.0453336
ENSG00000087269	NOP14	C4orf9	NOP14 nucleolar protein	5098.67	7066.67	0.317307	4.06056e-11	2.22316e-10
ENSG00000087274	ADD1	ADDA	adducin 1	22548.6	24171.7	-0.0965356	0.0271129	0.0499114
ENSG00000087299	L2HGDH	C14orf160	L-2-hydroxyglutarate dehydrogenase	1204.4	1355.62	0.0664375	0.517973	0.61259
ENSG00000087301	TXNDC16	ERp90	thioredoxin domain containing 16	1432.33	1612	0.0860677	0.441044	0.540188
ENSG00000087302	RTRAF	C14orf166	RNA transcription, translation and transport factor	9026.67	9961	-0.00632011	0.895209	0.923768
ENSG00000087303	NID2	NID-2	nidogen 2	6282.33	10136	0.585804	2.36726e-28	3.59266e-27
ENSG00000087338	GMCL1	BTBD13	germ cell-less 1, spermatogenesis associated	1694.33	1378.67	-0.363548	2.11513e-06	7.41694e-06
ENSG00000087365	SF3B2	CFM	splicing factor 3b subunit 2	33855.7	44536.7	0.216642	3.74098e-06	1.27502e-05
ENSG00000087448	KLHL42	Ctb9	kelch like family member 42	1162.33	1821	1.08157	1.34211e-37	2.92561e-36
ENSG00000087460	GNAS	AHO	GNAS complex locus	146278	146078	-0.150354	0.000809405	0.00203095
ENSG00000087470	DNM1L	DLP1	dynamin 1 like	7033.67	5840	-0.397175	4.39665e-09	2.03107e-08
ENSG00000087494	PTHLH	BDE2	parathyroid hormone like hormone	40.6667	65.667	0.589507	0.0904141	0.144127
ENSG00000087502	ERGIC2	CDA14	ERGIC and golgi 2	4722.33	5987	0.426881	3.90187e-09	1.81407e-08
ENSG00000087510	TFAP2C	AP2-GAMMA	transcription factor AP-2 gamma	365.667	496.333	0.32824	0.00474101	0.0102978
ENSG00000087586	AURKA	AIK	aurora kinase A	18929.4	15611.1	-0.441905	2.67936e-19	2.55768e-18
ENSG00000087589	CASS4	C20orf32	Cas scaffold protein family member 4	6	5.33333	-0.0290849	0.975159	0.982619
ENSG00000087842	PIR	PIR	pirin	4162.33	1349	-1.763	6.81322e-158	2.42113e-155
ENSG00000087884	AAMDC	C11orf67	adipogenesis associated Mth938 domain containing	655.001	366.667	-0.973316	3.2923e-18	2.95131e-17
ENSG00000087903	RFX2	RFX2	regulatory factor X2	399.368	322.667	-0.36448	0.0363032	0.0646497
ENSG00000087995	METTL2A	METTL2	methyltransferase 2A, methylcytidine	2238.72	2296.84	-0.0222563	0.769549	0.828065
ENSG00000088002	SULT2B1	ARCI14	sulfotransferase family 2B member 1	84	35.3333	-1.38626	0.000528401	0.00136402
ENSG00000088035	ALG6	CDG1C	ALG6 alpha-1,3-glucosyltransferase	1225.67	779	-0.787423	9.99215e-15	7.1204e-14
ENSG00000088038	CNOT3	IDDSADF	CCR4-NOT transcription complex subunit 3	3051	3223	-0.156868	0.0155156	0.0301612
ENSG00000088179	PTPN4	MEG	protein tyrosine phosphatase non-receptor type 4	2317	2863.33	0.250356	0.00324659	0.00726547
ENSG00000088205	DDX18	Has1	DEAD-box helicase 18	10243	12859.9	0.389262	7.13724e-09	3.22899e-08
ENSG00000088247	KHSRP	FBP2	KH-type splicing regulatory protein	17533.7	17443	-0.189738	8.98103e-05	0.000257691
ENSG00000088256	GNA11	FBH	G protein subunit alpha 11	6027.67	7045	0.123371	0.0388897	0.0687164
ENSG00000088280	ASAP3	ACAP4	ArfGAP with SH3 domain, ankyrin repeat and PH domain 3	1576.33	348	-2.20945	9.33168e-100	1.18752e-97
ENSG00000088298	EDEM2	C20orf31	ER degradation enhancing alpha-mannosidase like protein 2	1917.67	1460	-0.53704	8.81789e-15	6.30988e-14
ENSG00000088305	DNMT3B	FSHD4	DNA methyltransferase 3 beta	844.333	573.333	-0.54708	3.71958e-08	1.57143e-07
ENSG00000088325	TPX2	C20orf1	TPX2 microtubule nucleation factor	53572.3	52263.7	-0.171873	0.00486764	0.010542
ENSG00000088340	FER1L4	C20orf124	fer-1 like family member 4 (pseudogene)	94.6677	23.333	-2.32741	2.55937e-06	8.87932e-06
ENSG00000088356	PDRG1	C20orf126	p53 and DNA damage regulated 1	4903.33	13701.7	1.32932	6.11356e-90	6.4687e-88
ENSG00000088367	EPB41L1	4.1N	erythrocyte membrane protein band 4.1 like 1	6001	2727.33	-1.53559	2.04587e-55	8.39475e-54
ENSG00000088386	SLC15A1	HPECT1	solute carrier family 15 member 1	12.3333	8.33333	-0.689814	0.375233	0.47405
ENSG00000088387	DOCK9	ZIZ1	dedicator of cytokinesis 9	2677.67	1657.33	-1.12002	3.08879e-19	2.94107e-18
ENSG00000088448	ANKRD10	ANKRD10	ankyrin repeat domain 10	1239.67	1482.67	0.0683959	0.45067	0.549238
ENSG00000088451	TGDS	CATMANS	TDP-glucose 4,6-dehydratase	415	886	0.94111	3.75871e-20	3.7635e-19
ENSG00000088538	DOCK3	MOCA	dedicator of cytokinesis 3	80.3333	132.667	0.571437	0.0246144	0.0457457
ENSG00000088543	C3orf18	G20	chromosome 3 open reading frame 18	391.334	293	-0.624915	6.35387e-06	2.10758e-05
ENSG00000088682	COQ9	C16orf49	coenzyme Q9	2663.33	2095.33	-0.418075	3.13148e-10	1.6066e-09
ENSG00000088726	TMEM40	TMEM40	transmembrane protein 40	127	109	-1.05002	1.90884e-06	6.72863e-06
ENSG00000088727	KIF9	KIF9	kinesin family member 9	107.667	118	0.0199113	0.927054	0.946862
ENSG00000088756	ARHGAP28	ARHGAP28	Rho GTPase activating protein 28	2165.33	1348.67	-0.194649	0.0438347	0.0764005
ENSG00000088766	CRLS1	C20orf155	cardiolipin synthase 1	2007.27	2483.99	0.246318	0.000685662	0.00173759
ENSG00000088808	PPP1R13B	ASPP1	protein phosphatase 1 regulatory subunit 13B	3119.67	1808.37	-0.89035	4.51762e-26	6.197e-25
ENSG00000088812	ATRN	DPPT-L	attractin	8231	9921	-0.0259147	0.683705	0.75693
ENSG00000088826	SMOX	C20orf16	spermine oxidase	966	1434.67	0.432781	0.00153167	0.00365297
ENSG00000088827	SIGLEC1	CD169	sialic acid binding Ig like lectin 1	8	27	1.5259	0.00914608	0.0187277
ENSG00000088832	FKBP1A	FKBP-12	FKBP prolyl isomerase 1A	27567.1	13243.7	-1.26694	7.15519e-160	2.59155e-157
ENSG00000088833	NSFL1C	P47	NSFL1 cofactor	9474	11757.3	0.183305	3.16563e-05	9.63502e-05
ENSG00000088836	SLC4A11	BTR1	solute carrier family 4 member 11	908	2341.67	1.24347	2.38049e-21	2.53443e-20
ENSG00000088854	DNAAF9	C20orf194	dynein axonemal assembly factor 9	1703.33	1622.67	-0.196103	0.024228	0.0451077
ENSG00000088876	ZNF343	dJ734P14.5	zinc finger protein 343	1090.01	1433.59	0.424457	6.18269e-08	2.54859e-07
ENSG00000088881	EBF4	COE4	EBF family member 4	394.667	332.333	-0.650645	2.38538e-05	7.36739e-05
ENSG00000088882	CPXM1	CPX1	carboxypeptidase X, M14 family member 1	273	185.333	-0.736653	8.15177e-05	0.00023544
ENSG00000088888	MAVS	CARDIF	mitochondrial antiviral signaling protein	20246.8	18930.3	-0.248772	3.82146e-09	1.77844e-08
ENSG00000088899	LZTS3	PROSAPIP1	leucine zipper tumor suppressor family member 3	1867.67	3208	0.587588	4.43455e-18	3.9415e-17
ENSG00000088930	XRN2	XRN2	5'-3' exoribonuclease 2	15778	16810	-0.0372355	0.514308	0.609365
ENSG00000088970	KIZ	C20orf19	kizuna centrosomal protein	828.333	619	-0.475341	1.60503e-05	5.06859e-05
ENSG00000088986	DYNLL1	DLC1	dynein light chain LC8-type 1	20577.7	16794.3	-0.431208	9.14491e-22	9.99045e-21
ENSG00000089006	SNX5	SNX5	sorting nexin 5	8515.64	7162.33	-0.216478	0.000218551	0.000597069
ENSG00000089009	RPL6	L6	ribosomal protein L6	76568.1	104278	0.311186	3.55861e-09	1.66021e-08
ENSG00000089022	MAPKAPK5	MAPKAP-K5	MAPK activated protein kinase 5	1754.25	1775.33	-0.000654765	0.992268	0.994605
ENSG00000089041	P2RX7	P2X7	purinergic receptor P2X 7	67	31.7363	-0.680327	0.168139	0.244385
ENSG00000089048	ESF1	ABTAP	ESF1 nucleolar pre-rRNA processing protein homolog	1760.67	2506	0.40534	1.01568e-06	3.6858e-06
ENSG00000089050	RBBP9	BOG	RB binding protein 9, serine hydrolase	6145.67	3540.66	-0.55865	1.06758e-13	7.10488e-13
ENSG00000089053	ANAPC5	APC5	anaphase promoting complex subunit 5	9292.67	9788.67	-0.0222696	0.777369	0.83391
ENSG00000089057	SLC23A2	NBTL1	solute carrier family 23 member 2	4883.67	3709.33	-0.493716	3.46849e-20	3.48403e-19
ENSG00000089060	SLC8B1	NCKX6	solute carrier family 8 member B1	1493.33	638.333	-1.39456	1.16937e-56	5.06298e-55
ENSG00000089063	TMEM230	C20orf30	transmembrane protein 230	8742	5458	-0.830912	8.86869e-46	2.64712e-44
ENSG00000089091	DZANK1	ANKRD64	double zinc ribbon and ankyrin repeat domains 1	245	199.762	-0.37746	0.0288296	0.052665
ENSG00000089094	KDM2B	CXXC2	lysine demethylase 2B	2171.67	1985.33	-0.268175	0.000890972	0.00221936
ENSG00000089123	TASP1	C20orf13	taspase 1	479.333	532.334	0.0625779	0.586764	0.675083
ENSG00000089127	OAS1	E18/E16	2'-5'-oligoadenylate synthetase 1	920.478	792.392	-0.301781	0.000914754	0.00227319
ENSG00000089154	GCN1	GCN1L	GCN1 activator of EIF2AK4	11451	8190	-0.548061	5.42069e-15	3.93272e-14
ENSG00000089157	RPLP0	L10E	ribosomal protein lateral stalk subunit P0	94832.1	105669	0.00897325	0.894165	0.923031
ENSG00000089159	PXN	PXN	paxillin	8100.33	8811	-0.0847479	0.0624176	0.104356
ENSG00000089163	SIRT4	SIR2L4	sirtuin 4	78	76.6667	-0.191264	0.48632	0.583399
ENSG00000089177	KIF16B	C20orf23	kinesin family member 16B	2408.33	2735.67	0.167239	0.0356226	0.0635698
ENSG00000089195	TRMT6	CGI-09	tRNA methyltransferase 6 non-catalytic subunit	2824.33	3030.67	-0.0371292	0.630347	0.711919
ENSG00000089199	CHGB	SCG1	chromogranin B	9.33333	13.3333	0.560903	0.423387	0.522435
ENSG00000089220	PEBP1	HCNP	phosphatidylethanolamine binding protein 1	12711	13708.3	-0.0429168	0.313447	0.410362
ENSG00000089234	BRAP	BRAP2	BRCA1 associated protein	2217.67	3882.33	0.442263	4.6317e-13	2.95006e-12
ENSG00000089248	ERP29	C12orf8	endoplasmic reticulum protein 29	10461.3	11406	0.0271964	0.611634	0.696338
ENSG00000089280	FUS	ALS6	FUS RNA binding protein	32555.7	32063	-0.186458	1.51289e-05	4.79371e-05
ENSG00000089289	IGBP1	ALPHA-4	immunoglobulin binding protein 1	6643	5772.67	-0.340789	1.04267e-09	5.1113e-09
ENSG00000089327	FXYD5	DYSAD	FXYD domain containing ion transport regulator 5	3349	5224.33	0.484516	9.45681e-13	5.8782e-12
ENSG00000089335	ZNF302	HSD16	zinc finger protein 302	811.536	1289.6	0.523002	3.22303e-07	1.23186e-06
ENSG00000089351	GRAMD1A	KIAA1533	GRAM domain containing 1A	2095.67	1204.67	-0.919121	6.73674e-36	1.37019e-34
ENSG00000089486	CDIP1	C16orf5	cell death inducing p53 target 1	4211.67	3212	-0.658987	3.07369e-27	4.44964e-26
ENSG00000089505	CMTM1	CKLFH	CKLF like MARVEL transmembrane domain containing 1	124.175	240.962	0.806005	5.04904e-05	0.000149895
ENSG00000089597	GANAB	G2AN	glucosidase II alpha subunit	75812.7	42818	-0.973204	1.11097e-121	2.22597e-119
ENSG00000089639	GMIP	ARHGAP46	GEM interacting protein	1011	779	-0.337672	0.000665695	0.00169063
ENSG00000089682	RBM41	RBM41	RNA binding motif protein 41	1355	1767.67	0.255887	0.00766155	0.0159551
ENSG00000089685	BIRC5	API4	baculoviral IAP repeat containing 5	22748.7	14897	-0.697976	7.9542e-31	1.33639e-29
ENSG00000089692	LAG3	CD223	lymphocyte activating 3	19.9997	35	0.480509	0.314118	0.41084
ENSG00000089693	MLF2	NTN4	myeloid leukemia factor 2	16324.7	15872.7	-0.244102	2.74646e-07	1.05781e-06
ENSG00000089723	OTUB2	C14orf137	OTU deubiquitinase, ubiquitin aldehyde binding 2	447.333	435.667	-0.170734	0.150336	0.22216
ENSG00000089737	DDX24	DDX24	DEAD-box helicase 24	14673.3	15480	-0.0465194	0.36294	0.461212
ENSG00000089775	ZBTB25	C14orf51	zinc finger and BTB domain containing 25	555	662.667	-0.1523	0.134731	0.202209
ENSG00000089818	NECAP1	DEE21	NECAP endocytosis associated 1	1595.38	2684.09	0.632792	1.02529e-16	8.34863e-16
ENSG00000089820	ARHGAP4	C1	Rho GTPase activating protein 4	15.0003	5.66667	-1.4849	0.0941913	0.149213
ENSG00000089876	DHX32	DDX32	DEAH-box helicase 32 (putative)	2151.33	1578.07	-0.559908	4.15552e-10	2.11242e-09
ENSG00000089902	RCOR1	COREST	REST corepressor 1	5181	5328	-0.0499597	0.510414	0.605773
ENSG00000089916	GPATCH2L	C14orf118	G-patch domain containing 2 like	2868.02	3206	0.283194	0.000250454	0.000677933
ENSG00000090006	LTBP4	ARCL1C	latent transforming growth factor beta binding protein 4	814.667	422.671	-0.824624	2.77041e-05	8.49943e-05
ENSG00000090013	BLVRB	BVRB	biliverdin reductase B	1347.67	1147.67	-0.410205	0.00135669	0.00327044
ENSG00000090020	SLC9A1	APNH	solute carrier family 9 member A1	2227.67	3121.67	0.355976	1.09301e-05	3.52314e-05
ENSG00000090054	SPTLC1	HSAN1	serine palmitoyltransferase long chain base subunit 1	5417.67	5513.12	-0.0427965	0.440557	0.539812
ENSG00000090060	PAPOLA	PAP	poly(A) polymerase alpha	20457.7	13810.3	0.156521	0.0168492	0.032486
ENSG00000090061	CCNK	CPR4	cyclin K	5394.81	6597.31	0.150439	0.00588434	0.0125312
ENSG00000090097	PCBP4	CBP	poly(rC) binding protein 4	1215.33	1566	0.259627	0.00888909	0.0182511
ENSG00000090238	YPEL3	YPEL3	yippee like 3	591.667	895.332	0.358777	0.00139714	0.00336149
ENSG00000090263	MRPS33	CGI-139	mitochondrial ribosomal protein S33	2497.67	2338.33	-0.221505	0.0006193	0.00158305
ENSG00000090266	NDUFB2	AGGG	NADH:ubiquinone oxidoreductase subunit B2	3923.67	5507.67	0.322315	1.0997e-07	4.42747e-07
ENSG00000090273	NUDC	HNUDC	nuclear distribution C, dynein complex regulator	7515.08	6924.67	-0.267248	5.87119e-05	0.000172805
ENSG00000090316	MAEA	EMLP	macrophage erythroblast attacher, E3 ubiquitin ligase	2893	2316.86	-0.43713	4.11587e-07	1.55347e-06
ENSG00000090339	ICAM1	BB2	intercellular adhesion molecule 1	14907.7	22128.7	0.422865	2.83352e-17	2.41042e-16
ENSG00000090372	STRN4	PPP2R6C	striatin 4	3409.67	3138.33	-0.344505	0.00841487	0.017355
ENSG00000090376	IRAK3	ASRT5	interleukin 1 receptor associated kinase 3	13.3333	8.33333	-1.81195	0.0184176	0.035216
ENSG00000090382	LYZ	LYZF1	lysozyme	7.02667	21.007	1.23385	0.0573493	0.0969301
ENSG00000090432	MUL1	C1orf166	mitochondrial E3 ubiquitin protein ligase 1	3009.67	4131	0.291413	0.000128842	0.000362722
ENSG00000090447	TFAP4	AP-4	transcription factor AP-4	415	726.667	0.387205	0.0828831	0.133798
ENSG00000090470	PDCD7	59K	programmed cell death 7	1023.33	1419.67	0.33901	0.000334016	0.000890804
ENSG00000090487	SPG21	ABHD21	SPG21 abhydrolase domain containing, maspardin	8470	6908.33	-0.390005	7.83071e-13	4.90141e-12
ENSG00000090520	DNAJB11	ABBP-2	DnaJ heat shock protein family (Hsp40) member B11	5693.38	8020.72	0.360154	8.37476e-12	4.85473e-11
ENSG00000090530	P3H2	LEPREL1	prolyl 3-hydroxylase 2	7937	10528	0.0880381	0.293572	0.388773
ENSG00000090534	THPO	MGDF	thrombopoietin	8.66667	11.6667	0.522416	0.47563	0.573019
ENSG00000090539	CHRD	CHRD	chordin	20.3333	20	-0.363529	0.501152	0.597234
ENSG00000090554	FLT3LG	FL	fms related receptor tyrosine kinase 3 ligand	100.657	130.801	0.13908	0.583895	0.673016
ENSG00000090565	RAB11FIP3	CART1	RAB11 family interacting protein 3	1440.33	862.334	-0.861867	3.28648e-15	2.42071e-14
ENSG00000090581	GNPTG	C16orf27	N-acetylglucosamine-1-phosphate transferase subunit gamma	1219.33	1507.37	0.1709	0.0390006	0.0688687
ENSG00000090612	ZNF268	HZF3	zinc finger protein 268	1200.26	1120.33	-0.27793	0.0085093	0.0175286
ENSG00000090615	GOLGA3	GCP170	golgin A3	2439	2477.67	-0.0536364	0.417074	0.51577
ENSG00000090621	PABPC4	APP-1	poly(A) binding protein cytoplasmic 4	10873	13871.7	0.165904	0.00286274	0.00648719
ENSG00000090661	CERS4	LASS4	ceramide synthase 4	1027.67	141.001	-2.94672	2.70033e-120	5.29771e-118
ENSG00000090674	MCOLN1	MG-2	mucolipin TRP cation channel 1	2922.61	3021.33	-0.0498187	0.669706	0.746434
ENSG00000090686	USP48	RAP1GA1	ubiquitin specific peptidase 48	6964.67	5536.67	-0.442089	3.30006e-09	1.5461e-08
ENSG00000090776	EFNB1	CFND	ephrin B1	3775.33	3116.33	-0.455936	6.11349e-06	2.03322e-05
ENSG00000090857	PDPR	PDP3	pyruvate dehydrogenase phosphatase regulatory subunit	12195.7	15705.7	0.281457	9.1754e-10	4.52974e-09
ENSG00000090861	AARS1	AARS	alanyl-tRNA synthetase 1	20284.7	52421.7	1.21781	8.37148e-178	4.37968e-175
ENSG00000090863	GLG1	CFR-1	golgi glycoprotein 1	19057.3	13705	-0.530937	4.84967e-06	1.63046e-05
ENSG00000090889	KIF4A	KIF4	kinesin family member 4A	15987.2	17963.3	0.0276495	0.632999	0.714271
ENSG00000090905	TNRC6A	CAGH26	trinucleotide repeat containing adaptor 6A	7088.33	12494.7	0.770724	5.13078e-38	1.13552e-36
ENSG00000090924	PLEKHG2	ARHGEF42	pleckstrin homology and RhoGEF domain containing G2	2872.33	1307.33	-1.34223	2.08433e-27	3.03842e-26
ENSG00000090932	DLL3	SCDO1	delta like canonical Notch ligand 3	38	83	0.926294	0.00456115	0.00994843
ENSG00000090971	NAT14	KLP1	N-acetyltransferase 14 (putative)	1304.33	1251	-0.246143	0.0045806	0.00998392
ENSG00000090975	PITPNM2	NIR-3	phosphatidylinositol transfer protein membrane associated 2	407	472.666	0.000750161	0.996304	0.997522
ENSG00000090989	EXOC1	BM-102	exocyst complex component 1	2306.67	1836.67	-0.551216	5.80488e-12	3.40589e-11
ENSG00000091009	RBM27	ARRS1	RNA binding motif protein 27	6053.84	8070.44	0.272347	0.000162398	0.000450989
ENSG00000091039	OSBPL8	MST120	oxysterol binding protein like 8	5400.33	6542.67	0.231171	0.00305551	0.00687874
ENSG00000091073	DTX2	RNF58	deltex E3 ubiquitin ligase 2	1075.67	1249.03	-0.0161534	0.885228	0.916619
ENSG00000091127	PUS7	IDDABS	pseudouridine synthase 7	1909.67	1940.33	-0.10829	0.134728	0.202209
ENSG00000091129	NRCAM	NRCAM	neuronal cell adhesion molecule	107.333	74.6667	-0.413194	0.147188	0.218159
ENSG00000091136	LAMB1	CLM	laminin subunit beta 1	20854.7	16105.3	-0.514992	1.18041e-16	9.57028e-16
ENSG00000091137	SLC26A4	DFNB4	solute carrier family 26 member 4	35.6677	10	-1.94429	0.000390925	0.00103032
ENSG00000091140	DLD	DLDD	dihydrolipoamide dehydrogenase	6818.33	8611	0.236713	7.61246e-05	0.000220744
ENSG00000091157	WDR7	TRAG	WD repeat domain 7	2251.35	2213.52	0.00391479	0.97185	0.979914
ENSG00000091164	TXNL1	HEL-S-114	thioredoxin like 1	3545.33	3347	-0.231707	0.000627254	0.00160077
ENSG00000091262	ABCC6	ABC34	ATP binding cassette subfamily C member 6	143.293	76.5713	0.0209233	0.93676	0.954291
ENSG00000091317	CMTM6	CKLFSF6	CKLF like MARVEL transmembrane domain containing 6	7243.67	7441.33	-0.0640105	0.372746	0.471477
ENSG00000091409	ITGA6	CD49f	integrin subunit alpha 6	3563	3839	0.120851	0.166874	0.242959
ENSG00000091428	RAPGEF4	CAMP-GEFII	Rap guanine nucleotide exchange factor 4	19	25.3333	1.12111	0.0279512	0.0512593
ENSG00000091436	MAP3K20	AZK	mitogen-activated protein kinase kinase kinase 20	18659.7	28621.3	0.454294	1.06165e-11	6.0905e-11
ENSG00000091483	FH	FMRD	fumarate hydratase	9874.33	6681.67	-0.701981	5.63936e-40	1.33937e-38
ENSG00000091490	SEL1L3	Sel-1L3	SEL1L family member 3	7862.67	4276.33	-0.893243	2.20999e-46	6.6918e-45
ENSG00000091513	TF	HEL-S-71p	transferrin	85.34	101.681	-1.11486	0.00516608	0.0111223
ENSG00000091527	CDV3	H41	CDV3 homolog	27309	50916.3	0.766915	6.686e-27	9.53971e-26
ENSG00000091536	MYO15A	DFNB3	myosin XVA	6.66667	5.66667	-1.44051	0.151461	0.22363
ENSG00000091542	ALKBH5	ABH5	alkB homolog 5, RNA demethylase	8431.67	10257	0.115689	0.0131961	0.0260491
ENSG00000091583	APOH	B2G1	apolipoprotein H	153	66	-1.32843	1.77385e-08	7.69962e-08
ENSG00000091592	NLRP1	AIADK	NLR family pyrin domain containing 1	55.5403	90.3333	0.315738	0.364261	0.462515
ENSG00000091622	PITPNM3	ACKR6	PITPNM family member 3	423	674.667	0.494905	1.79602e-06	6.34743e-06
ENSG00000091640	SPAG7	ACRP	sperm associated antigen 7	2351.67	2063	-0.358029	0.00029335	0.000786919
ENSG00000091651	ORC6	ORC6L	origin recognition complex subunit 6	2295.43	4566.35	0.857596	7.83884e-33	1.42644e-31
ENSG00000091656	ZFHX4	ZFH4	zinc finger homeobox 4	16328.7	22623.7	0.393147	3.9411e-08	1.66167e-07
ENSG00000091704	CPA1	CPA	carboxypeptidase A1	48.9997	21.667	-1.10672	0.0056643	0.0120995
ENSG00000091732	ZC3HC1	HSPC216	zinc finger C3HC-type containing 1	3010.67	3507.67	0.0705878	0.207441	0.29115
ENSG00000091844	RGS17	RGS-17	regulator of G protein signaling 17	195.333	241	0.266098	0.168601	0.245018
ENSG00000091879	ANGPT2	AGPT2	angiopoietin 2	7.99767	18	1.91153	0.0149807	0.0292137
ENSG00000091947	TMEM101	TMEM101	transmembrane protein 101	2262.67	2282.33	-0.147528	0.0475762	0.0821435
ENSG00000091972	CD200	MOX1	CD200 molecule	1030.67	1903	0.774209	3.67242e-25	4.84019e-24
ENSG00000091986	CCDC80	CL2	coiled-coil domain containing 80	16574.7	19666.7	0.192172	2.82813e-05	8.66174e-05
ENSG00000092010	PSME1	HEL-S-129m	proteasome activator subunit 1	14540.7	12796	-0.326713	1.11025e-09	5.42567e-09
ENSG00000092020	PPP2R3C	C14orf10	protein phosphatase 2 regulatory subunit B''gamma	1820.67	2715	0.499952	5.13285e-13	3.25386e-12
ENSG00000092036	HAUS4	C14orf94	HAUS augmin like complex subunit 4	1463	863.666	-0.690963	1.10029e-19	1.0761e-18
ENSG00000092068	SLC7A8	LAT2	solute carrier family 7 member 8	80	49.3333	-1.14076	5.90074e-05	0.00017362
ENSG00000092094	OSGEP	GAMOS3	O-sialoglycoprotein endopeptidase	1160.67	400.667	-1.2197	1.18742e-26	1.67771e-25
ENSG00000092096	SLC22A17	24p3R	solute carrier family 22 member 17	158	72.3333	-1.28296	6.15376e-08	2.53777e-07
ENSG00000092098	RNF31	HOIP	ring finger protein 31	1877.93	1225.14	-0.757914	1.52083e-19	1.47115e-18
ENSG00000092108	SCFD1	C14orf163	sec1 family domain containing 1	4446.33	4812	0.0112956	0.888559	0.919007
ENSG00000092140	G2E3	KIAA1333	G2/M-phase specific E3 ubiquitin protein ligase	3294.33	3344	0.0778754	0.35831	0.456519
ENSG00000092148	HECTD1	EULIR	HECT domain E3 ubiquitin protein ligase 1	9717.33	15901	0.565377	8.46201e-12	4.90229e-11
ENSG00000092199	HNRNPC	C1	heterogeneous nuclear ribonucleoprotein C	57549.1	71742	0.114953	0.0473083	0.0817435
ENSG00000092200	RPGRIP1	CORD13	RPGR interacting protein 1	13.3333	3	-2.47465	0.00827805	0.0170953
ENSG00000092201	SUPT16H	CDC68	SPT16 homolog, facilitates chromatin remodeling subunit	26901.6	30584.8	0.0967474	0.119454	0.182527
ENSG00000092203	TOX4	C14orf92	TOX high mobility group box family member 4	7265.67	8686.33	0.0769378	0.129971	0.196112
ENSG00000092208	GEMIN2	SIP1	gem nuclear organelle associated protein 2	1126	1551.33	0.374254	0.000224858	0.000613142
ENSG00000092295	TGM1	ARCI1	transglutaminase 1	290	1149	1.7526	1.04525e-34	2.0129e-33
ENSG00000092330	TINF2	DKCA3	TERF1 interacting nuclear factor 2	2457.67	2503.67	-0.101671	0.140646	0.20975
ENSG00000092439	TRPM7	ALSPDC	transient receptor potential cation channel subfamily M member 7	3770.03	4879.43	0.29974	0.0028611	0.00648447
ENSG00000092445	TYRO3	BYK	TYRO3 protein tyrosine kinase	7240.01	4493	-0.763242	5.81813e-23	6.87014e-22
ENSG00000092470	WDR76	CDW14	WD repeat domain 76	6944.27	10696.3	0.504759	6.26742e-15	4.53479e-14
ENSG00000092531	SNAP23	HsT17016	synaptosome associated protein 23	5428.67	5568	-0.0463671	0.471539	0.569037
ENSG00000092621	PHGDH	3-PGDH	phosphoglycerate dehydrogenase	9000.33	30638.7	1.58113	2.33607e-196	1.41928e-193
ENSG00000092758	COL9A3	DJ885L7.4.1	collagen type IX alpha 3 chain	376	391	-0.179056	0.351651	0.449688
ENSG00000092820	EZR	CVIL	ezrin	26978	31845.3	0.0869192	0.0283867	0.0519516
ENSG00000092841	MYL6	ESMLC	myosin light chain 6	61560	58866.3	-0.20497	0.000150596	0.000420008
ENSG00000092847	AGO1	EIF2C	argonaute RISC component 1	4814.67	5417.33	0.0108896	0.861499	0.898619
ENSG00000092853	CLSPN	CLSPN	claspin	11040	9327.33	-0.36345	7.59484e-07	2.79541e-06
ENSG00000092871	RFFL	CARP-2	ring finger and FYVE like domain containing E3 ubiquitin protein ligase	1477.04	1130.83	-0.545429	7.29626e-06	2.39947e-05
ENSG00000092929	UNC13D	FHL3	unc-13 homolog D	2765.34	2479.01	-0.24083	0.0245398	0.0456252
ENSG00000092931	MFSD11	ET	major facilitator superfamily domain containing 11	1193.51	1727.79	0.320433	0.000538786	0.00138836
ENSG00000092964	DPYSL2	CRMP-2	dihydropyrimidinase like 2	9290.67	7736	-0.407879	2.64965e-12	1.59487e-11
ENSG00000092969	TGFB2	G-TSF	transforming growth factor beta 2	15996	24911.4	0.542642	2.80113e-12	1.68068e-11
ENSG00000092978	GPATCH2	CT110	G-patch domain containing 2	1522.67	1184	-0.468822	5.26547e-09	2.41465e-08
ENSG00000093000	NUP50	NPAP60	nucleoporin 50	6402.85	8960.06	0.483536	6.59642e-13	4.15092e-12
ENSG00000093009	CDC45	CDC45L	cell division cycle 45	4400.33	1941.67	-1.30257	3.91485e-89	4.07361e-87
ENSG00000093010	COMT	HEL-S-98n	catechol-O-methyltransferase	1917.67	1709.67	-0.478961	0.126143	0.19141
ENSG00000093100				45.3123	14.1333	-1.92211	0.0148678	0.0290176
ENSG00000093144	ECHDC1	HEL-S-76	ethylmalonyl-CoA decarboxylase 1	3018	3964.67	0.31796	2.86466e-05	8.76571e-05
ENSG00000093167	LRRFIP2	HUFI-2	LRR binding FLII interacting protein 2	1797.67	1899	-0.178846	0.019686	0.0373831
ENSG00000093183	SEC22C	SEC22L3	SEC22 homolog C, vesicle trafficking protein	2214	2570.33	0.042807	0.549008	0.641577
ENSG00000093217	XYLB	XYLB	xylulokinase	292.666	124	-1.43719	1.11015e-13	7.37779e-13
ENSG00000094631	HDAC6	CPBHM	histone deacetylase 6	3338.33	701.333	-1.7485	2.35928e-96	2.79463e-94
ENSG00000094755	GABRP	GABRP	gamma-aminobutyric acid type A receptor subunit pi	344.667	165.99	-0.695117	1.49015e-05	4.72403e-05
ENSG00000094804	CDC6	CDC18L	cell division cycle 6	11663.3	8808.67	-0.523222	9.6973e-23	1.1288e-21
ENSG00000094841	UPRT	FUR1	uracil phosphoribosyltransferase homolog	744.334	690.334	-0.200643	0.0392936	0.0693261
ENSG00000094880	CDC23	ANAPC8	cell division cycle 23	7379.67	9625.33	0.313472	5.61757e-07	2.09094e-06
ENSG00000094914	AAAS	AAA	aladin WD repeat nucleoporin	4360.67	3066	-0.536599	5.96409e-17	4.94618e-16
ENSG00000094916	CBX5	HEL25	chromobox 5	55052	34886	-0.647223	9.81711e-18	8.5481e-17
ENSG00000094975	SUCO	C1orf9	SUN domain containing ossification factor	4487	4770	0.132353	0.161123	0.235806
ENSG00000095002	MSH2	COCA1	mutS homolog 2	9002	11018.3	0.171404	0.0231842	0.0433526
ENSG00000095015	MAP3K1	MAPKKK1	mitogen-activated protein kinase kinase kinase 1	3959	3958.67	-0.112704	0.083473	0.134595
ENSG00000095059	DHPS	DHS	deoxyhypusine synthase	3460.13	3027.96	-0.316877	6.87161e-09	3.1163e-08
ENSG00000095066	HOOK2	HK2	hook microtubule tethering protein 2	633.001	321.667	-1.02522	2.88211e-14	1.99859e-13
ENSG00000095139	ARCN1	COPD	archain 1	14120.3	15914.3	0.0385625	0.472477	0.569854
ENSG00000095203	EPB41L4B	CG1	erythrocyte membrane protein band 4.1 like 4B	1632.67	2156	0.287301	0.000117451	0.000332593
ENSG00000095209	TMEM38B	C9orf87	transmembrane protein 38B	1200.67	1326.67	0.0831477	0.462499	0.560426
ENSG00000095261	PSMD5	S5B	proteasome 26S subunit, non-ATPase 5	5722.67	5759.33	-0.0491437	0.502928	0.598632
ENSG00000095303	PTGS1	COX1	prostaglandin-endoperoxide synthase 1	963.667	904.667	-0.227085	0.0086244	0.0177521
ENSG00000095319	NUP188	KIAA0169	nucleoporin 188	19373.7	10950.5	-0.895648	9.50068e-78	7.55003e-76
ENSG00000095321	CRAT	CAT	carnitine O-acetyltransferase	5526.71	3628	-0.799013	2.06148e-27	3.00743e-26
ENSG00000095370	SH2D3C	CHAT	SH2 domain containing 3C	95.3333	75.6667	-0.508058	0.107975	0.167223
ENSG00000095380	NANS	HEL-S-100	N-acetylneuraminate synthase	4762.33	3154	-0.74077	2.6478e-40	6.40985e-39
ENSG00000095383	TBC1D2	PARIS-1	TBC1 domain family member 2	1504	1140.67	-0.561157	1.34481e-08	5.91366e-08
ENSG00000095397	WHRN	CIP98	whirlin	134.333	140.667	0.394048	0.107322	0.166443
ENSG00000095485	CWF19L1	C19L1	CWF19 like cell cycle control factor 1	3953.01	4463.67	-0.0236904	0.749177	0.811292
ENSG00000095539	SEMA4G	SEMA4G	semaphorin 4G	1406.33	542	-1.30076	3.12509e-24	3.93963e-23
ENSG00000095564	BTAF1	MOT1	B-TFIID TATA-box binding protein associated factor 1	3890.67	4080	-0.0503996	0.555247	0.647284
ENSG00000095574	IKZF5	PEGASUS	IKAROS family zinc finger 5	1175	2177	0.939545	4.90668e-17	4.08543e-16
ENSG00000095587	TLL2	TLL2	tolloid like 2	12	17	1.53748	0.0100809	0.0204749
ENSG00000095596	CYP26A1	CP26	cytochrome P450 family 26 subfamily A member 1	1	11.3333	3.20077	0.0173339	0.0333402
ENSG00000095637	SORBS1	CAP	sorbin and SH3 domain containing 1	228.666	219	-0.295411	0.0734386	0.120483
ENSG00000095739	BAMBI	NMA	BMP and activin membrane bound inhibitor	3113.67	2561	-0.407808	3.14997e-13	2.03452e-12
ENSG00000095752	IL11	AGIF	interleukin 11	108.667	174	0.64567	0.0110713	0.0222656
ENSG00000095787	WAC	BM-016	WW domain containing adaptor with coiled-coil	20831.3	31139.7	0.473588	1.4884e-14	1.04991e-13
ENSG00000095794	CREM	CREM-2	cAMP responsive element modulator	963.999	830.667	-0.218115	0.0453872	0.0787274
ENSG00000095906	NUBP2	CFD1	NUBP iron-sulfur cluster assembly factor 2, cytosolic	1523	1334.01	-0.408095	0.00607985	0.0129111
ENSG00000095932	SMIM24	C19orf77	small integral membrane protein 24	24.333	29.6667	0.348105	0.440913	0.540119
ENSG00000095951	HIVEP1	CIRIP	HIVEP zinc finger 1	2180.67	3065	0.303359	0.00797134	0.0165235
ENSG00000096060	FKBP5	AIG6	FKBP prolyl isomerase 5	6925.33	3813.33	-0.982977	3.61409e-41	8.99177e-40
ENSG00000096063	SRPK1	SFRSK1	SRSF protein kinase 1	9857.33	8933.33	-0.287311	2.98426e-05	9.11244e-05
ENSG00000096070	BRPF3	BRPF3	bromodomain and PHD finger containing 3	6504	9860.67	0.488239	1.88139e-23	2.28312e-22
ENSG00000096080	MRPS18A	HumanS18b	mitochondrial ribosomal protein S18A	3354	3879.33	0.110034	0.158684	0.232652
ENSG00000096088	PGC	PEPC	progastricsin	19.6663	10.6667	-1.24226	0.0416247	0.0729943
ENSG00000096092	TMEM14A	C6orf73	transmembrane protein 14A	2298.33	2671.67	0.141701	0.0452725	0.0785647
ENSG00000096093	EFHC1	EJM1	EF-hand domain containing 1	1044.67	316.999	-1.88399	5.40375e-36	1.10624e-34
ENSG00000096384	HSP90AB1	D6S182	heat shock protein 90 alpha family class B member 1	91019	88828	-0.171578	0.000287455	0.000771874
ENSG00000096401	CDC5L	CDC5	cell division cycle 5 like	12215	19164.3	0.545186	5.61492e-19	5.28228e-18
ENSG00000096433	ITPR3	IP3R	inositol 1,4,5-trisphosphate receptor type 3	13536	10562.7	-0.533334	1.31942e-09	6.39639e-09
ENSG00000096654	ZNF184	kr-ZNF3	zinc finger protein 184	1256.33	1409.33	0.040111	0.655393	0.733956
ENSG00000096696	DSP	DCWHKTA	desmoplakin	833.333	609.667	-0.648744	1.13147e-07	4.54761e-07
ENSG00000096717	SIRT1	SIR2	sirtuin 1	3291	3637.33	0.0517188	0.489398	0.586232
ENSG00000096746	HNRNPH3	2H9	heterogeneous nuclear ribonucleoprotein H3	12248.7	16047.7	0.319499	7.8318e-06	2.56525e-05
ENSG00000096872	IFT74	BBS22	intraflagellar transport 74	708.666	670	-0.469085	2.82909e-05	8.66252e-05
ENSG00000096968	JAK2	JTK10	Janus kinase 2	761	722.667	-0.207808	0.109279	0.168936
ENSG00000097007	ABL1	ABL	ABL proto-oncogene 1, non-receptor tyrosine kinase	8463	10261	0.108787	0.0550091	0.0935056
ENSG00000097021	ACOT7	ACH1	acyl-CoA thioesterase 7	5230.89	3980.98	-0.529676	2.82332e-05	8.64906e-05
ENSG00000097033	SH3GLB1	Bif-1	SH3 domain containing GRB2 like, endophilin B1	6496	8953.32	0.547199	3.12945e-18	2.80667e-17
ENSG00000097046	CDC7	CDC7L1	cell division cycle 7	2609.33	3235.67	0.519178	1.20737e-11	6.88247e-11
ENSG00000097096	SYDE2	SYDE2	synapse defective Rho GTPase homolog 2	254.036	980.667	1.84245	3.79979e-53	1.43131e-51
ENSG00000099139	PCSK5	PC5	proprotein convertase subtilisin/kexin type 5	49.7587	49.0013	-0.140336	0.67934	0.753249
ENSG00000099194	SCD	FADS5	stearoyl-CoA desaturase	173458	96854.3	-0.976103	4.64405e-64	2.50619e-62
ENSG00000099203	TMED1	IL1RL1LG	transmembrane p24 trafficking protein 1	3128	4562.64	0.358321	7.29297e-05	0.000211904
ENSG00000099204	ABLIM1	ABLIM	actin binding LIM protein 1	38441.3	45032	0.238418	8.98418e-07	3.27859e-06
ENSG00000099219	ERMP1	FXNA	endoplasmic reticulum metallopeptidase 1	4867.67	2518	-1.06621	3.40773e-44	9.57929e-43
ENSG00000099246	RAB18	RAB18LI1	RAB18, member RAS oncogene family	4088	4905.67	0.15389	0.0203072	0.038435
ENSG00000099250	NRP1	BDCA4	neuropilin 1	22960.7	13856.7	-0.685489	3.96151e-34	7.4986e-33
ENSG00000099251	HSD17B7P2	HSD17B7	hydroxysteroid 17-beta dehydrogenase 7 pseudogene 2	81.6853	99.3133	0.144995	0.564584	0.655855
ENSG00000099256	PRTFDC1	HHGP	phosphoribosyl transferase domain containing 1	1463.33	1381.65	-0.137918	0.200232	0.282781
ENSG00000099260	PALMD	C1orf11	palmdelphin	171	121.333	-0.611154	0.00119351	0.00290571
ENSG00000099282	TSPAN15	2700063A19Rik	tetraspanin 15	4384.67	2127	-1.19539	2.51435e-63	1.32278e-61
ENSG00000099284	MACROH2A2	H2AFY2	macroH2A.2 histone	1746	1662.67	-0.178455	0.0425381	0.0743953
ENSG00000099290	WASHC2A	FAM21A	WASH complex subunit 2A	7427.25	15275.2	0.932249	1.41556e-70	9.13038e-69
ENSG00000099308	MAST3	MAST3	microtubule associated serine/threonine kinase 3	1463	1131	-0.552342	3.44445e-08	1.4588e-07
ENSG00000099326	MZF1	MZF-1	myeloid zinc finger 1	163.333	210.666	0.248678	0.145072	0.215437
ENSG00000099330	OCEL1	FWP009	occludin/ELL domain containing 1	1246.42	926.977	-0.435442	1.05268e-06	3.812e-06
ENSG00000099331	MYO9B	CELIAC4	myosin IXB	9339.33	4242.33	-1.09209	6.45285e-53	2.40659e-51
ENSG00000099337	KCNK6	K2p6.1	potassium two pore domain channel subfamily K member 6	686.998	871.667	0.0709447	0.442865	0.5419
ENSG00000099338	CATSPERG	C19orf15	cation channel sperm associated auxiliary subunit gamma	11	8.33333	-1.7864	0.0109644	0.0220695
ENSG00000099341	PSMD8	HEL-S-91n	proteasome 26S subunit, non-ATPase 8	10373	11324.7	-0.0352934	0.488549	0.585587
ENSG00000099364	FBXL19	CXXC11	F-box and leucine rich repeat protein 19	1854	1760.66	-0.319462	0.00464797	0.0101167
ENSG00000099365	STX1B	GEFSP9	syntaxin 1B	158	302.333	0.39767	0.0660733	0.109593
ENSG00000099377	HSD3B7	CBAS1	hydroxy-delta-5-steroid dehydrogenase, 3 beta- and steroid delta-isomerase 7	273	230	-0.430078	0.0174283	0.0335114
ENSG00000099381	SETD1A	EPEDD	SET domain containing 1A, histone lysine methyltransferase	4384.67	5732.67	0.242873	0.00386226	0.00853377
ENSG00000099385	BCL7C	SMARCJ3	BAF chromatin remodeling complex subunit BCL7C	1714.33	1901.33	0.0951229	0.419422	0.518027
ENSG00000099617	EFNA2	ELF-1	ephrin A2	23.6667	39.6667	0.570791	0.147261	0.218234
ENSG00000099622	CIRBP	CIRP	cold inducible RNA binding protein	4620	7676.67	0.762657	1.38506e-46	4.20746e-45
ENSG00000099624	ATP5F1D	ATP5D	ATP synthase F1 subunit delta	1164.33	1034.67	-0.359138	0.282275	0.376647
ENSG00000099625	CBARP	BARP	CACN subunit beta associated regulatory protein	51.9997	92.667	0.825795	0.0118747	0.0236946
ENSG00000099725	PRKY	PRKXP3	protein kinase Y-linked (pseudogene)	6.38567	8.61067	-0.473091	0.584515	0.673525
ENSG00000099783	HNRNPM	CEAR	heterogeneous nuclear ribonucleoprotein M	23291	23853.3	-0.0390296	0.575331	0.665443
ENSG00000099785	MARCHF2	HSPC240	membrane associated ring-CH-type finger 2	1548.67	1090	-0.701919	2.70661e-13	1.7572e-12
ENSG00000099795	NDUFB7	B18	NADH:ubiquinone oxidoreductase subunit B7	2221	2351	-0.0212054	0.959014	0.971084
ENSG00000099797	TECR	GPSN2	trans-2,3-enoyl-CoA reductase	28052.8	27477.9	-0.179162	0.0819724	0.132566
ENSG00000099800	TIMM13	TIM13	translocase of inner mitochondrial membrane 13	1901.33	2445	0.175154	0.293498	0.38873
ENSG00000099804	CDC34	E2-CDC34	cell division cycle 34, ubiqiutin conjugating enzyme	3096	3944.33	0.16576	0.0101057	0.0205187
ENSG00000099810	MTAP	BDMF	methylthioadenosine phosphorylase	4131.47	4207.77	-0.309341	3.23683e-05	9.84217e-05
ENSG00000099812	MISP	C19orf21	mitotic spindle positioning	4438.33	5250.33	0.0664901	0.317928	0.4147
ENSG00000099814	CEP170B	CEP170R	centrosomal protein 170B	1670.33	2090	0.131589	0.230925	0.318253
ENSG00000099817	POLR2E	RPABC1	RNA polymerase II, I and III subunit E	10004.3	11529.3	0.00282804	0.978743	0.985289
ENSG00000099821	POLRMT	APOLMT	RNA polymerase mitochondrial	1231.29	1307.72	0.0880467	0.454583	0.55263
ENSG00000099822	HCN2	BCNG-2	hyperpolarization activated cyclic nucleotide gated potassium and sodium channel 2	288.218	220.726	-0.562453	0.00429906	0.00942809
ENSG00000099840	IZUMO4	C19orf36	IZUMO family member 4	16.0003	16.6667	0.139758	0.813091	0.861582
ENSG00000099849	RASSF7	C11orf13	Ras association domain family member 7	747.666	1318	0.626142	1.59499e-05	5.03773e-05
ENSG00000099860	GADD45B	GADD45BETA	growth arrest and DNA damage inducible beta	1609.67	4107.33	1.13574	2.24802e-37	4.87778e-36
ENSG00000099864	PALM	PALM1	paralemmin	3973	3376.33	-0.463784	3.01877e-08	1.28516e-07
ENSG00000099869	IGF2-AS	IGF2-AS1	IGF2 antisense RNA	10	27.3333	1.27973	0.0227507	0.0426134
ENSG00000099875	MKNK2	GPRK7	MAPK interacting serine/threonine kinase 2	9078	7707.67	-0.0670122	0.556842	0.648731
ENSG00000099889	ARVCF	ARVCF	ARVCF delta catenin family member	237	192.999	-0.459584	0.10152	0.158898
ENSG00000099899	TRMT2A	HTF9C	tRNA methyltransferase 2 homolog A	879	661.334	-0.47968	5.94202e-06	1.97794e-05
ENSG00000099901	RANBP1	HTF9A	RAN binding protein 1	8099.33	8513.36	-0.0932749	0.055904	0.0947957
ENSG00000099904	ZDHHC8	DHHC8	zinc finger DHHC-type palmitoyltransferase 8	822.666	1098	0.191986	0.268744	0.361589
ENSG00000099910	KLHL22	KELCHL	kelch like family member 22	1058.14	372.108	-1.53947	8.03023e-44	2.21761e-42
ENSG00000099917	MED15	ARC105	mediator complex subunit 15	3970	4027.67	-0.186866	0.0428566	0.0748689
ENSG00000099940	SNAP29	CEDNIK	synaptosome associated protein 29	4130.6	5632.67	0.163298	0.00617537	0.0130917
ENSG00000099942	CRKL	CRKL	CRK like proto-oncogene, adaptor protein	9053.33	11479	0.207968	0.000131874	0.000370759
ENSG00000099949	LZTR1	BTBD29	leucine zipper like transcription regulator 1	1755	1059.33	-0.842688	8.47526e-11	4.53346e-10
ENSG00000099953	MMP11	SL-3	matrix metallopeptidase 11	291	329.333	-0.000487625	0.998044	0.998521
ENSG00000099956	SMARCB1	BAF47	SWI/SNF related, matrix associated, actin dependent regulator of chromatin, subfamily b, member 1	6500.33	8549.33	0.143325	0.0241682	0.0450009
ENSG00000099957	P2RX6	P2RXL1	purinergic receptor P2X 6	111.667	90.9993	-0.542826	0.0270606	0.0498202
ENSG00000099958	DERL3	C22orf14	derlin 3	322.334	234.667	-0.901506	0.000107523	0.000305861
ENSG00000099960	SLC7A4	CAT-4	solute carrier family 7 member 4	6	6.33333	-0.146522	0.870059	0.905042
ENSG00000099968	BCL2L13	BCL-RAMBO	BCL2 like 13	4994	6384.33	0.265501	0.000127253	0.000358516
ENSG00000099974	DDTL	DDT	D-dopachrome tautomerase like	42.5553	60.9987	0.37936	0.250151	0.340023
ENSG00000099977	DDT	D-DT	D-dopachrome tautomerase	1341.11	1136.33	-0.41352	2.03254e-06	7.14461e-06
ENSG00000099984	GSTT2	GSTT2	glutathione S-transferase theta 2 (gene/pseudogene)	3.729	9.144	1.12275	0.260432	0.351839
ENSG00000099991	CABIN1	CAIN	calcineurin binding protein 1	4719	3112.67	-0.31797	0.0158196	0.0306876
ENSG00000099992	TBC1D10A	EPI64	TBC1 domain family member 10A	741.109	846.649	-0.190031	0.0689082	0.113814
ENSG00000099994	SUSD2	BK65A6.2	sushi domain containing 2	850.667	797.667	-0.285256	0.0203134	0.0384428
ENSG00000099995	SF3A1	PRP21	splicing factor 3a subunit 1	13858	14253.7	-0.215573	0.0430629	0.0752014
ENSG00000099998	GGT5	GGL	gamma-glutamyltransferase 5	2526.64	1237.31	-1.2503	1.3941e-73	9.65313e-72
ENSG00000099999	RNF215	RNF215	ring finger protein 215	278.667	377.333	0.274805	0.0649509	0.108007
ENSG00000100003	SEC14L2	C22orf6	SEC14 like lipid binding 2	913.674	556.38	-1.24166	1.86345e-18	1.68895e-17
ENSG00000100014	SPECC1L	CYTSA	sperm antigen with calponin homology and coiled-coil domains 1 like	9943.61	11934.5	0.122173	0.00698535	0.0146571
ENSG00000100023	PPIL2	CYC4	peptidylprolyl isomerase like 2	2370.92	1812.55	-0.48519	4.31316e-10	2.18783e-09
ENSG00000100024	UPB1	BUP1	beta-ureidopropionase 1	110.667	50.6667	-1.28399	6.89772e-05	0.000201074
ENSG00000100027	YPEL1	FKSG3	yippee like 1	795.189	347.667	-1.61186	3.42344e-25	4.5152e-24
ENSG00000100028	SNRPD3	SMD3	small nuclear ribonucleoprotein D3 polypeptide	8189.96	10627.5	0.100481	0.0566353	0.0958539
ENSG00000100029	PES1	NOP7	pescadillo ribosomal biogenesis factor 1	4737.67	5781	0.191441	0.0108822	0.021925
ENSG00000100030	MAPK1	ERK	mitogen-activated protein kinase 1	8064	9244	0.0504668	0.333358	0.430563
ENSG00000100031	GGT1	CD224	gamma-glutamyltransferase 1	173.432	116.144	-0.966426	0.000715737	0.00181085
ENSG00000100033	PRODH	HSPOX2	proline dehydrogenase 1	34.0003	22.6667	-1.09372	0.0191542	0.0364873
ENSG00000100034	PPM1F	CAMKP	protein phosphatase, Mg2+/Mn2+ dependent 1F	2604	3988.33	0.51633	3.47038e-11	1.90725e-10
ENSG00000100036	SLC35E4	SLC35E4	solute carrier family 35 member E4	361	463.333	0.183945	0.21957	0.305261
ENSG00000100038	TOP3B	TOP3B1	DNA topoisomerase III beta	759	793.883	0.0491946	0.634481	0.7156
ENSG00000100055	CYTH4	CYT4	cytohesin 4	15	10	-0.779892	0.20917	0.29314
ENSG00000100056	ESS2	DGCR13	ess-2 splicing factor homolog	1389.67	2506.67	0.341167	0.00108106	0.00265113
ENSG00000100058	CRYBB2P1	CRYB2B	crystallin beta B2 pseudogene 1	551.288	1609.79	1.35747	1.88291e-40	4.57585e-39
ENSG00000100060	MFNG	MFNG	MFNG O-fucosylpeptide 3-beta-N-acetylglucosaminyltransferase	27	43.667	0.940889	0.0231118	0.0432304
ENSG00000100065	CARD10	BIMP1	caspase recruitment domain family member 10	1370	795.334	-0.764562	2.32306e-06	8.10233e-06
ENSG00000100068				27.333	50	0.489611	0.31694	0.413899
ENSG00000100075	SLC25A1	CMS23	solute carrier family 25 member 1	7711.67	4568.67	-0.973949	7.32742e-58	3.34152e-56
ENSG00000100077	GRK3	ADRBK2	G protein-coupled receptor kinase 3	712.333	758	-0.0842099	0.555592	0.647566
ENSG00000100083	GGA1	GGA1	golgi associated, gamma adaptin ear containing, ARF binding protein 1	1640.69	1723	0.00169927	0.982006	0.987617
ENSG00000100084	HIRA	DGCR1	histone cell cycle regulator	3469.19	3011.85	-0.356886	2.55808e-05	7.87494e-05
ENSG00000100092	SH3BP1	ARHGAP43	SH3 domain binding protein 1	1516.43	493.837	-1.87542	2.07218e-80	1.74229e-78
ENSG00000100097	LGALS1	GAL1	galectin 1	17107	13207.3	-0.546655	1.44612e-05	4.59372e-05
ENSG00000100099	HPS4	BLOC3S2	HPS4 biogenesis of lysosomal organelles complex 3 subunit 2	1825	2760	0.516622	1.04795e-11	6.01372e-11
ENSG00000100100	PIK3IP1	HGFL	phosphoinositide-3-kinase interacting protein 1	101.667	104.333	-0.13597	0.55654	0.64847
ENSG00000100104	SRRD	HC/HCC	SRR1 domain containing	2412.33	3277.05	0.157881	0.0201726	0.0381916
ENSG00000100105	PATZ1	MAZR	POZ/BTB and AT hook containing zinc finger 1	3540.67	4275	0.00704045	0.904027	0.929544
ENSG00000100106	TRIOBP	DFNB28	TRIO and F-actin binding protein	3235.33	1736.33	-0.98874	6.97988e-21	7.25091e-20
ENSG00000100109	TFIP11	NTR1	tuftelin interacting protein 11	3423.67	4260.62	0.139655	0.00905269	0.0185546
ENSG00000100116	GCAT	KBL	glycine C-acetyltransferase	618	477	-0.439099	0.00448871	0.00980291
ENSG00000100121	GGTLC2	GGTL4	gamma-glutamyltransferase light chain 2	10.5867	33.9377	1.91305	0.00203385	0.00474314
ENSG00000100124	ANKRD54	LIAR	ankyrin repeat domain 54	1050	1153.64	-0.00554968	0.948029	0.963187
ENSG00000100129	EIF3L	EIF3EIP	eukaryotic translation initiation factor 3 subunit L	29660.4	36709.4	0.199452	7.64033e-05	0.000221518
ENSG00000100138	SNU13	15.5K	small nuclear ribonucleoprotein 13	8178	10300	0.193265	0.0037092	0.00821679
ENSG00000100139	MICALL1	MICAL-L1	MICAL like 1	4251.33	4912	0.16184	0.0229391	0.0429373
ENSG00000100142	POLR2F	HRBP14.4	RNA polymerase II, I and III subunit F	2485	2382	-0.197526	0.0376493	0.0667627
ENSG00000100147	CCDC134	CCDC134	coiled-coil domain containing 134	1872	2998.33	0.573977	2.92184e-17	2.48218e-16
ENSG00000100150	DEPDC5	DEP.5	DEP domain containing 5, GATOR1 subcomplex subunit	1003.26	716.999	-0.10183	0.389612	0.48796
ENSG00000100151	PICK1	PICK	protein interacting with PRKCA 1	1043.67	604.334	-1.01903	2.19104e-18	1.97729e-17
ENSG00000100154	TTC28	TPRBK	tetratricopeptide repeat domain 28	2514.33	2100.67	-0.373702	3.79499e-06	1.29226e-05
ENSG00000100162	CENPM	C22orf18	centromere protein M	1651.33	900.333	-1.07516	3.06502e-13	1.98033e-12
ENSG00000100167	SEPTIN3	SEP3	septin 3	115	251.667	0.847136	9.88721e-06	3.20068e-05
ENSG00000100181	TPTEP1	psiTPTE22	TPTE pseudogene 1	21.6667	15.846	-1.31502	0.0244728	0.0455095
ENSG00000100196	KDELR3	ERD2L3	KDEL endoplasmic reticulum protein retention receptor 3	3924.33	2709.33	-0.644319	2.80047e-23	3.36163e-22
ENSG00000100201	DDX17	P72	DEAD-box helicase 17	13237	18947	0.393571	2.84113e-06	9.81112e-06
ENSG00000100206	DMC1	DMC1H	DNA meiotic recombinase 1	54.0007	18	-1.78021	0.000105753	0.000301172
ENSG00000100207	TCF20	AR1	transcription factor 20	6235.67	8910.67	0.349419	2.02759e-12	1.23146e-11
ENSG00000100209	HSCB	DNAJC20	HscB mitochondrial iron-sulfur cluster cochaperone	568.667	778.666	0.349589	0.00240264	0.00552249
ENSG00000100211	CBY1	C22orf2	chibby family member 1, beta catenin antagonist	1662	863.334	-1.00879	2.46575e-37	5.33792e-36
ENSG00000100216	TOMM22	1C9-2	translocase of outer mitochondrial membrane 22	6062.67	6578	-0.0638495	0.368272	0.466727
ENSG00000100218	RSPH14	RTDR1	radial spoke head 14 homolog	8.33333	1.33333	-3.30203	0.014121	0.0276805
ENSG00000100219	XBP1	TREB-5	X-box binding protein 1	6441	13359	0.908862	1.1296e-47	3.56364e-46
ENSG00000100220	RTCB	C22orf28	RNA 2',3'-cyclic phosphate and 5'-OH ligase	8509.67	9898.67	0.0825674	0.06846	0.113143
ENSG00000100221	JOSD1	dJ508I15.2	Josephin domain containing 1	8389.33	12492.3	0.391683	8.80226e-15	6.30109e-14
ENSG00000100225	FBXO7	FBX	F-box protein 7	6459.33	7768.67	0.0851483	0.0718055	0.118112
ENSG00000100226	GTPBP1	GP-1	GTP binding protein 1	4589	5118	0.00384	0.956486	0.969666
ENSG00000100227	POLDIP3	PDIP3	DNA polymerase delta interacting protein 3	9773.16	12021.2	0.207279	0.000168099	0.00046579
ENSG00000100228	RAB36	RAB36	RAB36, member RAS oncogene family	216.333	175.333	-0.583745	0.00151687	0.00362273
ENSG00000100234	TIMP3	HSMRK222	TIMP metallopeptidase inhibitor 3	273.667	515.667	0.772743	4.73499e-10	2.39599e-09
ENSG00000100239	PPP6R2	KIAA0685	protein phosphatase 6 regulatory subunit 2	1872.33	741.334	-1.55603	1.64613e-29	2.59607e-28
ENSG00000100241	SBF1	CMT4B3	SET binding factor 1	5325.33	7317.67	0.319197	3.69734e-07	1.40366e-06
ENSG00000100242	SUN2	UNC84B	Sad1 and UNC84 domain containing 2	5410.67	4860.33	-0.301662	0.00458699	0.00999668
ENSG00000100243	CYB5R3	B5R	cytochrome b5 reductase 3	14388	15419.5	-0.0873692	0.200327	0.282873
ENSG00000100246	DNAL4	MRMV3	dynein axonemal light chain 4	584	541.333	-0.287656	0.010564	0.0213708
ENSG00000100258	LMF2	TMEM112B	lipase maturation factor 2	2999	2749	-0.276722	0.0447194	0.0777768
ENSG00000100263	RHBDD3	C22orf3	rhomboid domain containing 3	367.667	680.334	0.830424	7.72957e-14	5.21414e-13
ENSG00000100266	PACSIN2	SDPII	protein kinase C and casein kinase substrate in neurons 2	5061.67	5616.33	0.0459239	0.510521	0.605801
ENSG00000100271	TTLL1	C22orf7	TTL family tubulin polyglutamylase complex subunit L1	623	196	-1.78487	4.67911e-45	1.36208e-43
ENSG00000100276	RASL10A	RRP22	RAS like family 10 member A	2.33333	9.33333	1.64185	0.109736	0.169532
ENSG00000100280	AP1B1	ADTB1	adaptor related protein complex 1 subunit beta 1	8470.87	7870.47	-0.298423	0.00606837	0.012891
ENSG00000100281	HMGXB4	HMG2L1	HMG-box containing 4	3190	3450.67	0.012484	0.831497	0.875715
ENSG00000100284	TOM1	IMD85	target of myb1 membrane trafficking protein	1266	1252.33	-0.206929	0.0975639	0.153703
ENSG00000100285	NEFH	CMT2CC	neurofilament heavy chain	3.33333	9.66667	1.38455	0.122739	0.186876
ENSG00000100288	CHKB	CHETK	choline kinase beta	445.451	237.245	-0.697883	5.27736e-05	0.000156304
ENSG00000100290	BIK	BIP1	BCL2 interacting killer	25.3333	61.3333	1.1098	0.00167093	0.00395752
ENSG00000100292	HMOX1	HMOX1D	heme oxygenase 1	1508	1491.67	-0.177045	0.0571099	0.096545
ENSG00000100294	MCAT	FASN2C	malonyl-CoA-acyl carrier protein transacylase	1217	1236.33	-0.0153846	0.894131	0.923031
ENSG00000100296	THOC5	C22orf19	THO complex 5	3340.09	2439.58	-0.527635	2.08503e-16	1.66184e-15
ENSG00000100297	MCM5	CDC46	minichromosome maintenance complex component 5	13098.7	11461.3	-0.346428	1.27418e-07	5.09185e-07
ENSG00000100299	ARSA	ASA	arylsulfatase A	562	316.34	-0.83781	5.21029e-07	1.94665e-06
ENSG00000100300	TSPO	BPBS	translocator protein	2058.33	1859	-0.30703	0.0208983	0.0394743
ENSG00000100302	RASD2	Rhes	RASD family member 2	237.667	175.333	-0.61733	0.00102979	0.0025333
ENSG00000100304	TTLL12	dJ526I14.2	tubulin tyrosine ligase like 12	2191.67	2266.67	-0.138347	0.295218	0.390486
ENSG00000100307	CBX7	CBX7	chromobox 7	374.333	453.505	0.051709	0.700372	0.771076
ENSG00000100311	PDGFB	IBGC5	platelet derived growth factor subunit B	778	533.334	-0.652833	5.63347e-08	2.33394e-07
ENSG00000100314	CABP7	CALN2	calcium binding protein 7	11.3347	10.6667	-0.302275	0.658633	0.736796
ENSG00000100316	RPL3	ASC-1	ribosomal protein L3	80617.9	76659.2	-0.227669	0.00287043	0.0065025
ENSG00000100319	ZMAT5	SNRNP20	zinc finger matrin-type 5	645.665	928.667	0.328927	0.021994	0.0413367
ENSG00000100320	RBFOX2	FOX2	RNA binding fox-1 homolog 2	14932.7	19916.3	0.243034	3.14438e-06	1.08107e-05
ENSG00000100321	SYNGR1	SYNGR1	synaptogyrin 1	2033.67	3003.67	-0.0306254	0.817345	0.865068
ENSG00000100324	TAB1	3'-Tab1	TGF-beta activated kinase 1 (MAP3K7) binding protein 1	1906.33	2173.67	-0.00256366	0.971371	0.979709
ENSG00000100325	ASCC2	ASC1p100	activating signal cointegrator 1 complex subunit 2	3556	4250.67	-0.0211826	0.762868	0.822477
ENSG00000100330	MTMR3	FYVE-DSP1	myotubularin related protein 3	4388.33	5490.67	0.270119	2.87174e-07	1.1038e-06
ENSG00000100335	MIEF1	AltMIEF1	mitochondrial elongation factor 1	4714	5840.33	0.170126	0.000590262	0.00151231
ENSG00000100336	APOL4	APOL-IV	apolipoprotein L4	320.667	407	0.123823	0.340555	0.438056
ENSG00000100342	APOL1	APO-L	apolipoprotein L1	16565.7	15152.3	-0.290281	3.8005e-12	2.25942e-11
ENSG00000100344	PNPLA3	ADPN	patatin like phospholipase domain containing 3	408.791	508.717	0.217033	0.122517	0.186629
ENSG00000100345	MYH9	BDPLT6	myosin heavy chain 9	82021.3	69878.3	-0.434316	1.09948e-09	5.37442e-09
ENSG00000100346	CACNA1I	Cav3.3	calcium voltage-gated channel subunit alpha1 I	4.66667	7	-2.30856	0.0549714	0.0934709
ENSG00000100347	SAMM50	CGI-51	SAMM50 sorting and assembly machinery component	4616.54	3952.28	-0.37483	2.75141e-13	1.78567e-12
ENSG00000100348	TXN2	COXPD29	thioredoxin 2	4383.33	4798.67	-0.0170101	0.822618	0.86888
ENSG00000100350	FOXRED2	ERFAD	FAD dependent oxidoreductase domain containing 2	7993.36	5767.33	-0.597503	9.14222e-09	4.08407e-08
ENSG00000100353	EIF3D	EIF3S7	eukaryotic translation initiation factor 3 subunit D	13536	11397	-0.38129	5.2398e-16	4.06619e-15
ENSG00000100354	TNRC6B	GDSBA	trinucleotide repeat containing adaptor 6B	3762	4761.67	-0.263977	3.11735e-06	1.07217e-05
ENSG00000100359	SGSM3	CIP85	small G protein signaling modulator 3	2027.24	1259.33	-0.523389	8.49584e-06	2.77075e-05
ENSG00000100360	IFT27	BBS19	intraflagellar transport 27	867.333	793.333	-0.379109	0.000160439	0.000445745
ENSG00000100362	PVALB	D22S749	parvalbumin	8.66667	13.6667	0.360635	0.586866	0.67516
ENSG00000100364	KIAA0930	C22orf9	KIAA0930	7655	6552.67	-0.457993	3.17964e-10	1.63042e-09
ENSG00000100368	CSF2RB	CD131	colony stimulating factor 2 receptor subunit beta	10	20.3333	0.862548	0.179125	0.257785
ENSG00000100372	SLC25A17	PMP34	solute carrier family 25 member 17	3004.33	2968.33	-0.146139	0.011782	0.0235439
ENSG00000100376	FAM118A	C22orf8	family with sequence similarity 118 member A	916.333	1793.67	0.985911	2.66594e-35	5.25763e-34
ENSG00000100379	KCTD17	KCTD17	potassium channel tetramerization domain containing 17	1388.33	1464	-0.133867	0.12522	0.19017
ENSG00000100380	ST13	AAG2	ST13 Hsp70 interacting protein	22930.4	26073.4	-0.00868791	0.852575	0.892344
ENSG00000100385	IL2RB	CD122	interleukin 2 receptor subunit beta	39.3333	41.6667	-0.109923	0.778092	0.834401
ENSG00000100387	RBX1	BA554C12.1	ring-box 1	3925	5380.67	0.342825	1.23482e-08	5.45417e-08
ENSG00000100393	EP300	KAT3B	E1A binding protein p300	9304	12263.3	0.255327	0.000210571	0.000576856
ENSG00000100395	L3MBTL2	H-l(3)mbt-l	L3MBTL histone methyl-lysine binding protein 2	3561.33	3145.67	-0.295614	5.24838e-05	0.000155495
ENSG00000100399	CHADL	SLRR4B	chondroadherin like	6	5.66667	-0.149391	0.877703	0.910931
ENSG00000100401	RANGAP1	Fug1	Ran GTPase activating protein 1	18161.7	21355.7	0.0374582	0.678165	0.752386
ENSG00000100403	ZC3H7B	ROXAN1	zinc finger CCCH-type containing 7B	10685.7	11658.3	-0.0549505	0.435242	0.534203
ENSG00000100410	PHF5A	INI	PHD finger protein 5A	1897.33	2471	0.213276	0.00129492	0.00313277
ENSG00000100412	ACO2	ACONM	aconitase 2	9534	6345.67	-0.767669	1.03108e-15	7.85893e-15
ENSG00000100413	POLR3H	C25	RNA polymerase III subunit H	3147	2913.33	-0.52753	6.1614e-07	2.28478e-06
ENSG00000100416	TRMU	LCAL3	tRNA mitochondrial 2-thiouridylase	2272.67	3765	0.724746	8.40525e-31	1.4059e-29
ENSG00000100417	PMM1	PMM 1	phosphomannomutase 1	1767	1471	-0.385894	0.00128009	0.00309847
ENSG00000100418	DESI1	D15Wsu75e	desumoylating isopeptidase 1	2398.67	1098	-1.17833	6.73259e-56	2.79915e-54
ENSG00000100422	CERK	LK4	ceramide kinase	5027.33	5430.67	-0.00533549	0.929996	0.949171
ENSG00000100425	BRD1	BRL	bromodomain containing 1	1084.67	1963	0.622249	9.46922e-10	4.66379e-09
ENSG00000100426	ZBED4	ZBED4	zinc finger BED-type containing 4	2622	3146	0.109555	0.0769677	0.125627
ENSG00000100429	HDAC10	HD10	histone deacetylase 10	373.062	213.395	-0.697872	0.000907858	0.00225694
ENSG00000100439	ABHD4	ABH4	abhydrolase domain containing 4, N-acyl phospholipase B	7545	15015.7	0.868131	2.25615e-82	1.96724e-80
ENSG00000100441	KHNYN	KIAA0323	KH and NYN domain containing	4376.33	5805.43	0.300949	3.69737e-05	0.000111436
ENSG00000100442	FKBP3	FKBP-25	FKBP prolyl isomerase 3	7688.33	5654.67	-0.566749	5.16206e-22	5.69884e-21
ENSG00000100445	SDR39U1	C14orf124	short chain dehydrogenase/reductase family 39U member 1	1466.67	1702.91	0.179039	0.0827998	0.133686
ENSG00000100461	RBM23	CAPERbeta	RNA binding motif protein 23	8492.38	9396.67	-0.00970093	0.835569	0.879119
ENSG00000100462	PRMT5	HRMT1L5	protein arginine methyltransferase 5	8967.67	10481.3	0.202718	0.00048286	0.00125593
ENSG00000100473	COCH	COCH-5B2	cochlin	105.333	178.334	0.720668	0.000522493	0.00135044
ENSG00000100478	AP4S1	AP47B	adaptor related protein complex 4 subunit sigma 1	750.007	583.333	-0.635607	0.000433983	0.00113744
ENSG00000100479	POLE2	DPE2	DNA polymerase epsilon 2, accessory subunit	1180	268.667	-1.7566	1.27926e-60	6.2097e-59
ENSG00000100483	VCPKMT	C14orf138	valosin containing protein lysine methyltransferase	211.667	532.667	1.16925	7.94438e-17	6.53668e-16
ENSG00000100485	SOS2	NS9	SOS Ras/Rho guanine nucleotide exchange factor 2	3130.67	2816	0.0406707	0.627316	0.70985
ENSG00000100490	CDKL1	KKIALRE	cyclin dependent kinase like 1	63.333	31.3337	-0.579259	0.607119	0.692786
ENSG00000100503	NIN	SCKL7	ninein	7364	7407.67	-0.0473167	0.528767	0.622619
ENSG00000100504	PYGL	GSD6	glycogen phosphorylase L	6112.33	3535.33	-0.928754	6.20195e-51	2.15512e-49
ENSG00000100505	TRIM9	RNF91	tripartite motif containing 9	71.6667	57.6667	-0.31564	0.303846	0.399849
ENSG00000100519	PSMC6	RPT5	proteasome 26S subunit, ATPase 6	6124.67	7277.64	0.151002	0.024976	0.0463676
ENSG00000100522	GNPNAT1	GNA1	glucosamine-phosphate N-acetyltransferase 1	4410.33	4378.33	0.011214	0.881103	0.913503
ENSG00000100523	DDHD1	PA-PLA1	DDHD domain containing 1	1449	1631.67	0.250858	0.0207485	0.0392149
ENSG00000100526	CDKN3	CDI1	cyclin dependent kinase inhibitor 3	4501.33	4243.33	-0.193456	0.00206654	0.00481639
ENSG00000100528	CNIH1	CNIH	cornichon family AMPA receptor auxiliary protein 1	9317	15115.7	0.727543	2.67493e-35	5.26983e-34
ENSG00000100532	CGRRF1	CGR19	cell growth regulator with ring finger domain 1	895.334	1825.33	0.780049	3.59964e-21	3.80661e-20
ENSG00000100554	ATP6V1D	ATP6M	ATPase H+ transporting V1 subunit D	5184.67	5362.67	-0.0397446	0.52193	0.616398
ENSG00000100557	CCDC198	C14orf105	coiled-coil domain containing 198	8.33333	2.66667	-0.592853	0.577673	0.667314
ENSG00000100558	PLEK2	PLEK2	pleckstrin 2	2139.67	2714.67	0.221831	0.000248265	0.00067249
ENSG00000100564	PIGH	GPI-H	phosphatidylinositol glycan anchor biosynthesis class H	1384.67	2676.33	0.801686	1.56535e-36	3.27939e-35
ENSG00000100567	PSMA3	HC8	proteasome 20S subunit alpha 3	6711.67	6956	-0.0643955	0.339303	0.436864
ENSG00000100568	VTI1B	VTI1	vesicle transport through interaction with t-SNAREs 1B	7981.18	9511.46	0.0183831	0.750403	0.81203
ENSG00000100575	TIMM9	TIM9	translocase of inner mitochondrial membrane 9	1529.67	1915	0.179074	0.0559784	0.0948792
ENSG00000100577	GSTZ1	GSTZ1-1	glutathione S-transferase zeta 1	2047	1518.67	-0.588304	1.14814e-09	5.60063e-09
ENSG00000100578	KIAA0586	JBTS23	KIAA0586	2261	1615.67	-0.538856	5.22267e-06	1.74931e-05
ENSG00000100580	TMED8	FAM15B	transmembrane p24 trafficking protein family member 8	5084.67	3799.33	-0.546843	7.44864e-12	4.33254e-11
ENSG00000100583	SAMD15	C14orf174	sterile alpha motif domain containing 15	145.667	41.6667	-2.00709	2.31154e-11	1.28879e-10
ENSG00000100591	AHSA1	AHA1	activator of HSP90 ATPase activity 1	9181.33	8646.67	-0.217354	0.00404806	0.00891606
ENSG00000100592	DAAM1	DAAM1	dishevelled associated activator of morphogenesis 1	1425	2137	0.645877	1.17762e-07	4.72201e-07
ENSG00000100593	ISM2	TAIL1	isthmin 2	7.66667	24.6667	1.53274	0.032222	0.0580958
[truncated: 16,835 more rows]

## Sheet: Indisulam vs. DMSO
gene	symbol	alias	genename	mean_DMSO	mean_Indisulam	log2FoldChange	pvalue	padj
ENSG00000000003	TSPAN6	T245	tetraspanin 6	6728.33	6363	-0.17226	0.0548618	0.0924597
ENSG00000000419	DPM1	CDGIE	dolichyl-phosphate mannosyltransferase subunit 1, catalytic	2493	2758	0.0791683	0.262082	0.351175
ENSG00000000457	SCYL3	PACE-1	SCY1 like pseudokinase 3	1095.33	1085.35	0.0203058	0.791362	0.842246
ENSG00000000460	C1orf112	C1orf112	chromosome 1 open reading frame 112	3814.9	3045.76	-0.200918	0.00138186	0.00328252
ENSG00000000971	CFH	AHUS1	complement factor H	6241.37	741.713	-2.83432	0	0
ENSG00000001036	FUCA2	dJ20N2.5	alpha-L-fucosidase 2	8453.67	10092.3	0.182157	0.00306427	0.00684261
ENSG00000001084	GCLC	GCL	glutamate-cysteine ligase catalytic subunit	3175.33	4007	0.26347	2.75491e-07	1.04179e-06
ENSG00000001167	NFYA	CBF-A	nuclear transcription factor Y subunit alpha	4178.33	4053.67	-0.0963679	0.0453505	0.0782026
ENSG00000001460	STPG1	C1orf201	sperm tail PG-rich repeat containing 1	349.681	303.666	-0.210282	0.115482	0.176091
ENSG00000001461	NIPAL3	DJ462O23.2	NIPA like domain containing 3	2782	3305	0.251392	1.24368e-06	4.39791e-06
ENSG00000001497	LAS1L	Las1	LAS1 like ribosome biogenesis factor	6890	3468.25	-1.12596	1.03266e-92	9.04593e-91
ENSG00000001561	ENPP4	NPP4	ectonucleotide pyrophosphatase/phosphodiesterase 4	1674.67	2038.67	0.24019	0.000417618	0.0010774
ENSG00000001617	SEMA3F	SEMA-IV	semaphorin 3F	1662	1138	-0.738058	3.68278e-08	1.52264e-07
ENSG00000001626	CFTR	ABC35	CF transmembrane conductance regulator	644.666	321.666	-1.37577	1.71283e-10	8.72748e-10
ENSG00000001629	ANKIB1	ANKIB1	ankyrin repeat and IBR domain containing 1	7290.33	6714.33	-0.274919	2.20595e-07	8.41666e-07
ENSG00000001630	CYP51A1	CP51	cytochrome P450 family 51 subfamily A member 1	19884.3	21150.9	0.00333355	0.950169	0.963733
ENSG00000001631	KRIT1	CAM	KRIT1 ankyrin repeat containing	1784.5	1149.05	-0.732142	2.07384e-18	1.80021e-17
ENSG00000002016	RAD52	RAD52	RAD52 homolog, DNA repair protein	369.621	192.457	-1.25659	3.77909e-10	1.87624e-09
ENSG00000002079				10.6667	4.66667	-0.523929	0.62837	0.707482
ENSG00000002330	BAD	BBC2	BCL2 associated agonist of cell death	1408.67	1512	-0.0444683	0.582601	0.667699
ENSG00000002549	LAP3	HEL-S-106	leucine aminopeptidase 3	3823	2502.33	-0.671985	6.25211e-34	1.12304e-32
ENSG00000002586	CD99	HBA71	CD99 molecule (Xg blood group)	7351.33	9975	0.33846	2.67224e-12	1.5658e-11
ENSG00000002746	HECW1	NEDL1	HECT, C2 and WW domain containing E3 ubiquitin protein ligase 1	504.333	248.333	-0.792977	9.54253e-09	4.1891e-08
ENSG00000002822	MAD1L1	MAD1	mitotic arrest deficient 1 like 1	2004.05	2367.18	0.107442	0.199552	0.280475
ENSG00000002834	LASP1	Lasp-1	LIM and SH3 protein 1	52525.7	64375.7	0.140492	0.0136068	0.0266659
ENSG00000002919	SNX11	SNX11	sorting nexin 11	2142.33	2972.33	0.338924	9.9603e-07	3.5523e-06
ENSG00000003056	M6PR	CD-M6PR	mannose-6-phosphate receptor, cation dependent	11643.9	14375.4	0.2697	1.589e-05	4.95825e-05
ENSG00000003096	KLHL13	BKLHD2	kelch like family member 13	13.6667	13.6667	-0.10289	0.87481	0.907498
ENSG00000003137	CYP26B1	CYP26A2	cytochrome P450 family 26 subfamily B member 1	223	407.334	0.80863	1.89785e-07	7.30065e-07
ENSG00000003147	ICA1	ICA69	islet cell autoantigen 1	71.6667	43.3333	-0.531141	0.106107	0.163814
ENSG00000003249	DBNDD1	DBNDD1	dysbindin domain containing 1	3501.33	2753.33	-0.555223	6.90948e-22	7.18826e-21
ENSG00000003393	ALS2	ALS2CR6	alsin Rho guanine nucleotide exchange factor ALS2	4485.09	4166	0.0940511	0.0915618	0.144154
ENSG00000003400	CASP10	ALPS2	caspase 10	1319.75	1117.83	-0.0294979	0.744418	0.805239
ENSG00000003402	CFLAR	CASH	CASP8 and FADD like apoptosis regulator	2743.99	1849.72	-0.460667	1.92904e-08	8.22848e-08
ENSG00000003436	TFPI	EPI	tissue factor pathway inhibitor	5493.36	4421.32	-0.143851	0.0100879	0.0203092
ENSG00000003509	NDUFAF7	C2orf56	NADH:ubiquinone oxidoreductase complex assembly factor 7	814	823.68	0.177061	0.120573	0.182923
ENSG00000003756	RBM5	G15	RNA binding motif protein 5	2896.29	1938.81	-0.399119	1.99432e-05	6.14799e-05
ENSG00000003989	SLC7A2	ATRC2	solute carrier family 7 member 2	1688.33	1233	-0.500401	4.19308e-12	2.4207e-11
ENSG00000004059	ARF5	ARF5	ADP ribosylation factor 5	4394.38	4543.44	-0.154172	0.0150238	0.0291924
ENSG00000004139	SARM1	HsTIR	sterile alpha and TIR motif containing 1	311.667	225.667	-0.51815	0.00115102	0.0027702
ENSG00000004142	POLDIP2	PDIP38	DNA polymerase delta interacting protein 2	11648.5	12863.7	-0.00440403	0.926739	0.945769
ENSG00000004399	PLXND1	PLEXD1	plexin D1	8837	5882.67	-0.434812	8.45206e-08	3.36469e-07
ENSG00000004455	AK2	ADK2	adenylate kinase 2	10229.6	12228.3	-0.233938	3.09613e-06	1.04663e-05
ENSG00000004468	CD38	ADPRC 1	CD38 molecule	273	43	-2.12229	2.84049e-14	1.91267e-13
ENSG00000004478	FKBP4	FKBP51	FKBP prolyl isomerase 4	17846.7	17745.7	-0.104575	0.0493954	0.0842013
ENSG00000004487	KDM1A	AOF2	lysine demethylase 1A	10160.3	14427	0.456594	6.05559e-21	5.99126e-20
ENSG00000004534	RBM6	3G2	RNA binding motif protein 6	2683.71	1817.06	-0.44225	7.00213e-12	3.96953e-11
ENSG00000004660	CAMKK1	CAMKKA	calcium/calmodulin dependent protein kinase kinase 1	429.334	323	-0.530643	0.00292721	0.00655563
ENSG00000004700	RECQL	RECQL1	RecQ like helicase	5958	5204.33	-0.332574	7.54765e-09	3.34243e-08
ENSG00000004766	VPS50	CCDC132	VPS50 subunit of EARP/GARPII complex	2285	1859.67	-0.366824	1.59097e-05	4.96358e-05
ENSG00000004776	HSPB6	HEL55	heat shock protein family B (small) member 6	39	16.3333	-1.42965	0.000774095	0.00191764
ENSG00000004777	ARHGAP33	NOMA-GAP	Rho GTPase activating protein 33	201	185	-0.257477	0.361131	0.457743
ENSG00000004779	NDUFAB1	ACP	NADH:ubiquinone oxidoreductase subunit AB1	2470.67	3681	0.44576	1.39686e-08	6.05181e-08
ENSG00000004799	PDK4	PDK4	pyruvate dehydrogenase kinase 4	22	27	0.203413	0.663719	0.73779
ENSG00000004838	ZMYND10	BLU	zinc finger MYND-type containing 10	29	38.3333	0.332942	0.427588	0.523508
ENSG00000004864	SLC25A13	ARALAR2	solute carrier family 25 member 13	5695.33	3909.67	-0.60737	1.51191e-26	2.0142e-25
ENSG00000004866	ST7	ETS7q	suppression of tumorigenicity 7	5084.62	9344.36	0.834018	3.25656e-46	8.64092e-45
ENSG00000004897	CDC27	ANAPC3	cell division cycle 27	10755.9	9731.57	-0.201698	0.00365981	0.00804604
ENSG00000004961	HCCS	CCHL	holocytochrome c synthase	4332	4834.33	-0.0155166	0.809484	0.856897
ENSG00000004975	DVL2	DVL2	dishevelled segment polarity protein 2	4979.33	3201.33	-0.726539	1.73662e-12	1.0308e-11
ENSG00000005007	UPF1	HUPF1	UPF1 RNA helicase and ATPase	6583.67	8547	0.134375	0.0354484	0.0629776
ENSG00000005020	SKAP2	PRAP	src kinase associated phosphoprotein 2	689	589.333	-0.0892023	0.552408	0.640558
ENSG00000005022	SLC25A5	2F1	solute carrier family 25 member 5	38435	36079	-0.191492	6.73972e-07	2.45155e-06
ENSG00000005059	MCUB	CCDC109B	mitochondrial calcium uniporter dominant negative subunit beta	1758	2124.33	0.170582	0.0258419	0.0475677
ENSG00000005073	HOXA11	HOX1	homeobox A11	1.66667	11.3333	2.43955	0.0313522	0.0564539
ENSG00000005075	POLR2J	POLR2J1	RNA polymerase II subunit J	2618.29	3934.01	0.456378	1.52903e-08	6.60057e-08
ENSG00000005100	DHX33	DDX33	DEAH-box helicase 33	5744.33	3049.33	-0.95779	2.61059e-82	1.87571e-80
ENSG00000005108	THSD7A	THSD7A	thrombospondin type 1 domain containing 7A	19	10.3333	-0.984123	0.130128	0.194968
ENSG00000005156	LIG3	LIG2	DNA ligase 3	2637	1337	-1.09156	3.15327e-28	4.52787e-27
ENSG00000005175	RPAP3	Tah1	RNA polymerase II associated protein 3	3641.33	3001.33	-0.0824112	0.249512	0.337682
ENSG00000005187	ACSM3	SA	acyl-CoA synthetase medium chain family member 3	63.3333	96.6667	0.125949	0.638598	0.716424
ENSG00000005189	REXO5	NEF-sp	RNA exonuclease 5	470.666	227.667	-0.752456	1.56778e-07	6.08092e-07
ENSG00000005194	CIAPIN1	Anamorsin	cytokine induced apoptosis inhibitor 1	4854.33	6097.39	0.243876	0.00103362	0.0025081
ENSG00000005206	SPPL2B	IMP-4	signal peptide peptidase like 2B	546.207	469.667	-0.151026	0.518449	0.609731
ENSG00000005238	FAM214B	KIAA1539	family with sequence similarity 214 member B	924.667	825.333	-0.31913	0.0162316	0.0313015
ENSG00000005243	COPZ2	zeta2-COP	COPI coat complex subunit zeta 2	411	200.667	-1.18893	1.39029e-14	9.57332e-14
ENSG00000005249	PRKAR2B	PRKAR2	protein kinase cAMP-dependent type II regulatory subunit beta	339.667	427	0.29995	0.0354511	0.0629776
ENSG00000005302	MSL3	MRSXBA	MSL complex subunit 3	2719.67	3094.33	-0.0744595	0.419955	0.51604
ENSG00000005339	CREBBP	CBP	CREB binding protein	11813	16462	0.472228	1.01525e-10	5.27251e-10
ENSG00000005436	GCFC2	C2orf3	GC-rich sequence DNA-binding factor 2	813.666	396.333	-0.53219	3.24247e-05	9.72537e-05
ENSG00000005448	WDR54	WDR54	WD repeat domain 54	1348.33	996.001	-0.592019	2.18266e-13	1.37919e-12
ENSG00000005469	CROT	COT	carnitine O-octanoyltransferase	717	572.334	0.409268	3.4578e-05	0.000103309
ENSG00000005471	ABCB4	ABC21	ATP binding cassette subfamily B member 4	27.7597	13.3467	-1.05973	0.0462277	0.0795173
ENSG00000005483	KMT2E	HDCMC04P	lysine methyltransferase 2E (inactive)	7328.67	6671.34	-0.204804	9.96277e-06	3.18649e-05
ENSG00000005486	RHBDD2	NPD007	rhomboid domain containing 2	3644.33	3284	-0.38305	4.7992e-08	1.95639e-07
ENSG00000005700	IBTK	BTBD26	inhibitor of Bruton tyrosine kinase	3956	3404	-0.291505	1.13204e-08	4.93905e-08
ENSG00000005801	ZNF195	HRF1	zinc finger protein 195	1205	1379	0.0672319	0.386335	0.483271
ENSG00000005810	MYCBP2	Myc-bp2	MYC binding protein 2	7559.1	4214.99	-1.12348	5.02216e-33	8.71113e-32
ENSG00000005812	FBXL3	FBL3	F-box and leucine rich repeat protein 3	4535.03	5093.67	0.171618	0.0177776	0.0339248
ENSG00000005882	PDK2	PDHK2	pyruvate dehydrogenase kinase 2	2397.33	2655.33	0.23827	0.000365761	0.000952071
ENSG00000005884	ITGA3	CD49C	integrin subunit alpha 3	13867.7	8272.33	-0.855774	1.5389e-57	5.91629e-56
ENSG00000005889	ZFX	ZNF926	zinc finger protein X-linked	3356	2853	-0.179509	0.0156165	0.0302216
ENSG00000005893	LAMP2	CD107b	lysosomal associated membrane protein 2	12165.3	11253.7	-0.0830729	0.0901695	0.142324
ENSG00000005961	ITGA2B	BDPLT16	integrin subunit alpha 2b	140.667	47.9997	-1.1326	9.2868e-05	0.000261497
ENSG00000006007	GDE1	363E6.2	glycerophosphodiester phosphodiesterase 1	9447	10349	0.033604	0.648136	0.724751
ENSG00000006015	REX1BD	C19orf60	required for excision 1-B domain containing	277	192	-0.746787	0.000529395	0.0013448
ENSG00000006025	OSBPL7	ORP7	oxysterol binding protein like 7	305	270	-0.686247	0.0068377	0.0142349
ENSG00000006042	TMEM98	TADA1	transmembrane protein 98	950	1154	0.143023	0.110579	0.169743
ENSG00000006047	YBX2	CONTRIN	Y-box binding protein 2	36	19.6667	-1.18732	0.0109776	0.0219482
ENSG00000006062	MAP3K14	FTDCR1B	mitogen-activated protein kinase kinase kinase 14	1406.33	1618.33	0.095344	0.491175	0.584779
ENSG00000006118	TMEM132A	GBP	transmembrane protein 132A	2447.33	2516	-0.137942	0.23344	0.320039
ENSG00000006125	AP2B1	ADTB2	adaptor related protein complex 2 subunit beta 1	43345.7	44392.3	-0.0314961	0.623106	0.703198
ENSG00000006194	ZNF263	FPM315	zinc finger protein 263	1871.67	3222.33	0.578745	8.82043e-21	8.65973e-20
ENSG00000006210	CX3CL1	ABCD-3	C-X3-C motif chemokine ligand 1	328	386.333	0.13109	0.286533	0.377842
ENSG00000006282	SPATA20	HEL-S-98	spermatogenesis associated 20	1906.23	942.349	-1.08512	5.70426e-44	1.43234e-42
ENSG00000006283	CACNA1G	Ca(V)T.1	calcium voltage-gated channel subunit alpha1 G	18.6667	18.3333	0.287506	0.598532	0.682046
ENSG00000006327	TNFRSF12A	CD266	TNF receptor superfamily member 12A	3667.67	7526.67	0.850504	1.0943e-36	2.20516e-35
ENSG00000006432	MAP3K9	MEKK9	mitogen-activated protein kinase kinase kinase 9	3267.67	3632.33	0.15324	0.01115	0.0222537
ENSG00000006451	RALA	HINCONS	RAS like proto-oncogene A	6688	8159	0.346568	5.6307e-09	2.52795e-08
ENSG00000006453	BAIAP2L1	IRTKS	BAR/IMD domain containing adaptor protein 2 like 1	2835.67	2496.67	-0.357791	0.000177543	0.000481819
ENSG00000006459	KDM7A	JHDM1D	lysine demethylase 7A	341.333	304	-0.0450267	0.816782	0.862554
ENSG00000006468	ETV1	ER81	ETS variant transcription factor 1	1299.67	799.333	-0.827495	8.36199e-23	9.26727e-22
ENSG00000006530	AGK	CATC5	acylglycerol kinase	2965.33	2212.33	-0.37874	6.47606e-08	2.61056e-07
ENSG00000006534	ALDH3B1	ALDH4	aldehyde dehydrogenase 3 family member B1	4559	2046.33	-1.28399	4.93281e-123	7.82075e-121
ENSG00000006555	TTC22	TTC22	tetratricopeptide repeat domain 22	22	21.0003	-0.0871838	0.854661	0.892435
ENSG00000006576	PHTF2	PHTF2	putative homeodomain transcription factor 2	6424.33	6312.33	0.3222	2.21528e-09	1.03226e-08
ENSG00000006606	CCL26	IMAC	C-C motif chemokine ligand 26	51.6667	248.333	2.12695	1.15834e-21	1.19151e-20
ENSG00000006607	FARP2	FIR	FERM, ARH/RhoGEF and pleckstrin domain protein 2	4480	2275.33	-1.19552	5.25705e-29	7.79376e-28
ENSG00000006611	USH1C	AIE-75	USH1 protein network component harmonin	6.66667	3	-1.15253	0.303393	0.396315
ENSG00000006625	GGCT	C7orf24	gamma-glutamylcyclotransferase	4331.6	6623.64	0.523109	3.50882e-26	4.58537e-25
ENSG00000006634	DBF4	ASK	DBF4 zinc finger	3207.38	3920.66	0.244298	0.000357035	0.000930493
ENSG00000006638	TBXA2R	BDPLT13	thromboxane A2 receptor	137.333	220.667	0.577886	0.00497604	0.0106481
ENSG00000006652	IFRD1	PC4	interferon related developmental regulator 1	1752.06	2249.3	0.353042	5.81782e-06	1.90817e-05
ENSG00000006695	COX10	MC4DN3	cytochrome c oxidase assembly factor heme A:farnesyltransferase COX10	1734.29	2272.34	0.401839	2.10777e-06	7.26603e-06
ENSG00000006704	GTF2IRD1	BEN	GTF2I repeat domain containing 1	1598.33	1163.67	-0.720127	1.75053e-12	1.03841e-11
ENSG00000006712	PAF1	F23149_1	PAF1 homolog, Paf1/RNA polymerase II complex component	5539	5020	-0.239508	4.45109e-05	0.000131026
ENSG00000006715	VPS41	HVPS41	VPS41 subunit of HOPS complex	8051	8980.67	0.265959	0.000170314	0.000463185
ENSG00000006740	ARHGAP44	NPC-A-10	Rho GTPase activating protein 44	54.333	33.3333	-0.47799	0.294481	0.386636
ENSG00000006744	ELAC2	COXPD17	elaC ribonuclease Z 2	8538.33	5842.67	-0.814243	2.51908e-33	4.41334e-32
ENSG00000006747	SCIN	SCIN	scinderin	140.666	56.515	-1.55548	3.79241e-10	1.88237e-09
ENSG00000006756	ARSD	ASD	arylsulfatase D	1179	295.667	-0.849836	9.26561e-15	6.4684e-14
ENSG00000006757	PNPLA4	DXS1283E	patatin like phospholipase domain containing 4	987.667	790.667	-0.384785	1.2751e-05	4.02392e-05
ENSG00000006831	ADIPOR2	ACDCR2	adiponectin receptor 2	13100.7	9009	-0.621008	6.60237e-30	1.01085e-28
ENSG00000006837	CDKL3	NKIAMRE	cyclin dependent kinase like 3	84.0303	118.938	0.757123	0.000926291	0.00226456
ENSG00000007047	MARK4	MARK4L	microtubule affinity regulating kinase 4	2129.67	2131.33	-0.104918	0.12594	0.189642
ENSG00000007062	PROM1	AC133	prominin 1	11.6667	14.6667	0.297521	0.622038	0.702388
ENSG00000007080	CCDC124	Lso2	coiled-coil domain containing 124	1340.67	2211.33	0.510096	0.000860005	0.00211327
ENSG00000007168	PAFAH1B1	LIS1	platelet activating factor acetylhydrolase 1b regulatory subunit 1	22510.4	25516.5	0.152244	0.0146442	0.0285183
ENSG00000007171	NOS2	HEP-NOS	nitric oxide synthase 2	2	8.66667	1.71397	0.121028	0.183498
ENSG00000007202	KIAA0100	BCOX	KIAA0100	30453.7	14361.3	-1.05289	1.99738e-74	1.16114e-72
ENSG00000007237	GAS7	GAS7	growth arrest specific 7	14	22.6667	0.951463	0.135672	0.201902
ENSG00000007255	TRAPPC6A	TRS33	trafficking protein particle complex subunit 6A	165	86.3337	-1.12989	8.41328e-06	2.71626e-05
ENSG00000007312	CD79B	AGM6	CD79b molecule	8.33333	25.9133	2.16815	0.000156996	0.000429095
ENSG00000007341	ST7L	FAM4B	suppression of tumorigenicity 7 like	1074	893.732	0.0938879	0.285594	0.376837
ENSG00000007350	TKTL1	TKR	transketolase like 1	21.3333	23.3333	0.00782225	0.987506	0.991382
ENSG00000007376	RPUSD1	C16orf40	RNA pseudouridine synthase domain containing 1	737	1077.67	0.334298	0.0186972	0.0354995
ENSG00000007384	RHBDF1	C16orf8	rhomboid 5 homolog 1	838.334	718.333	-0.228974	0.10016	0.155875
ENSG00000007392	LUC7L	LUC7B1	LUC7 like	1760.33	3743.67	1.00622	1.21327e-52	3.95168e-51
ENSG00000007402	CACNA2D2	CACNA2D	calcium voltage-gated channel auxiliary subunit alpha2delta 2	13.6667	9.99967	1.3279	0.0620575	0.103048
ENSG00000007516	BAIAP3	BAP3	BAI1 associated protein 3	41.3333	23.3333	-0.688006	0.16597	0.239756
ENSG00000007520	TSR3	C16orf42	TSR3 ribosome maturation factor	1499.67	2044	0.377275	0.00470088	0.0101033
ENSG00000007541	PIGQ	DEE77	phosphatidylinositol glycan anchor biosynthesis class Q	1827.58	1009.81	-1.04624	2.98729e-14	2.01011e-13
ENSG00000007545	CRAMP1	CRAMP1L	cramped chromatin regulator homolog 1	1735.88	2216.36	0.426339	6.04328e-07	2.20408e-06
ENSG00000007866	TEAD3	DTEF-1	TEA domain transcription factor 3	2845.67	3926.33	0.291609	9.92632e-08	3.92389e-07
ENSG00000007923	DNAJC11	dJ126A5.1	DnaJ heat shock protein family (Hsp40) member C11	4834.64	4957.33	-0.134789	0.0211372	0.0396766
ENSG00000007933	FMO3	FMOII	flavin containing dimethylaniline monoxygenase 3	39.6667	15	-1.47604	0.000840679	0.0020695
ENSG00000007944	MYLIP	IDOL	myosin regulatory light chain interacting protein	2736.67	4479	0.614076	8.06882e-31	1.28352e-29
ENSG00000007952	NOX1	GP91-2	NADPH oxidase 1	44.667	44.3333	-0.00966598	0.976856	0.983675
ENSG00000007968	E2F2	E2F-2	E2F transcription factor 2	1612	1900.33	0.100125	0.125327	0.188956
ENSG00000008018	PSMB1	HC5	proteasome 20S subunit beta 1	10020.7	10690.3	0.00249137	0.957236	0.968801
ENSG00000008056	SYN1	EPILX	synapsin I	7.47833	34.6667	2.07862	0.000398375	0.00103012
ENSG00000008083	JARID2	JMJ	jumonji and AT-rich interaction domain containing 2	1928.33	2014.67	-0.0415684	0.488482	0.582196
ENSG00000008086	CDKL5	CFAP247	cyclin dependent kinase like 5	1215.27	1279.95	-0.140218	0.0790799	0.127132
ENSG00000008128	CDK11A	CDC2L2	cyclin dependent kinase 11A	1307.5	1138.79	-0.306208	0.00312038	0.00695902
ENSG00000008130	NADK	dJ283E3.1	NAD kinase	2377.67	2479.33	0.0815185	0.444843	0.540357
ENSG00000008256	CYTH3	ARNO3	cytohesin 3	7956.67	11996	0.475269	1.02304e-19	9.46747e-19
ENSG00000008277	ADAM22	ADAM 22	ADAM metallopeptidase domain 22	1331.67	857.333	-0.558584	2.87757e-11	1.54935e-10
ENSG00000008282	SYPL1	H-SP1	synaptophysin like 1	5877.67	7495.33	0.297931	3.92931e-06	1.31461e-05
ENSG00000008283	CYB561	CYB561A1	cytochrome b561	1802.33	1830.25	-0.0923803	0.199932	0.280947
ENSG00000008294	SPAG9	CT89	sperm associated antigen 9	7365.33	6549.33	-0.185409	0.00183678	0.00425976
ENSG00000008300	CELSR3	ADGRC3	cadherin EGF LAG seven-pass G-type receptor 3	155.667	219.667	0.367916	0.100416	0.156171
ENSG00000008311	AASS	LKR/SDH	aminoadipate-semialdehyde synthase	3829	925.836	-2.04654	1.98803e-127	3.43589e-125
ENSG00000008323	PLEKHG6	MyoGEF	pleckstrin homology and RhoGEF domain containing G6	121.667	163	0.42865	0.102076	0.158355
ENSG00000008324	SS18L2	KIAA-iso	SS18 like 2	607.333	669.333	0.0200909	0.846539	0.88638
ENSG00000008382	MPND	MPND	MPN domain containing	526.333	312.333	-0.978639	1.4243e-08	6.16235e-08
ENSG00000008394	MGST1	GST12	microsomal glutathione S-transferase 1	3440	2121.67	-0.72112	2.11404e-17	1.73094e-16
ENSG00000008405	CRY1	DSPD	cryptochrome circadian regulator 1	2292.67	2529.33	0.147712	0.0626891	0.103989
ENSG00000008441	NFIX	CTF	nuclear factor I X	4334.33	3851	-0.287132	5.29184e-06	1.74461e-05
ENSG00000008513	ST3GAL1	Gal-NAc6S	ST3 beta-galactoside alpha-2,3-sialyltransferase 1	1146.33	1132.67	-0.0855505	0.503549	0.595934
ENSG00000008516	MMP25	MMP-25	matrix metallopeptidase 25	24.6667	24	-0.235517	0.627966	0.707268
ENSG00000008517	IL32	IL-32alpha	interleukin 32	5598.63	5050.67	-0.248951	2.01058e-05	6.18919e-05
ENSG00000008710	PKD1	PBP	polycystin 1, transient receptor potential channel interacting	850.889	771.212	0.456083	0.187529	0.266064
ENSG00000008735	MAPK8IP2	IB-2	mitogen-activated protein kinase 8 interacting protein 2	73	149.667	0.86986	0.000153715	0.000420665
ENSG00000008838	MED24	ARC100	mediator complex subunit 24	4295.33	3195	-0.309858	1.5765e-07	6.11227e-07
ENSG00000008853	RHOBTB2	DBC2	Rho related BTB domain containing 2	2636.67	2675.67	-0.0819094	0.351732	0.44802
ENSG00000008869	HEATR5B	p200	HEAT repeat containing 5B	3076.67	2211.33	-0.529613	6.50123e-14	4.26392e-13
ENSG00000008952	SEC62	Dtrp1	SEC62 homolog, preprotein translocation factor	13076.3	13701.7	0.242303	1.09069e-06	3.87764e-06
ENSG00000008988	RPS20	S20	ribosomal protein S20	48302.3	58327.3	0.164951	0.000129644	0.000358113
ENSG00000009307	CSDE1	D1S155E	cold shock domain containing E1	66752	72502.7	0.0633278	0.357146	0.453771
ENSG00000009335	UBE3C	HECTH2	ubiquitin protein ligase E3C	14381	11674.3	-0.368894	4.75909e-14	3.15693e-13
ENSG00000009413	REV3L	POLZ	REV3 like, DNA directed polymerase zeta catalytic subunit	2909.21	1951.87	-0.631761	7.73635e-09	3.42204e-08
ENSG00000009780	FAM76A	FAM76A	family with sequence similarity 76 member A	457.333	301.285	-0.733934	4.14228e-05	0.000122311
ENSG00000009830	POMT2	LGMD2N	protein O-mannosyltransferase 2	2630.34	1329.67	-0.74793	1.31431e-15	9.63824e-15
ENSG00000009844	VTA1	6orf55	vesicle trafficking 1	5574.67	6417.33	0.162729	0.0191704	0.0363368
ENSG00000009950	MLXIPL	CHREBP	MLX interacting protein like	41	13.6667	-1.81324	0.000337186	0.000881037
ENSG00000009954	BAZ1B	WBSCR10	bromodomain adjacent to zinc finger domain 1B	23317.7	26949	0.126445	0.0148048	0.0287961
ENSG00000010017	RANBP9	BPM-L	RAN binding protein 9	5540.67	5647.33	-0.0576603	0.359287	0.455948
ENSG00000010030	ETV7	TEL-2	ETS variant transcription factor 7	131	132	-0.0921383	0.66276	0.737229
ENSG00000010072	SPRTN	C1orf124	SprT-like N-terminal domain	1617.67	1499.33	-0.176561	0.0120273	0.0238187
ENSG00000010165	METTL13	5630401D24Rik	methyltransferase 13, eEF1A lysine and N-terminal methyltransferase	5688	5393.33	0.101756	0.0753451	0.122079
ENSG00000010219	DYRK4	DYRK4	dual specificity tyrosine phosphorylation regulated kinase 4	181.546	278.892	0.614573	8.89095e-05	0.000250977
ENSG00000010244	ZNF207	BuGZ	zinc finger protein 207	15680.7	16735	0.0152933	0.779915	0.833578
ENSG00000010256	UQCRC1	D3S3191	ubiquinol-cytochrome c reductase core protein 1	9352	5574	-0.929247	1.15434e-66	5.66367e-65
ENSG00000010270	STARD3NL	MENTHO	STARD3 N-terminal like	4242.33	6282.33	0.489523	1.58343e-12	9.42785e-12
ENSG00000010278	CD9	BTCC-1	CD9 molecule	4953.67	6766.67	0.33606	4.95553e-13	3.05387e-12
ENSG00000010292	NCAPD2	CAP-D2	non-SMC condensin I complex subunit D2	37017.3	19239	-0.959693	1.50286e-134	2.94193e-132
ENSG00000010295	IFFO1	HOM-TES-103	intermediate filament family orphan 1	37	62.3337	0.569814	0.0818309	0.130872
ENSG00000010310	GIPR	PGQTL2	gastric inhibitory polypeptide receptor	82.667	29.3333	-1.75514	1.52439e-07	5.92342e-07
ENSG00000010318	PHF7	HSPC045	PHD finger protein 7	257.334	199.333	-0.199679	0.319533	0.414199
ENSG00000010319	SEMA3G	sem2	semaphorin 3G	37.6667	17.6667	-0.740401	0.121545	0.184166
ENSG00000010322	NISCH	I-1	nischarin	2641.67	2576	-0.0983097	0.255822	0.344471
ENSG00000010361	FUZ	CPLANE3	fuzzy planar cell polarity protein	510.332	515.001	-0.0221107	0.835477	0.877707
ENSG00000010404	IDS	ID2S	iduronate 2-sulfatase	6811.5	7389.99	0.13375	0.0303416	0.0548143
ENSG00000010438	PRSS3	MTG	serine protease 3	30	25	-0.393052	0.349316	0.445475
ENSG00000010539	ZNF200	ZNF200	zinc finger protein 200	1010.33	1827	0.706015	4.8795e-22	5.13373e-21
ENSG00000010610	CD4	CD4mut	CD4 molecule	11	28.3333	1.54087	0.0180234	0.0343221
ENSG00000010626	LRRC23	LRPB7	leucine rich repeat containing 23	389.627	219.658	-0.815891	6.82887e-06	2.22118e-05
ENSG00000010671	BTK	AGMX1	Bruton tyrosine kinase	7	23.6887	1.5025	0.0316066	0.0568488
ENSG00000010704	HFE	HFE1	homeostatic iron regulator	1761.33	652.334	-1.67515	2.99083e-83	2.20677e-81
ENSG00000010803	SCMH1	Scml3	Scm polycomb group protein homolog 1	2253.67	1634	-0.590504	6.49652e-18	5.45901e-17
ENSG00000010810	FYN	SLK	FYN proto-oncogene, Src family tyrosine kinase	4276	6784.67	0.48043	3.21252e-15	2.29616e-14
ENSG00000010818	HIVEP2	HIV-EP2	HIVEP zinc finger 2	1433	1933.67	0.136458	0.325987	0.421241
ENSG00000011007	ELOA	SIII	elongin A	4979.67	5300	-0.0132251	0.770123	0.826104
ENSG00000011009	LYPLA2	APT-2	lysophospholipase 2	1804.41	1879.99	-0.0445126	0.601053	0.684187
ENSG00000011021	CLCN6	CLC-6	chloride voltage-gated channel 6	1497.99	1245.12	0.160246	0.0929782	0.146025
ENSG00000011028	MRC2	CD280	mannose receptor C type 2	4765	1077.33	-2.75461	1.08193e-138	2.25605e-136
ENSG00000011052	NME1-NME2	NM23-LV	NME1-NME2 readthrough	236.204	3657.03	3.78967	5.8874e-132	1.09654e-129
ENSG00000011105	TSPAN9	NET-5	tetraspanin 9	2633.33	2684.67	-0.0870228	0.349156	0.44533
ENSG00000011114	BTBD7	FUP1	BTB domain containing 7	3888.67	4075.34	0.22295	0.00341237	0.00755139
ENSG00000011132	APBA3	MGC:15815	amyloid beta precursor protein binding family A member 3	228.667	186.334	-0.371135	0.0211311	0.0396691
ENSG00000011143	MKS1	BBS13	MKS transition zone complex subunit 1	737.601	366.435	-0.999311	3.66102e-20	3.47172e-19
ENSG00000011198	ABHD5	CGI58	abhydrolase domain containing 5, lysophosphatidic acid acyltransferase	856.999	1571.33	0.910904	3.54857e-17	2.8724e-16
ENSG00000011201	ANOS1	ADMLX	anosmin 1	228.667	724.333	1.40845	2.36457e-24	2.84045e-23
ENSG00000011243	AKAP8L	HA95	A-kinase anchoring protein 8 like	3383.67	5844.33	0.665771	2.321e-24	2.7916e-23
ENSG00000011258	MBTD1	SA49P01	mbt domain containing 1	1594.33	816.667	-0.942448	5.32297e-28	7.55854e-27
ENSG00000011260	UTP18	CGI-48	UTP18 small subunit processome component	2996.67	2889.67	-0.107168	0.187826	0.266453
ENSG00000011275	RNF216	CAHH	ring finger protein 216	6126.77	5313.51	-0.321563	4.49442e-10	2.22047e-09
ENSG00000011295	TTC19	2010204O13Rik	tetratricopeptide repeat domain 19	3092.34	2398.47	-0.451741	9.3194e-09	4.09584e-08
ENSG00000011304	PTBP1	HNRNP-I	polypyrimidine tract binding protein 1	25463.3	35534.7	0.295757	1.11816e-09	5.33865e-09
ENSG00000011332	DPF1	BAF45b	double PHD fingers 1	168.666	286	0.497681	0.00687811	0.0143081
ENSG00000011347	SYT7	IPCA-7	synaptotagmin 7	87.3333	122	0.626103	0.0301248	0.0544586
ENSG00000011376	LARS2	HLASA	leucyl-tRNA synthetase 2, mitochondrial	2668.33	2242.33	-0.331651	2.47832e-06	8.47489e-06
ENSG00000011405	PIK3C2A	CPK	phosphatidylinositol-4-phosphate 3-kinase catalytic subunit type 2 alpha	8425.33	3614.67	-1.31807	6.12724e-123	9.63484e-121
ENSG00000011422	PLAUR	CD87	plasminogen activator, urokinase receptor	438.666	630	0.356514	0.00120314	0.0028844
ENSG00000011426	ANLN	FSGS8	anillin actin binding protein	39404.3	39797.7	-0.0163005	0.724202	0.788753
ENSG00000011451	WIZ	ZNF803	WIZ zinc finger	2094.67	2688.67	0.0341766	0.720719	0.785996
ENSG00000011454	RABGAP1	GAPCENA	RAB GTPase activating protein 1	6672.33	6592.33	-0.0739943	0.203564	0.285216
ENSG00000011465	DCN	CSCD	decorin	1667	1029.33	-0.69476	6.54174e-17	5.19871e-16
ENSG00000011478	QPCTL	gQC	glutaminyl-peptide cyclotransferase like	724.334	319.514	-1.25504	3.61254e-16	2.73169e-15
ENSG00000011485	PPP5C	PP5	protein phosphatase 5 catalytic subunit	4226	5432.67	0.141735	0.0775787	0.125202
ENSG00000011523	CEP68	KIAA0582	centrosomal protein 68	1108.84	1139	-0.0763393	0.386256	0.483236
ENSG00000011566	MAP4K3	GLK	mitogen-activated protein kinase kinase kinase kinase 3	3327.33	2524	-0.444336	4.41274e-11	2.35019e-10
ENSG00000011638	LDAF1	TMEM159	lipid droplet assembly factor 1	1077	1661	0.595049	6.4657e-12	3.67738e-11
ENSG00000012048	BRCA1	BRCAI	BRCA1 DNA repair associated	8792.76	9401.67	0.177314	0.00879491	0.0179262
ENSG00000012061	ERCC1	COFS4	ERCC excision repair 1, endonuclease non-catalytic subunit	2497.79	2082.33	-0.200304	0.0115729	0.0230068
ENSG00000012124	CD22	SIGLEC-2	CD22 molecule	8.66667	6.33333	0.0829789	0.925419	0.944874
ENSG00000012171	SEMA3B	LUCA-1	semaphorin 3B	527.334	554.667	-0.116922	0.365219	0.461979
ENSG00000012174	MBTPS2	BRESEK	membrane bound transcription factor peptidase, site 2	4225.68	1987.43	-0.949009	2.44966e-51	7.65378e-50
ENSG00000012211	PRICKLE3	LMO6	prickle planar cell polarity protein 3	623.005	514.674	-0.50785	4.30771e-05	0.000126961
ENSG00000012223	LTF	GIG12	lactotransferrin	7	11.6667	-0.31813	0.684963	0.756191
ENSG00000012232	EXTL3	BOTV	exostosin like glycosyltransferase 3	6373.03	8871	0.326795	5.71049e-06	1.87522e-05
ENSG00000012660	ELOVL5	HELO1	ELOVL fatty acid elongase 5	22252.7	18195.7	-0.32984	3.24886e-06	1.09594e-05
ENSG00000012822	CALCOCO1	Cocoa	calcium binding and coiled-coil domain 1	2882	1067.33	-1.7852	3.01494e-115	3.98888e-113
ENSG00000012963	UBR7	C14orf130	ubiquitin protein ligase E3 component n-recognin 7	5630.98	5728.65	0.142102	0.0140867	0.027522
ENSG00000012983	MAP4K5	GCKR	mitogen-activated protein kinase kinase kinase kinase 5	3806.33	2214	-0.869165	4.17385e-57	1.56695e-55
ENSG00000013016	EHD3	PAST3	EH domain containing 3	275	206.667	-0.542776	0.000940091	0.0022942
ENSG00000013275	PSMC4	MIP224	proteasome 26S subunit, ATPase 4	5338	4138.67	-0.582495	3.45227e-24	4.11612e-23
ENSG00000013288	MAN2B2	EpMAN	mannosidase alpha class 2B member 2	2886	2373.67	-0.627577	1.01426e-08	4.44743e-08
ENSG00000013297	CLDN11	HLD22	claudin 11	3462.37	3471.2	-0.13483	0.140371	0.20764
ENSG00000013306	SLC25A39	CGI-69	solute carrier family 25 member 39	4160.33	6664.33	0.55865	2.64648e-10	1.3322e-09
ENSG00000013364	MVP	LRP	major vault protein	6144.89	4227.67	-0.794105	6.78504e-41	1.54957e-39
ENSG00000013374	NUB1	BS4	negative regulator of ubiquitin like proteins 1	7124	8313.67	0.0948424	0.241841	0.329672
ENSG00000013375	PGM3	AGM1	phosphoglucomutase 3	3759.32	1780	-1.24974	1.61308e-61	6.90743e-60
ENSG00000013392	RWDD2A	RWDD2	RWD domain containing 2A	521.333	414.333	-0.424476	0.000356421	0.000929084
ENSG00000013441	CLK1	CLK	CDC like kinase 1	1399.33	2479.67	0.779167	2.9168e-35	5.52379e-34
ENSG00000013503	POLR3B	C128	RNA polymerase III subunit B	2843.67	2454	-0.305504	5.0691e-06	1.67434e-05
ENSG00000013523	ANGEL1	Ccr4e	angel homolog 1	1130.3	868.302	-0.395728	0.000385941	0.00100093
ENSG00000013561	RNF14	ARA54	ring finger protein 14	2659	3679.67	0.344751	5.2251e-08	2.12279e-07
ENSG00000013563	DNASE1L1	DNAS1L1	deoxyribonuclease 1 like 1	1727.67	981	-0.786132	1.18006e-15	8.68032e-15
ENSG00000013573	DDX11	CHL1	DEAD/H-box helicase 11	3986.46	4362.88	0.111856	0.243005	0.33093
ENSG00000013583	HEBP1	HBP	heme binding protein 1	2748	2338.33	-0.322801	5.72098e-07	2.0909e-06
ENSG00000013588	GPRC5A	GPCR5A	G protein-coupled receptor class C group 5 member A	27434.7	41203	0.542264	1.9498e-35	3.71819e-34
ENSG00000013619	MAMLD1	CG1	mastermind like domain containing 1	752	820.667	0.0138845	0.887038	0.916614
ENSG00000013725	CD6	TP120	CD6 molecule	23.3333	27.3333	0.178191	0.746849	0.807277
ENSG00000013810	TACC3	ERIC-1	transforming acidic coiled-coil containing protein 3	10950.3	12253.3	-0.0050541	0.920984	0.941476
ENSG00000014123	UFL1	KIAA0776	UFM1 specific ligase 1	1417.67	776.333	-0.906169	1.15652e-23	1.33897e-22
ENSG00000014138	POLA2	POLA2	DNA polymerase alpha 2, accessory subunit	7367.9	4213.27	-0.843776	3.57962e-66	1.72541e-64
ENSG00000014164	ZC3H3	SMICL	zinc finger CCCH-type containing 3	1793.67	2752.67	0.387454	0.000473438	0.00121196
ENSG00000014216	CAPN1	CANP	calpain 1	12521.7	10653.3	-0.389707	4.71919e-08	1.92746e-07
ENSG00000014257	ACP3	5'-NT	acid phosphatase 3	5.66667	6.66667	0.197907	0.83012	0.873321
ENSG00000014641	MDH1	DEE88	malate dehydrogenase 1	10553.7	9447	-0.177566	0.00332921	0.00738012
ENSG00000014824	SLC30A9	BILAPES	solute carrier family 30 member 9	7424.33	4728.67	-0.558905	3.84162e-16	2.89692e-15
ENSG00000014914	MTMR11	CRA	myotubularin related protein 11	592.666	515.667	-0.134904	0.30263	0.395618
ENSG00000014919	COX15	CEMCOX2	cytochrome c oxidase assembly homolog COX15	6120.23	6531.34	0.0780732	0.151996	0.222196
ENSG00000015133	CCDC88C	DAPLE	coiled-coil domain containing 88C	767.999	450.666	-0.859613	7.85651e-15	5.50071e-14
ENSG00000015153	YAF2	YAF2	YY1 associated factor 2	1061.67	1070.67	0.00584848	0.955241	0.967552
ENSG00000015171	ZMYND11	BRAM1	zinc finger MYND-type containing 11	5050	2886.33	-0.83206	1.22346e-49	3.63327e-48
ENSG00000015285	WAS	IMD2	WASP actin nucleation promoting factor	21	4.66667	-2.2544	0.00281988	0.00634044
ENSG00000015475	BID	FP497	BH3 interacting domain death agonist	3240.32	3210.33	-0.150827	0.0270048	0.0494567
ENSG00000015479	MATR3	ALS21	matrin 3	34248.5	29130	-0.175627	0.000521544	0.00132679
ENSG00000015520	NPC1L1	LDLCQ7	NPC1 like intracellular cholesterol transporter 1	18.3333	14.6667	-0.487667	0.394093	0.490895
ENSG00000015532	XYLT2	PXYLT2	xylosyltransferase 2	1501	827	-0.988258	3.5837e-17	2.89871e-16
ENSG00000015568	RGPD5	BS-63	RANBP2 like and GRIP domain containing 5	949.191	181.305	-1.32946	1.26617e-10	6.53137e-10
ENSG00000015676	NUDCD3	NudCL	NudC domain containing 3	8735	12326.7	0.345982	1.10727e-09	5.2893e-09
ENSG00000016082	ISL1	ISLET1	ISL LIM homeobox 1	79	118.333	0.476842	0.0476256	0.0815467
ENSG00000016391	CHDH	CHDH	choline dehydrogenase	122.667	119.999	-0.145874	0.464965	0.560365
ENSG00000016402	IL20RA	CRF2-8	interleukin 20 receptor subunit alpha	15	30.6667	1.46421	0.00628558	0.0131885
ENSG00000016864	GLT8D1	AD-017	glycosyltransferase 8 domain containing 1	1923.33	1024.67	-0.718476	1.38427e-25	1.76217e-24
ENSG00000017260	ATP2C1	ATP2C1A	ATPase secretory pathway Ca2+ transporting 1	10849	10855	-0.170481	0.0213972	0.0401098
ENSG00000017483	SLC38A5	JM24	solute carrier family 38 member 5	8.33333	10.3333	0.431739	0.584762	0.669848
ENSG00000017797	RALBP1	RIP1	ralA binding protein 1	10724.3	12759.3	0.171729	0.00205414	0.00472842
ENSG00000018189	RUFY3	RIPX	RUN and FYVE domain containing 3	980.666	872.666	0.0462085	0.589028	0.673508
ENSG00000018408	WWTR1	TAZ	WW domain containing transcription regulator 1	10448.7	7766.67	-0.467336	6.08526e-25	7.52188e-24
ENSG00000018510	AGPS	ADAP-S	alkylglycerone phosphate synthase	8663.67	7473	-0.0583439	0.450086	0.545759
ENSG00000018610	STEEP1	CXorf56	STING1 ER exit protein 1	2873.33	3459.38	0.215025	0.000371694	0.000966726
ENSG00000018625	ATP1A2	DEE98	ATPase Na+/K+ transporting subunit alpha 2	19.6697	99.3333	2.51251	2.90829e-13	1.82031e-12
ENSG00000018699	TTC27	TTC27	tetratricopeptide repeat domain 27	3214.33	3206	-0.0813878	0.295481	0.387749
ENSG00000018869	ZNF582	ZNF582	zinc finger protein 582	26	61.6667	1.09543	0.00436924	0.0094487
ENSG00000019144	PHLDB1	LL5A	pleckstrin homology like domain family B member 1	6040	4976.67	-0.440108	2.25241e-10	1.13711e-09
ENSG00000019186	CYP24A1	CP24	cytochrome P450 family 24 subfamily A member 1	220	130.333	-0.68558	0.00027109	0.00071663
ENSG00000019485	PRDM11	PFM8	PR/SET domain 11	971	1622.33	0.631534	1.84257e-15	1.34011e-14
ENSG00000019505	SYT13	SYT13	synaptotagmin 13	657	950	0.413925	1.59675e-05	4.97847e-05
ENSG00000019549	SNAI2	SLUG	snail family transcriptional repressor 2	208.667	355	0.706698	2.28034e-06	7.82435e-06
ENSG00000019582	CD74	CLIP	CD74 molecule	152	79.305	-1.1847	3.48054e-07	1.30031e-06
ENSG00000019995	ZRANB1	TRABID	zinc finger RANBP2-type containing 1	5263.65	7881.25	0.498074	4.99741e-15	3.53765e-14
ENSG00000020129	NCDN	NEDIES	neurochondrin	2507.67	2939	0.191866	0.00443699	0.00958118
ENSG00000020181	ADGRA2	GPR124	adhesion G protein-coupled receptor A2	1045	589.333	-0.997434	6.69516e-29	9.89521e-28
ENSG00000020256	ZFP64	ZNF338	ZFP64 zinc finger protein	2150.67	3022	0.376121	1.05751e-07	4.16832e-07
ENSG00000020426	MNAT1	CAP35	MNAT1 component of CDK activating kinase	1634.33	1865.39	0.149362	0.0623206	0.10344
ENSG00000020577	SAMD4A	SAMD4	sterile alpha motif domain containing 4A	3081.67	3563.67	0.294868	0.0383057	0.0673478
ENSG00000020633	RUNX3	AML2	RUNX family transcription factor 3	277.333	370	0.249686	0.0514981	0.0873742
ENSG00000020922	MRE11	ATLD	MRE11 homolog, double strand break repair nuclease	3058.67	1703	-0.899397	3.94041e-39	8.55122e-38
ENSG00000021300	PLEKHB1	KPL1	pleckstrin homology domain containing B1	492.333	342	-0.699489	9.20169e-09	4.04689e-08
ENSG00000021355	SERPINB1	EI	serpin family B member 1	4495.33	2626	-0.919047	1.45588e-29	2.20092e-28
ENSG00000021574	SPAST	ADPSP	spastin	2350.8	1881.36	-0.346542	0.000591731	0.00149307
ENSG00000021645	NRXN3	C14orf60	neurexin 3	130.999	86.5147	-0.661191	0.00440031	0.00951269
ENSG00000021762	OSBPL5	OBPH1	oxysterol binding protein like 5	514	203.334	-0.772772	4.50152e-06	1.49744e-05
ENSG00000021776	AQR	IBP160	aquarius intron-binding spliceosomal factor	9479.33	6068.33	-0.748118	7.47451e-18	6.24525e-17
ENSG00000021826	CPS1	CPSASE1	carbamoyl-phosphate synthase 1	432.33	296.666	-0.610646	7.57596e-06	2.45585e-05
ENSG00000022267	FHL1	FCMSU	four and a half LIM domains 1	5495.33	7699	0.42793	1.28161e-15	9.40566e-15
ENSG00000022277	RTF2	C20orf43	replication termination factor 2	13040.8	14601.5	0.165106	0.000127702	0.000353103
ENSG00000022556	NLRP2	CLR19.9	NLR family pyrin domain containing 2	3243.33	2866	-0.280915	3.62684e-07	1.35286e-06
ENSG00000022567	SLC45A4	SLC45A4	solute carrier family 45 member 4	612.334	679.333	-0.595271	0.00124991	0.00298906
ENSG00000022840	RNF10	RIE2	ring finger protein 10	9266.33	10458.7	0.212948	1.94088e-06	6.71728e-06
ENSG00000022976	ZNF839	C14orf131	zinc finger protein 839	338	325	-0.224754	0.174047	0.249564
ENSG00000023041	ZDHHC6	DHHC-6	zinc finger DHHC-type palmitoyltransferase 6	4393.34	3837.33	-0.290828	0.000414928	0.00107104
ENSG00000023171	GRAMD1B	LINC01059	GRAM domain containing 1B	5434	4345	-0.337942	3.6673e-07	1.36715e-06
ENSG00000023191	RNH1	RAI	ribonuclease/angiogenin inhibitor 1	2908.33	3909	0.164263	0.514424	0.60574
ENSG00000023228	NDUFS1	CI-75Kd	NADH:ubiquinone oxidoreductase core subunit S1	16296.7	7557.33	-1.07057	2.6975e-97	2.60045e-95
ENSG00000023287	RB1CC1	ATG17	RB1 inducible coiled-coil 1	10080.7	10795.3	0.0103904	0.864819	0.900542
ENSG00000023318	ERP44	PDIA10	endoplasmic reticulum protein 44	4241	6749	0.622082	2.099e-37	4.32517e-36
ENSG00000023330	ALAS1	ALAS	5'-aminolevulinate synthase 1	4429.67	6453.33	0.422144	1.22858e-17	1.01547e-16
ENSG00000023445	BIRC3	AIP1	baculoviral IAP repeat containing 3	869.334	624.667	-0.598473	6.70523e-08	2.69898e-07
ENSG00000023516	AKAP11	AKAP-11	A-kinase anchoring protein 11	6155	6034	-0.104395	0.085486	0.135972
ENSG00000023572	GLRX2	CGI-133	glutaredoxin 2	1508	1774.33	0.250827	0.0101763	0.0204742
ENSG00000023608	SNAPC1	PTFgamma	small nuclear RNA activating complex polypeptide 1	2262.22	3407.23	0.515842	2.60156e-17	2.11925e-16
ENSG00000023697	DERA	CGI-26	deoxyribose-phosphate aldolase	2801.67	2046.67	-0.332061	0.000421772	0.00108754
ENSG00000023734	STRAP	MAWD	serine/threonine kinase receptor associated protein	11520.7	12572.7	0.0406005	0.587614	0.67236
ENSG00000023839	ABCC2	ABC30	ATP binding cassette subfamily C member 2	72	67.9997	0.107551	0.736645	0.798993
ENSG00000023892	DEF6	IBP	DEF6 guanine nucleotide exchange factor	365.667	274.333	-0.525213	0.000233032	0.000621937
ENSG00000023902	PLEKHO1	CKIP-1	pleckstrin homology domain containing O1	1923.67	2848.67	0.421734	1.09905e-07	4.31876e-07
ENSG00000023909	GCLM	GLCLR	glutamate-cysteine ligase modifier subunit	3260.73	2177	-0.503825	4.62375e-14	3.07353e-13
ENSG00000024048	UBR2	C6orf133	ubiquitin protein ligase E3 component n-recognin 2	4328.33	2870.67	-0.683285	4.43546e-41	1.01539e-39
ENSG00000024422	EHD2	PAST2	EH domain containing 2	13039.3	11990.3	-0.305729	8.93695e-10	4.30014e-09
ENSG00000024526	DEPDC1	DEP.8	DEP domain containing 1	8903.66	8573.33	-0.122881	0.0596455	0.0995684
ENSG00000024862	CCDC28A	C6orf80	coiled-coil domain containing 28A	840.333	1523	0.765415	5.28624e-24	6.23302e-23
ENSG00000025039	RRAGD	RAGD	Ras related GTP binding D	172	474	1.60757	0.00146082	0.00345425
ENSG00000025156	HSF2	HSF 2	heat shock transcription factor 2	1722	2330	0.363207	7.82623e-05	0.000222691
ENSG00000025293	PHF20	C20orf104	PHD finger protein 20	4396.33	1570	-0.163785	0.0358389	0.0635663
ENSG00000025423	HSD17B6	HSE	hydroxysteroid 17-beta dehydrogenase 6	83.3337	58.333	-0.448277	0.167992	0.242167
ENSG00000025434	NR1H3	LXR-a	nuclear receptor subfamily 1 group H member 3	554.001	577	0.066203	0.628699	0.707803
ENSG00000025708	TYMP	ECGF	thymidine phosphorylase	109.667	71	-1.22011	1.2205e-05	3.85734e-05
ENSG00000025770	NCAPH2	CAPH2	non-SMC condensin II complex subunit H2	4287.36	5456.67	0.09782	0.0719133	0.117212
ENSG00000025772	TOMM34	HTOM34P	translocase of outer mitochondrial membrane 34	4821	3088	-0.755016	2.20313e-40	4.97818e-39
ENSG00000025796	SEC63	DNAJC23	SEC63 homolog, protein translocation regulator	7410.93	7592.89	0.238211	0.0197664	0.0373595
ENSG00000025800	KPNA6	IPOA7	karyopherin subunit alpha 6	7287.35	4737.44	-0.64106	1.40077e-25	1.78199e-24
ENSG00000026025	VIM	VIM	vimentin	66013.3	77693.7	0.116146	0.0580791	0.0972411
ENSG00000026036	RTEL1-TNFRSF6B	RTEL1-TNFRSF6B	RTEL1-TNFRSF6B readthrough (NMD candidate)	79.54	88.3567	-0.0636228	0.853539	0.891652
ENSG00000026103	FAS	ALPS1A	Fas cell surface death receptor	314.388	172.63	-0.964581	1.12069e-07	4.4011e-07
ENSG00000026297	RNASET2	RNASE6PL	ribonuclease T2	495.528	489.081	-0.174693	0.157654	0.229315
ENSG00000026508	CD44	CDW44	CD44 molecule (Indian blood group)	4253	8186.67	1.1377	8.70735e-56	3.12812e-54
ENSG00000026652	AGPAT4	1-AGPAT4	1-acylglycerol-3-phosphate O-acyltransferase 4	1066	1295	0.202396	0.010904	0.0218216
ENSG00000026751	SLAMF7	19A	SLAM family member 7	15972.3	19411.7	0.316942	2.45926e-07	9.34413e-07
ENSG00000026950	BTN3A1	BT3.1	butyrophilin subfamily 3 member A1	1857.41	1557.18	-0.39717	8.60107e-10	4.14476e-09
ENSG00000027001	MIPEP	COXPD31	mitochondrial intermediate peptidase	977	181.667	-2.48255	1.74319e-74	1.01646e-72
ENSG00000027075	PRKCH	PKC-L	protein kinase C eta	265.044	310.876	0.438073	0.00186764	0.00432559
ENSG00000027697	IFNGR1	CD119	interferon gamma receptor 1	3902	4100.33	-0.0254297	0.688975	0.759571
ENSG00000027847	B4GALT7	EDSP1	beta-1,4-galactosyltransferase 7	996	1116.67	-0.0230258	0.853182	0.891424
ENSG00000027869	SH2D2A	F2771	SH2 domain containing 2A	6.66667	7.66667	-0.520606	0.538018	0.62759
ENSG00000028116	VRK2	VRK2	VRK serine/threonine kinase 2	1419	1315.67	-0.191614	0.0113055	0.0225311
ENSG00000028137	TNFRSF1B	CD120b	TNF receptor superfamily member 1B	380.333	432.333	-0.0107384	0.931756	0.949626
ENSG00000028203	VEZT	VEZATIN	vezatin, adherens junctions transmembrane protein	5977	5608	-0.213265	0.000194618	0.000524965
ENSG00000028277	POU2F2	OCT2	POU class 2 homeobox 2	103	157.333	0.951111	0.00301957	0.00674987
ENSG00000028310	BRD9	LAVS3040	bromodomain containing 9	2290.67	3864.59	0.664804	1.73159e-34	3.18189e-33
ENSG00000028528	SNX1	HsT17379	sorting nexin 1	6057.33	4928.33	-0.293759	1.68498e-06	5.8676e-06
ENSG00000028839	TBPL1	MGC:8389	TATA-box binding protein like 1	1196.33	1479.67	0.255792	0.000374115	0.000972234
ENSG00000029153	ARNTL2	BMAL2	aryl hydrocarbon receptor nuclear translocator like 2	1942.67	660.334	-1.36935	1.52447e-55	5.42586e-54
ENSG00000029363	BCLAF1	BTF	BCL2 associated transcription factor 1	13201.7	12797.7	-0.203582	0.000517062	0.00131608
ENSG00000029364	SLC39A9	ZIP-9	solute carrier family 39 member 9	9014.33	8883	0.0433913	0.4063	0.503128
ENSG00000029534	ANK1	ANK	ankyrin 1	7834.33	8163.33	-0.11407	0.0408327	0.0712576
ENSG00000029639	TFB1M	CGI-75	transcription factor B1, mitochondrial	661.479	376.671	-1.00172	4.02258e-15	2.86555e-14
ENSG00000029725	RABEP1	RAB5EP	rabaptin, RAB GTPase binding effector protein 1	11601.6	11871.6	-0.0988971	0.102597	0.159091
ENSG00000029993	HMGB3	HMG-2a	high mobility group box 3	11689	13955	0.329152	0.000105656	0.000294866
ENSG00000030066	NUP160	NPHS19	nucleoporin 160	8713	5675.33	-0.656951	4.843e-42	1.1358e-40
ENSG00000030110	BAK1	BAK	BCL2 antagonist/killer 1	3779.99	5547	0.391075	1.83298e-13	1.16514e-12
ENSG00000030304	MUSK	CMS9	muscle associated receptor tyrosine kinase	26.6667	10.6667	-1.52911	0.0160179	0.0309235
ENSG00000030419	IKZF2	ANF1A2	IKAROS family zinc finger 2	1292	1436.67	0.17409	0.0540134	0.09115
ENSG00000030582	GRN	CLN11	granulin precursor	16125.7	23787.7	0.408153	7.72575e-20	7.20169e-19
ENSG00000031003	FAM13B	ARHGAP49	family with sequence similarity 13 member B	4908.67	3849.67	-0.427898	1.78594e-09	8.37278e-09
ENSG00000031081	ARHGAP31	AOS1	Rho GTPase activating protein 31	4071.67	3983.33	-0.253866	0.0125319	0.0247338
ENSG00000031691	CENPQ	C6orf139	centromere protein Q	1279	1654.33	0.298675	0.00031163	0.000818068
ENSG00000031698	SARS1	NEDMAS	seryl-tRNA synthetase 1	11950.7	19294	0.587691	5.31938e-39	1.14659e-37
ENSG00000031823	RANBP3	RANBP3	RAN binding protein 3	2963.33	3916.33	0.229521	7.84875e-05	0.000223233
ENSG00000032219	ARID4A	RBBP-1	AT-rich interaction domain 4A	1848	1415.33	-0.45252	6.75164e-09	3.00797e-08
ENSG00000032389	EIPR1	EIPR-1	EARP complex and GARP complex interacting protein 1	1595.67	1456	-0.145087	0.041127	0.0716863
ENSG00000032444	PNPLA6	BNHS	patatin like phospholipase domain containing 6	6888.53	10272.2	0.315729	1.56804e-06	5.48527e-06
ENSG00000032742	IFT88	D13S1056E	intraflagellar transport 88	789.334	226	-1.84643	4.27653e-49	1.24116e-47
ENSG00000033011	ALG1	CDG1K	ALG1 chitobiosyldiphosphodolichol beta-mannosyltransferase	3543	4507.21	0.209234	5.14923e-05	0.000150231
ENSG00000033030	ZCCHC8	PFBMFT5	zinc finger CCHC-type containing 8	1447	1625.67	0.139106	0.0645017	0.106608
ENSG00000033050	ABCF2	ABC28	ATP binding cassette subfamily F member 2	5844.95	7702.23	0.349775	4.95551e-06	1.63992e-05
ENSG00000033100	CHPF2	CSGLCA-T	chondroitin polymerizing factor 2	2846.69	1936.2	-0.612192	3.85491e-11	2.06341e-10
ENSG00000033170	FUT8	CDGF	fucosyltransferase 8	4111.57	4557.38	0.126458	0.0261224	0.0479874
ENSG00000033178	UBA6	E1-L2	ubiquitin like modifier activating enzyme 6	7789.67	5627.57	-0.448728	4.64368e-08	1.89905e-07
ENSG00000033327	GAB2	GAB2	GRB2 associated binding protein 2	386.333	801.333	0.956021	6.12266e-18	5.15163e-17
ENSG00000033627	ATP6V0A1	ATP6N1	ATPase H+ transporting V0 subunit a1	5731.33	6136.33	-0.00930944	0.869951	0.903973
ENSG00000033800	PIAS1	DDXBP1	protein inhibitor of activated STAT 1	4805.33	6117.67	0.319782	6.06857e-09	2.71437e-08
ENSG00000033867	SLC4A7	NBC2	solute carrier family 4 member 7	1862	393.667	-2.19222	1.4726e-85	1.13001e-83
ENSG00000034053	APBA2	D15S1518E	amyloid beta precursor protein binding family A member 2	330.333	320.667	-0.0824947	0.528462	0.618586
ENSG00000034152	MAP2K3	MAPKK3	mitogen-activated protein kinase kinase 3	3029.33	4500.67	0.378284	8.53524e-06	2.75286e-05
ENSG00000034510	TMSB10	MIG12	thymosin beta 10	100497	127807	0.215331	2.36312e-06	8.09538e-06
ENSG00000034533	ASTE1	HT001	asteroid homolog 1	764.667	1073.33	0.397457	0.000290905	0.000766793
ENSG00000034677	RNF19A	RNF19	ring finger protein 19A, RBR E3 ubiquitin protein ligase	4416.67	5087	0.162408	0.0134671	0.026411
ENSG00000034693	PEX3	PBD10A	peroxisomal biogenesis factor 3	897.333	374.667	-1.41417	3.85265e-40	8.65447e-39
ENSG00000034713	GABARAPL2	ATG8	GABA type A receptor associated protein like 2	4965.67	5695.33	0.146362	0.0214804	0.040258
ENSG00000035115	SH3YL1	RAY	SH3 and SYLF domain containing 1	326.666	169	-1.09744	5.36816e-12	3.07045e-11
ENSG00000035141	FAM136A	FAM136A	family with sequence similarity 136 member A	3255.33	4372.67	0.319517	1.89142e-05	5.84675e-05
ENSG00000035403	VCL	CMD1W	vinculin	24542	14287.8	-0.888901	9.64928e-110	1.19427e-107
ENSG00000035499	DEPDC1B	BRCC3	DEP domain containing 1B	2815.67	2051	-0.492681	1.89407e-15	1.37636e-14
ENSG00000035664	DAPK2	DRP-1	death associated protein kinase 2	63.3303	105.032	0.664095	0.0109711	0.0219376
ENSG00000035681	NSMAF	FAN	neutral sphingomyelinase activation associated factor	3134.33	1781	-0.778928	1.05439e-28	1.54408e-27
ENSG00000035687	ADSS2	ADEH	adenylosuccinate synthase 2	4317.67	4089.33	-0.157555	0.00654484	0.0136831
ENSG00000035862	TIMP2	CSC-21K	TIMP metallopeptidase inhibitor 2	39269.1	39532.1	-0.116598	0.00715174	0.0148323
ENSG00000035928	RFC1	A1	replication factor C subunit 1	15099.7	17927	0.219235	0.00352025	0.00776504
ENSG00000036054	TBC1D23	NS4ATP1	TBC1 domain family member 23	3144.33	3016.67	-0.11272	0.0778724	0.125606
ENSG00000036257	CUL3	CUL-3	cullin 3	8764	9725.67	0.0489076	0.354326	0.450592
ENSG00000036530	CYP46A1	CP46	cytochrome P450 family 46 subfamily A member 1	7.68833	3	-2.13547	0.0380158	0.0669017
ENSG00000036549	ZZZ3	ATAC1	zinc finger ZZ-type containing 3	5100.67	6922.67	0.557864	2.46319e-33	4.31937e-32
ENSG00000036672	USP2	UBP41	ubiquitin specific peptidase 2	147.667	123.333	-0.3768	0.0865175	0.137374
ENSG00000036828	CASR	CAR	calcium sensing receptor	9.59867	12.3473	0.216957	0.781406	0.8348
ENSG00000037042	TUBG2	TUBG2	tubulin gamma 2	637.129	362.914	-0.933627	2.39506e-15	1.72927e-14
ENSG00000037241	RPL26L1	RPL26P1	ribosomal protein L26 like 1	2553.59	3942.29	0.655601	6.97674e-28	9.84854e-27
ENSG00000037280	FLT4	CHTD7	fms related receptor tyrosine kinase 4	27.6667	30.6667	-0.0774614	0.866599	0.901661
ENSG00000037474	NSUN2	MISU	NOP2/Sun RNA methyltransferase 2	5923.33	1758.67	-1.72375	3.48628e-141	7.51469e-139
ENSG00000037637	FBXO42	Fbx42	F-box protein 42	2367	2063.33	-0.298498	2.89093e-05	8.71595e-05
ENSG00000037749	MFAP3	MFAP3	microfibril associated protein 3	6581	4949	-0.414326	2.46378e-11	1.33254e-10
ENSG00000037757	MRI1	M1Pi	methylthioribose-1-phosphate isomerase 1	1525.67	785	-0.908577	1.26522e-13	8.11503e-13
ENSG00000037897	METTL1	C12orf1	methyltransferase 1, tRNA methylguanosine	1013.67	933	-0.178989	0.0424018	0.073643
ENSG00000037965	HOXC8	HOX3	homeobox C8	7.66667	10.6667	0.341751	0.658512	0.733198
ENSG00000038002	AGA	AGU	aspartylglucosaminidase	602.667	137.667	-2.00157	8.04648e-35	1.49288e-33
ENSG00000038210	PI4K2B	PI4KIIB	phosphatidylinositol 4-kinase type 2 beta	2201.33	1180.67	-0.922292	2.51029e-31	4.05025e-30
ENSG00000038219	BOD1L1	BOD1L	biorientation of chromosomes in cell division 1 like 1	6832.33	5450.33	-0.397647	1.55405e-11	8.56941e-11
ENSG00000038274	MAT2B	MAT-II	methionine adenosyltransferase 2B	5979.33	6845.33	0.136566	0.0587336	0.0982256
ENSG00000038295	TLL1	ASD6	tolloid like 1	511	285.667	-0.81119	3.44176e-05	0.000102877
ENSG00000038358	EDC4	GE1	enhancer of mRNA decapping 4	4025.04	2866	-0.549481	5.14254e-18	4.35753e-17
ENSG00000038382	TRIO	ARHGEF23	trio Rho guanine nucleotide exchange factor	12874.3	15054	0.330401	1.01122e-07	3.98997e-07
ENSG00000038427	VCAN	CSPG2	versican	8093.33	7795	-0.377441	1.40443e-10	7.21742e-10
ENSG00000038532	CLEC16A	Gop-1	C-type lectin domain containing 16A	2814.33	2571.67	-0.293435	2.61157e-05	7.91349e-05
ENSG00000039068	CDH1	Arc-1	cadherin 1	9884.33	1635.67	-2.69478	0	0
ENSG00000039123	MTREX	Dob1	Mtr4 exosome RNA helicase	7832	6297	-0.437191	0.000298726	0.000786006
ENSG00000039139	DNAH5	CILD3	dynein axonemal heavy chain 5	357.999	76.3333	-2.09211	5.41722e-27	7.35485e-26
ENSG00000039319	ZFYVE16	PPP1R69	zinc finger FYVE-type containing 16	4285.67	1823.33	-1.27002	1.08572e-74	6.38909e-73
ENSG00000039523	RIPOR1	FAM65A	RHO family interacting cell polarization regulator 1	6350.67	7357	0.0660248	0.3382	0.433662
ENSG00000039560	RAI14	NORPEG	retinoic acid induced 14	8286.33	5471	-0.64646	6.67275e-43	1.61629e-41
ENSG00000039650	PNKP	AOA4	polynucleotide kinase 3'-phosphatase	605	491.71	-0.55257	1.13872e-06	4.04017e-06
ENSG00000040199	PHLPP2	PHLPPL	PH domain and leucine rich repeat protein phosphatase 2	3199.64	2327	-0.469349	3.6286e-13	2.25424e-12
ENSG00000040275	SPDL1	CCDC99	spindle apparatus coiled-coil protein 1	4992.33	4224.33	-0.236754	3.36172e-06	1.13182e-05
ENSG00000040341	STAU2	39K2	staufen double-stranded RNA binding protein 2	7631.39	4929	-0.657904	1.70017e-29	2.56617e-28
ENSG00000040487	SLC66A1	LAAT-1	solute carrier family 66 member 1	911.334	1545.67	0.670434	1.10389e-13	7.10639e-13
ENSG00000040531	CTNS	CTNS-LSB	cystinosin, lysosomal cystine transporter	3264.67	2896.34	-0.0486682	0.434649	0.53019
ENSG00000040608	RTN4R	NGR	reticulon 4 receptor	50.6667	86	0.378754	0.255037	0.343584
ENSG00000040633	PHF23	hJUNE-1b	PHD finger protein 23	6178	6229.33	-0.128055	0.0115126	0.022894
ENSG00000040731	CDH10	CDH10	cadherin 10	56.3333	25.6667	-1.07464	0.00346606	0.0076596
ENSG00000040933	INPP4A	INPP4	inositol polyphosphate-4-phosphatase type I A	2295	1594	-0.500697	7.14901e-08	2.86618e-07
ENSG00000041353	RAB27B	C25KG	RAB27B, member RAS oncogene family	1355	2266.33	0.759949	1.50299e-25	1.90571e-24
ENSG00000041357	PSMA4	HC9	proteasome 20S subunit alpha 4	13451.7	12368	-0.221895	0.00157735	0.00370379
ENSG00000041515	MYO16	MYAP3	myosin XVI	53.3333	14	-1.36756	0.0211616	0.0397108
ENSG00000041802	LSG1	LSG1	large 60S subunit nuclear export GTPase 1	5680	6456.33	0.0299768	0.626294	0.706007
ENSG00000041880	PARP3	ADPRT3	poly(ADP-ribose) polymerase family member 3	594	579.667	-0.194222	0.154066	0.224812
ENSG00000041982	TNC	150-225	tenascin C	389.667	564.334	0.511844	1.103e-05	3.50503e-05
ENSG00000041988	THAP3	THAP3	THAP domain containing 3	535.359	1087.33	0.919671	2.62722e-14	1.77342e-13
ENSG00000042062	RIPOR3	C20orf175	RIPOR family member 3	59.6663	16.6667	-2.16459	2.46031e-08	1.03779e-07
ENSG00000042088	TDP1	TDP1	tyrosyl-DNA phosphodiesterase 1	2109	798	-1.37309	3.11659e-50	9.41554e-49
ENSG00000042286	AIFM2	AMID	apoptosis inducing factor mitochondria associated 2	3858.67	3219.33	-0.384809	3.40523e-05	0.000101817
ENSG00000042317	SPATA7	HEL-S-296	spermatogenesis associated 7	237.667	204.333	-0.422693	0.0172947	0.033102
ENSG00000042429	MED17	CRSP6	mediator complex subunit 17	1392.93	1892.36	0.395082	1.18028e-06	4.18453e-06
ENSG00000042445	RETSAT	RETSAT	retinol saturase	3726	1843.33	-1.04845	8.69539e-62	3.74859e-60
ENSG00000042493	CAPG	AFCP	capping actin protein, gelsolin like	6285.33	4741	-0.569664	3.00798e-16	2.28716e-15
ENSG00000042753	AP2S1	AP17	adaptor related protein complex 2 subunit sigma 1	6186	8026.67	0.241641	1.70196e-05	5.29181e-05
ENSG00000042832	TG	AITD3	thyroglobulin	9.66667	13.6667	0.128925	0.893052	0.92134
ENSG00000042980	ADAM28	ADAM 28	ADAM metallopeptidase domain 28	66.0003	25.6663	-1.62558	0.000551489	0.00139778
ENSG00000043093	DCUN1D1	DCNL1	defective in cullin neddylation 1 domain containing 1	4446.67	4161.33	-0.0110678	0.866762	0.901782
ENSG00000043143	JADE2	JADE-2	jade family PHD finger 2	5817.67	10069.3	0.667813	2.92066e-21	2.93658e-20
ENSG00000043514	TRIT1	COXPD35	tRNA isopentenyltransferase 1	1369	1643.67	0.255156	0.000720949	0.00179549
ENSG00000043591	ADRB1	ADRB1R	adrenoceptor beta 1	81	100.667	0.174173	0.481878	0.576679
ENSG00000044090	CUL7	3M1	cullin 7	3158	2213.63	-0.573905	4.19536e-17	3.37742e-16
ENSG00000044115	CTNNA1	CAP102	catenin alpha 1	44114.7	42050	-0.197784	0.000219732	0.000588406
ENSG00000044446	PHKA2	GSD9A	phosphorylase kinase regulatory subunit alpha 2	1962	774.001	-1.37574	1.94512e-62	8.51946e-61
ENSG00000044459	CNTLN	C9orf101	centlein	1701.33	2136	0.05652	0.413403	0.509752
ENSG00000044524	EPHA3	EK4	EPH receptor A3	76.6667	13	-2.42359	2.31766e-09	1.07839e-08
ENSG00000044574	HSPA5	BIP	heat shock protein family A (Hsp70) member 5	49861	46716	-0.193905	0.000489615	0.00125137
ENSG00000046604	DSG2	CDHF5	desmoglein 2	12622.7	13509.3	0.0145623	0.728091	0.792134
ENSG00000046647	GEMIN8	FAM51A1	gem nuclear organelle associated protein 8	631.335	408.088	-0.742588	8.62967e-09	3.80404e-08
ENSG00000046651	OFD1	71-7A	OFD1 centriole and centriolar satellite protein	1166.33	695.688	-0.86149	4.61289e-21	4.58754e-20
ENSG00000047056	WDR37	NOCGUS	WD repeat domain 37	1339	1007	-0.551108	9.25326e-09	4.0677e-08
ENSG00000047188	YTHDC2	CAHL	YTH domain containing 2	2293.67	1308.67	-0.841959	3.95863e-37	8.07898e-36
ENSG00000047230	CTPS2	GATD5B	CTP synthase 2	2908.33	1952.67	-0.642127	4.9108e-17	3.92864e-16
ENSG00000047249	ATP6V1H	CGI-11	ATPase H+ transporting V1 subunit H	5559.33	4436.33	-0.406995	1.07293e-08	4.69399e-08
ENSG00000047315	POLR2B	POL2RB	RNA polymerase II subunit B	17582.3	20252.5	0.114687	0.00547726	0.0116093
ENSG00000047346	FAM214A	KIAA1370	family with sequence similarity 214 member A	1853.67	1922	0.132658	0.0828792	0.132342
ENSG00000047365	ARAP2	CENTD1	ArfGAP with RhoGAP domain, ankyrin repeat and PH domain 2	1939.67	1504.67	-0.400553	5.21251e-06	1.71993e-05
ENSG00000047410	TPR	TPR	translocated promoter region, nuclear basket protein	23803	21492	-0.292313	4.13553e-08	1.70139e-07
ENSG00000047578	KATNIP	JBTS26	katanin interacting protein	1551	586.333	-0.720605	1.28995e-09	6.13599e-09
ENSG00000047579	DTNBP1	BLOC1S8	dystrobrevin binding protein 1	1165.67	1141.67	-0.153499	0.0829279	0.132397
ENSG00000047621	C12orf4	MRT66	chromosome 12 open reading frame 4	2353.67	1892.63	-0.346441	6.61646e-07	2.40809e-06
ENSG00000047634	SCML1	SCML1	Scm polycomb group protein like 1	572.334	587.333	-0.0013093	0.989467	0.992727
ENSG00000047644	WWC3	BM042	WWC family member 3	2793.67	1591	0.293671	0.00896529	0.0182309
ENSG00000047648	ARHGAP6	RHOGAP6	Rho GTPase activating protein 6	262.666	293	0.0214523	0.878713	0.910316
ENSG00000047849	MAP4	MAP4	microtubule associated protein 4	39113	31400.7	-0.433682	3.01074e-23	3.41763e-22
ENSG00000047932	GOPC	CAL	golgi associated PDZ and coiled-coil motif containing	2150.67	2105.67	-0.10409	0.0969795	0.151466
ENSG00000048028	USP28	USP28	ubiquitin specific peptidase 28	2594.67	2091.33	-0.0729762	0.400354	0.496599
ENSG00000048052	HDAC9	HD7	histone deacetylase 9	677	1175.02	0.722604	1.77465e-16	1.37057e-15
ENSG00000048140	TSPAN17	FBX23	tetraspanin 17	3855.67	4943.67	0.280301	0.000197592	0.000532537
ENSG00000048162	NOP16	HSPC111	NOP16 nucleolar protein	1617.67	2261.33	0.316484	2.6397e-06	9.00108e-06
ENSG00000048342	CC2D2A	COACH2	coiled-coil and C2 domain containing 2A	1371	878.001	-0.339697	0.00425721	0.00922413
ENSG00000048392	RRM2B	MTDPS8A	ribonucleotide reductase regulatory TP53 inducible subunit M2B	5161	5028	-0.0998715	0.0708286	0.115729
ENSG00000048405	ZNF800	ZNF800	zinc finger protein 800	1306.67	1685.67	0.392332	1.61502e-07	6.25154e-07
ENSG00000048471	SNX29	A-388D4.1	sorting nexin 29	2190.64	1603.96	-0.396886	6.72353e-05	0.000193032
ENSG00000048540	LMO3	RBTN3	LIM domain only 3	16	14.3333	-0.36218	0.564908	0.651822
ENSG00000048544	MRPS10	MRP-S10	mitochondrial ribosomal protein S10	5113.6	7031.62	0.368396	6.30095e-08	2.54479e-07
ENSG00000048649	RSF1	HBXAP	remodeling and spacing factor 1	5016.88	5180.26	0.0138977	0.84504	0.885328
ENSG00000048707	VPS13D	SCAR4	vacuolar protein sorting 13 homolog D	5007.33	3523.33	-0.430731	2.11885e-13	1.34063e-12
ENSG00000048740	CELF2	BRUNOL3	CUGBP Elav-like family member 2	466.666	193.667	-1.45068	1.97894e-22	2.14728e-21
ENSG00000048828	FAM120A	C9orf10	family with sequence similarity 120A	14329.9	14924.8	-0.0489511	0.265632	0.354941
ENSG00000048991	R3HDM1	R3HDM	R3H domain containing 1	6538	3942.33	-0.648477	1.92195e-22	2.08781e-21
ENSG00000049089	COL9A2	DJ39G22.4	collagen type IX alpha 2 chain	82.6663	59	-0.451394	0.0854974	0.135972
ENSG00000049130	KITLG	DCUA	KIT ligand	5581.67	4509.33	-0.348349	1.87385e-06	6.49702e-06
ENSG00000049167	ERCC8	CKN1	ERCC excision repair 8, CSA ubiquitin ligase complex subunit	1329.28	1054.33	-0.332389	0.0027821	0.00626283
ENSG00000049192	ADAMTS6	ADAM-TS 6	ADAM metallopeptidase with thrombospondin type 1 motif 6	120.667	560.333	2.62521	4.07853e-36	7.99209e-35
ENSG00000049239	H6PD	CORTRD1	hexose-6-phosphate dehydrogenase/glucose 1-dehydrogenase	2690	1154.33	-1.25621	1.4499e-83	1.07394e-81
ENSG00000049245	VAMP3	CEB	vesicle associated membrane protein 3	11326	9925.33	-0.136961	0.0355982	0.0631978
ENSG00000049246	PER3	FASPS3	period circadian regulator 3	1440	532	-0.670147	1.91826e-15	1.39288e-14
ENSG00000049249	TNFRSF9	4-1BB	TNF receptor superfamily member 9	80	62	-0.105532	0.695004	0.765074
ENSG00000049283	EPN3	EPN3	epsin 3	24.4357	12.317	-1.05169	0.0890838	0.140838
ENSG00000049323	LTBP1	ARCL2E	latent transforming growth factor beta binding protein 1	2289.33	1829.67	-0.473111	4.16375e-10	2.06135e-09
ENSG00000049449	RCN1	HEL-S-84	reticulocalbin 1	9219.4	19476.1	0.999197	4.98669e-61	2.10252e-59
ENSG00000049541	RFC2	RFC40	replication factor C subunit 2	7954.99	8792.67	0.161997	0.000199109	0.00053625
ENSG00000049618	ARID1B	6A3-5	AT-rich interaction domain 1B	4647.67	4911	-0.202013	0.00665379	0.0138897
ENSG00000049656	CLPTM1L	CRR9	CLPTM1 like	8573	11106	0.239841	7.07793e-07	2.56679e-06
ENSG00000049759	NEDD4L	NEDD4-2	NEDD4 like E3 ubiquitin protein ligase	6227.67	11266.3	0.895954	1.60135e-58	6.40006e-57
ENSG00000049768	FOXP3	AIID	forkhead box P3	20.9997	12.778	-0.92645	0.0933641	0.146475
ENSG00000049769	PPP1R3F	HB2E	protein phosphatase 1 regulatory subunit 3F	384.667	163.157	-1.27358	3.42375e-13	2.13043e-12
ENSG00000049860	HEXB	ENC-1AS	hexosaminidase subunit beta	5346.67	11421	1.0487	2.20773e-108	2.66371e-106
ENSG00000049883	PTCD2	PTCD2	pentatricopeptide repeat domain 2	1234.67	1514	0.391953	0.000996601	0.00242466
ENSG00000050130	JKAMP	C14orf100	JNK1/MAPK8 associated membrane protein	3085.67	2660.33	-0.269983	0.000389289	0.00100839
ENSG00000050165	DKK3	CRRL	dickkopf WNT signaling pathway inhibitor 3	11184.8	7686.67	-0.205739	0.00241174	0.00548835
ENSG00000050327	ARHGEF5	GEF5	Rho guanine nucleotide exchange factor 5	2078.43	2964.57	0.297577	1.30207e-06	4.59749e-06
ENSG00000050344	NFE2L3	NRF3	NFE2 like bZIP transcription factor 3	2952.96	2771.48	-0.1254	0.0598794	0.0999066
ENSG00000050393	MCUR1	C6orf79	mitochondrial calcium uniporter regulator 1	4121	5712	0.223832	0.000548449	0.00139081
ENSG00000050405	LIMA1	EPLIN	LIM domain and actin binding 1	5411.33	6997	0.311355	2.26135e-08	9.5723e-08
ENSG00000050426	LETMD1	1110019O13Rik	LETM1 domain containing 1	1740.03	1460.35	-0.144019	0.0724656	0.118009
ENSG00000050438	SLC4A8	NBC3	solute carrier family 4 member 8	15	24.667	1.57615	0.0303838	0.0548854
ENSG00000050555	LAMC3	OCCM	laminin subunit gamma 3	28.3333	17.6667	-0.718236	0.205314	0.287227
ENSG00000050748	MAPK9	JNK-55	mitogen-activated protein kinase 9	4485.33	2936	-0.567231	2.69085e-19	2.44303e-18
ENSG00000050820	BCAR1	CAS	BCAR1 scaffold protein, Cas family member	3694.97	5033.74	0.317857	0.00887577	0.0180682
ENSG00000051009	FHIP1B	C11orf56	FHF complex subunit HOOK interacting protein 1B	755	657.333	-0.284274	0.0287078	0.052192
ENSG00000051108	HERPUD1	HERP	homocysteine inducible ER protein with ubiquitin like domain 1	4042	7551.33	0.857817	3.02483e-58	1.19646e-56
ENSG00000051128	HOMER3	HOMER-3	homer scaffold protein 3	1198.43	2005.63	0.495208	1.72467e-11	9.46669e-11
ENSG00000051180	RAD51	BRCC5	RAD51 recombinase	4256.33	4491.67	-0.0382597	0.640862	0.718419
ENSG00000051341	POLQ	PRO0327	DNA polymerase theta	2929	1354.67	-1.02392	4.41684e-31	7.07285e-30
ENSG00000051382	PIK3CB	P110BETA	phosphatidylinositol-4,5-bisphosphate 3-kinase catalytic subunit beta	7007	3850	-0.850701	7.90897e-51	2.42761e-49
ENSG00000051523	CYBA	CGD4	cytochrome b-245 alpha chain	2960.67	3391.38	0.085114	0.730902	0.794291
ENSG00000051596	THOC3	THO3	THO complex 3	3126.09	1900.68	-0.891506	1.01908e-34	1.88707e-33
ENSG00000051620	HEBP2	C6ORF34B	heme binding protein 2	1554.33	2641.67	0.864441	4.10046e-25	5.10469e-24
ENSG00000051825	MPHOSPH9	MPP-9	M-phase phosphoprotein 9	3827.36	2354.57	-0.320297	1.84766e-05	5.71978e-05
ENSG00000052126	PLEKHA5	PEPP-2	pleckstrin homology domain containing A5	2797.03	1795.33	-0.614226	4.51849e-24	5.35409e-23
ENSG00000052344	PRSS8	CAP1	serine protease 8	82.3333	90.6667	-0.0105919	0.965617	0.974763
ENSG00000052723	SIKE1	SIKE	suppressor of IKBKE 1	3599	2894	0.102692	0.0873354	0.138455
ENSG00000052749	RRP12	KIAA0690	ribosomal RNA processing 12 homolog	3073.33	2598.34	-0.4276	5.06998e-07	1.86291e-06
ENSG00000052795	FNIP2	FNIPL	folliculin interacting protein 2	1671	2086	0.0196588	0.794623	0.844779
ENSG00000052802	MSMO1	DESP4	methylsterol monooxygenase 1	18209.7	11958.7	-0.647046	7.30052e-38	1.53231e-36
ENSG00000052841	TTC17	TTC17	tetratricopeptide repeat domain 17	4753.67	6728.67	0.500564	5.75124e-18	4.86043e-17
ENSG00000052850	ALX4	CRS5	ALX homeobox 4	4829.67	2014.33	-1.42984	7.0182e-145	1.60282e-142
ENSG00000053254	FOXN3	C14orf116	forkhead box N3	6339.98	11088.6	0.610312	2.30982e-34	4.22418e-33
ENSG00000053328	METTL24	C6orf186	methyltransferase like 24	23	9	-1.42853	0.0206869	0.0389306
ENSG00000053371	AKR7A2	AFAR	aldo-keto reductase family 7 member A2	2564.33	1492.98	-0.890371	1.10896e-33	1.97532e-32
ENSG00000053372	MRTO4	C1orf33	MRT4 homolog, ribosome maturation factor	5931.67	5851	-0.111737	0.053819	0.090886
ENSG00000053501	USE1	D12	unconventional SNARE in the ER 1	769.667	521.667	-1.07574	1.33148e-19	1.22744e-18
ENSG00000053524	MCF2L2	ARHGEF22	MCF.2 cell line derived transforming sequence-like 2	67.667	61.6663	-0.0158024	0.960219	0.970898
ENSG00000053747	LAMA3	BM600	laminin subunit alpha 3	1452	523.666	-0.872607	5.55398e-15	3.91863e-14
ENSG00000053770	AP5M1	C14orf108	adaptor related protein complex 5 subunit mu 1	3945	3222.67	-0.399811	4.17162e-08	1.71477e-07
ENSG00000053900	ANAPC4	APC4	anaphase promoting complex subunit 4	1819.67	496.333	-1.81069	5.3563e-106	6.00908e-104
ENSG00000053918	KCNQ1	ATFB1	potassium voltage-gated channel subfamily Q member 1	20	6	-1.55164	0.0211193	0.0396509
ENSG00000054116	TRAPPC3	BET3	trafficking protein particle complex subunit 3	4243.33	3608	-0.260344	1.32064e-05	4.16013e-05
ENSG00000054118	THRAP3	BCLAF2	thyroid hormone receptor associated protein 3	18106.7	20403.7	0.0214338	0.559354	0.64697
ENSG00000054148	PHPT1	CGI-202	phosphohistidine phosphatase 1	2529.33	1916	-0.647663	1.86251e-08	7.95425e-08
ENSG00000054179	ENTPD2	CD39L1	ectonucleoside triphosphate diphosphohydrolase 2	10.3333	1.66667	-2.24656	0.0666145	0.109562
ENSG00000054267	ARID4B	BCAA	AT-rich interaction domain 4B	6368.12	7736.41	0.155483	0.014148	0.0276306
ENSG00000054277	OPN3	ECPN	opsin 3	5006.2	2515.89	-1.07647	7.9786e-38	1.66915e-36
ENSG00000054282	SDCCAG8	BBS16	SHH signaling and ciliogenesis regulator SDCCAG8	644.667	336.667	-0.914082	1.6316e-08	7.01806e-08
ENSG00000054356	PTPRN	IA-2	protein tyrosine phosphatase receptor type N	12.6667	27.3333	1.08316	0.0396686	0.0694599
ENSG00000054392	HHAT	MART2	hedgehog acyltransferase	537	533	0.00349098	0.976121	0.983142
ENSG00000054523	KIF1B	CMT2	kinesin family member 1B	10265.3	9189.57	-0.171508	0.000697336	0.00174075
ENSG00000054598	FOXC1	ARA	forkhead box C1	69	67	-0.142148	0.609275	0.691126
ENSG00000054611	TBC1D22A	C22orf4	TBC1 domain family member 22A	1389	973.332	-0.663174	7.87086e-13	4.79196e-12
ENSG00000054654	SYNE2	EDMD5	spectrin repeat containing nuclear envelope protein 2	12952.3	8844.92	-0.735003	6.25433e-27	8.44952e-26
ENSG00000054690	PLEKHH1	PLEKHH1	pleckstrin homology, MyTH4 and FERM domain containing H1	360.491	140.709	-1.48935	7.73112e-17	6.11351e-16
ENSG00000054793	ATP9A	ATPIIA	ATPase phospholipid transporting 9A (putative)	4688.33	2011	-1.33254	2.38159e-130	4.35128e-128
ENSG00000054938	CHRDL2	BNF1	chordin like 2	5	8.66667	2.07392	0.0290853	0.0528033
ENSG00000054965	FAM168A	KIAA0280	family with sequence similarity 168 member A	7549	8236.67	0.0439364	0.351306	0.447626
ENSG00000054967	RELT	AI3C	RELT TNF receptor	360.667	515.999	0.479537	0.0167257	0.0321627
ENSG00000054983	GALC	GALC	galactosylceramidase	328.667	209	-0.318772	0.0499095	0.0849498
ENSG00000055044	NOP58	HSPC120	NOP58 ribonucleoprotein	6238	5884.67	-0.17047	0.00474163	0.0101817
ENSG00000055070	SZRD1	C1orf144	SUZ RNA binding domain containing 1	16633.7	23971.3	0.328888	2.20383e-16	1.68911e-15
ENSG00000055118	KCNH2	ERG-1	potassium voltage-gated channel subfamily H member 2	2	8	1.67097	0.14898	0.21842
ENSG00000055130	CUL1	CUL1	cullin 1	5304.33	3617.33	-0.614692	2.53691e-24	3.03796e-23
ENSG00000055147	FAM114A2	133K02	family with sequence similarity 114 member A2	2492	1333	-0.976579	3.46328e-47	9.49137e-46
ENSG00000055163	CYFIP2	DEE65	cytoplasmic FMR1 interacting protein 2	967.333	839.001	0.00673526	0.958621	0.969896
ENSG00000055208	TAB2	CHTD2	TGF-beta activated kinase 1 (MAP3K7) binding protein 2	10272.7	15198.7	0.482713	3.11921e-17	2.5334e-16
ENSG00000055211	GINM1	C6orf72	glycoprotein integral membrane 1	2545	2190.67	-0.304438	1.74161e-05	5.40983e-05
ENSG00000055332	EIF2AK2	DYT33	eukaryotic translation initiation factor 2 alpha kinase 2	10520	12776.3	0.222093	1.02875e-05	3.28269e-05
ENSG00000055483	USP36	DUB1	ubiquitin specific peptidase 36	1956.67	2590	0.194459	0.0173356	0.0331737
ENSG00000055609	KMT2C	HALR	lysine methyltransferase 2C	8047.67	6000	-0.354021	9.67273e-12	5.4147e-11
ENSG00000055732	MCOLN3	TRP-ML3	mucolipin TRP cation channel 3	20	39	0.93409	0.0404305	0.0706264
ENSG00000055813	CCDC85A	CCDC85A	coiled-coil domain containing 85A	35.4213	32.6087	-0.23215	0.579319	0.664613
ENSG00000055917	PUM2	PUMH2	pumilio RNA binding family member 2	13035.7	12132.3	-0.224468	1.82131e-07	7.01327e-07
ENSG00000055950	MRPL43	L43mt	mitochondrial ribosomal protein L43	2954.33	4428.67	0.255338	1.78393e-06	6.19531e-06
ENSG00000055955	ITIH4	GP120	inter-alpha-trypsin inhibitor heavy chain 4	9.139	22.748	0.383803	0.613692	0.695109
ENSG00000056050	HPF1	C4orf27	histone PARylation factor 1	1790	1919.33	0.00718404	0.926013	0.94528
ENSG00000056097	ZFR	SPG71	zinc finger RNA binding protein	13858.7	11401.3	-0.29674	3.13196e-12	1.82441e-11
ENSG00000056277	ZNF280C	SUHW3	zinc finger protein 280C	507.667	226	-1.21831	5.92132e-14	3.89824e-13
ENSG00000056291	NPFFR2	GPR74	neuropeptide FF receptor 2	7.66667	1.33333	-2.3596	0.052616	0.0891132
ENSG00000056558	TRAF1	EBI6	TNF receptor associated factor 1	160.333	101	-0.777119	0.00304469	0.00680127
ENSG00000056586	RC3H2	MNAB	ring finger and CCCH-type domains 2	10916.7	11571.3	0.0011958	0.981733	0.987239
ENSG00000056736	IL17RB	CRL4	interleukin 17 receptor B	21.333	13.3333	-0.726856	0.169758	0.244309
ENSG00000056972	TRAF3IP2	ACT1	TRAF3 interacting protein 2	1115.33	2046.02	0.723794	1.26399e-21	1.2974e-20
ENSG00000056998	GYG2	GN-2	glycogenin 2	4262.67	3094.67	-0.556718	1.5169e-21	1.54706e-20
ENSG00000057019	DCBLD2	CLCP1	discoidin, CUB and LCCL domain containing 2	23208	12886.3	-0.955472	3.23946e-98	3.19663e-96
ENSG00000057252	SOAT1	ACACT	sterol O-acyltransferase 1	6766.33	5253.63	-0.283051	2.75761e-06	9.37812e-06
ENSG00000057294	PKP2	ARVD9	plakophilin 2	12924.3	10808	-0.36896	1.36775e-13	8.75503e-13
ENSG00000057608	GDI2	HEL-S-46e	GDP dissociation inhibitor 2	24780	21070.5	-0.287439	0.000120098	0.000333328
ENSG00000057657	PRDM1	BLIMP1	PR/SET domain 1	9.33333	36	1.53122	0.0100126	0.0201662
ENSG00000057663	ATG5	APG5	autophagy related 5	2405.33	2836.67	0.47754	5.34996e-09	2.40472e-08
ENSG00000057704	TMCC3	TMCC3	transmembrane and coiled-coil domain family 3	335.333	271	-0.232974	0.196304	0.276579
ENSG00000057757	PITHD1	C1orf128	PITH domain containing 1	1921.67	2810	0.436789	1.67634e-09	7.88787e-09
ENSG00000057935	MTA3	MTA3	metastasis associated 1 family member 3	3342	3138.33	-0.085911	0.196421	0.276723
ENSG00000058056	USP13	ISOT3	ubiquitin specific peptidase 13	4707.05	3037.7	-0.24809	0.00178914	0.00415481
ENSG00000058063	ATP11B	ATPIF	ATPase phospholipid transporting 11B (putative)	5481.67	3751.67	-0.414862	7.47941e-11	3.92143e-10
ENSG00000058085	LAMC2	B2T	laminin subunit gamma 2	861	816.333	-0.197321	0.033978	0.06063
ENSG00000058091	CDK14	PFTAIRE1	cyclin dependent kinase 14	7586	9157.46	0.19212	0.000374776	0.000973818
ENSG00000058262	SEC61A1	ADTKD5	SEC61 translocon subunit alpha 1	36978.3	44370.3	0.0774285	0.195672	0.275932
ENSG00000058272	PPP1R12A	GUBS	protein phosphatase 1 regulatory subunit 12A	7095.33	5772.33	-0.341065	2.71744e-11	1.46601e-10
ENSG00000058335	RASGRF1	CDC25	Ras protein specific guanine nucleotide releasing factor 1	1685	2113.33	0.656178	1.93275e-08	8.23991e-08
ENSG00000058404	CAMK2B	CAM2	calcium/calmodulin dependent protein kinase II beta	14	18.6667	0.364448	0.526665	0.616996
ENSG00000058453	CROCC	ROLT	ciliary rootlet coiled-coil, rootletin	237.307	416.392	1.02727	7.73434e-08	3.0873e-07
ENSG00000058600	POLR3E	C37	RNA polymerase III subunit E	1715.67	2165.67	0.3305	8.5486e-05	0.000241918
ENSG00000058668	ATP2B4	ATP2B2	ATPase plasma membrane Ca2+ transporting 4	15350	13408.7	-0.201072	0.000228037	0.000609284
ENSG00000058673	ZC3H11A	ZC3HDC11A	zinc finger CCCH-type containing 11A	9266.27	7413.87	-0.522931	7.87972e-17	6.22588e-16
ENSG00000058729	RIOK2	RIO2	RIO kinase 2	1843.33	2477.67	0.11285	0.481899	0.576679
ENSG00000058799	YIPF1	DJ167A19.1	Yip1 domain family member 1	1869	1636	-0.152955	0.0876343	0.13886
ENSG00000058804	NDC1	NET3	NDC1 transmembrane nucleoporin	11624.7	4443.33	-1.36041	6.65774e-86	5.1294e-84
ENSG00000058866	DGKG	DAGK3	diacylglycerol kinase gamma	171.666	43.6663	-1.93502	1.47189e-10	7.53783e-10
ENSG00000059122	FLYWCH1	FLYWCH1	FLYWCH-type zinc finger 1	1111.33	925	-0.0813336	0.586178	0.671077
ENSG00000059145	UNKL	C16orf28	unk like zinc finger	844.334	589.333	-0.293386	0.0963732	0.150629
ENSG00000059377	TBXAS1	BDPLT14	thromboxane A synthase 1	47.3327	37.3327	-0.169285	0.628888	0.707932
ENSG00000059378	PARP12	ARTD12	poly(ADP-ribose) polymerase family member 12	1361.67	627.333	-0.908319	5.02048e-20	4.72585e-19
ENSG00000059573	ALDH18A1	ADCL3	aldehyde dehydrogenase 18 family member A1	7729.67	6125.67	-0.425089	1.10439e-11	6.14641e-11
ENSG00000059588	TARBP1	TRM3	TAR (HIV-1) RNA binding protein 1	1475.67	353.334	-2.11956	7.04758e-73	3.89627e-71
ENSG00000059691	GATB	COXPD41	glutamyl-tRNA amidotransferase subunit B	3264.34	3437.23	0.100758	0.107751	0.165939
ENSG00000059728	MXD1	BHLHC58	MAX dimerization protein 1	488.333	613.587	0.294349	0.0258255	0.0475422
ENSG00000059758	CDK17	PCTAIRE2	cyclin dependent kinase 17	2215	2033	-0.0873336	0.247747	0.335815
ENSG00000059769	DNAJC25	bA16L21.2.1	DnaJ heat shock protein family (Hsp40) member C25	411.666	536.667	0.299236	0.01231	0.0243284
ENSG00000059804	SLC2A3	GLUT3	solute carrier family 2 member 3	1871.78	3451.75	0.789698	2.75878e-41	6.34585e-40
ENSG00000059915	PSD	EFA6	pleckstrin and Sec7 domain containing	16.3333	35.6667	1.13253	0.0207502	0.0390189
ENSG00000060069	CTDP1	CCFDN	CTD phosphatase subunit 1	727.666	985.667	0.302534	0.00287376	0.00645175
ENSG00000060138	YBX3	CSDA	Y-box binding protein 3	7745.37	14921.7	0.777262	5.77575e-70	2.98658e-68
ENSG00000060140	STYK1	NOK	serine/threonine/tyrosine kinase 1	127	88.6667	-0.752622	0.0018548	0.00429844
ENSG00000060237	WNK1	HSAN2	WNK lysine deficient protein kinase 1	21093.7	11844	-0.912415	1.78961e-58	7.12281e-57
ENSG00000060339	CCAR1	CCAR1	cell division cycle and apoptosis regulator 1	7503.33	7488.33	-0.0784137	0.194079	0.273967
ENSG00000060491	OGFR	OGFR	opioid growth factor receptor	1869	2235	0.0201644	0.811338	0.858364
ENSG00000060558	GNA15	GNA16	G protein subunit alpha 15	7	11	0.377493	0.627737	0.707135
ENSG00000060642	PIGV	GPI-MT-II	phosphatidylinositol glycan anchor biosynthesis class V	642.333	264.333	-1.46375	2.67358e-27	3.67407e-26
ENSG00000060656	PTPRU	FMI	protein tyrosine phosphatase receptor type U	282	414	0.521304	0.0274804	0.0502175
ENSG00000060688	SNRNP40	40K	small nuclear ribonucleoprotein U5 subunit 40	3201.67	1998	-0.750146	1.26966e-38	2.70936e-37
ENSG00000060718	COL11A1	CO11A1	collagen type XI alpha 1 chain	10	12.6667	0.23087	0.736129	0.79857
ENSG00000060749	QSER1	QSER1	glutamine and serine rich 1	8800.67	8834.33	-0.00506556	0.912325	0.935348
ENSG00000060762	MPC1	BRP44L	mitochondrial pyruvate carrier 1	561.666	372.333	-0.661771	1.9293e-08	8.22848e-08
ENSG00000060971	ACAA1	ACAA	acetyl-CoA acyltransferase 1	990.667	650.333	-0.698473	8.51168e-13	5.16734e-12
ENSG00000060982	BCAT1	BCATC	branched chain amino acid transaminase 1	642	886.333	0.611383	4.22248e-07	1.56409e-06
ENSG00000061273	HDAC7	HD7	histone deacetylase 7	4589.67	5919.67	0.378419	4.33337e-08	1.77783e-07
ENSG00000061337	LZTS1	F37	leucine zipper tumor suppressor 1	348	588.334	0.625571	3.02143e-07	1.13609e-06
ENSG00000061656	SPAG4	CT127	sperm associated antigen 4	56.6667	31.9993	-0.784706	0.0395697	0.0693183
ENSG00000061676	NCKAP1	HEM2	NCK associated protein 1	22067.7	22257.7	-0.076946	0.209792	0.292404
ENSG00000061794	MRPS35	HDCMD11P	mitochondrial ribosomal protein S35	3740.33	4678	0.258644	0.000102978	0.000287979
ENSG00000061918	GUCY1B1	GC-S-beta-1	guanylate cyclase 1 soluble subunit beta 1	80	42.3333	-0.980187	0.00253995	0.00575554
ENSG00000061936	SFSWAP	SFRS8	splicing factor SWAP	1958.33	2866.33	0.430621	0.000746267	0.00185373
ENSG00000061938	TNK2	ACK	tyrosine kinase non receptor 2	639.016	540.014	-0.217572	0.312004	0.406071
ENSG00000061987	MON2	MON2	MON2 homolog, regulator of endosome-to-Golgi trafficking	3579.67	2179.33	-0.804787	1.61926e-31	2.63924e-30
ENSG00000062038	CDH3	CDHP	cadherin 3	3382.41	1155.67	-1.50578	1.19912e-75	7.2797e-74
ENSG00000062194	GPBP1	GPBP	GC-rich promoter binding protein 1	7780.67	9136.33	0.083474	0.0900405	0.142156
ENSG00000062282	DGAT2	ARAT	diacylglycerol O-acyltransferase 2	496.334	726	0.441216	0.000216402	0.000580379
ENSG00000062370	ZNF112	ZFP112	zinc finger protein 112	267	413	0.555165	2.5566e-05	7.76042e-05
ENSG00000062485	CS	CS	citrate synthase	30230.6	30664.8	-0.0505013	0.282912	0.373992
ENSG00000062582	MRPS24	HSPC335	mitochondrial ribosomal protein S24	5853.09	11769.9	0.877825	3.44869e-61	1.46371e-59
ENSG00000062598	ELMO2	CED-12	engulfment and cell motility 2	3670.33	3658.67	-0.04835	0.372313	0.469435
ENSG00000062650	WAPL	FOE	WAPL cohesin release factor	8739	9125	-0.011881	0.820088	0.864997
ENSG00000062716	VMP1	EPG3	vacuole membrane protein 1	7571.33	8442.67	0.121707	0.149527	0.219072
ENSG00000062725	APPBP2	APP-BP2	amyloid beta precursor protein binding protein 2	5532	3730.67	-0.226783	0.000314466	0.000825155
ENSG00000062822	POLD1	CDC2	DNA polymerase delta 1, catalytic subunit	1534.33	2036.56	0.30253	0.00944308	0.0191295
ENSG00000063046	EIF4B	EIF-4B	eukaryotic translation initiation factor 4B	47895.9	69412.9	0.462675	1.07983e-22	1.19328e-21
ENSG00000063127	SLC6A16	NT5	solute carrier family 6 member 16	104.333	62.3333	-0.865179	0.00178403	0.00414445
ENSG00000063169	BICRA	CSS12	BRD4 interacting chromatin remodeling complex associated protein	378.333	440.334	0.0159695	0.913026	0.935907
ENSG00000063176	SPHK2	SK 2	sphingosine kinase 2	478.333	519.001	-0.261675	0.0328197	0.0587693
ENSG00000063177	RPL18	DBA18	ribosomal protein L18	14152.3	20676.7	0.381918	1.57116e-11	8.65877e-11
ENSG00000063180	CA11	CA-RP	carbonic anhydrase 11	518.333	531.333	-0.218416	0.0455765	0.0785782
ENSG00000063241	ISOC2	ISOC2	isochorismatase domain containing 2	1557	1269	-0.602829	6.59517e-15	4.6379e-14
ENSG00000063244	U2AF2	U2AF65	U2 small nuclear RNA auxiliary factor 2	11598.3	15607	0.195136	0.0507408	0.0862647
ENSG00000063245	EPN1	EPN1	epsin 1	3501.01	3979.79	-0.0829355	0.132199	0.197655
ENSG00000063322	MED29	IXL	mediator complex subunit 29	2588.33	1816	-0.63413	4.86468e-27	6.61872e-26
ENSG00000063438	AHRR	AHH	aryl-hydrocarbon receptor repressor	616.223	715.282	0.339687	0.00598677	0.0126167
ENSG00000063587	ZNF275	ZNF275	zinc finger protein 275	1101.33	1195.67	-0.0187745	0.815565	0.861411
ENSG00000063601	MTMR1	MTMR1	myotubularin related protein 1	3302.67	3328.33	-0.0409779	0.531044	0.621068
ENSG00000063660	GPC1	glypican	glypican 1	3183.67	3297.33	-0.163529	0.173239	0.248572
ENSG00000063761	ADCK1	ADCK1	aarF domain containing kinase 1	413	385.666	-0.130073	0.289422	0.381285
ENSG00000063854	HAGH	GLO2	hydroxyacylglutathione hydrolase	1759.33	2116	0.127719	0.270206	0.36025
ENSG00000063978	RNF4	RES4-26	ring finger protein 4	8519.33	8908.02	-0.0393533	0.475841	0.570926
ENSG00000064012	CASP8	ALPS2B	caspase 8	1960.99	1885.33	-0.148876	0.0293966	0.0533029
ENSG00000064042	LIMCH1	LIMCH1A	LIM and calponin homology domains 1	3193.33	3185.67	0.0801148	0.349391	0.445511
ENSG00000064102	INTS13	ASUN	integrator complex subunit 13	3300	3035.67	0.212188	0.000206712	0.000555711
ENSG00000064115	TM7SF3	TM7SF3	transmembrane 7 superfamily member 3	5591	3194.34	-0.845807	5.25563e-28	7.46844e-27
ENSG00000064195	DLX3	AI4	distal-less homeobox 3	13	60.6667	2.04027	9.69831e-07	3.4666e-06
ENSG00000064199	SPA17	CT22	sperm autoantigenic protein 17	536.717	352.333	-1.02339	0.017928	0.0341675
ENSG00000064205	CCN5	CT58	cellular communication network factor 5	144	257.999	0.706955	4.58697e-05	0.000134778
ENSG00000064225	ST3GAL6	SIAT10	ST3 beta-galactoside alpha-2,3-sialyltransferase 6	90.295	103	0.154208	0.630355	0.709168
ENSG00000064300	NGFR	CD271	nerve growth factor receptor	44.6667	161	1.65541	1.58056e-10	8.07926e-10
ENSG00000064309	CDON	CDO	cell adhesion associated, oncogene regulated	441.666	346.333	-0.302265	0.0565475	0.0950251
ENSG00000064313	TAF2	CIF150	TATA-box binding protein associated factor 2	7564.88	6406.46	-0.310336	2.20425e-10	1.11368e-09
ENSG00000064393	HIPK2	PRO0593	homeodomain interacting protein kinase 2	7176.33	5405	-0.368698	3.91911e-09	1.7867e-08
ENSG00000064419	TNPO3	IPO12	transportin 3	10861	12597	0.110072	0.0465677	0.0800238
ENSG00000064489				54.2093	28.403	-1.1518	0.0226656	0.0422933
ENSG00000064490	RFXANK	ANKRA1	regulatory factor X associated ankyrin containing protein	1896.67	1319.33	-0.597844	8.47256e-10	4.08591e-09
ENSG00000064545	TMEM161A	AROS-29	transmembrane protein 161A	698	1042.67	0.241416	0.0112461	0.0224278
ENSG00000064547	LPAR2	EDG-4	lysophosphatidic acid receptor 2	504	650.667	0.358952	0.000851514	0.00209375
ENSG00000064601	CTSA	GLB2	cathepsin A	16287.3	19288	0.11881	0.00649294	0.0135924
ENSG00000064607	SUGP2	SFRS14	SURP and G-patch domain containing 2	3899.83	7217.33	0.811805	1.25981e-56	4.65669e-55
ENSG00000064651	SLC12A2	BSC	solute carrier family 12 member 2	3837.67	1675	-1.22954	1.3953e-69	7.13797e-68
ENSG00000064652	SNX24	PRO1284	sorting nexin 24	1261.67	1556.67	-0.0410884	0.646418	0.723337
ENSG00000064655	EYA2	EAB1	EYA transcriptional coactivator and phosphatase 2	59.3333	74	0.230649	0.427484	0.52348
ENSG00000064666	CNN2	CNN2	calponin 2	20109	15917	-0.446229	6.04753e-13	3.70895e-12
ENSG00000064687	ABCA7	ABCA-SSN	ATP binding cassette subfamily A member 7	578.667	313.333	-0.429505	0.0926271	0.145581
ENSG00000064703	DDX20	DP103	DEAD-box helicase 20	2710	3667.67	0.370774	5.46194e-07	2.00042e-06
ENSG00000064726	BTBD1	C15orf1	BTB domain containing 1	4743.33	4742.33	-0.0441222	0.51222	0.603885
ENSG00000064763	FAR2	HEL-S-81	fatty acyl-CoA reductase 2	571.666	199	-1.40072	6.17977e-14	4.06002e-13
ENSG00000064932	SBNO2	KIAA0963	strawberry notch homolog 2	1552.33	1461	-0.37694	0.000636338	0.00159952
ENSG00000064933	PMS1	HNPCC3	PMS1 homolog 1, mismatch repair system component	1751.33	1808	0.172919	0.0267604	0.049042
ENSG00000064961	HMG20B	BRAF25	high mobility group 20B	2106	1419	-0.849112	4.33875e-35	8.16026e-34
ENSG00000064989	CALCRL	CGRPR	calcitonin receptor like receptor	5	9	1.04966	0.240599	0.328166
ENSG00000064995	TAF11	MGC:15243	TATA-box binding protein associated factor 11	3016.67	3582.67	0.157964	0.00844838	0.0172697
ENSG00000064999	ANKS1A	ANKS1	ankyrin repeat and sterile alpha motif domain containing 1A	3296.33	3146	-0.279625	2.27765e-05	6.9688e-05
ENSG00000065000	AP3D1	ADTD	adaptor related protein complex 3 subunit delta 1	8593.33	7469	-0.307264	0.000504613	0.00128644
ENSG00000065029	ZNF76	D6S229E	zinc finger protein 76	1372.33	723.001	-1.02348	4.44061e-17	3.56736e-16
ENSG00000065054	SLC9A3R2	E3KARP	SLC9A3 regulator 2	1429.67	1422.67	-0.182535	0.165934	0.239722
ENSG00000065057	NTHL1	FAP3	nth like DNA glycosylase 1	584.667	654.667	-0.0583733	0.676189	0.748443
ENSG00000065060	UHRF1BP1	C6orf107	UHRF1 binding protein 1	6150.33	5884.67	-0.16381	0.00415027	0.00901379
ENSG00000065135	GNAI3	87U6	G protein subunit alpha i3	10662.6	11484	0.0313612	0.656122	0.73121
ENSG00000065150	IPO5	IMB3	importin 5	28568.7	35889.1	0.224333	6.40497e-05	0.000184438
ENSG00000065154	OAT	GACR	ornithine aminotransferase	6511	8553.67	0.305967	6.11356e-08	2.47067e-07
ENSG00000065183	WDR3	DIP2	WD repeat domain 3	5866.33	7959	0.432862	5.98043e-14	3.93445e-13
ENSG00000065243	PKN2	PAK2	protein kinase N2	5403.33	4329.33	-0.433131	6.94631e-09	3.08968e-08
ENSG00000065268	WDR18	Ipi3	WD repeat domain 18	1434	2006.67	0.230029	0.000884907	0.00217057
ENSG00000065308	TRAM2	TRAM2	translocation associated membrane protein 2	18873.7	16125.7	-0.329032	7.33022e-18	6.13003e-17
ENSG00000065320	NTN1	MRMV4	netrin 1	64.3333	25.3333	-1.51643	7.07836e-05	0.000202794
ENSG00000065325	GLP2R	GLP2R	glucagon like peptide 2 receptor	2545	3862	0.446226	5.3325e-07	1.95637e-06
ENSG00000065328	MCM10	CNA43	minichromosome maintenance 10 replication initiation factor	7389.33	7277.33	-0.0531002	0.498794	0.591693
ENSG00000065357	DGKA	DAGK	diacylglycerol kinase alpha	1978.67	696.999	-1.56692	2.12998e-93	1.91838e-91
ENSG00000065361	ERBB3	ErbB-3	erb-b2 receptor tyrosine kinase 3	2111	1818.22	0.683726	2.22809e-25	2.80287e-24
ENSG00000065413	ANKRD44	PP6-ARS-B	ankyrin repeat domain 44	589.666	445.334	0.118517	0.47437	0.569637
ENSG00000065427	KARS1	CMTRIB	lysyl-tRNA synthetase 1	18608.7	24122.3	0.293447	2.34105e-05	7.14796e-05
ENSG00000065457	ADAT1	HADAT1	adenosine deaminase tRNA specific 1	3799.64	2232.67	-0.871636	2.92417e-15	2.09631e-14
ENSG00000065485	PDIA5	PDIR	protein disulfide isomerase family A member 5	1814.31	1269.2	-0.698695	2.84443e-15	2.04067e-14
ENSG00000065491	TBC1D22B	C6orf197	TBC1 domain family member 22B	2310.67	1725.63	-0.528589	4.68392e-14	3.11245e-13
ENSG00000065518	NDUFB4	B15	NADH:ubiquinone oxidoreductase subunit B4	5289.33	7117.67	0.342275	8.69662e-08	3.45416e-07
ENSG00000065526	SPEN	HIAA0929	spen family transcriptional repressor	10356	10983.7	-0.141232	0.00182075	0.00422617
ENSG00000065534	MYLK	AAT7	myosin light chain kinase	18935.7	8102.33	-1.35444	1.23576e-84	9.33341e-83
ENSG00000065548	ZC3H15	DFRP1	zinc finger CCCH-type containing 15	6591.67	9122	0.367373	4.62106e-09	2.09182e-08
ENSG00000065559	MAP2K4	JNKK	mitogen-activated protein kinase kinase 4	3774.66	4969	0.361027	2.44427e-07	9.289e-07
ENSG00000065600	PACC1	ASOR	proton activated chloride channel 1	1144	1279.67	0.0741831	0.354643	0.450949
ENSG00000065609	SNAP91	AP180	synaptosome associated protein 91	44.3333	55.6667	0.661591	0.0718891	0.117192
ENSG00000065613	SLK	LOSK	STE20 like kinase	6898.67	6776.33	-0.0776174	0.219938	0.304224
ENSG00000065615	CYB5R4	NCB5OR	cytochrome b5 reductase 4	1800.99	1430.08	-0.50241	5.51423e-05	0.000160183
ENSG00000065618	COL17A1	BA16H23.2	collagen type XVII alpha 1 chain	25.3333	30	-0.545834	0.281442	0.372409
ENSG00000065621	GSTO2	GSTO 2-2	glutathione S-transferase omega 2	128.333	83.9997	-0.886894	0.00145542	0.00344191
ENSG00000065665	SEC61A2	SEC61A2	SEC61 translocon subunit alpha 2	554.667	538.333	-0.0585793	0.65284	0.728483
ENSG00000065675	PRKCQ	PRKCT	protein kinase C theta	6	10	0.631138	0.411326	0.50781
ENSG00000065717	TLE2	ESG	TLE family member 2, transcriptional corepressor	303.667	249.666	-0.449746	0.00938275	0.0190163
ENSG00000065802	ASB1	ASB-1	ankyrin repeat and SOCS box containing 1	4232.33	7095	0.662073	1.57137e-26	2.09196e-25
ENSG00000065809	FAM107B	C10orf45	family with sequence similarity 107 member B	23712.3	29657.7	0.17763	0.000590611	0.00149063
ENSG00000065833	ME1	HUMNDME	malic enzyme 1	4382.67	3131.67	-0.556595	6.92393e-23	7.71363e-22
ENSG00000065882	TBC1D1	TBC	TBC1 domain family member 1	8338.33	7492.67	-0.397101	4.23561e-08	1.73996e-07
ENSG00000065883	CDK13	CDC2L	cyclin dependent kinase 13	5700.33	4541	-0.0491442	0.357328	0.453882
ENSG00000065911	MTHFD2	NMDMC	methylenetetrahydrofolate dehydrogenase (NADP+ dependent) 2, methenyltetrahydrofolate cyclohydrolase	5906	9939.67	0.790558	9.12913e-46	2.38277e-44
ENSG00000065923	SLC9A7	MRX108	solute carrier family 9 member A7	2049.33	2186.99	-0.0871464	0.477215	0.572253
ENSG00000065970	FOXJ2	FHX	forkhead box J2	3258	3904.33	0.162683	0.00336337	0.00745014
ENSG00000065978	YBX1	BP-8	Y-box binding protein 1	71464.8	86927.5	0.186685	0.00401065	0.00874325
ENSG00000065989	PDE4A	DPDE2	phosphodiesterase 4A	3193	2913	-0.268074	0.000510488	0.00130056
ENSG00000066027	PPP2R5A	B56A	protein phosphatase 2 regulatory subunit B'alpha	3474.67	2617.67	-0.50884	3.21023e-11	1.72652e-10
ENSG00000066044	ELAVL1	ELAV1	ELAV like RNA binding protein 1	13435.3	13780.7	-0.0342253	0.596999	0.680663
ENSG00000066056	TIE1	JTK14	tyrosine kinase with immunoglobulin like and EGF like domains 1	11.3333	20	1.45206	0.0370401	0.0654133
ENSG00000066084	DIP2B	DIP2B	disco interacting protein 2 homolog B	5433.67	2322	-1.31857	8.3971e-101	8.80274e-99
ENSG00000066117	SMARCD1	BAF60A	SWI/SNF related, matrix associated, actin dependent regulator of chromatin, subfamily d, member 1	10274.7	8083.33	-0.508584	1.41632e-18	1.23785e-17
ENSG00000066135	KDM4A	JHDM3A	lysine demethylase 4A	6606.24	8530.31	0.267889	1.39153e-05	4.36838e-05
ENSG00000066136	NFYC	CBF-C	nuclear transcription factor Y subunit gamma	2952	3482.67	-0.0652432	0.533075	0.623188
ENSG00000066185	ZMYND12	ZMYND12	zinc finger MYND-type containing 12	9.66667	3.33333	-1.39214	0.151372	0.221357
ENSG00000066230	SLC9A3	DIAR8	solute carrier family 9 member A3	206.125	304.95	0.395352	0.0470746	0.0807185
ENSG00000066248	NGEF	ARHGEF27	neuronal guanine nucleotide exchange factor	67.9997	161.667	1.31149	2.10208e-07	8.03633e-07
ENSG00000066279	ASPM	ASP	assembly factor for spindle microtubules	15725.7	6532.67	-1.33926	6.99231e-104	7.62162e-102
ENSG00000066322	ELOVL1	CGI-88	ELOVL fatty acid elongase 1	7420.67	6686.67	-0.120504	0.0202713	0.0382159
ENSG00000066379	POLR1H	A12.2	RNA polymerase I subunit H	593.333	818.001	0.326302	0.00529755	0.011262
ENSG00000066422	ZBTB11	MRT69	zinc finger and BTB domain containing 11	2578.33	1978.67	-0.46485	6.52455e-12	3.70865e-11
ENSG00000066427	ATXN3	AT3	ataxin 3	1267.84	966	-0.212276	0.0265557	0.0487273
ENSG00000066455	GOLGA5	GOLIM5	golgin A5	3374.67	3485.33	-0.0702982	0.236067	0.323179
ENSG00000066468	FGFR2	BBDS	fibroblast growth factor receptor 2	4.66667	10	1.25128	0.145789	0.21448
ENSG00000066557	LRRC40	dJ677H15.1	leucine rich repeat containing 40	1771.33	851	-1.12928	2.29624e-34	4.20334e-33
ENSG00000066583	ISOC1	CGI-111	isochorismatase domain containing 1	1287.67	1102.33	-0.30899	0.000709449	0.00176846
ENSG00000066629	EML1	BH	EMAP like 1	642.667	502.333	-0.522113	0.000278076	0.000734288
ENSG00000066651	TRMT11	C6orf75	tRNA methyltransferase 11 homolog	1144.33	990.667	-0.102446	0.208805	0.29141
ENSG00000066654	THUMPD1	Tan1	THUMP domain containing 1	3945.3	4716.06	0.179647	0.0017216	0.00401123
ENSG00000066697	MSANTD3	C9orf30	Myb/SANT DNA binding domain containing 3	2769.2	3348.41	0.239672	0.00174023	0.00405104
ENSG00000066735	KIF26A	KIF26A	kinesin family member 26A	5.66667	8.66667	0.370933	0.66897	0.742209
ENSG00000066739	ATG2B	C14orf103	autophagy related 2B	3232.67	2219	-0.64541	1.99799e-16	1.53625e-15
ENSG00000066777	ARFGEF1	ARFGEP1	ADP ribosylation factor guanine nucleotide exchange factor 1	9175.67	5144.67	-0.932835	2.09656e-74	1.21512e-72
ENSG00000066827	ZFAT	AITD3	zinc finger and AT-hook domain containing	1742.33	1629	-0.108436	0.141434	0.209019
ENSG00000066855	MTFR1	CHPPR	mitochondrial fission regulator 1	5304.67	4113.67	-0.2717	0.000427382	0.00110111
ENSG00000066923	STAG3	SPGF61	stromal antigen 3	41.9907	16.8053	-1.57859	0.000167282	0.000455455
ENSG00000066926	FECH	EPP	ferrochelatase	3429	3658.33	0.026667	0.595309	0.679261
ENSG00000066933	MYO9A	CMS24	myosin IXA	6547	4338.33	-0.73466	2.38652e-19	2.176e-18
ENSG00000067048	DDX3Y	DBY	DEAD-box helicase 3 Y-linked	363	392.666	0.154895	0.315391	0.409757
ENSG00000067057	PFKP	ATP-PFK	phosphofructokinase, platelet	13623.4	12040.9	-0.387068	2.71715e-16	2.07073e-15
ENSG00000067064	IDI1	IPP1	isopentenyl-diphosphate delta isomerase 1	13530.3	9881.67	-0.399501	1.57453e-11	8.67486e-11
ENSG00000067066	SP100	lysp100b	SP100 nuclear antigen	3073.28	3381.67	0.560765	1.01098e-25	1.29817e-24
ENSG00000067082	KLF6	BCD1	Kruppel like factor 6	4092.33	7936.67	0.844799	1.26904e-75	7.67989e-74
ENSG00000067113	PLPP1	LLP1a	phospholipid phosphatase 1	800.667	1312.67	0.602712	3.23398e-11	1.73832e-10
ENSG00000067141	NEO1	IGDCC2	neogenin 1	1601	1419.33	-0.216534	0.123661	0.186811
ENSG00000067167	TRAM1	PNAS8	translocation associated membrane protein 1	74491	76814.7	0.0369183	0.667434	0.740892
ENSG00000067177	PHKA1	PHKA	phosphorylase kinase regulatory subunit alpha 1	545.965	1218.81	1.10328	1.81924e-32	3.07221e-31
ENSG00000067182	TNFRSF1A	CD120a	TNF receptor superfamily member 1A	8254.22	9692	-0.0205635	0.748764	0.808482
ENSG00000067191	CACNB1	CAB1	calcium voltage-gated channel auxiliary subunit beta 1	304	749.333	1.09225	3.0689e-09	1.41319e-08
ENSG00000067208	EVI5	EVI-5	ecotropic viral integration site 5	1724.67	369	-2.07486	1.06912e-43	2.65673e-42
ENSG00000067221	STOML1	SLP-1	stomatin like 1	389.667	346.668	-0.181313	0.303846	0.396718
ENSG00000067225	PKM	CTHBP	pyruvate kinase M1/2	143648	152098	-0.0634481	0.120141	0.182341
ENSG00000067248	DHX29	DDX29	DExH-box helicase 29	3249.67	1952	-0.839101	4.52046e-39	9.77684e-38
ENSG00000067334	DNTTIP2	ERBP	deoxynucleotidyltransferase terminal interacting protein 2	6080.99	6791.81	5.59519e-05	0.999361	0.999436
ENSG00000067365	METTL22	C16orf68	methyltransferase 22, Kin17 lysine	924	1013	-0.305299	0.000785092	0.00194163
ENSG00000067369	TP53BP1	53BP1	tumor protein p53 binding protein 1	17405.9	10469	-0.795255	1.45473e-32	2.47407e-31
ENSG00000067445	TRO	MAGE-d3	trophinin	697.334	1086.67	0.36866	0.000744832	0.00185041
ENSG00000067533	RRP15	CGI-115	ribosomal RNA processing 15 homolog	3514	4506.67	0.46945	9.14782e-17	7.18934e-16
ENSG00000067560	RHOA	ARH12	ras homolog family member A	32371.7	28272.3	-0.281465	2.0454e-06	7.05865e-06
ENSG00000067596	DHX8	DDX8	DEAH-box helicase 8	8600	7255.33	-0.32359	4.76984e-10	2.34808e-09
ENSG00000067601	PMS2P4	PMS2L4	PMS1 homolog 2, mismatch repair system component pseudogene 4	275.16	220.671	-0.535395	0.00319778	0.00711591
ENSG00000067606	PRKCZ	PKC-ZETA	protein kinase C zeta	2540.67	2171	-0.249041	0.000105273	0.000293861
ENSG00000067646	ZFY	ZNF911	zinc finger protein Y-linked	216.334	280.666	0.151899	0.397696	0.494388
ENSG00000067704	IARS2	CAGSSS	isoleucyl-tRNA synthetase 2, mitochondrial	15036	10029.7	-0.680736	7.10545e-46	1.85963e-44
ENSG00000067715	SYT1	BAGOS	synaptotagmin 1	67.3333	54.6667	-0.56154	0.0697892	0.114274
ENSG00000067798	NAV3	POMFIL1	neuron navigator 3	132.433	70.9687	0.207025	0.525114	0.615893
ENSG00000067829	IDH3G	H-IDHG	isocitrate dehydrogenase (NAD(+)) 3 non-catalytic subunit gamma	2301	1297	-0.950223	2.38832e-14	1.61671e-13
ENSG00000067836	ROGDI	KTZS	rogdi atypical leucine zipper	748.078	852.667	-0.0162589	0.864943	0.900622
ENSG00000067840	PDZD4	LNX5	PDZ domain containing 4	28.6667	41.9997	0.660448	0.125369	0.189005
ENSG00000067900	ROCK1	P160ROCK	Rho associated coiled-coil containing protein kinase 1	9090.33	7286.03	-0.394203	2.22129e-10	1.12199e-09
ENSG00000067955	CBFB	PEBP2B	core-binding factor subunit beta	5177	4499.33	-0.126822	0.0106057	0.0212692
ENSG00000067992	PDK3	CMTX6	pyruvate dehydrogenase kinase 3	1675	1548	-0.064298	0.485841	0.579841
ENSG00000068001	HYAL2	LUCA2	hyaluronidase 2	1356.43	1010.33	-0.53195	0.000996709	0.00242466
ENSG00000068024	HDAC4	AHO3	histone deacetylase 4	833.666	519.667	-0.707736	7.26151e-07	2.63088e-06
ENSG00000068028	RASSF1	123F2	Ras association domain family member 1	976	3585.33	1.72503	9.80526e-58	3.78479e-56
ENSG00000068078	FGFR3	ACH	fibroblast growth factor receptor 3	1473.33	774	-1.01894	6.16393e-19	5.47702e-18
ENSG00000068079	IFI35	IFP35	interferon induced protein 35	1373.67	811	-0.872128	7.00787e-14	4.58367e-13
ENSG00000068097	HEATR6	ABC1	HEAT repeat containing 6	2834.33	3408	0.273429	9.32752e-07	3.33904e-06
ENSG00000068120	COASY	DPCK	Coenzyme A synthase	5824	4034.67	-0.597416	5.22126e-16	3.90049e-15
ENSG00000068137	PLEKHH3	PLEKHH3	pleckstrin homology, MyTH4 and FERM domain containing H3	442.667	494.666	0.0922113	0.544182	0.633278
ENSG00000068305	MEF2A	ADCAD1	myocyte enhancer factor 2A	3745.67	4268	0.0799814	0.145614	0.214272
ENSG00000068308	OTUD5	DUBA	OTU deubiquitinase 5	5280	4182.33	-0.462834	6.61708e-15	4.64989e-14
ENSG00000068323	TFE3	MRXSPF	transcription factor binding to IGHM enhancer 3	6845.67	14147.7	0.86853	7.12526e-75	4.23192e-73
ENSG00000068354	TBC1D25	MG81	TBC1 domain family member 25	1999.78	3582.75	0.508143	5.36816e-10	2.62912e-09
ENSG00000068366	ACSL4	ACS4	acyl-CoA synthetase long chain family member 4	12596	8728.67	-0.589497	8.82653e-25	1.08405e-23
ENSG00000068383	INPP5A	5PTASE	inositol polyphosphate-5-phosphatase A	2082.33	2427	0.129694	0.0262655	0.0482272
ENSG00000068394	GPKOW	GPATC5	G-patch domain and KOW motifs	2555	2718.33	-0.0703251	0.235543	0.322577
ENSG00000068400	GRIPAP1	GRASP-1	GRIP1 associated protein 1	3277.33	3338.37	0.037305	0.742081	0.803708
ENSG00000068438	FTSJ1	CDLIV	FtsJ RNA 2'-O-methyltransferase 1	4468	4937	0.112842	0.202002	0.283379
ENSG00000068489	PRR11	PRR11	proline rich 11	15234.3	14243	-0.261489	0.000105781	0.00029517
ENSG00000068615	REEP1	C2orf23	receptor accessory protein 1	80.667	147.667	0.974166	8.74044e-06	2.81431e-05
ENSG00000068650	ATP11A	ATPIH	ATPase phospholipid transporting 11A	3666.67	3048	0.232321	0.0209937	0.0394304
ENSG00000068654	POLR1A	A190	RNA polymerase I subunit A	11566.3	10529.3	-0.369868	1.59574e-12	9.49522e-12
ENSG00000068697	LAPTM4A	HUMORF13	lysosomal protein transmembrane 4 alpha	19796.7	18338.7	-0.207118	9.76972e-05	0.00027433
ENSG00000068724	TTC7A	GIDID	tetratricopeptide repeat domain 7A	2825.33	2490.33	-0.305571	0.000355005	0.000925579
ENSG00000068745	IP6K2	IHPK2	inositol hexakisphosphate kinase 2	3304	3237	-0.322936	2.07044e-08	8.80302e-08
ENSG00000068781	STON1-GTF2A1L	ALF	STON1-GTF2A1L readthrough	9.658	1.53467	-2.64328	0.131447	0.196621
ENSG00000068784	SRBD1	SRBD1	S1 RNA binding domain 1	2161.67	1266.33	-0.842658	1.51371e-21	1.54537e-20
ENSG00000068796	KIF2A	CDCBM3	kinesin family member 2A	8853.33	2171.67	-1.90801	1.05942e-184	4.06478e-182
ENSG00000068831	RASGRP2	CALDAG-GEFI	RAS guanyl releasing protein 2	30.6663	53.6667	1.86621	5.35874e-07	1.96525e-06
ENSG00000068878	PSME4	PA200	proteasome activator subunit 4	9828.67	7064.33	-0.581994	4.96407e-27	6.74916e-26
ENSG00000068885	IFT80	ATD2	intraflagellar transport 80	2867.34	2029.1	-0.59938	1.9633e-20	1.89267e-19
ENSG00000068903	SIRT2	SIR2	sirtuin 2	2199.33	2168.66	-0.190576	0.00522969	0.0111313
ENSG00000068912	ERLEC1	C2orf30	endoplasmic reticulum lectin 1	3826.43	2992.34	-0.424583	5.8282e-12	3.32862e-11
ENSG00000068971	PPP2R5B	B56B	protein phosphatase 2 regulatory subunit B'beta	1328.33	1509.67	0.206892	0.00670066	0.013975
ENSG00000068976	PYGM	GSD5	glycogen phosphorylase, muscle associated	28	116.333	1.77435	1.68878e-09	7.9406e-09
ENSG00000069011	PITX1	BFT	paired like homeodomain 1	12	52.3333	2.07304	1.1124e-05	3.53316e-05
ENSG00000069020	MAST4	MAST4	microtubule associated serine/threonine kinase family member 4	825.666	417.667	-0.914919	2.74773e-08	1.15319e-07
ENSG00000069122	ADGRF5	GPR116	adhesion G protein-coupled receptor F5	238.667	123.333	-1.02251	3.48668e-08	1.44561e-07
ENSG00000069248	NUP133	GAMOS8	nucleoporin 133	8474.67	6063	-0.579814	8.04727e-29	1.18389e-27
ENSG00000069275	NUCKS1	JC7	nuclear casein kinase and cyclin dependent kinase substrate 1	111842	53242.3	-0.96222	2.61133e-79	1.7215e-77
ENSG00000069329	VPS35	MEM3	VPS35 retromer complex component	20190.3	22623.3	-0.0419656	0.503431	0.595839
ENSG00000069345	DNAJA2	CPR3	DnaJ heat shock protein family (Hsp40) member A2	6432.67	7826.33	0.246108	2.18127e-05	6.68885e-05
ENSG00000069399	BCL3	BCL4	BCL3 transcription coactivator	702	697	-0.227597	0.0176169	0.0336649
ENSG00000069424	KCNAB2	AKR6A5	potassium voltage-gated channel subfamily A regulatory beta subunit 2	2573.67	2074.33	-0.273288	0.000432773	0.00111411
ENSG00000069431	ABCC9	ABC37	ATP binding cassette subfamily C member 9	52.427	68.3867	0.308244	0.327915	0.423246
ENSG00000069482	GAL	ETL8	galanin and GMAP prepropeptide	29.3333	106.667	1.74536	2.33575e-08	9.87417e-08
ENSG00000069493	CLEC2D	CLAX	C-type lectin domain family 2 member D	91.5557	162.954	0.669336	0.0100005	0.0201459
ENSG00000069509	FUNDC1	FUNDC1	FUN14 domain containing 1	1934	2699	0.405395	1.91268e-10	9.7071e-10
ENSG00000069535	MAOB	MAOB	monoamine oxidase B	68	88.3333	0.285105	0.27721	0.367722
ENSG00000069702	TGFBR3	BGCAN	transforming growth factor beta receptor 3	1958	3331.67	0.752751	3.55673e-25	4.4509e-24
ENSG00000069812	HES2	bHLHb40	hes family bHLH transcription factor 2	110.962	569.714	1.81547	9.05142e-15	6.32117e-14
ENSG00000069849	ATP1B3	ATPB-3	ATPase Na+/K+ transporting subunit beta 3	15613	20107.3	0.333696	4.81791e-07	1.77335e-06
ENSG00000069869	NEDD4	NEDD4-1	NEDD4 E3 ubiquitin protein ligase	6050.42	7385.34	0.167031	0.00526699	0.0112045
ENSG00000069943	PIGB	DEE80	phosphatidylinositol glycan anchor biosynthesis class B	1215.33	1020	-0.313496	0.000248238	0.000659858
ENSG00000069956	MAPK6	ERK3	mitogen-activated protein kinase 6	7460.33	8684	0.145391	0.0491213	0.0837936
ENSG00000069966	GNB5	GB5	G protein subunit beta 5	3637	3576.33	0.0547581	0.359157	0.455874
ENSG00000069974	RAB27A	GS2	RAB27A, member RAS oncogene family	4508.35	4328.04	-0.0671982	0.233013	0.319614
ENSG00000069998	HDHD5	CECR5	haloacid dehalogenase like hydrolase domain containing 5	1598	1939.67	0.178606	0.0557102	0.0938062
ENSG00000070010	UFD1	UFD1L	ubiquitin recognition factor in ER associated degradation 1	6221.33	8553	0.450749	2.63415e-14	1.77685e-13
ENSG00000070018	LRP6	ADCAD2	LDL receptor related protein 6	6978.33	8249	0.164563	0.00101823	0.0024742
ENSG00000070047	PHRF1	PPP1R125	PHD and ring finger domains 1	2225.33	2142	-0.263505	0.0010763	0.00260639
ENSG00000070061	ELP1	DYS	elongator acetyltransferase complex subunit 1	4926	4528.33	-0.0630002	0.392948	0.489723
ENSG00000070081	NUCB2	HEL-S-109	nucleobindin 2	3279.67	2913.67	-0.283009	0.000102524	0.000286917
ENSG00000070087	PFN2	D3S1319E	profilin 2	8941	16873.7	0.840715	1.07791e-36	2.17441e-35
ENSG00000070159	PTPN3	PTP-H1	protein tyrosine phosphatase non-receptor type 3	3132.67	2973	-0.286293	1.2213e-07	4.77955e-07
ENSG00000070182	SPTB	EL3	spectrin beta, erythrocytic	1771.67	1745.67	-0.205785	0.00561947	0.0118963
ENSG00000070214	SLC44A1	CD92	solute carrier family 44 member 1	8653.33	6473	-0.448331	7.97541e-15	5.57988e-14
ENSG00000070269	TMEM260	C14orf101	transmembrane protein 260	723.667	247.333	-1.36531	1.62571e-32	2.75509e-31
ENSG00000070366	SMG6	C17orf31	SMG6 nonsense mediated mRNA decay factor	6046.33	3499.33	-0.90177	4.89064e-83	3.55387e-81
ENSG00000070367	EXOC5	HSEC10	exocyst complex component 5	6691	5678	-0.392885	2.12618e-10	1.07536e-09
ENSG00000070371	CLTCL1	CHC22	clathrin heavy chain like 1	989.667	353.667	-1.01641	5.21871e-16	3.9001e-15
ENSG00000070404	FSTL3	FLRG	follistatin like 3	11734.7	13005.7	-0.0623827	0.15099	0.220844
ENSG00000070413	DGCR2	DGS-C	DiGeorge syndrome critical region gene 2	4427.33	3348.33	-0.0704125	0.437247	0.532648
ENSG00000070423	RNF126	RNF126	ring finger protein 126	630.334	734.334	-0.0949106	0.48554	0.579591
ENSG00000070444	MNT	MAD6	MAX network transcriptional repressor	1584.33	1852.98	0.070923	0.440759	0.536313
ENSG00000070476	ZXDC	ZXDL	ZXD family zinc finger C	1227.33	1349	0.119555	0.0992867	0.154616
ENSG00000070495	JMJD6	PSR	jumonji domain containing 6, arginine demethylase and lysine hydroxylase	2001	3021.33	0.575572	6.34912e-16	4.73015e-15
ENSG00000070501	POLB	POLB	DNA polymerase beta	1709.33	1895.33	0.162448	0.0601443	0.100292
ENSG00000070526	ST6GALNAC1	HSY11339	ST6 N-acetylgalactosaminide alpha-2,6-sialyltransferase 1	411.667	609.999	0.587302	1.12121e-05	3.55936e-05
ENSG00000070540	WIPI1	ATG18	WD repeat domain, phosphoinositide interacting 1	949	687.333	-0.557971	1.07138e-09	5.12112e-09
ENSG00000070610	GBA2	AD035	glucosylceramidase beta 2	2251	1405	-0.535754	1.60747e-13	1.02553e-12
ENSG00000070614	NDST1	HSST	N-deacetylase and N-sulfotransferase 1	20347.3	23206.7	0.015984	0.763111	0.820326
ENSG00000070669	ASNS	ASNSD	asparagine synthetase (glutamine-hydrolyzing)	1455.73	7293.01	2.26268	1.61465e-107	1.91206e-105
ENSG00000070718	AP3M2	AP47B	adaptor related protein complex 3 subunit mu 2	1609.67	3173.67	0.847553	1.87758e-33	3.30757e-32
ENSG00000070729	CNGB1	CNCG2	cyclic nucleotide gated channel subunit beta 1	5.66667	21.6667	1.57442	0.089948	0.142022
ENSG00000070731	ST6GALNAC2	SAITL1	ST6 N-acetylgalactosaminide alpha-2,6-sialyltransferase 2	105.451	55.882	-1.08582	0.000141013	0.000387508
ENSG00000070756	PABPC1	PAB1	poly(A) binding protein cytoplasmic 1	120656	124363	-0.0414104	0.501235	0.593958
ENSG00000070759	TESK2	TESK2	testis associated actin remodelling kinase 2	313.844	135.719	-1.41464	4.93539e-19	4.40784e-18
ENSG00000070761	CFAP20	BUG22	cilia and flagella associated protein 20	2934	3385	0.121865	0.020338	0.0383228
ENSG00000070770	CSNK2A2	CK2A2	casein kinase 2 alpha 2	8916	13012	0.364685	3.0434e-13	1.90054e-12
ENSG00000070778	PTPN21	PTPD1	protein tyrosine phosphatase non-receptor type 21	2466.67	2546.33	-0.114765	0.0539483	0.0910722
ENSG00000070785	EIF2B3	EIF-2B	eukaryotic translation initiation factor 2B subunit gamma	2055.67	1249.67	-0.643198	1.93974e-11	1.05896e-10
ENSG00000070808	CAMK2A	CAMKA	calcium/calmodulin dependent protein kinase II alpha	55.0003	81.9993	0.827321	0.00369047	0.00810696
ENSG00000070814	TCOF1	MFD1	treacle ribosome biogenesis factor 1	15044.7	19698.7	0.191785	0.00024696	0.000656733
ENSG00000070831	CDC42	CDC42Hs	cell division cycle 42	19731.3	17404.7	-0.266364	0.387083	0.483985
ENSG00000070882	OSBPL3	ORP-3	oxysterol binding protein like 3	1488.33	1526.67	0.181834	0.0126657	0.0249644
ENSG00000070915	SLC12A3	NCC	solute carrier family 12 member 3	72.6667	59.6667	-0.608306	0.0256264	0.047221
ENSG00000070950	RAD18	RNF73	RAD18 E3 ubiquitin protein ligase	5068.33	4861	0.123498	0.114768	0.175155
ENSG00000070961	ATP2B1	PMCA1	ATPase plasma membrane Ca2+ transporting 1	14907	13129.3	-0.159134	0.0125077	0.0246936
ENSG00000071051	NCK2	GRB4	NCK adaptor protein 2	3280.67	3458.33	-0.0699336	0.242712	0.330625
ENSG00000071054	MAP4K4	FLH21957	mitogen-activated protein kinase kinase kinase kinase 4	25374.3	23431.3	-0.260401	9.53414e-09	4.18734e-08
ENSG00000071073	MGAT4A	GNT-IV	alpha-1,3-mannosyl-glycoprotein 4-beta-N-acetylglucosaminyltransferase A	3995.33	3225	-0.335541	5.43097e-06	1.78802e-05
ENSG00000071082	RPL31	L31	ribosomal protein L31	32032.7	44933.6	0.314922	1.29034e-05	4.07001e-05
ENSG00000071127	WDR1	AIP1	WD repeat domain 1	32360.3	28438.7	-0.340192	5.6747e-10	2.7743e-09
ENSG00000071189	SNX13	RGS-PX1	sorting nexin 13	3975.33	1335.33	-1.54353	3.28262e-66	1.58624e-64
ENSG00000071205	ARHGAP10	GRAF2	Rho GTPase activating protein 10	2068.67	2324	0.123064	0.0561098	0.0943888
ENSG00000071242	RPS6KA2	HU-2	ribosomal protein S6 kinase A2	1336	825.667	-0.285073	0.0115791	0.0230166
ENSG00000071243	ING3	Eaf4	inhibitor of growth family member 3	940.667	1343.67	0.64319	5.89063e-15	4.15157e-14
ENSG00000071246	VASH1	KIAA1036	vasohibin 1	363.139	367.53	-0.09522	0.454377	0.550128
ENSG00000071282	LMCD1	LMCD1	LIM and cysteine rich domains 1	2045.67	2694.33	0.200584	0.00911464	0.018515
ENSG00000071462	BUD23	HASJ4442	BUD23 rRNA methyltransferase and ribosome maturation factor	3381	3361.67	-0.0568521	0.388117	0.48512
ENSG00000071537	SEL1L	Hrd3	SEL1L adaptor subunit of ERAD E3 ubiquitin ligase	10596	9664.33	-0.188443	0.00291127	0.00652832
ENSG00000071539	TRIP13	16E1BP	thyroid hormone receptor interactor 13	6464	6301	-0.129687	0.0187583	0.0356014
ENSG00000071553	ATP6AP1	16A	ATPase H+ transporting accessory protein 1	10920	14535	0.276111	8.98535e-06	2.88977e-05
ENSG00000071564	TCF3	AGM8	transcription factor 3	5863	5044	-0.420844	1.19261e-09	5.68282e-09
ENSG00000071575	TRIB2	C5FW	tribbles pseudokinase 2	455	517.667	-0.20572	0.129058	0.193622
ENSG00000071626	DAZAP1	DAZAP1	DAZ associated protein 1	6342.67	4357	-0.660169	2.30094e-36	4.55064e-35
ENSG00000071655	MBD3	MBD3	methyl-CpG binding domain protein 3	3226.43	4752.82	0.231166	0.382869	0.479695
ENSG00000071794	HLTF	HIP116	helicase like transcription factor	8387	4525	-0.931847	8.93215e-93	7.86029e-91
ENSG00000071859	FAM50A	9F	family with sequence similarity 50 member A	5953	8571.33	0.38345	3.55641e-10	1.76981e-09
ENSG00000071889	FAM3A	2.19	FAM3 metabolism regulating signaling molecule A	1113.67	1408.33	0.192401	0.033969	0.0606197
ENSG00000071894	CPSF1	CPSF160	cleavage and polyadenylation specific factor 1	4651	3980.67	-0.348685	0.167156	0.241198
ENSG00000071967	CYBRD1	CYB561A2	cytochrome b reductase 1	8981.33	5070.67	-0.622288	7.06342e-30	1.08058e-28
ENSG00000071994	PDCD2	RP8	programmed cell death 2	2609.67	2444.33	-0.134836	0.123256	0.186357
ENSG00000072041	SLC6A15	NTT73	solute carrier family 6 member 15	17	38.334	0.810909	0.0951941	0.148993
ENSG00000072042	RDH11	ARSDR1	retinol dehydrogenase 11	11222.7	8279.9	-0.487262	1.90405e-19	1.74272e-18
ENSG00000072062	PRKACA	CAFD1	protein kinase cAMP-activated catalytic subunit alpha	15942	10082.8	-0.613412	7.35703e-30	1.1246e-28
ENSG00000072071	ADGRL1	CIRL1	adhesion G protein-coupled receptor L1	1891.33	1311	-1.18141	7.67736e-28	1.08058e-26
ENSG00000072110	ACTN1	BDPLT15	actinin alpha 1	30493	23161.8	-0.508835	4.58384e-18	3.90135e-17
ENSG00000072121	ZFYVE26	FYVE-CENT	zinc finger FYVE-type containing 26	3779.33	2035	-0.543118	2.75344e-12	1.6124e-11
ENSG00000072133	RPS6KA6	PP90RSK4	ribosomal protein S6 kinase A6	38	28.6667	0.191124	0.709415	0.77737
ENSG00000072134	EPN2	EHB21	epsin 2	2904.67	2156	-0.25595	0.000491458	0.00125558
ENSG00000072135	PTPN18	BDP1	protein tyrosine phosphatase non-receptor type 18	3414.33	3808.67	0.184671	0.000802043	0.001981
ENSG00000072163	LIMS2	LGMD2W	LIM zinc finger domain containing 2	906	780.667	-0.392466	0.00159435	0.00373775
ENSG00000072195	SPEG	APEG-1	striated muscle enriched protein kinase	1183.14	1009.17	-0.353577	0.00746906	0.0154387
ENSG00000072201	LNX1	LNX	ligand of numb-protein X 1	7	10.3333	0.497805	0.525592	0.61628
ENSG00000072210	ALDH3A2	ALDH10	aldehyde dehydrogenase 3 family member A2	8141.54	3715.57	-1.32327	1.47206e-87	1.17667e-85
ENSG00000072274	TFRC	CD71	transferrin receptor	19492.3	38098	0.887957	5.65127e-117	7.85609e-115
ENSG00000072310	SREBF1	HMD	sterol regulatory element binding transcription factor 1	5501.67	4141.33	-0.52452	0.0287517	0.0522669
ENSG00000072364	AFF4	AF5Q31	AF4/FMR2 family member 4	17271.7	13553.7	-0.404031	3.64746e-16	2.75484e-15
ENSG00000072401	UBE2D1	E2(17)KB1	ubiquitin conjugating enzyme E2 D1	1310.67	1197.33	0.0908817	0.368698	0.465673
ENSG00000072415	PALS1	MPP5	protein associated with LIN7 1, MAGUK p55 family member	13249.3	15655.3	0.175364	0.0029796	0.00666751
ENSG00000072422	RHOBTB1	RHOBTB1	Rho related BTB domain containing 1	3002.67	2829.33	-0.277003	3.76892e-05	0.000112167
ENSG00000072501	SMC1A	CDLS2	structural maintenance of chromosomes 1A	33564	19636	-0.860073	1.5389e-70	8.06619e-69
ENSG00000072506	HSD17B10	17b-HSD10	hydroxysteroid 17-beta dehydrogenase 10	6582	8330.33	0.238962	1.95786e-05	6.04242e-05
ENSG00000072518	MARK2	EMK-1	microtubule affinity regulating kinase 2	4962.67	4626	-0.276131	4.21353e-07	1.56137e-06
ENSG00000072571	HMMR	CD168	hyaluronan mediated motility receptor	10021	7597.33	-0.380982	2.08744e-10	1.05689e-09
ENSG00000072609	CHFR	RNF116	checkpoint with forkhead and ring finger domains	788.001	617.465	-0.544982	3.52389e-05	0.000105152
ENSG00000072682	P4HA2	MYP25	prolyl 4-hydroxylase subunit alpha 2	3531.53	3495.6	-0.0684439	0.201638	0.282889
ENSG00000072736	NFATC3	NF-AT4c	nuclear factor of activated T cells 3	5129.24	5749.19	0.0985925	0.112773	0.172426
ENSG00000072756	TRNT1	CCA1	tRNA nucleotidyl transferase 1	1566.26	1463.51	-0.180906	0.015101	0.0293216
ENSG00000072778	ACADVL	ACAD6	acyl-CoA dehydrogenase very long chain	12452.7	4642	-1.3063	7.74605e-87	6.06531e-85
ENSG00000072786	STK10	LOK	serine/threonine kinase 10	3420.39	2690	-0.450042	3.02867e-08	1.26584e-07
ENSG00000072803	FBXW11	BTRC2	F-box and WD repeat domain containing 11	11596.7	11730.7	-0.0315218	0.568926	0.655354
ENSG00000072818	ACAP1	CENTB1	ArfGAP with coiled-coil, ankyrin repeat and PH domains 1	11	15	0.00744493	0.993389	0.995257
ENSG00000072832	CRMP1	CRMP-1	collapsin response mediator protein 1	5	22.6667	2.0372	0.00222888	0.00509702
ENSG00000072840	EVC	DWF-1	EvC ciliary complex subunit 1	3337.67	3964.33	0.151717	0.0695345	0.113915
ENSG00000072849	DERL2	CGI-101	derlin 2	4371.33	7057.67	0.71003	6.19027e-44	1.5483e-42
ENSG00000072864	NDE1	HOM-TES-87	nudE neurodevelopment protein 1	5053.33	5338.58	-0.23172	1.33527e-05	4.20275e-05
ENSG00000072952	IRAG1	IRAG	inositol 1,4,5-triphosphate receptor associated 1	76.3333	22.3333	-2.2888	3.49831e-10	1.74225e-09
ENSG00000072954	TMEM38A	TRIC-A	transmembrane protein 38A	1211.33	460	-1.12896	4.42977e-34	8.00949e-33
ENSG00000072958	AP1M1	AP47	adaptor related protein complex 1 subunit mu 1	9534.31	10154.2	0.00216353	0.977162	0.983848
ENSG00000073008	PVR	CD155	PVR cell adhesion molecule	5806.62	14421.8	1.3691	5.90374e-198	2.72732e-195
ENSG00000073050	XRCC1	RCC	X-ray repair cross complementing 1	3048.67	2294.33	-0.572704	7.26667e-19	6.43006e-18
ENSG00000073060	SCARB1	CD36L1	scavenger receptor class B member 1	5248	4643.67	-0.340601	2.74875e-05	8.31341e-05
ENSG00000073111	MCM2	BM28	minichromosome maintenance complex component 2	22062.3	31190	0.352544	3.64619e-09	1.66743e-08
ENSG00000073146	MOV10L1	CHAMP	Mov10 like RISC complex RNA helicase 1	123.999	91.3337	0.209224	0.378327	0.475486
ENSG00000073150	PANX2	PX2	pannexin 2	350.334	201.333	-0.993901	5.06673e-08	2.06107e-07
ENSG00000073169	SELENOO	SELO	selenoprotein O	296	261	-0.33182	0.0586096	0.0980438
ENSG00000073331	ALPK1	8430410J10Rik	alpha kinase 1	890	1175.67	0.485834	4.88498e-09	2.20554e-08
ENSG00000073350	LLGL2	HGL	LLGL scribble cell polarity complex component 2	1803.33	1260.67	-0.303234	0.0315234	0.0567143
ENSG00000073417	PDE8A	HsT19550	phosphodiesterase 8A	2286	1703.67	-0.456845	8.10815e-12	4.5749e-11
ENSG00000073464	CLCN4	CLC4	chloride voltage-gated channel 4	1479	1839	0.462555	1.70157e-06	5.92215e-06
ENSG00000073536	NLE1	NLE	notchless homolog 1	1945	3631.33	0.115112	0.219784	0.304068
ENSG00000073578	SDHA	CMD1GG	succinate dehydrogenase complex flavoprotein subunit A	12183.3	9027.48	-0.510321	2.99692e-21	3.00853e-20
ENSG00000073584	SMARCE1	BAF57	SWI/SNF related, matrix associated, actin dependent regulator of chromatin, subfamily e, member 1	10521.3	10926.4	0.0408087	0.510419	0.602206
ENSG00000073605	GSDMB	GSDMB-1	gasdermin B	223.999	164.999	-0.502886	0.00411344	0.0089419
ENSG00000073614	KDM5A	RBBP-2	lysine demethylase 5A	8961.67	11013.7	0.0126834	0.831989	0.874808
ENSG00000073670	ADAM11	MDC	ADAM metallopeptidase domain 11	243	262.666	0.0316994	0.856047	0.893636
ENSG00000073711	PPP2R3A	PPP2R3	protein phosphatase 2 regulatory subunit B''alpha	819.667	635.333	-0.415749	0.00571891	0.0120969
ENSG00000073712	FERMT2	KIND2	FERM domain containing kindlin 2	6428.67	7030.35	0.0926104	0.119741	0.181842
ENSG00000073756	PTGS2	COX-2	prostaglandin-endoperoxide synthase 2	73.6667	93.3333	0.33962	0.166	0.239783
ENSG00000073792	IGF2BP2	IMP-2	insulin like growth factor 2 mRNA binding protein 2	7877.67	9648.33	0.154215	0.00107629	0.00260639
ENSG00000073803	MAP3K13	LZK	mitogen-activated protein kinase kinase kinase 13	2220	3923.67	0.759772	2.86844e-28	4.13745e-27
ENSG00000073849	ST6GAL1	CDw75	ST6 beta-galactoside alpha-2,6-sialyltransferase 1	945.053	933.388	-0.104514	0.259566	0.348584
ENSG00000073910	FRY	13CDNA73	FRY microtubule binding protein	466.333	216.999	0.145032	0.466791	0.562213
ENSG00000073921	PICALM	CALM	phosphatidylinositol binding clathrin assembly protein	7957	8423.67	-0.0844367	0.23977	0.327222
ENSG00000073969	NSF	DEE96	N-ethylmaleimide sensitive factor, vesicle fusing ATPase	8545.22	6456.25	-0.454194	1.88083e-11	1.02809e-10
ENSG00000074047	GLI2	CJS	GLI family zinc finger 2	1615.33	1535.33	-0.182351	0.0674185	0.110733
ENSG00000074054	CLASP1	MAST1	cytoplasmic linker associated protein 1	10117.7	9743.67	-0.328135	3.09379e-09	1.42329e-08
ENSG00000074071	MRPS34	COXPD32	mitochondrial ribosomal protein S34	2689.33	3604.33	0.23145	0.00094369	0.0023024
ENSG00000074181	NOTCH3	CADASIL	notch receptor 3	3555	3774.67	-0.0359618	0.774525	0.829538
ENSG00000074201	CLNS1A	CLCI	chloride nucleotide-sensitive channel 1A	3345.67	2495.33	-0.525805	1.76351e-16	1.36252e-15
ENSG00000074211	PPP2R2C	B55-GAMMA	protein phosphatase 2 regulatory subunit Bgamma	16.6667	17.3333	0.0946419	0.867022	0.901818
ENSG00000074219	TEAD2	ETF	TEA domain transcription factor 2	2233	1044.33	-1.29669	3.90341e-84	2.91374e-82
ENSG00000074266	EED	COGIS	embryonic ectoderm development	1313.33	1097	-0.257124	0.00240758	0.00547953
ENSG00000074319	TSG101	TSG10	tumor susceptibility 101	4917.03	6963.33	0.394699	3.01699e-12	1.76135e-11
ENSG00000074356	NCBP3	C17orf85	nuclear cap binding subunit 3	8588.67	7507	-0.0886359	0.142176	0.209872
ENSG00000074370	ATP2A3	SERCA3	ATPase sarcoplasmic/endoplasmic reticulum Ca2+ transporting 3	292.333	237.667	-0.492311	0.00163524	0.00382612
ENSG00000074410	CA12	CA-XII	carbonic anhydrase 12	686	503.333	-0.539364	9.52795e-08	3.76875e-07
ENSG00000074416	MGLL	HU-K5	monoglyceride lipase	1375.34	1851.67	0.260213	0.0485804	0.0829595
ENSG00000074527	NTN4	PRO3091	netrin 4	5035.33	7551.67	0.588325	4.08302e-34	7.40346e-33
ENSG00000074582	BCS1L	BCS	BCS1 homolog, ubiquinol-cytochrome c reductase complex chaperone	1431.33	1847	0.242173	0.0147036	0.0286166
ENSG00000074590	NUAK1	ARK5	NUAK family kinase 1	2981	5730.33	0.788743	1.57179e-48	4.45395e-47
ENSG00000074603	DPP8	DP8	dipeptidyl peptidase 8	4132.33	5095.33	0.328867	1.76992e-09	8.3058e-09
ENSG00000074621	SLC24A1	CSNB1D	solute carrier family 24 member 1	799.667	847.334	-0.0632166	0.680947	0.752841
ENSG00000074657	ZNF532	ZNF532	zinc finger protein 532	4762.67	6018	0.156515	0.00808739	0.0166005
ENSG00000074660	SCARF1	SREC	scavenger receptor class F member 1	15.3333	22.675	0.142584	0.795735	0.845681
ENSG00000074695	LMAN1	ERGIC-53	lectin, mannose binding 1	9964.67	8838.33	-0.239353	2.45533e-05	7.46838e-05
ENSG00000074696	HACD3	B-IND1	3-hydroxyacyl-CoA dehydratase 3	16680.2	17790.7	-0.0066414	0.9173	0.938833
ENSG00000074706	IPCEF1	PIP3-E	interaction protein for cytohesin exchange factors 1	19.0127	12.52	-0.737251	0.244002	0.332042
ENSG00000074755	ZZEF1	ZZZ4	zinc finger ZZ-type and EF-hand domain containing 1	7971.41	7754.96	-0.0021411	0.964335	0.973731
ENSG00000074800	ENO1	ENO1L1	enolase 1	187169	238476	0.238006	2.69029e-08	1.12983e-07
ENSG00000074842	MYDGF	C19orf10	myeloid derived growth factor	2752	3305.67	0.118905	0.111172	0.170414
ENSG00000074855	ANO8	KIAA1623	anoctamin 8	465	322	-0.700731	3.0457e-06	1.03049e-05
ENSG00000074935	TUBE1	TUBE	tubulin epsilon 1	197.334	240	0.370377	0.0356626	0.063277
ENSG00000074964	ARHGEF10L	GrinchGEF	Rho guanine nucleotide exchange factor 10 like	471	593.666	0.205554	0.252264	0.340422
ENSG00000074966	TXK	BTKL	TXK tyrosine kinase	129.333	273.667	1.27936	1.9545e-14	1.33387e-13
ENSG00000075073	TACR2	NK2R	tachykinin receptor 2	1.66667	5	1.28051	0.383582	0.480392
ENSG00000075089	ACTR6	ARP6	actin related protein 6	1514.67	2079	0.39469	3.22795e-07	1.21042e-06
ENSG00000075131	TIPIN	TIPIN	TIMELESS interacting protein	1912.95	2045.34	0.0951802	0.167189	0.241203
ENSG00000075142	SRI	CP-22	sorcin	4492.67	7527.67	0.659455	1.57759e-44	3.99269e-43
ENSG00000075151	EIF4G3	eIF-4G 3	eukaryotic translation initiation factor 4 gamma 3	14869	9839	-0.649138	2.19527e-54	7.52036e-53
ENSG00000075188	NUP37	MCPH24	nucleoporin 37	2630.67	3090	0.0500485	0.50126	0.593958
ENSG00000075213	SEMA3A	COLL1	semaphorin 3A	3759	1343.33	-1.44775	6.95931e-78	4.42077e-76
ENSG00000075218	GTSE1	B99	G2 and S-phase expressed 1	5217	6527.33	0.198844	0.000896585	0.00219669
ENSG00000075223	SEMA3C	SEMAE	semaphorin 3C	3191.33	1310	-1.37606	1.47783e-117	2.11573e-115
ENSG00000075234	TTC38	LL22NC03-5H6.5	tetratricopeptide repeat domain 38	1158.33	1499.33	0.343284	1.9979e-06	6.90588e-06
ENSG00000075239	ACAT1	ACAT	acetyl-CoA acetyltransferase 1	2919	1813	-0.75525	3.72774e-22	3.94445e-21
ENSG00000075240	GRAMD4	DIP	GRAM domain containing 4	616.667	391.333	-0.989697	2.1758e-06	7.48038e-06
ENSG00000075275	CELSR1	ADGRC1	cadherin EGF LAG seven-pass G-type receptor 1	2851.67	1614.67	-0.875912	4.44671e-23	5.00033e-22
ENSG00000075292	ZNF638	NP220	zinc finger protein 638	7096	8436	0.426836	2.66262e-11	1.43725e-10
ENSG00000075303	SLC25A40	MCFP	solute carrier family 25 member 40	1998.67	2178.67	-0.0235534	0.763904	0.820994
ENSG00000075336	TIMM21	C18orf55	translocase of inner mitochondrial membrane 21	1865.67	2147.67	0.160653	0.0409197	0.0713899
ENSG00000075391	RASAL2	NGAP	RAS protein activator like 2	4624	3540.04	-0.463515	1.63634e-12	9.73082e-12
ENSG00000075399	VPS9D1	ATP-BL	VPS9 domain containing 1	526.333	424.333	-0.423313	0.008789	0.0179161
ENSG00000075407	ZNF37A	KOX21	zinc finger protein 37A	2867.88	3709.12	0.347689	2.16625e-08	9.18396e-08
ENSG00000075413	MARK3	CTAK1	microtubule affinity regulating kinase 3	4971.98	5070.67	-0.0783429	0.125824	0.189526
ENSG00000075415	SLC25A3	OK/SW-cl.48	solute carrier family 25 member 3	34326.3	30418.9	-0.280146	4.17765e-06	1.39384e-05
ENSG00000075420	FNDC3B	FAD104	fibronectin type III domain containing 3B	12251.7	12219	-0.134521	0.00176268	0.00409894
ENSG00000075426	FOSL2	FRA2	FOS like 2, AP-1 transcription factor subunit	5969.33	12054	0.883433	7.99045e-71	4.22283e-69
ENSG00000075461	CACNG4	CACNG4	calcium voltage-gated channel auxiliary subunit gamma 4	3550	1711	-1.20675	1.04005e-83	7.73344e-82
ENSG00000075539	FRYL	AF4p12	FRY like transcription coactivator	7084.67	4275.03	-0.900345	1.77665e-61	7.59092e-60
ENSG00000075568	TMEM131	CC28	transmembrane protein 131	5391	1461	-1.68462	7.92524e-181	2.76432e-178
ENSG00000075618	FSCN1	FAN1	fascin actin-bundling protein 1	13263.7	15344	0.0179235	0.875224	0.907682
ENSG00000075624	ACTB	BRWS1	actin beta	373332	426555	-0.00037955	0.993766	0.99553
ENSG00000075643	MOCOS	HMCS	molybdenum cofactor sulfurase	1176.23	413.667	-1.71051	7.22549e-77	4.45703e-75
ENSG00000075651	PLD1	CVDD	phospholipase D1	3151	2058.33	-0.878107	0.000395559	0.00102325
ENSG00000075702	WDR62	C19orf14	WD repeat domain 62	1939	1280.33	-0.328288	0.000382667	0.000993246
ENSG00000075711	DLG1	DLGH1	discs large MAGUK scaffold protein 1	9555	7300.67	-0.386016	6.16346e-12	3.51277e-11
ENSG00000075785	RAB7A	CMT2B	RAB7A, member RAS oncogene family	18860.7	16198	-0.290233	2.20701e-14	1.4998e-13
ENSG00000075790	BCAP29	B29	B cell receptor associated protein 29	2182.38	2057.54	0.0328797	0.6557	0.730867
ENSG00000075826	SEC31B	SEC31B-1	SEC31 homolog B, COPII coat complex component	120.765	331.12	1.87517	9.45991e-20	8.77558e-19
ENSG00000075856	SART3	DSAP1	spliceosome associated factor 3, U4/U6 recycling protein	6384	6847.67	-0.0440966	0.458109	0.553912
ENSG00000075914	EXOSC7	EAP1	exosome component 7	1145.33	1544.33	0.340158	5.88876e-06	1.93012e-05
ENSG00000075945	KIFAP3	FLA3	kinesin associated protein 3	3448	3114	-0.256466	0.000109793	0.000306011
ENSG00000075975	MKRN2	HSPC070	makorin ring finger protein 2	2539.33	3918	0.500171	2.06536e-21	2.09528e-20
ENSG00000076003	MCM6	MCG40308	minichromosome maintenance complex component 6	16806.7	17159	-0.0532295	0.308733	0.402414
ENSG00000076043	REXO2	CGI-114	RNA exonuclease 2	2619.57	1776.55	-0.505111	6.64081e-09	2.96204e-08
ENSG00000076053	RBM7	RBM7	RNA binding motif protein 7	2150.65	2657.68	0.434374	5.2074e-10	2.55169e-09
ENSG00000076067	RBMS2	SCR3	RNA binding motif single stranded interacting protein 2	7677.94	3048.33	-0.603154	2.49067e-08	1.05013e-07
ENSG00000076108	BAZ2A	TIP5	bromodomain adjacent to zinc finger domain 2A	16955.7	9827.67	-0.806091	3.77824e-21	3.77116e-20
ENSG00000076201	PTPN23	HD-PTP	protein tyrosine phosphatase non-receptor type 23	3085.67	3126.33	-0.130628	0.114541	0.174879
ENSG00000076242	MLH1	COCA2	mutL homolog 1	4041.67	2303.67	-0.723984	5.82247e-30	8.948e-29
ENSG00000076248	UNG	DGU	uracil DNA glycosylase	7339.33	10704.3	0.448417	2.84375e-18	2.44749e-17
ENSG00000076258	FMO4	FMO2	flavin containing dimethylaniline monoxygenase 4	113.667	33	-1.60466	1.13057e-05	3.58671e-05
ENSG00000076321	KLHL20	KHLHX	kelch like family member 20	1414.33	1225.33	-0.0950991	0.218393	0.302459
ENSG00000076344	RGS11	RS11	regulator of G protein signaling 11	7.66667	12	1.10257	0.114341	0.174616
ENSG00000076351	SLC46A1	G21	solute carrier family 46 member 1	1642	2332	0.640172	1.02516e-15	7.56407e-15
ENSG00000076356	PLXNA2	OCT	plexin A2	4049.33	2993.33	-0.539251	1.20253e-05	3.80243e-05
ENSG00000076382	SPAG5	DEEPEST	sperm associated antigen 5	15860.8	13150.7	-0.105712	0.024418	0.0452506
ENSG00000076513	ANKRD13A	ANKRD13	ankyrin repeat domain 13A	5505	5104.67	-0.219527	9.12549e-06	2.93337e-05
ENSG00000076554	TPD52	D52	tumor protein D52	5648.16	6417.48	0.233456	9.48772e-05	0.000266802
ENSG00000076555	ACACB	ACACbeta	acetyl-CoA carboxylase beta	949	543.334	-0.238641	0.214657	0.298188
ENSG00000076604	TRAF4	CART1	TNF receptor associated factor 4	2830	4339	0.467962	2.18905e-05	6.71163e-05
ENSG00000076641	PAG1	CBP	phosphoprotein membrane anchor with glycosphingolipid microdomains 1	542.043	1078	0.958038	2.26726e-24	2.72868e-23
ENSG00000076650	GPATCH1	ECGP	G-patch domain containing 1	1026.67	1601.33	0.564379	2.9553e-14	1.98928e-13
ENSG00000076662	ICAM3	CD50	intercellular adhesion molecule 3	409.575	586	0.241048	0.101842	0.158057
ENSG00000076685	NT5C2	GMP	5'-nucleotidase, cytosolic II	14787	15365.7	0.0715072	0.208954	0.291597
ENSG00000076706	MCAM	CD146	melanoma cell adhesion molecule	7312	9920.33	0.396354	1.13556e-07	4.45675e-07
ENSG00000076716	GPC4	K-glypican	glypican 4	1453	1563	0.0225712	0.738221	0.800295
ENSG00000076826	CAMSAP3	KIAA1543	calmodulin regulated spectrin associated protein family member 3	123.333	233	0.559127	0.00372546	0.00818101
ENSG00000076864	RAP1GAP	RAP1GA1	RAP1 GTPase activating protein	150.334	196.333	0.21034	0.245075	0.332988
ENSG00000076924	XAB2	HCNP	XPA binding protein 2	3287	4484.33	0.290473	0.0262128	0.0481443
ENSG00000076928	ARHGEF1	GEF1	Rho guanine nucleotide exchange factor 1	1586.67	1888	0.170801	0.516346	0.60763
ENSG00000076944	STXBP2	FHL5	syntaxin binding protein 2	5023.78	2818.19	-0.663376	2.78703e-19	2.52796e-18
ENSG00000076984	MAP2K7	JNKK2	mitogen-activated protein kinase kinase 7	3051	4632.33	0.347052	3.67887e-08	1.52135e-07
ENSG00000077044	DGKD	DGK-delta	diacylglycerol kinase delta	3199.67	3707.67	0.0711345	0.50965	0.601521
ENSG00000077092	RARB	HAP	retinoic acid receptor beta	18.3197	39	1.20032	0.00706248	0.0146646
ENSG00000077097	TOP2B	BILU	DNA topoisomerase II beta	9167	3587	-1.39172	6.10758e-130	1.09503e-127
ENSG00000077147	TM9SF3	EP70-P-iso	transmembrane 9 superfamily member 3	19969.7	20323.7	0.0068889	0.906504	0.931374
ENSG00000077150	NFKB2	CVID10	nuclear factor kappa B subunit 2	2771	2486	-0.422518	2.83769e-06	9.6385e-06
ENSG00000077152	UBE2T	FANCT	ubiquitin conjugating enzyme E2 T	5245	4966	-0.137208	0.0249142	0.0460643
ENSG00000077157	PPP1R12B	MYPT2	protein phosphatase 1 regulatory subunit 12B	1843.67	1680	-0.233196	0.0397119	0.0695294
ENSG00000077232	DNAJC10	ERdj5	DnaJ heat shock protein family (Hsp40) member C10	11700.3	4294.66	-1.49307	1.30151e-163	3.84127e-161
ENSG00000077235	GTF3C1	TFIIIC	general transcription factor IIIC subunit 1	13370	14599	0.0527031	0.496835	0.589843
ENSG00000077238	IL4R	CD124	interleukin 4 receptor	1125.67	1479	0.220068	0.00830344	0.0169992
ENSG00000077254	USP33	VDU1	ubiquitin specific peptidase 33	5402.15	5209.69	-0.0756456	0.253308	0.341542
ENSG00000077264	PAK3	ARA	p21 (RAC1) activated kinase 3	86.3337	57.3333	-0.232628	0.512573	0.604042
ENSG00000077312	SNRPA	Mud1	small nuclear ribonucleoprotein polypeptide A	6045	7687	0.199241	2.59794e-05	7.87842e-05
ENSG00000077348	EXOSC5	CABAC	exosome component 5	704.062	1154.67	0.529741	9.86854e-05	0.000276943
ENSG00000077380	DYNC1I2	DIC74	dynein cytoplasmic 1 intermediate chain 2	10998.9	7925.92	-0.549957	7.10567e-24	8.34242e-23
ENSG00000077420	APBB1IP	INAG1	amyloid beta precursor protein binding family B member 1 interacting protein	56.6667	30.3333	-0.754495	0.0293271	0.0532121
ENSG00000077454	LRCH4	LRN	leucine rich repeats and calponin homology domain containing 4	1629.59	2037.54	0.130088	0.244802	0.332809
ENSG00000077458	FAM76B	FAM76B	family with sequence similarity 76 member B	815.334	1161	0.297268	0.00202799	0.00467327
ENSG00000077463	SIRT6	SIR2L6	sirtuin 6	261.334	390.668	0.354124	0.0572896	0.0960955
ENSG00000077514	POLD3	P66	DNA polymerase delta 3, accessory subunit	3011	2625.67	-0.457236	2.3771e-09	1.10497e-08
ENSG00000077549	CAPZB	CAPB	capping actin protein of muscle Z-line subunit beta	20244.3	18415.7	-0.244284	6.65709e-06	2.16861e-05
ENSG00000077585	GPR137B	TM7SF1	G protein-coupled receptor 137B	1107.33	1613.67	0.509603	1.90548e-10	9.67566e-10
ENSG00000077616	NAALAD2	GCP3	N-acetylated alpha-linked acidic dipeptidase 2	281.667	121	-0.900991	0.000219437	0.00058778
ENSG00000077684	JADE1	PHF17	jade family PHD finger 1	7016.33	8805.33	0.261897	5.05348e-07	1.85756e-06
ENSG00000077713	SLC25A43	SLC25A43	solute carrier family 25 member 43	1875.33	953.667	-1.0257	1.86955e-33	3.29646e-32
ENSG00000077721	UBE2A	HHR6A	ubiquitin conjugating enzyme E2 A	8182.67	9581	0.173322	0.00668881	0.0139567
ENSG00000077782	FGFR1	BFGFR	fibroblast growth factor receptor 1	5845.67	5019	-0.457399	4.1719e-22	4.40232e-21
ENSG00000077935	SMC1B	SMC1BETA	structural maintenance of chromosomes 1B	9.66667	11.6667	0.166894	0.809195	0.856758
ENSG00000077942	FBLN1	FBLN	fibulin 1	17170.7	16238.3	-0.197647	0.00820325	0.016815
ENSG00000078018	MAP2	MAP-2	microtubule associated protein 2	473.668	173.667	-1.52473	3.27118e-22	3.48248e-21
ENSG00000078043	PIAS2	ARIP3	protein inhibitor of activated STAT 2	1425	1508.33	0.108928	0.133076	0.198703
ENSG00000078053	AMPH	AMPH1	amphiphysin	9840.67	12050.7	0.407301	1.9958e-16	1.53518e-15
ENSG00000078061	ARAF	A-RAF	A-Raf proto-oncogene, serine/threonine kinase	6783.33	8029.67	0.106317	0.107097	0.165116
ENSG00000078070	MCCC1	MCC-B	methylcrotonyl-CoA carboxylase subunit 1	3383.67	1953.67	-0.863194	1.2805e-37	2.65282e-36
ENSG00000078081	LAMP3	CD208	lysosomal associated membrane protein 3	2586.33	2444	-0.00454926	0.94383	0.958926
ENSG00000078114	NEBL	C10orf113	nebulette	687.333	1466.33	0.976312	5.39232e-22	5.64355e-21
ENSG00000078124	ACER3	APHC	alkaline ceramidase 3	1573.02	1663.67	0.123684	0.220414	0.304795
ENSG00000078140	UBE2K	E2-25K	ubiquitin conjugating enzyme E2 K	10773.3	8112	-0.153986	0.0481373	0.08232
ENSG00000078142	PIK3C3	VPS34	phosphatidylinositol 3-kinase catalytic subunit type 3	2507	2263	-0.266971	0.000270991	0.000716469
ENSG00000078177	N4BP2	B3BP	NEDD4 binding protein 2	2166	2537.67	0.233554	0.00277849	0.00625542
ENSG00000078237	TIGAR	C12orf5	TP53 induced glycolysis regulatory phosphatase	2167.86	1485.67	-0.387845	1.46588e-05	4.59127e-05
ENSG00000078246	TULP3	TUBL3	TUB like protein 3	3865	3065.33	-0.452161	3.71232e-14	2.47798e-13
ENSG00000078269	SYNJ2	INPP5H	synaptojanin 2	3525.67	2656.33	-0.368559	5.67925e-09	2.54796e-08
ENSG00000078304	PPP2R5C	B56G	protein phosphatase 2 regulatory subunit B'gamma	7580.99	8678	-0.0592532	0.359717	0.456312
ENSG00000078319	PMS2P1	PMS2L1	PMS1 homolog 2, mismatch repair system component pseudogene 1	1293.78	1411.69	-0.0885895	0.228482	0.314299
ENSG00000078369	GNB1	HG2A	G protein subunit beta 1	40254.3	30247.3	-0.439129	2.32719e-12	1.37074e-11
ENSG00000078401	EDN1	ARCND3	endothelin 1	2324	3299	0.414132	5.25606e-14	3.47578e-13
ENSG00000078403	MLLT10	AF10	MLLT10 histone lysine methyltransferase DOT1L cofactor	1895.67	3243.56	0.328689	5.36982e-06	1.7691e-05
ENSG00000078487	ZCWPW1	ZCW1	zinc finger CW-type and PWWP domain containing 1	191.001	40.667	-1.91637	2.24788e-14	1.52595e-13
ENSG00000078579	FGF20	FGF-20	fibroblast growth factor 20	10.3333	11	0.287442	0.687876	0.758578
ENSG00000078596	ITM2A	BRICD2A	integral membrane protein 2A	74.3333	72.0003	-0.231235	0.412991	0.50931
ENSG00000078618	NRDC	NRD1	nardilysin convertase	20526.3	12108.3	-0.843728	6.8736e-40	1.53151e-38
ENSG00000078668	VDAC3	HD-VDAC3	voltage dependent anion channel 3	13881	16234	0.201986	0.00804875	0.0165283
ENSG00000078674	PCM1	PTC4	pericentriolar material 1	11597	9139	-0.45299	1.21081e-16	9.44238e-16
ENSG00000078687	TNRC6C	TNRC6C	trinucleotide repeat containing adaptor 6C	523.667	588	0.0403917	0.798178	0.847854
ENSG00000078699	CBFA2T2	EHT	CBFA2/RUNX1 partner transcriptional co-repressor 2	1311	727.667	-0.77528	1.39752e-08	6.05328e-08
ENSG00000078747	ITCH	ADMFD	itchy E3 ubiquitin protein ligase	8038.41	9561.82	0.399838	2.82524e-12	1.65292e-11
ENSG00000078804	TP53INP2	C20orf110	tumor protein p53 inducible nuclear protein 2	2676	2492.33	-0.159527	0.0156309	0.0302433
ENSG00000078808	SDF4	Cab45	stromal cell derived factor 4	4673.67	5549.67	0.0708165	0.540328	0.62994
ENSG00000078900	TP73	CILD47	tumor protein p73	8.33333	5.66667	-0.696112	0.40781	0.504607
ENSG00000078902	TOLLIP	IL-1RAcPIP	toll interacting protein	2014	2261.33	0.257773	0.108157	0.166457
ENSG00000078967	UBE2D4	HBUCE1	ubiquitin conjugating enzyme E2 D4 (putative)	1321.33	1232.67	0.0156782	0.843533	0.884087
ENSG00000079102	RUNX1T1	AML1-MTG8	RUNX1 partner transcriptional co-repressor 1	427.666	744.668	0.989223	1.08015e-18	9.50098e-18
ENSG00000079134	THOC1	HPR1	THO complex 1	6697.67	2792.33	-1.18835	2.72837e-91	2.3577e-89
ENSG00000079150	FKBP7	FKBP23	FKBP prolyl isomerase 7	694.667	1169.67	0.761337	2.6844e-13	1.68513e-12
ENSG00000079156	OSBPL6	ORP6	oxysterol binding protein like 6	102	143.333	0.370284	0.114911	0.175347
ENSG00000079215	SLC1A3	EA6	solute carrier family 1 member 3	501.333	619.667	0.224162	0.0267002	0.0489551
ENSG00000079246	XRCC5	KARP-1	X-ray repair cross complementing 5	49897	47432.7	-0.148211	0.0307779	0.0555346
ENSG00000079263	SP140	LYSP100	SP140 nuclear body protein	44.216	137.862	2.25899	7.46874e-17	5.9109e-16
ENSG00000079277	MKNK1	MNK1	MAPK interacting serine/threonine kinase 1	1836.3	1248.67	-0.816808	1.4218e-32	2.42021e-31
ENSG00000079308	TNS1	MST091	tensin 1	652.666	1671	1.30363	2.59842e-21	2.61945e-20
ENSG00000079313	REXO1	ELOABP1	RNA exonuclease 1 homolog	940.667	1556	0.55408	5.49148e-06	1.80701e-05
ENSG00000079332	SAR1A	SAR1	secretion associated Ras related GTPase 1A	14662.8	15400.4	-0.0342062	0.578217	0.663705
ENSG00000079335	CDC14A	DFNB105	cell division cycle 14A	377.333	369	-0.0922287	0.483838	0.578271
ENSG00000079337	RAPGEF3	CAMP-GEFI	Rap guanine nucleotide exchange factor 3	158.667	164.333	-0.217752	0.324415	0.419379
ENSG00000079385	CEACAM1	BGP	CEA cell adhesion molecule 1	42.9997	35.3333	-0.0653619	0.869397	0.903593
ENSG00000079387	SENP1	SuPr-2	SUMO specific peptidase 1	4261	4334	0.0455418	0.447602	0.543228
ENSG00000079432	CIC	MRD45	capicua transcriptional repressor	3718.67	4448.33	0.065596	0.54529	0.634144
ENSG00000079435	LIPE	AOMS4	lipase E, hormone sensitive type	101.667	235.333	1.65176	1.44887e-05	4.53945e-05
ENSG00000079459	FDFT1	DGPT	farnesyl-diphosphate farnesyltransferase 1	27636.4	20435.7	-0.417046	2.07874e-08	8.83636e-08
ENSG00000079462	PAFAH1B3	PAFAHG	platelet activating factor acetylhydrolase 1b catalytic subunit 3	1625.67	1802	-0.0240536	0.832995	0.875722
ENSG00000079482	OPHN1	ARHGAP41	oligophrenin 1	1575.78	912.071	-0.208348	0.0259757	0.0477866
ENSG00000079616	KIF22	A-328A3.2	kinesin family member 22	7960.85	8674.01	-0.016656	0.758997	0.816773
ENSG00000079691	CARMIL1	CARMIL	capping protein regulator and myosin 1 linker 1	2520	1201.67	-1.16972	1.14137e-77	7.17905e-76
ENSG00000079739	PGM1	CDG1T	phosphoglucomutase 1	2217.33	1353.67	-0.823735	6.55999e-32	1.08302e-30
ENSG00000079785	DDX1	DBP-RB	DEAD-box helicase 1	10092.3	7274.67	-0.558116	6.24787e-18	5.25237e-17
ENSG00000079805	DNM2	CMT2M	dynamin 2	16584	10960.1	-0.814571	2.15042e-72	1.17867e-70
ENSG00000079819	EPB41L2	4.1-G	erythrocyte membrane protein band 4.1 like 2	7901.67	6115.33	-0.418416	2.40398e-18	2.07739e-17
ENSG00000079841	RIMS1	CORD7	regulating synaptic membrane exocytosis 1	196.667	121.667	-1.00491	3.37466e-07	1.26247e-06
ENSG00000079931	MOXD1	MOX	monooxygenase DBH like 1	627	437.333	-0.613372	3.33128e-07	1.24795e-06
ENSG00000079950	STX7	STX7	syntaxin 7	2737.33	2772	-0.0560887	0.428618	0.524401
ENSG00000079974	RABL2B	RABL2B	RAB, member of RAS oncogene family like 2B	1497.31	814.494	-1.04859	5.66245e-39	1.21917e-37
ENSG00000079999	KEAP1	INrf2	kelch like ECH associated protein 1	7127.33	8179.33	0.066247	0.268897	0.358729
ENSG00000080007	DDX43	CT13	DEAD-box helicase 43	561.333	369.333	-0.705331	9.83915e-08	3.89024e-07
ENSG00000080031	PTPRH	R-PTP-H	protein tyrosine phosphatase receptor type H	376	270.667	-0.466203	0.000446122	0.00114555
ENSG00000080189	SLC35C2	BA394O2.1	solute carrier family 35 member C2	2780	3796.67	0.302819	3.79066e-05	0.000112727
ENSG00000080200	CRYBG3	DKFZp667G2110	crystallin beta-gamma domain containing 3	1863.67	1595.33	-0.304592	4.45392e-05	0.000131069
ENSG00000080224	EPHA6	EHK-2	EPH receptor A6	15.34	12.3333	-0.273513	0.650174	0.726396
ENSG00000080298	RFX3	RFX3	regulatory factor X3	976	676	-0.547522	2.10034e-08	8.92029e-08
ENSG00000080345	RIF1	RIF1	replication timing regulatory factor 1	12171	7685.67	-0.627234	1.09418e-24	1.33614e-23
ENSG00000080371	RAB21	RAB21	RAB21, member RAS oncogene family	4813.04	4928.91	0.0627091	0.375252	0.472178
ENSG00000080493	SLC4A4	HNBC1	solute carrier family 4 member 4	3186.33	1097.67	-1.51349	5.24736e-99	5.32621e-97
ENSG00000080503	SMARCA2	BAF190	SWI/SNF related, matrix associated, actin dependent regulator of chromatin, subfamily a, member 2	6956	5444.67	-0.370665	6.1439e-09	2.74614e-08
ENSG00000080546	SESN1	PA26	sestrin 1	447.334	118	-1.82589	7.33525e-28	1.0347e-26
ENSG00000080561	MID2	FXY2	midline 2	328	578	0.77362	2.11451e-08	8.9765e-08
ENSG00000080573	COL5A3	COL5A3	collagen type V alpha 3 chain	50	85.6667	0.719184	0.0329963	0.0590266
ENSG00000080603	SRCAP	DEHMBA	Snf2 related CREBBP activator protein	12461.1	10728.3	-0.277349	3.25471e-07	1.22021e-06
ENSG00000080608	PUM3	HA-8	pumilio RNA binding family member 3	2905.33	2675.33	-0.212347	0.000149005	0.000408708
ENSG00000080644	CHRNA3	BAIPRCK	cholinergic receptor nicotinic alpha 3 subunit	3	8.33333	0.760734	0.475145	0.570269
ENSG00000080802	CNOT4	CLONE243	CCR4-NOT transcription complex subunit 4	2495.33	3481.67	0.369595	2.73446e-10	1.3754e-09
ENSG00000080815	PSEN1	ACNINV3	presenilin 1	10231.7	15034.3	0.472394	1.69193e-18	1.47402e-17
ENSG00000080819	CPOX	COX	coproporphyrinogen oxidase	1231.33	703.899	-0.896015	4.99222e-20	4.70386e-19
ENSG00000080822	CLDND1	C3orf4	claudin domain containing 1	2313.33	2698.86	0.194177	0.00296903	0.00664619
ENSG00000080823	MOK	RAGE	MOK protein kinase	354.668	260.334	-0.467255	0.00872137	0.0177858
ENSG00000080824	HSP90AA1	EL52	heat shock protein 90 alpha family class A member 1	180856	221568	0.195741	0.00141551	0.00335664
ENSG00000080839	RBL1	CP107	RB transcriptional corepressor like 1	3997.72	2273.33	-0.652593	8.68931e-32	1.42719e-30
ENSG00000080845	DLGAP4	DAP-4	DLG associated protein 4	5757	7064	0.13095	0.0126001	0.0248529
ENSG00000080947	CROCCP3	CROCCL2	CROCC pseudogene 3	66.6667	43.9997	-0.26256	0.50028	0.593016
ENSG00000080986	NDC80	HEC	NDC80 kinetochore complex component	9132.67	9866.33	0.0379094	0.576186	0.661889
ENSG00000081014	AP4E1	CPSQ4	adaptor related protein complex 4 subunit epsilon 1	4799.1	4371.01	-0.160865	0.0192664	0.03649
ENSG00000081019	RSBN1	KDM9	round spermatid basic protein 1	1722.67	1971.67	0.242647	0.00599252	0.0126275
ENSG00000081026	MAGI3	MAGI-3	membrane associated guanylate kinase, WW and PDZ domain containing 3	2413.67	1801	-0.459745	1.60863e-06	5.61909e-06
ENSG00000081041	CXCL2	CINC-2a	C-X-C motif chemokine ligand 2	29	22.3333	-0.496364	0.270626	0.360735
ENSG00000081051	AFP	AFPD	alpha fetoprotein	6.66667	8.00033	1.68546	0.0675842	0.110995
ENSG00000081052	COL4A4	ATS2	collagen type IV alpha 4 chain	2150	827.336	-0.873228	1.01577e-32	1.74142e-31
ENSG00000081059	TCF7	TCF-1	transcription factor 7	1239	422	-1.77425	7.26671e-79	4.74165e-77
ENSG00000081087	OSTM1	GIPN	osteoclastogenesis associated transmembrane protein 1	1922.33	1632.67	-0.492932	1.5446e-06	5.40919e-06
ENSG00000081154	PCNP	PCNP	PEST proteolytic signal containing nuclear protein	8560	5866	-0.544599	1.31311e-15	9.63317e-15
ENSG00000081177	EXD2	C14orf114	exonuclease 3'-5' domain containing 2	1839	2568.67	0.403639	7.53111e-09	3.33664e-08
ENSG00000081181	ARG2	ARG2	arginase 2	1940	1974.33	-0.0643118	0.365851	0.462655
ENSG00000081189	MEF2C	C5DELq14.3	myocyte enhancer factor 2C	253.667	97.9997	-1.44759	7.54658e-12	4.26809e-11
ENSG00000081237	PTPRC	B220	protein tyrosine phosphatase receptor type C	51.3333	12.1687	-2.06223	4.14168e-05	0.000122311
ENSG00000081277	PKP1	B6P	plakophilin 1	263.333	258	-0.155493	0.414613	0.510785
ENSG00000081307	UBA5	DEE44	ubiquitin like modifier activating enzyme 5	2956.67	1152.33	-1.32854	1.27972e-93	1.15803e-91
ENSG00000081320	STK17B	DRAK2	serine/threonine kinase 17b	1281	1052.33	-0.183723	0.0207763	0.0390606
ENSG00000081377	CDC14B	CDC14B3	cell division cycle 14B	2674.67	2068.31	-0.500665	1.09426e-18	9.62067e-18
ENSG00000081386	ZNF510	ZNF510	zinc finger protein 510	1369.67	2106	0.60134	2.55831e-08	1.07652e-07
ENSG00000081665	ZNF506	ZNF506	zinc finger protein 506	385	628.666	0.684516	9.78638e-11	5.08786e-10
ENSG00000081692	JMJD4	JMJD4	jumonji domain containing 4	962.667	1139	-0.117402	0.227731	0.313445
ENSG00000081721	DUSP12	DUSP1	dual specificity phosphatase 12	930.333	1108.33	0.218559	0.0232737	0.0432973
ENSG00000081760	AACS	ACSF1	acetoacetyl-CoA synthetase	2661.54	1911.34	-0.529934	3.37286e-13	2.10013e-12
ENSG00000081791	DELE1	DELE	DAP3 binding cell death enhancer 1	3590.67	4114.67	0.221797	0.00516671	0.0110095
ENSG00000081803	CADPS2	CAPS2	calcium dependent secretion activator 2	18.6667	7.33333	-1.40405	0.0258069	0.0475204
ENSG00000081853	PCDHGA2	PCDH-GAMMA-A2	protocadherin gamma subfamily A, 2	67.474	200.461	1.46645	3.98392e-11	2.13068e-10
ENSG00000081870	HSPB11	C1orf41	heat shock protein family B (small) member 11	2385.67	2374.33	-0.111031	0.173383	0.248761
ENSG00000081913	PHLPP1	PHLPP	PH domain and leucine rich repeat protein phosphatase 1	2097.67	2850.67	0.3324	1.20551e-06	4.27083e-06
ENSG00000081923	ATP8B1	ATPIC	ATPase phospholipid transporting 8B1	5866.67	7064	0.184102	0.00172167	0.00401123
ENSG00000082014	SMARCD3	BAF60C	SWI/SNF related, matrix associated, actin dependent regulator of chromatin, subfamily d, member 3	933.333	1077.67	0.0824766	0.313314	0.407554
ENSG00000082068	WDR70	WDR70	WD repeat domain 70	2574.33	1703.58	-0.980164	3.0591e-21	3.06934e-20
ENSG00000082074	FYB1	ADAP	FYN binding protein 1	4.66667	9	0.953858	0.313931	0.408136
ENSG00000082126	MPP4	ALS2CR5	MAGUK p55 scaffold protein 4	7.33333	11.0097	1.26867	0.12707	0.191073
ENSG00000082146	STRADB	ALS2CR2	STE20 related adaptor beta	3460.14	2684.52	-0.022409	0.777516	0.832034
ENSG00000082153	BZW1	BZAP45	basic leucine zipper and W2 domains 1	19586.3	23008.4	0.268411	2.1823e-08	9.24996e-08
ENSG00000082196	C1QTNF3	C1ATNF3	C1q and TNF related 3	16.0247	4	-1.98774	0.0167406	0.0321828
ENSG00000082212	ME2	ODS1	malic enzyme 2	2867.69	1245	-1.28517	2.03276e-64	9.26284e-63
ENSG00000082213	C5orf22	C5orf22	chromosome 5 open reading frame 22	3819.67	3875.67	0.0242659	0.752491	0.811684
ENSG00000082258	CCNT2	CYCT2	cyclin T2	1785.33	2040	0.238221	0.00266615	0.00602159
ENSG00000082269	FAM135A	KIAA1411	family with sequence similarity 135 member A	1079.58	599.999	-0.637509	1.68889e-08	7.24175e-08
ENSG00000082438	COBLL1	COBLR1	cordon-bleu WH2 repeat protein like 1	747	605.666	-0.220571	0.0197945	0.0374088
ENSG00000082458	DLG3	MRX	discs large MAGUK scaffold protein 3	3270.33	3330.33	-0.319831	0.00287933	0.00646274
ENSG00000082497	SERTAD4	DJ667H12.2	SERTA domain containing 4	2140.33	2389.33	0.0237659	0.74642	0.806904
ENSG00000082512	TRAF5	MGC:39780	TNF receptor associated factor 5	665	960.667	0.316425	0.000655254	0.00164382
ENSG00000082515	MRPL22	HSPC158	mitochondrial ribosomal protein L22	3436.67	4202	0.329944	4.41157e-08	1.80837e-07
ENSG00000082516	GEMIN5	GEMIN-5	gem nuclear organelle associated protein 5	5633.67	5101.33	-0.223364	1.08595e-05	3.45314e-05
ENSG00000082641	NFE2L1	LCR-F1	NFE2 like bZIP transcription factor 1	16384	21320.7	0.30824	1.08766e-12	6.55123e-12
ENSG00000082684	SEMA5B	SEMAG	semaphorin 5B	201	114	-0.986103	4.9838e-05	0.000145768
ENSG00000082701	GSK3B	GSK3B	glycogen synthase kinase 3 beta	12058.3	12351.7	0.0891039	0.085492	0.135972
ENSG00000082781	ITGB5	ITGB5	integrin subunit beta 5	2522	3215	0.21663	9.87153e-05	0.000276986
ENSG00000082805	ERC1	Cast2	ELKS/RAB6-interacting/CAST family member 1	7815.67	8301	-0.00978395	0.887868	0.917306
ENSG00000082898	XPO1	CRM-1	exportin 1	35702	34703.7	-0.141637	0.00581076	0.0122713
ENSG00000082996	RNF13	DEE73	ring finger protein 13	4403.33	7073.33	0.674447	1.85805e-27	2.56992e-26
ENSG00000083093	PALB2	FANCN	partner and localizer of BRCA2	2395.67	2132	-0.313701	6.52803e-06	2.12838e-05
ENSG00000083097	DOP1A	DOP1	DOP1 leucine zipper like protein A	593.676	199	-1.90289	4.73811e-52	1.5099e-50
ENSG00000083099	LYRM2	DJ122O8.2	LYR motif containing 2	3494.03	4689.33	0.230711	0.000203782	0.000548219
ENSG00000083123	BCKDHB	BCKDE1B	branched chain keto acid dehydrogenase E1 subunit beta	1007.33	570.885	-1.02221	8.55109e-20	7.95944e-19
ENSG00000083168	KAT6A	ARTHS	lysine acetyltransferase 6A	9723.33	13916.7	0.431485	1.66013e-17	1.36394e-16
ENSG00000083223	TUT7	PAPD6	terminal uridylyl transferase 7	2279.33	2170.33	-0.0841117	0.277035	0.367516
ENSG00000083290	ULK2	ATG1B	unc-51 like autophagy activating kinase 2	468.667	708	0.458102	9.87461e-06	3.16093e-05
ENSG00000083312	TNPO1	IPO2	transportin 1	25299.7	27978.3	0.164879	9.21796e-05	0.000259635
ENSG00000083444	PLOD1	EDS6	procollagen-lysine,2-oxoglutarate 5-dioxygenase 1	9162.33	6946.33	-0.556189	6.65044e-20	6.21745e-19
ENSG00000083454	P2RX5	LRH-1	purinergic receptor P2X 5	794.121	745.703	-0.0208479	0.858916	0.895805
ENSG00000083457	ITGAE	CD103	integrin subunit alpha E	1909.33	2029.33	-0.00864037	0.891538	0.920074
ENSG00000083520	DIS3	2810028N01Rik	DIS3 homolog, exosome endoribonuclease and 3'-5' exoribonuclease	6293.33	5408.33	-0.352788	7.68369e-09	3.40032e-08
ENSG00000083535	PIBF1	C13orf24	progesterone immunomodulatory binding factor 1	927.334	907.334	0.0238364	0.869605	0.903756
ENSG00000083544	TDRD3	TDRD3	tudor domain containing 3	864.666	830.667	0.101413	0.282881	0.373978
ENSG00000083635	NUFIP1	NUFIP	nuclear FMR1 interacting protein 1	1458.33	1786.33	0.232572	0.00101442	0.00246586
ENSG00000083642	PDS5B	APRIN	PDS5 cohesin associated factor B	6582	4861.67	-0.581844	7.05296e-35	1.31491e-33
ENSG00000083720	OXCT1	OXCT	3-oxoacid CoA-transferase 1	4639.67	2382	-0.893467	1.15648e-29	1.75382e-28
ENSG00000083750	RRAGB	RAGB	Ras related GTP binding B	889.667	2310.67	1.15061	3.76979e-47	1.03166e-45
ENSG00000083799	CYLD	BRSS	CYLD lysine 63 deubiquitinase	3736.67	2519.33	-0.446366	3.83026e-15	2.73057e-14
ENSG00000083807	SLC27A5	ACSB	solute carrier family 27 member 5	274.667	186.033	-0.86511	2.92332e-07	1.10135e-06
ENSG00000083812	ZNF324	ZF5128	zinc finger protein 324	594.229	701.827	0.0989032	0.56431	0.65142
ENSG00000083814	ZNF671	ZNF671	zinc finger protein 671	254.333	460.333	0.780595	2.86303e-07	1.07991e-06
ENSG00000083817	ZNF416	ZNF416	zinc finger protein 416	313	706.667	1.09021	4.07447e-19	3.65426e-18
ENSG00000083828	ZNF586	ZNF586	zinc finger protein 586	384.393	264.334	-0.662604	4.43153e-07	1.63741e-06
ENSG00000083838	ZNF446	ZKSCAN20	zinc finger protein 446	290.571	434.318	0.133286	0.28359	0.374605
ENSG00000083844	ZNF264	ZNF264	zinc finger protein 264	1073.48	1523.34	0.60152	1.78102e-09	8.35178e-09
ENSG00000083845	RPS5	S5	ribosomal protein S5	14981.3	21921.7	0.415367	1.87931e-05	5.81026e-05
ENSG00000083857	FAT1	CDHF7	FAT atypical cadherin 1	38121.7	51014	0.416151	5.20574e-16	3.89193e-15
ENSG00000083896	YTHDC1	YT521	YTH domain containing 1	5541	6042.67	-0.00484228	0.915742	0.937639
ENSG00000083937	CHMP2B	ALS17	charged multivesicular body protein 2B	2727.67	3199.67	0.187429	0.00470232	0.0101052
ENSG00000084070	SMAP2	SMAP1L	small ArfGAP2	2804.67	2405.33	-0.328984	3.20397e-06	1.08156e-05
ENSG00000084072	PPIE	CYP-33	peptidylprolyl isomerase E	3130.33	3287	-0.0188897	0.735755	0.798344
ENSG00000084073	ZMPSTE24	FACE-1	zinc metallopeptidase STE24	7232.33	6148.67	-0.305864	0.000661261	0.00165674
ENSG00000084090	STARD7	FAME2	StAR related lipid transfer domain containing 7	20444.7	16178	-0.440496	1.35006e-14	9.30633e-14
ENSG00000084092	NOA1	C4orf14	nitric oxide associated 1	1800	2776.67	0.480993	6.95319e-08	2.79175e-07
ENSG00000084093	REST	DFNA27	RE1 silencing transcription factor	5466.33	4788.33	-0.257649	5.67981e-07	2.07704e-06
ENSG00000084112	SSH1	SSH1L	slingshot protein phosphatase 1	6346.33	4540	-0.630178	2.11582e-18	1.83582e-17
ENSG00000084207	GSTP1	DFN7	glutathione S-transferase pi 1	21812.3	23083	-0.0934067	0.24012	0.327652
ENSG00000084234	APLP2	APLP-2	amyloid beta precursor like protein 2	33725	27368.7	-0.414597	1.04594e-31	1.71498e-30
ENSG00000084444	FAM234B	KIAA1467	family with sequence similarity 234 member B	1101.67	1113	0.00742919	0.937739	0.954456
ENSG00000084463	WBP11	BUG13	WW domain binding protein 11	12609.3	13662.3	-0.00495223	0.943316	0.958708
ENSG00000084623	EIF3I	EIF3S2	eukaryotic translation initiation factor 3 subunit I	13159.7	11609.7	-0.255049	8.36309e-08	3.32996e-07
ENSG00000084628	NKAIN1	FAM77C	sodium/potassium transporting ATPase interacting 1	13.3333	10.3333	-0.630841	0.369122	0.466055
ENSG00000084636	COL16A1	447AA	collagen type XVI alpha 1 chain	80	129.999	0.424871	0.214752	0.298264
ENSG00000084652	TXLNA	IL14	taxilin alpha	7370	6731.67	-0.250464	2.56219e-06	8.75233e-06
ENSG00000084676	NCOA1	F-SRC-1	nuclear receptor coactivator 1	3363	3772.33	0.0500077	0.425878	0.522081
ENSG00000084693	AGBL5	CCP5	AGBL carboxypeptidase 5	6189.64	5111	-0.321627	2.1042e-08	8.93472e-08
ENSG00000084710	EFR3B	KIAA0953	EFR3 homolog B	325	50	-2.82125	9.15258e-38	1.91267e-36
ENSG00000084731	KIF3C	KIF3C	kinesin family member 3C	3288.33	3039.33	-0.306232	0.00382194	0.00836986
ENSG00000084733	RAB10	RAB10	RAB10, member RAS oncogene family	10330	6420.67	-0.723983	1.82554e-23	2.09456e-22
ENSG00000084754	HADHA	ECHA	hydroxyacyl-CoA dehydrogenase trifunctional multienzyme complex subunit alpha	18757.7	21596	0.110239	0.0636734	0.105403
ENSG00000084764	MAPRE3	EB3	microtubule associated protein RP/EB family member 3	415.333	351.334	-0.43795	0.00040091	0.00103625
ENSG00000084774	CAD	CDG1Z	carbamoyl-phosphate synthetase 2, aspartate transcarbamylase, and dihydroorotase	10640	6684.67	-0.608156	4.80525e-22	5.05949e-21
ENSG00000085063	CD59	16.3A5	CD59 molecule (CD59 blood group)	28781.1	47385.7	0.682107	1.04971e-48	2.99668e-47
ENSG00000085117	CD82	4F9	CD82 molecule	1071.49	1280.22	0.0429768	0.743867	0.804824
ENSG00000085185	BCORL1	BCoR-L1	BCL6 corepressor like 1	5392.67	6027	0.105565	0.0325821	0.0584055
ENSG00000085224	ATRX	JMS	ATRX chromatin remodeler	15156.7	10440.3	-0.590012	1.66567e-22	1.81765e-21
ENSG00000085231	AK6	AD-004	adenylate kinase 6	1189.89	1133.78	-0.160291	0.0632141	0.104778
ENSG00000085274	MYNN	OSZF	myoneurin	2018	2872.67	0.457361	5.80078e-09	2.60066e-08
ENSG00000085276	MECOM	AML1-EVI-1	MDS1 and EVI1 complex locus	1085.67	1084.67	-0.062468	0.42873	0.524504
ENSG00000085365	SCAMP1	SCAMP	secretory carrier membrane protein 1	3503.67	3001.67	-0.226249	0.00433109	0.00937043
ENSG00000085377	PREP	PE	prolyl endopeptidase	2661.33	3433.11	0.258678	9.80493e-06	3.14124e-05
ENSG00000085382	HACE1	SPPRS	HECT domain and ankyrin repeat containing E3 ubiquitin protein ligase 1	959.999	721	-0.462116	1.31342e-06	4.63513e-06
ENSG00000085415	SEH1L	SEC13L	SEH1 like nucleoporin	7313.33	7524.53	-0.00609618	0.935146	0.952575
ENSG00000085433	WDR47	WDR47	WD repeat domain 47	1222.33	1428.67	0.174865	0.0221839	0.041467
ENSG00000085449	WDFY1	FENS-1	WD repeat and FYVE domain containing 1	6453.06	7644.4	0.174679	0.000727893	0.00181208
ENSG00000085465	OVGP1	CHIT5	oviductal glycoprotein 1	17	135.333	2.94914	8.98571e-21	8.81748e-20
ENSG00000085491	SLC25A24	APC1	solute carrier family 25 member 24	7760.33	7629	-0.0796766	0.24663	0.334654
ENSG00000085511	MAP3K4	MAPKKK4	mitogen-activated protein kinase kinase kinase 4	1637.67	1712.33	-0.0456394	0.607495	0.689839
ENSG00000085514	PILRA	FDF03	paired immunoglobin like type 2 receptor alpha	9.91267	8.029	-0.496049	0.526603	0.616996
ENSG00000085552	IGSF9	FP18798	immunoglobulin superfamily member 9	320	150.333	-1.30315	1.39344e-14	9.59159e-14
ENSG00000085563	ABCB1	ABC20	ATP binding cassette subfamily B member 1	38486.9	27158.3	-0.61627	3.85293e-28	5.51191e-27
ENSG00000085644	ZNF213	CR53	zinc finger protein 213	670	1171.67	0.521251	1.79313e-05	5.55994e-05
ENSG00000085662	AKR1B1	ADR	aldo-keto reductase family 1 member B	30180.5	32020	-0.0153116	0.705853	0.774352
ENSG00000085719	CPNE3	CPN3	copine 3	10784	9006.33	-0.214804	0.00274467	0.00618437
ENSG00000085721	RRN3	A-270G1.2	RRN3 homolog, RNA polymerase I transcription factor	5345.55	7321.05	0.334519	2.76899e-11	1.49298e-10
ENSG00000085733	CTTN	EMS1	cortactin	18398.3	15019	-0.395004	9.20575e-09	4.04775e-08
ENSG00000085741	WNT11	HWNT11	Wnt family member 11	11	4.66667	-1.39653	0.138627	0.205519
ENSG00000085760	MTIF2	MTIF2	mitochondrial translational initiation factor 2	3619.33	3710.33	0.0241314	0.753243	0.812205
ENSG00000085788	DDHD2	SAMWD1	DDHD domain containing 2	5067.67	2383	-0.8206	1.33034e-18	1.16429e-17
ENSG00000085831	TTC39A	C1orf34	tetratricopeptide repeat domain 39A	158	95.0003	-0.752052	0.000775633	0.00192071
ENSG00000085832	EPS15	AF-1P	epidermal growth factor receptor pathway substrate 15	3750.67	2683.33	-0.533582	2.68751e-18	2.3151e-17
ENSG00000085840	ORC1	HSORC1	origin recognition complex subunit 1	4316	5418.33	0.225331	2.19832e-05	6.73792e-05
ENSG00000085871	MGST2	GST2	microsomal glutathione S-transferase 2	2471.67	3304.67	0.357069	8.0215e-06	2.59414e-05
ENSG00000085872	CHERP	DAN16	calcium homeostasis endoplasmic reticulum protein	4098.97	5015.99	0.152646	0.155775	0.226995
ENSG00000085978	ATG16L1	APG16L	autophagy related 16 like 1	2211.33	3208	0.499621	1.44839e-17	1.19407e-16
ENSG00000085982	USP40	USP40	ubiquitin specific peptidase 40	3652.67	4403.67	0.411998	4.78499e-11	2.5428e-10
ENSG00000085998	POMGNT1	GNTI.2	protein O-linked mannose N-acetylglucosaminyltransferase 1 (beta 1,2-)	3875.33	3286.43	-0.374717	4.4683e-08	1.83006e-07
ENSG00000085999	RAD54L	HR54	RAD54 like	2143	1572.67	-0.42136	2.50827e-05	7.61853e-05
ENSG00000086015	MAST2	MAST205	microtubule associated serine/threonine kinase 2	5230.33	6595.33	0.142807	0.0109624	0.0219225
ENSG00000086061	DNAJA1	DJ-2	DnaJ heat shock protein family (Hsp40) member A1	29792	26294	-0.260025	1.1962e-05	3.78427e-05
ENSG00000086062	B4GALT1	B4GAL-T1	beta-1,4-galactosyltransferase 1	7953	9290.67	0.113373	0.0362253	0.0641805
ENSG00000086065	CHMP5	C9orf83	charged multivesicular body protein 5	5140	5902.67	0.136961	0.02296	0.0427801
ENSG00000086102	NFX1	NFX2	nuclear transcription factor, X-box binding 1	3785.38	3540.71	-0.0663756	0.244123	0.332073
ENSG00000086159	AQP6	AQP2L	aquaporin 6	25.7007	76.024	1.70324	1.38016e-05	4.33639e-05
ENSG00000086189	DIMT1	DIM1	DIM1 rRNA methyltransferase and ribosome maturation factor	1238.67	589	-1.18261	9.96883e-26	1.28092e-24
ENSG00000086200	IPO11	RanBP11	importin 11	4415.67	3713.62	-0.249451	0.00163104	0.00381864
ENSG00000086232	EIF2AK1	HCR	eukaryotic translation initiation factor 2 alpha kinase 1	28367.3	26022.3	-0.208897	0.0121294	0.024011
ENSG00000086289	EPDR1	EPDR	ependymin related 1	3394	2371.33	-0.574609	2.98561e-21	2.99994e-20
ENSG00000086300	SNX10	OPTB8	sorting nexin 10	481.333	479.667	-0.0363648	0.774368	0.829513
ENSG00000086475	SEPHS1	SELD	selenophosphate synthetase 1	7814.33	8694.67	-0.0669146	0.272093	0.362179
ENSG00000086504	MRPL28	MAAT1	mitochondrial ribosomal protein L28	4264.07	5400.27	0.102212	0.0527477	0.0893047
ENSG00000086544	ITPKC	IP3-3KC	inositol-trisphosphate 3-kinase C	542	810	0.429882	0.000611196	0.00153995
ENSG00000086570	FAT2	CDHF8	FAT atypical cadherin 2	12	6	-1.14021	0.168584	0.242875
ENSG00000086589	RBM22	Cwc2	RNA binding motif protein 22	6767	10291	0.523351	5.80139e-27	7.85418e-26
ENSG00000086598	TMED2	P24A	transmembrane p24 trafficking protein 2	14848.7	17632.3	0.172175	0.00102526	0.00249033
ENSG00000086619	ERO1B	ERO1LB	endoplasmic reticulum oxidoreductase 1 beta	609.333	590.016	-0.0695428	0.541236	0.630653
ENSG00000086666	ZFAND6	AWP1	zinc finger AN1-type containing 6	3742	3497.67	-0.0812153	0.227195	0.312729
ENSG00000086712	TXLNG	CXorf15	taxilin gamma	2957.33	3031.33	-0.051064	0.432509	0.528151
ENSG00000086730	LAT2	HSPC046	linker for activation of T cells family member 2	72.3337	138	0.727688	0.000992242	0.00241471
ENSG00000086758	HUWE1	ARF-BP1	HECT, UBA and WWE domain containing E3 ubiquitin protein ligase 1	50944.7	23843.3	-1.2794	8.63473e-93	7.63358e-91
ENSG00000086827	ZW10	HZW10	zw10 kinetochore protein	2858	2202.33	-0.462498	9.49615e-13	5.74138e-12
ENSG00000086848	ALG9	CDG1L	ALG9 alpha-1,2-mannosyltransferase	1620.24	1982.22	0.368721	1.00115e-05	3.20049e-05
ENSG00000087008	ACOX3	ACOX3	acyl-CoA oxidase 3, pristanoyl	1255	622.667	-1.26276	2.83148e-39	6.17263e-38
ENSG00000087053	MTMR2	CMT4B	myotubularin related protein 2	5288.33	6707.7	0.302417	4.82113e-05	0.000141247
ENSG00000087074	PPP1R15A	GADD34	protein phosphatase 1 regulatory subunit 15A	1631.33	5470	1.5816	1.89983e-189	7.75455e-187
ENSG00000087077	TRIP6	OIP-1	thyroid hormone receptor interactor 6	3940.33	5231	0.239523	0.0647655	0.106924
ENSG00000087085	ACHE	ACEE	acetylcholinesterase (Cartwright blood group)	17.0003	37.667	1.04545	0.0295281	0.0535211
ENSG00000087086	FTL	LFTD	ferritin light chain	92018	142680	0.487434	3.23051e-26	4.23031e-25
ENSG00000087087	SRRT	ARS2	serrate, RNA effector molecule	9557.67	10180.3	0.0990093	0.167804	0.241933
ENSG00000087088	BAX	BCL2L4	BCL2 associated X, apoptosis regulator	3747.67	3560.67	-0.439349	0.000142826	0.000392323
ENSG00000087095	NLK	NLK	nemo like kinase	1702.67	2328	0.376585	2.21387e-08	9.37756e-08
ENSG00000087111	PIGS	DEE95	phosphatidylinositol glycan anchor biosynthesis class S	11107.7	8407.39	-0.48035	5.47597e-24	6.4488e-23
ENSG00000087116	ADAMTS2	ADAM-TS2	ADAM metallopeptidase with thrombospondin type 1 motif 2	183	147.334	0.022585	0.918307	0.939563
ENSG00000087152	ATXN7L3	SGF11	ataxin 7 like 3	5321.33	6971.33	0.193388	0.000106577	0.000297261
ENSG00000087157	PGS1	PGS1	phosphatidylglycerophosphate synthase 1	1166.67	2566	1.17797	5.07792e-46	1.3418e-44
ENSG00000087191	PSMC5	RPT6	proteasome 26S subunit, ATPase 5	13536.7	7347.67	-0.923773	1.94084e-72	1.06991e-70
ENSG00000087206	UIMC1	RAP80	ubiquitin interaction motif containing 1	2295	2549.33	0.508904	2.64178e-14	1.78137e-13
ENSG00000087237	CETP	BPIFF	cholesteryl ester transfer protein	35	39.3333	0.0682701	0.854869	0.892603
ENSG00000087245	MMP2	CLG4	matrix metallopeptidase 2	3833	3376.33	-0.269394	0.000446087	0.00114555
ENSG00000087253	LPCAT2	AGPAT11	lysophosphatidylcholine acyltransferase 2	3586.66	1342.99	-1.13268	4.38931e-16	3.29955e-15
ENSG00000087258	GNAO1	DEE17	G protein subunit alpha o1	12.3337	25.9997	1.1599	0.0462331	0.0795173
ENSG00000087263	OGFOD1	TPA1	2-oxoglutarate and iron dependent oxygenase domain containing 1	5672.67	6211.33	0.151386	0.00733152	0.015174
ENSG00000087266	SH3BP2	3BP-2	SH3 domain binding protein 2	3756.33	2420	-0.0587353	0.581203	0.666375
ENSG00000087269	NOP14	C4orf9	NOP14 nucleolar protein	5488.33	7493.32	0.367594	2.69155e-14	1.81429e-13
ENSG00000087274	ADD1	ADDA	adducin 1	21115	22617.7	-0.0899196	0.0199927	0.0377389
ENSG00000087299	L2HGDH	C14orf160	L-2-hydroxyglutarate dehydrogenase	1518.76	1427.53	-0.341305	0.000277086	0.000731977
ENSG00000087301	TXNDC16	ERp90	thioredoxin domain containing 16	1486.67	1122.67	-0.511672	5.19481e-10	2.54618e-09
ENSG00000087302	RTRAF	C14orf166	RNA transcription, translation and transport factor	7791.33	8756.67	0.0739654	0.22802	0.313753
ENSG00000087303	NID2	NID-2	nidogen 2	6804.67	6909.67	-0.0970663	0.0910929	0.143534
ENSG00000087338	GMCL1	BTBD13	germ cell-less 1, spermatogenesis associated	2068.67	1121.33	-0.946091	1.62145e-26	2.15415e-25
ENSG00000087365	SF3B2	CFM	splicing factor 3b subunit 2	30505.3	41012.7	0.291393	8.24779e-12	4.64823e-11
ENSG00000087448	KLHL42	Ctb9	kelch like family member 42	1684	2042.67	0.682046	5.17301e-27	7.02826e-26
ENSG00000087460	GNAS	AHO	GNAS complex locus	110247	119785	0.0102125	0.803476	0.852114
ENSG00000087470	DNM1L	DLP1	dynamin 1 like	7695	7403.66	-0.209166	0.000179911	0.000487762
ENSG00000087494	PTHLH	BDE2	parathyroid hormone like hormone	36	68.3333	0.90474	0.010789	0.0216073
ENSG00000087502	ERGIC2	CDA14	ERGIC and golgi 2	4577.33	4785.34	0.188987	0.0110623	0.0220947
ENSG00000087510	TFAP2C	AP2-GAMMA	transcription factor AP-2 gamma	408.667	465	0.145625	0.184846	0.262906
ENSG00000087586	AURKA	AIK	aurora kinase A	21270.2	19855.6	-0.236462	6.17798e-05	0.000178357
ENSG00000087589	CASS4	C20orf32	Cas scaffold protein family member 4	5.66667	20	1.40752	0.0468985	0.0804896
ENSG00000087842	PIR	PIR	pirin	3937.67	1246.33	-1.72245	2.88433e-90	2.43758e-88
ENSG00000087884	AAMDC	C11orf67	adipogenesis associated Mth938 domain containing	516.043	347.667	-0.645762	2.7248e-07	1.03061e-06
ENSG00000087903	RFX2	RFX2	regulatory factor X2	335.666	271.667	-0.0884913	0.658518	0.733198
ENSG00000087995	METTL2A	METTL2	methyltransferase 2A, methylcytidine	2178.51	2000.13	-0.146991	0.103378	0.160181
ENSG00000088002	SULT2B1	ARCI14	sulfotransferase family 2B member 1	47.3333	17.3333	-1.32909	0.00355606	0.00783412
ENSG00000088035	ALG6	CDG1C	ALG6 alpha-1,3-glucosyltransferase	1122.33	989	-0.267976	0.0168424	0.0323331
ENSG00000088038	CNOT3	IDDSADF	CCR4-NOT transcription complex subunit 3	2857.67	3159.67	-0.0266236	0.707827	0.776029
ENSG00000088179	PTPN4	MEG	protein tyrosine phosphatase non-receptor type 4	2520.67	2331.67	-0.034174	0.721508	0.786667
ENSG00000088205	DDX18	Has1	DEAD-box helicase 18	11875	13073.7	0.319605	8.97043e-09	3.94789e-08
ENSG00000088247	KHSRP	FBP2	KH-type splicing regulatory protein	14792	15662	-0.0876068	0.034206	0.0609941
ENSG00000088256	GNA11	FBH	G protein subunit alpha 11	5274	5965	0.000345963	0.996652	0.997724
ENSG00000088280	ASAP3	ACAP4	ArfGAP with SH3 domain, ankyrin repeat and PH domain 3	1331.67	539.334	-1.38254	2.44086e-40	5.50887e-39
ENSG00000088298	EDEM2	C20orf31	ER degradation enhancing alpha-mannosidase like protein 2	2185.33	1498.67	-0.665321	9.63537e-21	9.43087e-20
ENSG00000088305	DNMT3B	FSHD4	DNA methyltransferase 3 beta	850.333	478.333	-0.778779	7.96255e-11	4.16563e-10
ENSG00000088325	TPX2	C20orf1	TPX2 microtubule nucleation factor	51232.3	56291	0.0400801	0.559287	0.646932
ENSG00000088340	FER1L4	C20orf124	fer-1 like family member 4 (pseudogene)	100	5.66667	-4.61627	5.97344e-13	3.66468e-12
ENSG00000088356	PDRG1	C20orf126	p53 and DNA damage regulated 1	5046	12317	1.17877	2.83203e-66	1.37196e-64
ENSG00000088367	EPB41L1	4.1N	erythrocyte membrane protein band 4.1 like 1	5864	5248	-0.210831	0.00073945	0.00183871
ENSG00000088386	SLC15A1	HPECT1	solute carrier family 15 member 1	11.335	8.846	-0.403007	0.555093	0.642973
ENSG00000088387	DOCK9	ZIZ1	dedicator of cytokinesis 9	3223.33	2061.67	-0.663005	6.0528e-20	5.68643e-19
ENSG00000088448	ANKRD10	ANKRD10	ankyrin repeat domain 10	1411	1736	0.0128328	0.874647	0.907427
ENSG00000088451	TGDS	CATMANS	TDP-glucose 4,6-dehydratase	470.333	677.333	0.415589	6.94676e-05	0.000199262
ENSG00000088538	DOCK3	MOCA	dedicator of cytokinesis 3	90	200.333	1.04974	3.52896e-08	1.46219e-07
ENSG00000088543	C3orf18	G20	chromosome 3 open reading frame 18	286	309	-0.155262	0.281855	0.372852
ENSG00000088682	COQ9	C16orf49	coenzyme Q9	2594	2268.33	-0.236238	6.95997e-05	0.000199611
ENSG00000088726	TMEM40	TMEM40	transmembrane protein 40	111.666	101.999	0.274855	0.289587	0.381424
ENSG00000088727	KIF9	KIF9	kinesin family member 9	115.667	157.334	0.436653	0.033314	0.059556
ENSG00000088756	ARHGAP28	ARHGAP28	Rho GTPase activating protein 28	1972	1070.66	-0.285565	0.00393432	0.00859147
ENSG00000088766	CRLS1	C20orf155	cardiolipin synthase 1	2120.17	2456.47	0.205544	0.0109839	0.0219563
ENSG00000088808	PPP1R13B	ASPP1	protein phosphatase 1 regulatory subunit 13B	2777.33	1299.36	-1.06309	2.47944e-29	3.72187e-28
ENSG00000088812	ATRN	DPPT-L	attractin	8866.33	7910.67	-0.374178	1.79257e-18	1.56028e-17
ENSG00000088826	SMOX	C20orf16	spermine oxidase	938	1497.33	0.538802	6.01863e-05	0.000173993
ENSG00000088827	SIGLEC1	CD169	sialic acid binding Ig like lectin 1	4.33333	14.3333	1.61156	0.0854333	0.135922
ENSG00000088832	FKBP1A	FKBP-12	FKBP prolyl isomerase 1A	25417.1	11061.6	-1.40559	3.00887e-78	1.93699e-76
ENSG00000088833	NSFL1C	P47	NSFL1 cofactor	9000	11309.7	0.254462	4.11162e-07	1.52508e-06
ENSG00000088836	SLC4A11	BTR1	solute carrier family 4 member 11	963.334	1659	0.588086	1.55804e-11	8.58894e-11
ENSG00000088854	DNAAF9	C20orf194	dynein axonemal assembly factor 9	2025.67	1218	-0.83219	1.16306e-22	1.28378e-21
ENSG00000088876	ZNF343	dJ734P14.5	zinc finger protein 343	1153.18	1440.98	0.510779	1.07869e-12	6.5013e-12
ENSG00000088881	EBF4	COE4	EBF family member 4	316.333	268.333	-0.620141	7.50994e-05	0.000214391
ENSG00000088882	CPXM1	CPX1	carboxypeptidase X, M14 family member 1	285.333	215	-0.573968	0.000208905	0.000561137
ENSG00000088888	MAVS	CARDIF	mitochondrial antiviral signaling protein	18720.7	19732.3	-0.0429935	0.256661	0.345335
ENSG00000088899	LZTS3	PROSAPIP1	leucine zipper tumor suppressor family member 3	1962.33	1891.33	-0.258128	3.62747e-05	0.000108142
ENSG00000088930	XRN2	XRN2	5'-3' exoribonuclease 2	16179	16328.7	-0.077394	0.123999	0.187263
ENSG00000088970	KIZ	C20orf19	kizuna centrosomal protein	708.667	492.001	-0.429126	0.000432374	0.00111323
ENSG00000088986	DYNLL1	DLC1	dynein light chain LC8-type 1	19126.3	17503	-0.220732	1.02084e-05	3.25852e-05
ENSG00000089006	SNX5	SNX5	sorting nexin 5	9236.67	6195.56	-0.42867	9.94116e-13	6.00098e-12
ENSG00000089009	RPL6	L6	ribosomal protein L6	64496.4	88327.4	0.362637	1.35983e-09	6.45719e-09
ENSG00000089022	MAPKAPK5	MAPKAP-K5	MAPK activated protein kinase 5	2147.67	1807	-0.142322	0.0349354	0.0621593
ENSG00000089041	P2RX7	P2X7	purinergic receptor P2X 7	65.3333	26.334	-1.04494	0.041391	0.0720942
ENSG00000089048	ESF1	ABTAP	ESF1 nucleolar pre-rRNA processing protein homolog	2244.67	2437.67	0.0389194	0.497109	0.589986
ENSG00000089050	RBBP9	BOG	RB binding protein 9, serine hydrolase	5635	2483.33	-0.87328	8.12838e-33	1.40103e-31
ENSG00000089053	ANAPC5	APC5	anaphase promoting complex subunit 5	8309.67	9579.33	0.171517	0.0151791	0.0294613
ENSG00000089057	SLC23A2	NBTL1	solute carrier family 23 member 2	4821.67	3462.33	-0.532466	3.30636e-16	2.50708e-15
ENSG00000089060	SLC8B1	NCKX6	solute carrier family 8 member B1	1240.67	1637.67	0.423769	4.16004e-05	0.00012276
ENSG00000089063	TMEM230	C20orf30	transmembrane protein 230	8154	4051.67	-1.12084	3.63038e-40	8.16473e-39
ENSG00000089091	DZANK1	ANKRD64	double zinc ribbon and ankyrin repeat domains 1	274	191.242	-0.567822	0.000661399	0.00165687
ENSG00000089094	KDM2B	CXXC2	lysine demethylase 2B	2151	1751	-0.470694	2.16741e-05	6.6506e-05
ENSG00000089123	TASP1	C20orf13	taspase 1	514.333	459.666	-0.105744	0.383384	0.480175
ENSG00000089127	OAS1	E18/E16	2'-5'-oligoadenylate synthetase 1	727.667	628.669	-0.305661	0.00457276	0.00984665
ENSG00000089154	GCN1	GCN1L	GCN1 activator of EIF2AK4	11487.3	10467.3	-0.230042	0.00315103	0.00702002
ENSG00000089157	RPLP0	L10E	ribosomal protein lateral stalk subunit P0	72813.1	80610.9	0.0392559	0.385713	0.482619
ENSG00000089159	PXN	PXN	paxillin	8768.33	12326.3	0.3931	1.22337e-15	8.98857e-15
ENSG00000089163	SIRT4	SIR2L4	sirtuin 4	71	56	-0.721184	0.0222013	0.0414956
ENSG00000089177	KIF16B	C20orf23	kinesin family member 16B	2467.33	2063	-0.157627	0.00611457	0.0128592
ENSG00000089195	TRMT6	CGI-09	tRNA methyltransferase 6 non-catalytic subunit	3276.67	3086.67	-0.158946	0.0256573	0.0472734
ENSG00000089199	CHGB	SCG1	chromogranin B	7.33333	12	0.622142	0.39479	0.491636
ENSG00000089220	PEBP1	HCNP	phosphatidylethanolamine binding protein 1	13202	16988.3	0.240978	2.34448e-05	7.15616e-05
ENSG00000089234	BRAP	BRAP2	BRCA1 associated protein	2322	3584	0.458581	1.0277e-13	6.63148e-13
ENSG00000089248	ERP29	C12orf8	endoplasmic reticulum protein 29	9423.32	8907.64	-0.14738	0.00413734	0.00898877
ENSG00000089280	FUS	ALS6	FUS RNA binding protein	31091	31797	-0.111174	0.0112056	0.0223552
ENSG00000089289	IGBP1	ALPHA-4	immunoglobulin binding protein 1	4938.33	5014.33	-0.0819506	0.299154	0.391748
ENSG00000089327	FXYD5	DYSAD	FXYD domain containing ion transport regulator 5	2888.67	5062	0.664851	4.51514e-24	5.35342e-23
ENSG00000089335	ZNF302	HSD16	zinc finger protein 302	918.921	1430.07	0.532504	3.48076e-10	1.73396e-09
ENSG00000089351	GRAMD1A	KIAA1533	GRAM domain containing 1A	1425	1161.67	-0.379394	1.96347e-06	6.79302e-06
ENSG00000089486	CDIP1	C16orf5	cell death inducing p53 target 1	4015.67	4038.67	-0.226516	0.00162537	0.00380629
ENSG00000089505	CMTM1	CKLFH	CKLF like MARVEL transmembrane domain containing 1	110.212	197.493	0.645231	0.0214613	0.0402261
ENSG00000089597	GANAB	G2AN	glucosidase II alpha subunit	66201.7	32879.7	-1.12172	6.98369e-154	1.88697e-151
ENSG00000089639	GMIP	ARHGAP46	GEM interacting protein	968	822.667	-0.189707	0.0458718	0.078995
ENSG00000089682	RBM41	RBM41	RNA binding motif protein 41	1582	1645	-0.0870947	0.326339	0.421553
ENSG00000089685	BIRC5	API4	baculoviral IAP repeat containing 5	20795.3	26247.6	0.233184	4.2342e-09	1.92349e-08
ENSG00000089692	LAG3	CD223	lymphocyte activating 3	29.6667	64.6663	0.682221	0.0780518	0.125838
ENSG00000089693	MLF2	NTN4	myeloid leukemia factor 2	15649	16108.7	-0.101176	0.0175854	0.0336082
ENSG00000089723	OTUB2	C14orf137	OTU deubiquitinase, ubiquitin aldehyde binding 2	344.333	317.333	-0.180028	0.222265	0.307
ENSG00000089737	DDX24	DDX24	DEAD-box helicase 24	13866.3	14944.7	0.0213279	0.692644	0.762847
ENSG00000089775	ZBTB25	C14orf51	zinc finger and BTB domain containing 25	661.333	740.691	-0.131544	0.183725	0.261458
ENSG00000089818	NECAP1	DEE21	NECAP endocytosis associated 1	1893.32	2154.11	0.0841335	0.248433	0.336482
ENSG00000089820	ARHGAP4	C1	Rho GTPase activating protein 4	19.3337	8.66667	-0.646384	0.338817	0.43428
ENSG00000089876	DHX32	DDX32	DEAH-box helicase 32 (putative)	2197.33	1900	-0.256917	5.88238e-05	0.000170285
ENSG00000089902	RCOR1	COREST	REST corepressor 1	5789.33	4394	-0.372535	4.44457e-08	1.82073e-07
ENSG00000089916	GPATCH2L	C14orf118	G-patch domain containing 2 like	3387	3266.67	-0.0636617	0.378607	0.475745
ENSG00000090006	LTBP4	ARCL1C	latent transforming growth factor beta binding protein 4	524.667	290.467	-0.676299	0.00153397	0.00361165
ENSG00000090013	BLVRB	BVRB	biliverdin reductase B	974.666	969	-0.16286	0.100227	0.155966
ENSG00000090020	SLC9A1	APNH	solute carrier family 9 member A1	2146.67	2715.33	0.274972	0.00158681	0.00372098
ENSG00000090054	SPTLC1	HSAN1	serine palmitoyltransferase long chain base subunit 1	5623.12	4677.29	-0.301719	2.90006e-07	1.09281e-06
ENSG00000090060	PAPOLA	PAP	poly(A) polymerase alpha	21789.3	12181	-0.100762	0.110724	0.169904
ENSG00000090061	CCNK	CPR4	cyclin K	5596.33	6113.67	0.0536441	0.24651	0.334587
ENSG00000090097	PCBP4	CBP	poly(rC) binding protein 4	1134.98	1509.33	0.285129	0.0107211	0.021478
ENSG00000090238	YPEL3	YPEL3	yippee like 3	459.667	661	0.304474	0.00540655	0.0114734
ENSG00000090263	MRPS33	CGI-139	mitochondrial ribosomal protein S33	2483.33	2775	0.081784	0.329935	0.425167
ENSG00000090266	NDUFB2	AGGG	NADH:ubiquinone oxidoreductase subunit B2	3482	5398	0.48862	3.43917e-22	3.64514e-21
ENSG00000090273	NUDC	HNUDC	nuclear distribution C, dynein complex regulator	7266.67	6597.67	-0.270899	1.1127e-07	4.3715e-07
ENSG00000090316	MAEA	EMLP	macrophage erythroblast attacher, E3 ubiquitin ligase	2949.33	2409	-0.438363	2.79308e-07	1.05532e-06
ENSG00000090339	ICAM1	BB2	intercellular adhesion molecule 1	14546	18442.7	0.220398	9.79101e-06	3.13731e-05
ENSG00000090372	STRN4	PPP2R6C	striatin 4	2888.33	3055.67	-0.0854227	0.370732	0.46781
ENSG00000090376	IRAK3	ASRT5	interleukin 1 receptor associated kinase 3	14	7.66667	-0.981076	0.150491	0.220259
ENSG00000090382	LYZ	LYZF1	lysozyme	5.33433	6.33567	0.146461	0.888181	0.917498
ENSG00000090432	MUL1	C1orf166	mitochondrial E3 ubiquitin protein ligase 1	2651.33	3683	0.339692	1.99984e-06	6.91011e-06
ENSG00000090447	TFAP4	AP-4	transcription factor AP-4	437.666	718	0.547812	0.00191767	0.0044345
ENSG00000090470	PDCD7	59K	programmed cell death 7	1108.33	1366	0.18504	0.0282091	0.0513779
ENSG00000090487	SPG21	ABHD21	SPG21 abhydrolase domain containing, maspardin	7976.33	6662	-0.326712	1.5689e-07	6.08405e-07
ENSG00000090520	DNAJB11	ABBP-2	DnaJ heat shock protein family (Hsp40) member B11	5849.45	6328.6	0.0306623	0.529462	0.619643
ENSG00000090530	P3H2	LEPREL1	prolyl 3-hydroxylase 2	11989	12079.3	-0.158352	0.139344	0.206359
ENSG00000090534	THPO	MGDF	thrombopoietin	4.33333	18.3333	1.36644	0.106077	0.163795
ENSG00000090539	CHRD	CHRD	chordin	12	14.6667	0.0673212	0.915278	0.937432
ENSG00000090554	FLT3LG	FL	fms related receptor tyrosine kinase 3 ligand	94.309	113.518	0.112821	0.653257	0.72883
ENSG00000090565	RAB11FIP3	CART1	RAB11 family interacting protein 3	1324.33	701.999	-0.866016	2.35843e-12	1.38871e-11
ENSG00000090581	GNPTG	C16orf27	N-acetylglucosamine-1-phosphate transferase subunit gamma	1013.67	841.999	-0.419003	1.73645e-06	6.03809e-06
ENSG00000090612	ZNF268	HZF3	zinc finger protein 268	1362.67	1207	-0.408535	1.77942e-06	6.18188e-06
ENSG00000090615	GOLGA3	GCP170	golgin A3	3279.67	2240.87	-0.246037	0.0402086	0.07029
ENSG00000090621	PABPC4	APP-1	poly(A) binding protein cytoplasmic 4	10452.3	11777.7	0.0429772	0.506374	0.598686
ENSG00000090661	CERS4	LASS4	ceramide synthase 4	747	37.3333	-4.23892	1.33808e-115	1.79508e-113
ENSG00000090674	MCOLN1	MG-2	mucolipin TRP cation channel 1	2814.83	3615.65	0.346994	0.00114547	0.00275856
ENSG00000090686	USP48	RAP1GA1	ubiquitin specific peptidase 48	6940	4318.33	-0.762264	6.19456e-47	1.67848e-45
ENSG00000090776	EFNB1	CFND	ephrin B1	4677.33	3441.67	-0.599254	9.61065e-10	4.61504e-09
ENSG00000090857	PDPR	PDP3	pyruvate dehydrogenase phosphatase regulatory subunit	11351.8	14109	0.23241	4.55592e-07	1.68176e-06
ENSG00000090861	AARS1	AARS	alanyl-tRNA synthetase 1	19124.6	38382	0.895083	1.95068e-105	2.16312e-103
ENSG00000090863	GLG1	CFR-1	golgi glycoprotein 1	18307.3	11515	-0.718213	6.40228e-23	7.13663e-22
ENSG00000090889	KIF4A	KIF4	kinesin family member 4A	15526.2	18548.3	0.167144	0.00395562	0.00863209
ENSG00000090905	TNRC6A	CAGH26	trinucleotide repeat containing adaptor 6A	7731	8939.33	0.15029	0.0143624	0.0280207
ENSG00000090924	PLEKHG2	ARHGEF42	pleckstrin homology and RhoGEF domain containing G2	2509	1405.67	-0.726329	0.00863944	0.0176356
ENSG00000090932	DLL3	SCDO1	delta like canonical Notch ligand 3	40.3333	76.3333	0.671438	0.0236641	0.0439511
ENSG00000090971	NAT14	KLP1	N-acetyltransferase 14 (putative)	1054.67	1403	0.200787	0.00517528	0.0110253
ENSG00000090975	PITPNM2	NIR-3	phosphatidylinositol transfer protein membrane associated 2	398	461	0.0516358	0.763338	0.820523
ENSG00000090989	EXOC1	BM-102	exocyst complex component 1	2578.33	1839.33	-0.757224	1.12384e-37	2.33583e-36
ENSG00000091009	RBM27	ARRS1	RNA binding motif protein 27	5903.31	7029.92	0.194114	0.0137584	0.0269383
ENSG00000091039	OSBPL8	MST120	oxysterol binding protein like 8	6454	6357	-0.045043	0.510016	0.60182
ENSG00000091073	DTX2	RNF58	deltex E3 ubiquitin ligase 2	984.98	1405.08	0.455378	0.000645709	0.00162137
ENSG00000091127	PUS7	IDDABS	pseudouridine synthase 7	2671.67	2083	-0.418822	1.8316e-11	1.00278e-10
ENSG00000091129	NRCAM	NRCAM	neuronal cell adhesion molecule	38.6667	41	0.358168	0.415379	0.511563
ENSG00000091136	LAMB1	CLM	laminin subunit beta 1	21184.7	10016	-1.28715	6.37283e-81	4.38195e-79
ENSG00000091137	SLC26A4	DFNB4	solute carrier family 26 member 4	24.6667	7	-2.07874	0.000496138	0.00126635
ENSG00000091140	DLD	DLDD	dihydrolipoamide dehydrogenase	8238.33	9377.67	0.130326	0.0418398	0.0728032
ENSG00000091157	WDR7	TRAG	WD repeat domain 7	2556.15	2543.67	-0.0747489	0.452616	0.548515
ENSG00000091164	TXNL1	HEL-S-114	thioredoxin like 1	3920.33	4168	-0.0289967	0.656005	0.731122
ENSG00000091262	ABCC6	ABC34	ATP binding cassette subfamily C member 6	93.9243	70.2293	0.389798	0.134536	0.200539
ENSG00000091317	CMTM6	CKLFSF6	CKLF like MARVEL transmembrane domain containing 6	8284.33	7123	-0.295781	9.32023e-07	3.3383e-06
ENSG00000091409	ITGA6	CD49f	integrin subunit alpha 6	3987.33	2902	-0.370761	4.14393e-08	1.70412e-07
ENSG00000091428	RAPGEF4	CAMP-GEFII	Rap guanine nucleotide exchange factor 4	11	13	0.929889	0.181464	0.258748
ENSG00000091436	MAP3K20	AZK	mitogen-activated protein kinase kinase kinase 20	21473.6	22753.3	0.00694478	0.883936	0.914049
ENSG00000091483	FH	FMRD	fumarate hydratase	9696.33	7384.67	-0.485717	1.07829e-11	6.00635e-11
ENSG00000091490	SEL1L3	Sel-1L3	SEL1L family member 3	8346.67	3831.33	-1.1466	1.36317e-84	1.02553e-82
ENSG00000091513	TF	HEL-S-71p	transferrin	77.0117	112.275	0.45105	0.0655826	0.108087
ENSG00000091527	CDV3	H41	CDV3 homolog	31809.3	43372	0.364144	1.78071e-08	7.62158e-08
ENSG00000091536	MYO15A	DFNB3	myosin XVA	10.3333	8	0.876622	0.280369	0.371246
ENSG00000091542	ALKBH5	ABH5	alkB homolog 5, RNA demethylase	8903.67	9596.33	-0.0285538	0.521936	0.613043
ENSG00000091583	APOH	B2G1	apolipoprotein H	74.6667	33.3333	-1.28014	5.70102e-05	0.000165259
ENSG00000091592	NLRP1	AIADK	NLR family pyrin domain containing 1	68.3093	185.667	1.32195	6.50536e-10	3.16347e-09
ENSG00000091622	PITPNM3	ACKR6	PITPNM family member 3	436	492.667	-0.0213571	0.860674	0.897116
ENSG00000091640	SPAG7	ACRP	sperm associated antigen 7	2047.67	1599.67	-0.479399	2.10957e-07	8.06336e-07
ENSG00000091651	ORC6	ORC6L	origin recognition complex subunit 6	2704.98	3410.85	0.229238	0.000153116	0.000419266
ENSG00000091656	ZFHX4	ZFH4	zinc finger homeobox 4	21792	27474.3	0.253654	3.09141e-09	1.42254e-08
ENSG00000091704	CPA1	CPA	carboxypeptidase A1	18.0003	6.66667	-1.64	0.0149355	0.0290384
ENSG00000091732	ZC3HC1	HSPC216	zinc finger C3HC-type containing 1	3064.67	3888.67	0.229326	1.2374e-05	3.90755e-05
ENSG00000091844	RGS17	RGS-17	regulator of G protein signaling 17	218.333	184.667	-0.272211	0.0862738	0.137032
ENSG00000091879	ANGPT2	AGPT2	angiopoietin 2	4	8.33333	0.0554503	0.953424	0.966217
ENSG00000091947	TMEM101	TMEM101	transmembrane protein 101	1846.33	2152	0.101743	0.106841	0.164801
ENSG00000091972	CD200	MOX1	CD200 molecule	1087.33	1213.33	0.175158	0.0718392	0.117121
ENSG00000091986	CCDC80	CL2	coiled-coil domain containing 80	23613	18181	-0.444867	2.90562e-19	2.63428e-18
ENSG00000092010	PSME1	HEL-S-129m	proteasome activator subunit 1	11504	8241.67	-0.578908	2.01688e-33	3.54971e-32
ENSG00000092020	PPP2R3C	C14orf10	protein phosphatase 2 regulatory subunit B''gamma	1779.33	2397.33	0.410584	1.42555e-07	5.55171e-07
ENSG00000092036	HAUS4	C14orf94	HAUS augmin like complex subunit 4	1268	944	-0.437502	5.08862e-08	2.06954e-07
ENSG00000092068	SLC7A8	LAT2	solute carrier family 7 member 8	78	111	0.410386	0.101675	0.157835
ENSG00000092094	OSGEP	GAMOS3	O-sialoglycoprotein endopeptidase	1263.67	500.333	-1.02268	1.53647e-22	1.68049e-21
ENSG00000092096	SLC22A17	24p3R	solute carrier family 22 member 17	80.6663	47	-0.861595	0.0136948	0.026833
ENSG00000092098	RNF31	HOIP	ring finger protein 31	1514.7	1135.26	-0.621061	2.4346e-09	1.13088e-08
ENSG00000092108	SCFD1	C14orf163	sec1 family domain containing 1	4465.67	4192.52	-0.145423	0.022439	0.0418908
ENSG00000092140	G2E3	KIAA1333	G2/M-phase specific E3 ubiquitin protein ligase	3816.33	3180.33	-0.15447	0.0384832	0.0676187
ENSG00000092148	HECTD1	EULIR	HECT domain E3 ubiquitin protein ligase 1	11774	16127.7	0.324703	7.77723e-14	5.06444e-13
ENSG00000092199	HNRNPC	C1	heterogeneous nuclear ribonucleoprotein C	57980.4	69795.7	0.110032	0.00587893	0.0124045
ENSG00000092200	RPGRIP1	CORD13	RPGR interacting protein 1	11.3333	1.66667	-3.53962	0.000569321	0.00144145
ENSG00000092201	SUPT16H	CDC68	SPT16 homolog, facilitates chromatin remodeling subunit	27244.4	27961.8	0.00299372	0.953687	0.96633
ENSG00000092203	TOX4	C14orf92	TOX high mobility group box family member 4	7100.69	7479.67	-0.0621838	0.215154	0.298663
ENSG00000092208	GEMIN2	SIP1	gem nuclear organelle associated protein 2	1152.33	1292.33	0.134763	0.0788404	0.126864
ENSG00000092295	TGM1	ARCI1	transglutaminase 1	342.333	907.333	1.51861	1.24915e-15	9.17098e-15
ENSG00000092330	TINF2	DKCA3	TERF1 interacting nuclear factor 2	2304.33	2348	-0.0601503	0.336256	0.431804
ENSG00000092439	TRPM7	ALSPDC	transient receptor potential cation channel subfamily M member 7	5265.05	4277.73	-0.395497	6.19081e-12	3.52731e-11
ENSG00000092445	TYRO3	BYK	TYRO3 protein tyrosine kinase	5827.4	4254.67	-0.551822	5.5319e-11	2.92675e-10
ENSG00000092470	WDR76	CDW14	WD repeat domain 76	7557.33	10291.2	0.378887	1.10099e-13	7.09249e-13
ENSG00000092529	CAPN3	CANP3	calpain 3	8.287	7.28633	0.344466	0.677707	0.749906
ENSG00000092531	SNAP23	HsT17016	synaptosome associated protein 23	6038.33	3913	-0.666277	4.85053e-23	5.44804e-22
ENSG00000092621	PHGDH	3-PGDH	phosphoglycerate dehydrogenase	6227.33	19230.7	1.40062	7.18243e-181	2.55162e-178
ENSG00000092758	COL9A3	DJ885L7.4.1	collagen type IX alpha 3 chain	352	199.667	-1.03023	7.21644e-08	2.8914e-07
ENSG00000092820	EZR	CVIL	ezrin	31963	35982.7	0.0496725	0.183517	0.261249
ENSG00000092841	MYL6	ESMLC	myosin light chain 6	58859.2	49666.9	-0.357617	8.51627e-14	5.52693e-13
ENSG00000092847	AGO1	EIF2C	argonaute RISC component 1	4648	4608	-0.13292	0.034344	0.0612148
ENSG00000092853	CLSPN	CLSPN	claspin	12135	7304.67	-0.835266	5.09531e-64	2.30539e-62
ENSG00000092871	RFFL	CARP-2	ring finger and FYVE like domain containing E3 ubiquitin protein ligase	1880	1064.68	-1.13909	5.89969e-26	7.66281e-25
ENSG00000092929	UNC13D	FHL3	unc-13 homolog D	3060.63	2738.33	-0.271399	0.0328576	0.0588169
ENSG00000092931	MFSD11	ET	major facilitator superfamily domain containing 11	1351.32	1532.94	0.0429295	0.608824	0.690872
ENSG00000092964	DPYSL2	CRMP-2	dihydropyrimidinase like 2	11421	7629.33	-0.691321	1.47143e-20	1.42637e-19
ENSG00000092969	TGFB2	G-TSF	transforming growth factor beta 2	17528	24620.8	0.459863	8.82522e-20	8.20266e-19
ENSG00000092978	GPATCH2	CT110	G-patch domain containing 2	1577.33	1350.33	-0.273471	0.000328889	0.000860413
ENSG00000093000	NUP50	NPAP60	nucleoporin 50	8064.58	10816.5	0.484589	3.81584e-22	4.03545e-21
ENSG00000093009	CDC45	CDC45L	cell division cycle 45	4229	2108	-1.11701	6.37816e-78	4.06507e-76
ENSG00000093010	COMT	HEL-S-98n	catechol-O-methyltransferase	1795	780.333	-1.58439	4.14258e-08	1.70393e-07
ENSG00000093100				102.698	18.824	-2.56731	4.32481e-08	1.7747e-07
ENSG00000093144	ECHDC1	HEL-S-76	ethylmalonyl-CoA decarboxylase 1	3706	4284.33	0.155145	0.0668639	0.109925
ENSG00000093167	LRRFIP2	HUFI-2	LRR binding FLII interacting protein 2	1958	1692.33	-0.470093	4.76941e-08	1.94507e-07
ENSG00000093183	SEC22C	SEC22L3	SEC22 homolog C, vesicle trafficking protein	2545.67	2800.33	0.212306	0.00028963	0.000763717
ENSG00000093217	XYLB	XYLB	xylulokinase	332.667	152	-1.0785	9.38415e-12	5.25929e-11
ENSG00000094631	HDAC6	CPBHM	histone deacetylase 6	2976.67	757.667	-1.40379	2.37544e-23	2.71414e-22
ENSG00000094755	GABRP	GABRP	gamma-aminobutyric acid type A receptor subunit pi	93.2967	24.6667	-0.943418	0.0165947	0.0319278
ENSG00000094804	CDC6	CDC18L	cell division cycle 6	12493.3	9425.33	-0.492992	2.02927e-21	2.05976e-20
ENSG00000094841	UPRT	FUR1	uracil phosphoribosyltransferase homolog	825.334	681	-0.304214	0.00646927	0.0135502
ENSG00000094880	CDC23	ANAPC8	cell division cycle 23	6899	8299	0.176674	0.00292201	0.00654782
ENSG00000094914	AAAS	AAA	aladin WD repeat nucleoporin	4058.33	2936.67	-0.475347	7.12369e-18	5.97033e-17
ENSG00000094916	CBX5	HEL25	chromobox 5	49707.7	29814	-0.710296	3.54895e-24	4.22614e-23
ENSG00000094975	SUCO	C1orf9	SUN domain containing ossification factor	5180.33	3471.67	-0.529182	2.50209e-22	2.68908e-21
ENSG00000095002	MSH2	COCA1	mutS homolog 2	9157	9692.33	-0.0136814	0.783881	0.836698
ENSG00000095015	MAP3K1	MAPKKK1	mitogen-activated protein kinase kinase kinase 1	4867.67	4749.67	-0.117759	0.0278854	0.0508608
ENSG00000095059	DHPS	DHS	deoxyhypusine synthase	2829.9	2208.54	-0.441035	9.74602e-12	5.45095e-11
[truncated: 17,477 more rows]

## Sheet: Overlapping hits
gene	symbol	alias	genename	siNT	siRBM39	log2FoldChange_si	padj_si	DMSO	Indisulam	log2FoldChange_treat	padj_treat
[truncated: 1,570 more rows]
