# Supplementary material for: RBM39 shapes innate immunity by controlling the expression of key factors of the interferon response
Source: Front Immunol. 2025 Apr 22;16:1568056. doi: 10.3389/fimmu.2025.1568056 (PMC12054253; doi:10.3389/fimmu.2025.1568056)
Supplement: Supplementary file 5 [file Table4.xlsx]

## Sheet: siRBM39 vs. siNT
geneID	txID	p.value	symbol	alias	genename
ENSG00000282826	ENST00000358464	9.09536e-270	FRG1CP	FRG1CP	FSHD region gene 1 family member C, pseudogene
ENSG00000282826	ENST00000650751	9.09536e-270	FRG1CP	FRG1CP	FSHD region gene 1 family member C, pseudogene
ENSG00000282826	ENST00000686484	9.09536e-270	FRG1CP	FRG1CP	FSHD region gene 1 family member C, pseudogene
ENSG00000282826	ENST00000687441	9.09536e-270	FRG1CP	FRG1CP	FSHD region gene 1 family member C, pseudogene
ENSG00000129292	ENST00000220847	5.55371e-132	PHF20L1	CGI-72	PHD finger protein 20 like 1
ENSG00000129292	ENST00000337920	5.55371e-132	PHF20L1	CGI-72	PHD finger protein 20 like 1
ENSG00000129292	ENST00000395374	5.55371e-132	PHF20L1	CGI-72	PHD finger protein 20 like 1
ENSG00000129292	ENST00000395390	5.55371e-132	PHF20L1	CGI-72	PHD finger protein 20 like 1
ENSG00000235162	ENST00000443585	1.70741e-115	C12orf75	AGD3	chromosome 12 open reading frame 75
ENSG00000235162	ENST00000548336	1.70741e-115	C12orf75	AGD3	chromosome 12 open reading frame 75
ENSG00000235162	ENST00000612117	1.70741e-115	C12orf75	AGD3	chromosome 12 open reading frame 75
ENSG00000126261	ENST00000439527	3.25751e-114	UBA2	ARX	ubiquitin like modifier activating enzyme 2
ENSG00000126261	ENST00000586313	3.25751e-114	UBA2	ARX	ubiquitin like modifier activating enzyme 2
ENSG00000126261	ENST00000590048	3.25751e-114	UBA2	ARX	ubiquitin like modifier activating enzyme 2
ENSG00000126261	ENST00000591016	3.25751e-114	UBA2	ARX	ubiquitin like modifier activating enzyme 2
ENSG00000126261	ENST00000592791	3.25751e-114	UBA2	ARX	ubiquitin like modifier activating enzyme 2
ENSG00000126261	ENST00000592841	3.25751e-114	UBA2	ARX	ubiquitin like modifier activating enzyme 2
ENSG00000071054	ENST00000347699	2.03812e-108	MAP4K4	FLH21957	mitogen-activated protein kinase kinase kinase kinase 4
ENSG00000071054	ENST00000350878	2.03812e-108	MAP4K4	FLH21957	mitogen-activated protein kinase kinase kinase kinase 4
ENSG00000071054	ENST00000413150	2.03812e-108	MAP4K4	FLH21957	mitogen-activated protein kinase kinase kinase kinase 4
ENSG00000071054	ENST00000425019	2.03812e-108	MAP4K4	FLH21957	mitogen-activated protein kinase kinase kinase kinase 4
ENSG00000071054	ENST00000634702	2.03812e-108	MAP4K4	FLH21957	mitogen-activated protein kinase kinase kinase kinase 4
ENSG00000089597	ENST00000346178	4.70625e-107	GANAB	G2AN	glucosidase II alpha subunit
ENSG00000089597	ENST00000356638	4.70625e-107	GANAB	G2AN	glucosidase II alpha subunit
ENSG00000073008	ENST00000187830	4.65068e-104	PVR	CD155	PVR cell adhesion molecule
ENSG00000073008	ENST00000344956	4.65068e-104	PVR	CD155	PVR cell adhesion molecule
ENSG00000073008	ENST00000403059	4.65068e-104	PVR	CD155	PVR cell adhesion molecule
ENSG00000073008	ENST00000587785	4.65068e-104	PVR	CD155	PVR cell adhesion molecule
ENSG00000105968	ENST00000222690	7.06427e-96	H2AZ2	H2A.Z-2	H2A.Z variant histone 2
ENSG00000105968	ENST00000308153	7.06427e-96	H2AZ2	H2A.Z-2	H2A.Z variant histone 2
ENSG00000105968	ENST00000349299	7.06427e-96	H2AZ2	H2A.Z-2	H2A.Z variant histone 2
ENSG00000105968	ENST00000350771	7.06427e-96	H2AZ2	H2A.Z-2	H2A.Z variant histone 2
ENSG00000104067	ENST00000400007	5.77462e-90	TJP1	ZO-1	tight junction protein 1
ENSG00000104067	ENST00000400011	5.77462e-90	TJP1	ZO-1	tight junction protein 1
ENSG00000104067	ENST00000545208	5.77462e-90	TJP1	ZO-1	tight junction protein 1
ENSG00000104067	ENST00000614355	5.77462e-90	TJP1	ZO-1	tight junction protein 1
ENSG00000104067	ENST00000677774	5.77462e-90	TJP1	ZO-1	tight junction protein 1
ENSG00000136536	ENST00000409591	4.89026e-88	MARCHF7	AXO	membrane associated ring-CH-type finger 7
ENSG00000136536	ENST00000420397	4.89026e-88	MARCHF7	AXO	membrane associated ring-CH-type finger 7
ENSG00000136536	ENST00000478396	4.89026e-88	MARCHF7	AXO	membrane associated ring-CH-type finger 7
ENSG00000136536	ENST00000539065	4.89026e-88	MARCHF7	AXO	membrane associated ring-CH-type finger 7
ENSG00000123562	ENST00000360458	4.04859e-78	MORF4L2	MORFL2	mortality factor 4 like 2
ENSG00000123562	ENST00000441076	4.04859e-78	MORF4L2	MORFL2	mortality factor 4 like 2
ENSG00000123562	ENST00000498064	4.04859e-78	MORF4L2	MORFL2	mortality factor 4 like 2
ENSG00000079805	ENST00000359692	1.23933e-73	DNM2	CMT2M	dynamin 2
ENSG00000079805	ENST00000389253	1.23933e-73	DNM2	CMT2M	dynamin 2
ENSG00000079805	ENST00000408974	1.23933e-73	DNM2	CMT2M	dynamin 2
ENSG00000079805	ENST00000585892	1.23933e-73	DNM2	CMT2M	dynamin 2
ENSG00000176731	ENST00000612809	2.26546e-73	RBIS	C8orf59	ribosomal biogenesis factor
ENSG00000176731	ENST00000614462	2.26546e-73	RBIS	C8orf59	ribosomal biogenesis factor
ENSG00000176731	ENST00000619594	2.26546e-73	RBIS	C8orf59	ribosomal biogenesis factor
ENSG00000157349	ENST00000288071	1.30248e-71	DDX19B	DBP5	DEAD-box helicase 19B
ENSG00000157349	ENST00000355992	1.30248e-71	DDX19B	DBP5	DEAD-box helicase 19B
ENSG00000157349	ENST00000393657	1.30248e-71	DDX19B	DBP5	DEAD-box helicase 19B
ENSG00000157349	ENST00000563206	1.30248e-71	DDX19B	DBP5	DEAD-box helicase 19B
ENSG00000157349	ENST00000566216	1.30248e-71	DDX19B	DBP5	DEAD-box helicase 19B
ENSG00000157349	ENST00000568460	1.30248e-71	DDX19B	DBP5	DEAD-box helicase 19B
ENSG00000108671	ENST00000261712	8.68674e-70	PSMD11	Rpn6	proteasome 26S subunit, non-ATPase 11
ENSG00000108671	ENST00000457654	8.68674e-70	PSMD11	Rpn6	proteasome 26S subunit, non-ATPase 11
ENSG00000108671	ENST00000469475	8.68674e-70	PSMD11	Rpn6	proteasome 26S subunit, non-ATPase 11
ENSG00000108671	ENST00000649012	8.68674e-70	PSMD11	Rpn6	proteasome 26S subunit, non-ATPase 11
ENSG00000090060	ENST00000216277	5.84903e-69	PAPOLA	PAP	poly(A) polymerase alpha
ENSG00000090060	ENST00000392990	5.84903e-69	PAPOLA	PAP	poly(A) polymerase alpha
ENSG00000090060	ENST00000555224	5.84903e-69	PAPOLA	PAP	poly(A) polymerase alpha
ENSG00000090060	ENST00000556459	5.84903e-69	PAPOLA	PAP	poly(A) polymerase alpha
ENSG00000122034	ENST00000381140	1.62252e-68	GTF3A	AP2	general transcription factor IIIA
ENSG00000122034	ENST00000419181	1.62252e-68	GTF3A	AP2	general transcription factor IIIA
ENSG00000111790	ENST00000229395	2.81058e-68	FGFR1OP2	HSPC123-like	FGFR1 oncogene partner 2
ENSG00000111790	ENST00000327214	2.81058e-68	FGFR1OP2	HSPC123-like	FGFR1 oncogene partner 2
ENSG00000111790	ENST00000546072	2.81058e-68	FGFR1OP2	HSPC123-like	FGFR1 oncogene partner 2
ENSG00000100938	ENST00000399440	2.66637e-64	GMPR2	GMPR 2	guanosine monophosphate reductase 2
ENSG00000100938	ENST00000420554	2.66637e-64	GMPR2	GMPR 2	guanosine monophosphate reductase 2
ENSG00000100938	ENST00000557854	2.66637e-64	GMPR2	GMPR 2	guanosine monophosphate reductase 2
ENSG00000100938	ENST00000558007	2.66637e-64	GMPR2	GMPR 2	guanosine monophosphate reductase 2
ENSG00000100938	ENST00000559943	2.66637e-64	GMPR2	GMPR 2	guanosine monophosphate reductase 2
ENSG00000094975	ENST00000263688	2.57581e-63	SUCO	C1orf9	SUN domain containing ossification factor
ENSG00000094975	ENST00000608151	2.57581e-63	SUCO	C1orf9	SUN domain containing ossification factor
ENSG00000094975	ENST00000608804	2.57581e-63	SUCO	C1orf9	SUN domain containing ossification factor
ENSG00000094975	ENST00000616058	2.57581e-63	SUCO	C1orf9	SUN domain containing ossification factor
ENSG00000109790	ENST00000261425	5.12336e-63	KLHL5	KLHL5	kelch like family member 5
ENSG00000109790	ENST00000381930	5.12336e-63	KLHL5	KLHL5	kelch like family member 5
ENSG00000109790	ENST00000504108	5.12336e-63	KLHL5	KLHL5	kelch like family member 5
ENSG00000109790	ENST00000508137	5.12336e-63	KLHL5	KLHL5	kelch like family member 5
ENSG00000123472	ENST00000526821	9.36398e-61	ATPAF1	ATP11	ATP synthase mitochondrial F1 complex assembly factor 1
ENSG00000123472	ENST00000532925	9.36398e-61	ATPAF1	ATP11	ATP synthase mitochondrial F1 complex assembly factor 1
ENSG00000123472	ENST00000534216	9.36398e-61	ATPAF1	ATP11	ATP synthase mitochondrial F1 complex assembly factor 1
ENSG00000123472	ENST00000574428	9.36398e-61	ATPAF1	ATP11	ATP synthase mitochondrial F1 complex assembly factor 1
ENSG00000126432	ENST00000265462	6.19434e-60	PRDX5	ACR1	peroxiredoxin 5
ENSG00000126432	ENST00000347941	6.19434e-60	PRDX5	ACR1	peroxiredoxin 5
ENSG00000126432	ENST00000352435	6.19434e-60	PRDX5	ACR1	peroxiredoxin 5
ENSG00000137807	ENST00000352331	2.68083e-59	KIF23	CHO1	kinesin family member 23
ENSG00000137807	ENST00000647715	2.68083e-59	KIF23	CHO1	kinesin family member 23
ENSG00000137807	ENST00000679126	2.68083e-59	KIF23	CHO1	kinesin family member 23
ENSG00000266173	ENST00000392950	7.60888e-58	STRADA	LYK5	STE20 related adaptor alpha
ENSG00000266173	ENST00000579340	7.60888e-58	STRADA	LYK5	STE20 related adaptor alpha
ENSG00000266173	ENST00000582026	7.60888e-58	STRADA	LYK5	STE20 related adaptor alpha
ENSG00000266173	ENST00000638708	7.60888e-58	STRADA	LYK5	STE20 related adaptor alpha
ENSG00000243147	ENST00000296102	1.82902e-57	MRPL33	C2orf1	mitochondrial ribosomal protein L33
ENSG00000243147	ENST00000379666	1.82902e-57	MRPL33	C2orf1	mitochondrial ribosomal protein L33
ENSG00000115414	ENST00000354785	2.94799e-51	FN1	CIG	fibronectin 1
ENSG00000115414	ENST00000443816	2.94799e-51	FN1	CIG	fibronectin 1
ENSG00000115414	ENST00000446046	2.94799e-51	FN1	CIG	fibronectin 1
ENSG00000115414	ENST00000456923	2.94799e-51	FN1	CIG	fibronectin 1
ENSG00000219481	ENST00000392963	3.17402e-50	NBPF1	AB13	NBPF member 1
ENSG00000219481	ENST00000420513	3.17402e-50	NBPF1	AB13	NBPF member 1
ENSG00000219481	ENST00000430580	3.17402e-50	NBPF1	AB13	NBPF member 1
ENSG00000219481	ENST00000449853	3.17402e-50	NBPF1	AB13	NBPF member 1
ENSG00000219481	ENST00000599908	3.17402e-50	NBPF1	AB13	NBPF member 1
ENSG00000156110	ENST00000372734	3.04173e-49	ADK	AK	adenosine kinase
ENSG00000156110	ENST00000539909	3.04173e-49	ADK	AK	adenosine kinase
ENSG00000156110	ENST00000673027	3.04173e-49	ADK	AK	adenosine kinase
ENSG00000129255	ENST00000250124	1.10276e-48	MPDU1	CDGIF	mannose-P-dolichol utilization defect 1
ENSG00000129255	ENST00000396501	1.10276e-48	MPDU1	CDGIF	mannose-P-dolichol utilization defect 1
ENSG00000143222	ENST00000368003	1.30446e-48	UFC1	HSPC155	ubiquitin-fold modifier conjugating enzyme 1
ENSG00000143222	ENST00000483191	1.30446e-48	UFC1	HSPC155	ubiquitin-fold modifier conjugating enzyme 1
ENSG00000132300	ENST00000254630	6.68462e-48	PTCD3	COXPD51	pentatricopeptide repeat domain 3
ENSG00000132300	ENST00000469585	6.68462e-48	PTCD3	COXPD51	pentatricopeptide repeat domain 3
ENSG00000132300	ENST00000483925	6.68462e-48	PTCD3	COXPD51	pentatricopeptide repeat domain 3
ENSG00000132300	ENST00000484203	6.68462e-48	PTCD3	COXPD51	pentatricopeptide repeat domain 3
ENSG00000132300	ENST00000487043	6.68462e-48	PTCD3	COXPD51	pentatricopeptide repeat domain 3
ENSG00000094914	ENST00000209873	5.22722e-47	AAAS	AAA	aladin WD repeat nucleoporin
ENSG00000094914	ENST00000394384	5.22722e-47	AAAS	AAA	aladin WD repeat nucleoporin
ENSG00000094914	ENST00000548931	5.22722e-47	AAAS	AAA	aladin WD repeat nucleoporin
ENSG00000094914	ENST00000549983	5.22722e-47	AAAS	AAA	aladin WD repeat nucleoporin
ENSG00000197694	ENST00000358161	7.59622e-47	SPTAN1	DEE5	spectrin alpha, non-erythrocytic 1
ENSG00000197694	ENST00000372731	7.59622e-47	SPTAN1	DEE5	spectrin alpha, non-erythrocytic 1
ENSG00000171456	ENST00000375687	2.81159e-46	ASXL1	BOPS	ASXL transcriptional regulator 1
ENSG00000171456	ENST00000620121	2.81159e-46	ASXL1	BOPS	ASXL transcriptional regulator 1
ENSG00000171456	ENST00000646985	2.81159e-46	ASXL1	BOPS	ASXL transcriptional regulator 1
ENSG00000148498	ENST00000340077	4.9648e-46	PARD3	ASIP	par-3 family cell polarity regulator
ENSG00000148498	ENST00000374768	4.9648e-46	PARD3	ASIP	par-3 family cell polarity regulator
ENSG00000148498	ENST00000374776	4.9648e-46	PARD3	ASIP	par-3 family cell polarity regulator
ENSG00000148498	ENST00000374790	4.9648e-46	PARD3	ASIP	par-3 family cell polarity regulator
ENSG00000148498	ENST00000544292	4.9648e-46	PARD3	ASIP	par-3 family cell polarity regulator
ENSG00000136699	ENST00000351288	1.48559e-45	SMPD4	NEDMABA	sphingomyelin phosphodiesterase 4
ENSG00000136699	ENST00000680298	1.48559e-45	SMPD4	NEDMABA	sphingomyelin phosphodiesterase 4
ENSG00000136699	ENST00000680679	1.48559e-45	SMPD4	NEDMABA	sphingomyelin phosphodiesterase 4
ENSG00000162869	ENST00000281394	4.79393e-43	PPP1R21	CCDC128	protein phosphatase 1 regulatory subunit 21
ENSG00000162869	ENST00000294952	4.79393e-43	PPP1R21	CCDC128	protein phosphatase 1 regulatory subunit 21
ENSG00000162869	ENST00000416913	4.79393e-43	PPP1R21	CCDC128	protein phosphatase 1 regulatory subunit 21
ENSG00000162869	ENST00000460299	4.79393e-43	PPP1R21	CCDC128	protein phosphatase 1 regulatory subunit 21
ENSG00000180957	ENST00000320996	5.08613e-43	PITPNB	PI-TP-beta	phosphatidylinositol transfer protein beta
ENSG00000180957	ENST00000335272	5.08613e-43	PITPNB	PI-TP-beta	phosphatidylinositol transfer protein beta
ENSG00000147044	ENST00000378158	1.44293e-42	CASK	CAGH39	calcium/calmodulin dependent serine protein kinase
ENSG00000147044	ENST00000378166	1.44293e-42	CASK	CAGH39	calcium/calmodulin dependent serine protein kinase
ENSG00000147044	ENST00000644770	1.44293e-42	CASK	CAGH39	calcium/calmodulin dependent serine protein kinase
ENSG00000147044	ENST00000646087	1.44293e-42	CASK	CAGH39	calcium/calmodulin dependent serine protein kinase
ENSG00000170043	ENST00000303731	2.9502e-42	TRAPPC1	BET5	trafficking protein particle complex subunit 1
ENSG00000170043	ENST00000575639	2.9502e-42	TRAPPC1	BET5	trafficking protein particle complex subunit 1
ENSG00000151287	ENST00000376021	2.9502e-42	TEX30	C13orf27	testis expressed 30
ENSG00000151287	ENST00000376022	2.9502e-42	TEX30	C13orf27	testis expressed 30
ENSG00000151287	ENST00000376029	2.9502e-42	TEX30	C13orf27	testis expressed 30
ENSG00000151287	ENST00000376032	2.9502e-42	TEX30	C13orf27	testis expressed 30
ENSG00000166199	ENST00000302708	3.35914e-41	ALKBH3	ABH3	alkB homolog 3, alpha-ketoglutarate dependent dioxygenase
ENSG00000166199	ENST00000532129	3.35914e-41	ALKBH3	ABH3	alkB homolog 3, alpha-ketoglutarate dependent dioxygenase
ENSG00000166199	ENST00000532410	3.35914e-41	ALKBH3	ABH3	alkB homolog 3, alpha-ketoglutarate dependent dioxygenase
ENSG00000062194	ENST00000264779	1.95334e-40	GPBP1	GPBP	GC-rich promoter binding protein 1
ENSG00000062194	ENST00000424459	1.95334e-40	GPBP1	GPBP	GC-rich promoter binding protein 1
ENSG00000062194	ENST00000511209	1.95334e-40	GPBP1	GPBP	GC-rich promoter binding protein 1
ENSG00000062194	ENST00000514387	1.95334e-40	GPBP1	GPBP	GC-rich promoter binding protein 1
ENSG00000138326	ENST00000372360	2.50826e-40	RPS24	DBA3	ribosomal protein S24
ENSG00000138326	ENST00000482069	2.50826e-40	RPS24	DBA3	ribosomal protein S24
ENSG00000138326	ENST00000613865	2.50826e-40	RPS24	DBA3	ribosomal protein S24
ENSG00000119471	ENST00000398803	2.67575e-40	HSDL2	C9orf99	hydroxysteroid dehydrogenase like 2
ENSG00000119471	ENST00000398805	2.67575e-40	HSDL2	C9orf99	hydroxysteroid dehydrogenase like 2
ENSG00000119471	ENST00000467434	2.67575e-40	HSDL2	C9orf99	hydroxysteroid dehydrogenase like 2
ENSG00000135931	ENST00000611582	3.8555e-40	ARMC9	ARM	armadillo repeat containing 9
ENSG00000135931	ENST00000683271	3.8555e-40	ARMC9	ARM	armadillo repeat containing 9
ENSG00000135931	ENST00000683575	3.8555e-40	ARMC9	ARM	armadillo repeat containing 9
ENSG00000135931	ENST00000683814	3.8555e-40	ARMC9	ARM	armadillo repeat containing 9
ENSG00000135931	ENST00000684432	3.8555e-40	ARMC9	ARM	armadillo repeat containing 9
ENSG00000131051	ENST00000361162	1.15115e-39	RBM39	CAPER	RNA binding motif protein 39
ENSG00000131051	ENST00000426951	1.15115e-39	RBM39	CAPER	RNA binding motif protein 39
ENSG00000131051	ENST00000461283	1.15115e-39	RBM39	CAPER	RNA binding motif protein 39
ENSG00000131051	ENST00000528062	1.15115e-39	RBM39	CAPER	RNA binding motif protein 39
ENSG00000139496	ENST00000381718	3.97571e-39	NUP58	NUP45	nucleoporin 58
ENSG00000139496	ENST00000381736	3.97571e-39	NUP58	NUP45	nucleoporin 58
ENSG00000139496	ENST00000463407	3.97571e-39	NUP58	NUP45	nucleoporin 58
ENSG00000139496	ENST00000695571	3.97571e-39	NUP58	NUP45	nucleoporin 58
ENSG00000196154	ENST00000354332	4.31907e-38	S100A4	18A2	S100 calcium binding protein A4
ENSG00000196154	ENST00000368715	4.31907e-38	S100A4	18A2	S100 calcium binding protein A4
ENSG00000196154	ENST00000368716	4.31907e-38	S100A4	18A2	S100 calcium binding protein A4
ENSG00000196154	ENST00000481009	4.31907e-38	S100A4	18A2	S100 calcium binding protein A4
ENSG00000134077	ENST00000345094	7.42187e-38	THUMPD3	THUMPD3	THUMP domain containing 3
ENSG00000134077	ENST00000416603	7.42187e-38	THUMPD3	THUMPD3	THUMP domain containing 3
ENSG00000134077	ENST00000417036	7.42187e-38	THUMPD3	THUMPD3	THUMP domain containing 3
ENSG00000134077	ENST00000441127	7.42187e-38	THUMPD3	THUMPD3	THUMP domain containing 3
ENSG00000134077	ENST00000464045	7.42187e-38	THUMPD3	THUMPD3	THUMP domain containing 3
ENSG00000134077	ENST00000515662	7.42187e-38	THUMPD3	THUMPD3	THUMP domain containing 3
ENSG00000258315	ENST00000439424	8.02582e-38	C17orf49	BAP18	chromosome 17 open reading frame 49
ENSG00000258315	ENST00000546760	8.02582e-38	C17orf49	BAP18	chromosome 17 open reading frame 49
ENSG00000258315	ENST00000552402	8.02582e-38	C17orf49	BAP18	chromosome 17 open reading frame 49
ENSG00000258315	ENST00000552775	8.02582e-38	C17orf49	BAP18	chromosome 17 open reading frame 49
ENSG00000161542	ENST00000324684	2.12035e-37	PRPSAP1	PAP39	phosphoribosyl pyrophosphate synthetase associated protein 1
ENSG00000161542	ENST00000435555	2.12035e-37	PRPSAP1	PAP39	phosphoribosyl pyrophosphate synthetase associated protein 1
ENSG00000161542	ENST00000488339	2.12035e-37	PRPSAP1	PAP39	phosphoribosyl pyrophosphate synthetase associated protein 1
ENSG00000161542	ENST00000494662	2.12035e-37	PRPSAP1	PAP39	phosphoribosyl pyrophosphate synthetase associated protein 1
ENSG00000137804	ENST00000260359	6.03854e-37	NUSAP1	ANKT	nucleolar and spindle associated protein 1
ENSG00000137804	ENST00000414849	6.03854e-37	NUSAP1	ANKT	nucleolar and spindle associated protein 1
ENSG00000137804	ENST00000558582	6.03854e-37	NUSAP1	ANKT	nucleolar and spindle associated protein 1
ENSG00000137804	ENST00000559596	6.03854e-37	NUSAP1	ANKT	nucleolar and spindle associated protein 1
ENSG00000099810	ENST00000419385	7.13569e-37	MTAP	BDMF	methylthioadenosine phosphorylase
ENSG00000099810	ENST00000460874	7.13569e-37	MTAP	BDMF	methylthioadenosine phosphorylase
ENSG00000099810	ENST00000577563	7.13569e-37	MTAP	BDMF	methylthioadenosine phosphorylase
ENSG00000099810	ENST00000580900	7.13569e-37	MTAP	BDMF	methylthioadenosine phosphorylase
ENSG00000099810	ENST00000644715	7.13569e-37	MTAP	BDMF	methylthioadenosine phosphorylase
ENSG00000100911	ENST00000216802	1.20871e-36	PSME2	PA28B	proteasome activator subunit 2
ENSG00000100911	ENST00000560410	1.20871e-36	PSME2	PA28B	proteasome activator subunit 2
ENSG00000117519	ENST00000370206	3.35374e-36	CNN3	CNN3	calponin 3
ENSG00000117519	ENST00000394202	3.35374e-36	CNN3	CNN3	calponin 3
ENSG00000148824	ENST00000317502	3.90799e-36	MTG1	GTP	mitochondrial ribosome associated GTPase 1
ENSG00000148824	ENST00000432508	3.90799e-36	MTG1	GTP	mitochondrial ribosome associated GTPase 1
ENSG00000148824	ENST00000477902	3.90799e-36	MTG1	GTP	mitochondrial ribosome associated GTPase 1
ENSG00000148824	ENST00000498790	3.90799e-36	MTG1	GTP	mitochondrial ribosome associated GTPase 1
ENSG00000154845	ENST00000400555	4.88962e-36	PPP4R1	MEG1	protein phosphatase 4 regulatory subunit 1
ENSG00000154845	ENST00000400556	4.88962e-36	PPP4R1	MEG1	protein phosphatase 4 regulatory subunit 1
ENSG00000130714	ENST00000341012	8.82624e-36	POMT1	LGMD2K	protein O-mannosyltransferase 1
ENSG00000130714	ENST00000402686	8.82624e-36	POMT1	LGMD2K	protein O-mannosyltransferase 1
ENSG00000130714	ENST00000677216	8.82624e-36	POMT1	LGMD2K	protein O-mannosyltransferase 1
ENSG00000185480	ENST00000327680	1.02486e-35	PARPBP	AROM	PARP1 binding protein
ENSG00000185480	ENST00000417507	1.02486e-35	PARPBP	AROM	PARP1 binding protein
ENSG00000185480	ENST00000535811	1.02486e-35	PARPBP	AROM	PARP1 binding protein
ENSG00000185480	ENST00000537257	1.02486e-35	PARPBP	AROM	PARP1 binding protein
ENSG00000185480	ENST00000543784	1.02486e-35	PARPBP	AROM	PARP1 binding protein
ENSG00000138095	ENST00000683796	1.59191e-35	LRPPRC	CLONE-23970	leucine rich pentatricopeptide repeat containing
ENSG00000138095	ENST00000684383	1.59191e-35	LRPPRC	CLONE-23970	leucine rich pentatricopeptide repeat containing
ENSG00000138095	ENST00000684619	1.59191e-35	LRPPRC	CLONE-23970	leucine rich pentatricopeptide repeat containing
ENSG00000253661	ENST00000518143	2.18314e-34	ZFHX4-AS1	ZFHX4-AS1	ZFHX4 antisense RNA 1
ENSG00000253661	ENST00000663655	2.18314e-34	ZFHX4-AS1	ZFHX4-AS1	ZFHX4 antisense RNA 1
ENSG00000253661	ENST00000669823	2.18314e-34	ZFHX4-AS1	ZFHX4-AS1	ZFHX4 antisense RNA 1
ENSG00000131503	ENST00000394723	6.17327e-34	ANKHD1	MASK	ankyrin repeat and KH domain containing 1
ENSG00000131503	ENST00000421134	6.17327e-34	ANKHD1	MASK	ankyrin repeat and KH domain containing 1
ENSG00000131503	ENST00000431508	6.17327e-34	ANKHD1	MASK	ankyrin repeat and KH domain containing 1
ENSG00000131503	ENST00000433049	6.17327e-34	ANKHD1	MASK	ankyrin repeat and KH domain containing 1
ENSG00000114098	ENST00000469044	1.3931e-33	ARMC8	GID5	armadillo repeat containing 8
ENSG00000114098	ENST00000470821	1.3931e-33	ARMC8	GID5	armadillo repeat containing 8
ENSG00000114098	ENST00000471453	1.3931e-33	ARMC8	GID5	armadillo repeat containing 8
ENSG00000114098	ENST00000481646	1.3931e-33	ARMC8	GID5	armadillo repeat containing 8
ENSG00000114098	ENST00000491704	1.3931e-33	ARMC8	GID5	armadillo repeat containing 8
ENSG00000130958	ENST00000253270	2.12963e-33	SLC35D2	HFRC1	solute carrier family 35 member D2
ENSG00000130958	ENST00000375257	2.12963e-33	SLC35D2	HFRC1	solute carrier family 35 member D2
ENSG00000130958	ENST00000490599	2.12963e-33	SLC35D2	HFRC1	solute carrier family 35 member D2
ENSG00000103544	ENST00000417362	2.69705e-33	VPS35L	C16orf62	VPS35 endosomal protein sorting factor like
ENSG00000103544	ENST00000542263	2.69705e-33	VPS35L	C16orf62	VPS35 endosomal protein sorting factor like
ENSG00000103544	ENST00000546175	2.69705e-33	VPS35L	C16orf62	VPS35 endosomal protein sorting factor like
ENSG00000196104	ENST00000357545	3.3918e-33	SPOCK3	HSAJ1454	SPARC (osteonectin), cwcv and kazal like domains proteoglycan 3
ENSG00000196104	ENST00000511531	3.3918e-33	SPOCK3	HSAJ1454	SPARC (osteonectin), cwcv and kazal like domains proteoglycan 3
ENSG00000196104	ENST00000512648	3.3918e-33	SPOCK3	HSAJ1454	SPARC (osteonectin), cwcv and kazal like domains proteoglycan 3
ENSG00000162694	ENST00000370113	5.8233e-33	EXTL2	EXTR2	exostosin like glycosyltransferase 2
ENSG00000162694	ENST00000370114	5.8233e-33	EXTL2	EXTR2	exostosin like glycosyltransferase 2
ENSG00000175309	ENST00000308158	6.70449e-33	PHYKPL	AGXT2L2	5-phosphohydroxy-L-lysine phospho-lyase
ENSG00000175309	ENST00000476170	6.70449e-33	PHYKPL	AGXT2L2	5-phosphohydroxy-L-lysine phospho-lyase
ENSG00000175309	ENST00000511716	6.70449e-33	PHYKPL	AGXT2L2	5-phosphohydroxy-L-lysine phospho-lyase
ENSG00000158793	ENST00000368008	6.80819e-33	NIT1	NIT1	nitrilase 1
ENSG00000158793	ENST00000368009	6.80819e-33	NIT1	NIT1	nitrilase 1
ENSG00000158793	ENST00000496861	6.80819e-33	NIT1	NIT1	nitrilase 1
ENSG00000166347	ENST00000299438	8.18672e-33	CYB5A	CYB5	cytochrome b5 type A
ENSG00000166347	ENST00000397914	8.18672e-33	CYB5A	CYB5	cytochrome b5 type A
ENSG00000166347	ENST00000494131	8.18672e-33	CYB5A	CYB5	cytochrome b5 type A
ENSG00000141867	ENST00000371835	9.39109e-33	BRD4	CAP	bromodomain containing 4
ENSG00000141867	ENST00000594841	9.39109e-33	BRD4	CAP	bromodomain containing 4
ENSG00000141867	ENST00000679869	9.39109e-33	BRD4	CAP	bromodomain containing 4
ENSG00000175203	ENST00000543672	3.78e-32	DCTN2	DCTN50	dynactin subunit 2
ENSG00000175203	ENST00000548249	3.78e-32	DCTN2	DCTN50	dynactin subunit 2
ENSG00000175203	ENST00000550201	3.78e-32	DCTN2	DCTN50	dynactin subunit 2
ENSG00000168393	ENST00000305784	8.83866e-32	DTYMK	CDC8	deoxythymidylate kinase
ENSG00000168393	ENST00000400770	8.83866e-32	DTYMK	CDC8	deoxythymidylate kinase
ENSG00000120802	ENST00000266732	1.03611e-31	TMPO	CMD1T	thymopoietin
ENSG00000120802	ENST00000393053	1.03611e-31	TMPO	CMD1T	thymopoietin
ENSG00000120802	ENST00000548223	1.03611e-31	TMPO	CMD1T	thymopoietin
ENSG00000120802	ENST00000556029	1.03611e-31	TMPO	CMD1T	thymopoietin
ENSG00000163320	ENST00000309534	1.20881e-31	CGGBP1	CGGBP	CGG triplet repeat binding protein 1
ENSG00000163320	ENST00000462901	1.20881e-31	CGGBP1	CGGBP	CGG triplet repeat binding protein 1
ENSG00000163320	ENST00000482016	1.20881e-31	CGGBP1	CGGBP	CGG triplet repeat binding protein 1
ENSG00000163320	ENST00000675130	1.20881e-31	CGGBP1	CGGBP	CGG triplet repeat binding protein 1
ENSG00000196312	ENST00000637864	2.16005e-31	MFSD14C	HIATL2	major facilitator superfamily domain containing 14C
ENSG00000196312	ENST00000647176	2.16005e-31	MFSD14C	HIATL2	major facilitator superfamily domain containing 14C
ENSG00000196312	ENST00000650909	2.16005e-31	MFSD14C	HIATL2	major facilitator superfamily domain containing 14C
ENSG00000111665	ENST00000538862	3.48291e-31	CDCA3	GRCC8	cell division cycle associated 3
ENSG00000111665	ENST00000540683	3.48291e-31	CDCA3	GRCC8	cell division cycle associated 3
ENSG00000111665	ENST00000545368	3.48291e-31	CDCA3	GRCC8	cell division cycle associated 3
ENSG00000104408	ENST00000519030	5.10659e-31	EIF3E	EIF3-P48	eukaryotic translation initiation factor 3 subunit E
ENSG00000104408	ENST00000519627	5.10659e-31	EIF3E	EIF3-P48	eukaryotic translation initiation factor 3 subunit E
ENSG00000104408	ENST00000521297	5.10659e-31	EIF3E	EIF3-P48	eukaryotic translation initiation factor 3 subunit E
ENSG00000104408	ENST00000676698	5.10659e-31	EIF3E	EIF3-P48	eukaryotic translation initiation factor 3 subunit E
ENSG00000104408	ENST00000677590	5.10659e-31	EIF3E	EIF3-P48	eukaryotic translation initiation factor 3 subunit E
ENSG00000146223	ENST00000304734	1.05495e-30	RPL7L1	dJ475N16.4	ribosomal protein L7 like 1
ENSG00000146223	ENST00000483998	1.05495e-30	RPL7L1	dJ475N16.4	ribosomal protein L7 like 1
ENSG00000146223	ENST00000493763	1.05495e-30	RPL7L1	dJ475N16.4	ribosomal protein L7 like 1
ENSG00000146223	ENST00000602561	1.05495e-30	RPL7L1	dJ475N16.4	ribosomal protein L7 like 1
ENSG00000143612	ENST00000350592	1.58983e-30	C1orf43	HSPC012	chromosome 1 open reading frame 43
ENSG00000143612	ENST00000362076	1.58983e-30	C1orf43	HSPC012	chromosome 1 open reading frame 43
ENSG00000143612	ENST00000368519	1.58983e-30	C1orf43	HSPC012	chromosome 1 open reading frame 43
ENSG00000143612	ENST00000368521	1.58983e-30	C1orf43	HSPC012	chromosome 1 open reading frame 43
ENSG00000177410	ENST00000326677	4.26668e-30	ZFAS1	C20orf199	ZNFX1 antisense RNA 1
ENSG00000177410	ENST00000417721	4.26668e-30	ZFAS1	C20orf199	ZNFX1 antisense RNA 1
ENSG00000177410	ENST00000428008	4.26668e-30	ZFAS1	C20orf199	ZNFX1 antisense RNA 1
ENSG00000177410	ENST00000441722	4.26668e-30	ZFAS1	C20orf199	ZNFX1 antisense RNA 1
ENSG00000143224	ENST00000352210	5.56625e-30	PPOX	PPO	protoporphyrinogen oxidase
ENSG00000143224	ENST00000462866	5.56625e-30	PPOX	PPO	protoporphyrinogen oxidase
ENSG00000143224	ENST00000539753	5.56625e-30	PPOX	PPO	protoporphyrinogen oxidase
ENSG00000143224	ENST00000652103	5.56625e-30	PPOX	PPO	protoporphyrinogen oxidase
ENSG00000100461	ENST00000346528	6.89885e-30	RBM23	CAPERbeta	RNA binding motif protein 23
ENSG00000100461	ENST00000399922	6.89885e-30	RBM23	CAPERbeta	RNA binding motif protein 23
ENSG00000100461	ENST00000554256	6.89885e-30	RBM23	CAPERbeta	RNA binding motif protein 23
ENSG00000148688	ENST00000413330	7.28763e-30	RPP30	TSG15	ribonuclease P/MRP subunit p30
ENSG00000148688	ENST00000414836	7.28763e-30	RPP30	TSG15	ribonuclease P/MRP subunit p30
ENSG00000168958	ENST00000304593	1.15978e-29	MFF	C2orf33	mitochondrial fission factor
ENSG00000168958	ENST00000349901	1.15978e-29	MFF	C2orf33	mitochondrial fission factor
ENSG00000168958	ENST00000354503	1.15978e-29	MFF	C2orf33	mitochondrial fission factor
ENSG00000168958	ENST00000524634	1.15978e-29	MFF	C2orf33	mitochondrial fission factor
ENSG00000145907	ENST00000507878	4.98832e-29	G3BP1	G3BP	G3BP stress granule assembly factor 1
ENSG00000145907	ENST00000676734	4.98832e-29	G3BP1	G3BP	G3BP stress granule assembly factor 1
ENSG00000145907	ENST00000676878	4.98832e-29	G3BP1	G3BP	G3BP stress granule assembly factor 1
ENSG00000145907	ENST00000676911	4.98832e-29	G3BP1	G3BP	G3BP stress granule assembly factor 1
ENSG00000145907	ENST00000678070	4.98832e-29	G3BP1	G3BP	G3BP stress granule assembly factor 1
ENSG00000082898	ENST00000401558	5.71187e-29	XPO1	CRM-1	exportin 1
ENSG00000082898	ENST00000406957	5.71187e-29	XPO1	CRM-1	exportin 1
ENSG00000082898	ENST00000676771	5.71187e-29	XPO1	CRM-1	exportin 1
ENSG00000082898	ENST00000676789	5.71187e-29	XPO1	CRM-1	exportin 1
ENSG00000189077	ENST00000440632	7.52653e-29	TMEM120A	NET29	transmembrane protein 120A
ENSG00000189077	ENST00000465494	7.52653e-29	TMEM120A	NET29	transmembrane protein 120A
ENSG00000189077	ENST00000485200	7.52653e-29	TMEM120A	NET29	transmembrane protein 120A
ENSG00000189077	ENST00000490656	7.52653e-29	TMEM120A	NET29	transmembrane protein 120A
ENSG00000189077	ENST00000493111	7.52653e-29	TMEM120A	NET29	transmembrane protein 120A
ENSG00000071994	ENST00000392090	9.34403e-29	PDCD2	RP8	programmed cell death 2
ENSG00000071994	ENST00000537445	9.34403e-29	PDCD2	RP8	programmed cell death 2
ENSG00000071994	ENST00000544866	9.34403e-29	PDCD2	RP8	programmed cell death 2
ENSG00000078053	ENST00000325590	1.46087e-28	AMPH	AMPH1	amphiphysin
ENSG00000078053	ENST00000441628	1.46087e-28	AMPH	AMPH1	amphiphysin
ENSG00000078053	ENST00000471913	1.46087e-28	AMPH	AMPH1	amphiphysin
ENSG00000129353	ENST00000335757	2.12377e-28	SLC44A2	CTL2	solute carrier family 44 member 2
ENSG00000129353	ENST00000407327	2.12377e-28	SLC44A2	CTL2	solute carrier family 44 member 2
ENSG00000204371	ENST00000375528	2.26195e-28	EHMT2	BAT8	euchromatic histone lysine methyltransferase 2
ENSG00000204371	ENST00000375530	2.26195e-28	EHMT2	BAT8	euchromatic histone lysine methyltransferase 2
ENSG00000204371	ENST00000375537	2.26195e-28	EHMT2	BAT8	euchromatic histone lysine methyltransferase 2
ENSG00000204371	ENST00000395728	2.26195e-28	EHMT2	BAT8	euchromatic histone lysine methyltransferase 2
ENSG00000204371	ENST00000478491	2.26195e-28	EHMT2	BAT8	euchromatic histone lysine methyltransferase 2
ENSG00000188313	ENST00000342435	3.28633e-28	PLSCR1	MMTRA1B	phospholipid scramblase 1
ENSG00000188313	ENST00000469266	3.28633e-28	PLSCR1	MMTRA1B	phospholipid scramblase 1
ENSG00000188313	ENST00000486631	3.28633e-28	PLSCR1	MMTRA1B	phospholipid scramblase 1
ENSG00000188313	ENST00000487389	3.28633e-28	PLSCR1	MMTRA1B	phospholipid scramblase 1
ENSG00000137343	ENST00000318999	4.20605e-28	ATAT1	C6orf134	alpha tubulin acetyltransferase 1
ENSG00000137343	ENST00000319027	4.20605e-28	ATAT1	C6orf134	alpha tubulin acetyltransferase 1
ENSG00000137343	ENST00000376483	4.20605e-28	ATAT1	C6orf134	alpha tubulin acetyltransferase 1
ENSG00000137343	ENST00000376485	4.20605e-28	ATAT1	C6orf134	alpha tubulin acetyltransferase 1
ENSG00000137343	ENST00000468713	4.20605e-28	ATAT1	C6orf134	alpha tubulin acetyltransferase 1
ENSG00000146918	ENST00000356309	4.57993e-28	NCAPG2	3KS	non-SMC condensin II complex subunit G2
ENSG00000146918	ENST00000409423	4.57993e-28	NCAPG2	3KS	non-SMC condensin II complex subunit G2
ENSG00000146918	ENST00000441982	4.57993e-28	NCAPG2	3KS	non-SMC condensin II complex subunit G2
ENSG00000146918	ENST00000474940	4.57993e-28	NCAPG2	3KS	non-SMC condensin II complex subunit G2
ENSG00000152601	ENST00000324210	7.02754e-28	MBNL1	EXP	muscleblind like splicing regulator 1
ENSG00000152601	ENST00000463374	7.02754e-28	MBNL1	EXP	muscleblind like splicing regulator 1
ENSG00000152601	ENST00000495875	7.02754e-28	MBNL1	EXP	muscleblind like splicing regulator 1
ENSG00000118194	ENST00000412633	7.10641e-28	TNNT2	CMD1D	troponin T2, cardiac type
ENSG00000118194	ENST00000422165	7.10641e-28	TNNT2	CMD1D	troponin T2, cardiac type
ENSG00000156976	ENST00000323963	7.88063e-28	EIF4A2	BM-010	eukaryotic translation initiation factor 4A2
ENSG00000156976	ENST00000425053	7.88063e-28	EIF4A2	BM-010	eukaryotic translation initiation factor 4A2
ENSG00000156976	ENST00000426808	7.88063e-28	EIF4A2	BM-010	eukaryotic translation initiation factor 4A2
ENSG00000156976	ENST00000440191	7.88063e-28	EIF4A2	BM-010	eukaryotic translation initiation factor 4A2
ENSG00000205758	ENST00000381554	1.3237e-27	CRYZL1	4P11	crystallin zeta like 1
ENSG00000205758	ENST00000413017	1.3237e-27	CRYZL1	4P11	crystallin zeta like 1
ENSG00000175193	ENST00000311101	1.46616e-27	PARL	PRO2207	presenilin associated rhomboid like
ENSG00000175193	ENST00000317096	1.46616e-27	PARL	PRO2207	presenilin associated rhomboid like
ENSG00000175193	ENST00000417784	1.46616e-27	PARL	PRO2207	presenilin associated rhomboid like
ENSG00000175193	ENST00000418450	1.46616e-27	PARL	PRO2207	presenilin associated rhomboid like
ENSG00000175193	ENST00000435888	1.46616e-27	PARL	PRO2207	presenilin associated rhomboid like
ENSG00000105197	ENST00000594583	1.54559e-27	TIMM50	MGCA9	translocase of inner mitochondrial membrane 50
ENSG00000105197	ENST00000599794	1.54559e-27	TIMM50	MGCA9	translocase of inner mitochondrial membrane 50
ENSG00000105197	ENST00000602028	1.54559e-27	TIMM50	MGCA9	translocase of inner mitochondrial membrane 50
ENSG00000105197	ENST00000602265	1.54559e-27	TIMM50	MGCA9	translocase of inner mitochondrial membrane 50
ENSG00000234741	ENST00000686995	5.37358e-27	GAS5	NCRNA00030	growth arrest specific 5
ENSG00000234741	ENST00000687435	5.37358e-27	GAS5	NCRNA00030	growth arrest specific 5
ENSG00000234741	ENST00000689238	5.37358e-27	GAS5	NCRNA00030	growth arrest specific 5
ENSG00000234741	ENST00000689958	5.37358e-27	GAS5	NCRNA00030	growth arrest specific 5
ENSG00000140750	ENST00000289968	7.29594e-27	ARHGAP17	MST066	Rho GTPase activating protein 17
ENSG00000140750	ENST00000303665	7.29594e-27	ARHGAP17	MST066	Rho GTPase activating protein 17
ENSG00000140750	ENST00000570841	7.29594e-27	ARHGAP17	MST066	Rho GTPase activating protein 17
ENSG00000140750	ENST00000571843	7.29594e-27	ARHGAP17	MST066	Rho GTPase activating protein 17
ENSG00000174780	ENST00000504757	8.19397e-27	SRP72	BMFF	signal recognition particle 72
ENSG00000174780	ENST00000510663	8.19397e-27	SRP72	BMFF	signal recognition particle 72
ENSG00000174780	ENST00000642900	8.19397e-27	SRP72	BMFF	signal recognition particle 72
ENSG00000115641	ENST00000322142	1.53136e-26	FHL2	AAG11	four and a half LIM domains 2
ENSG00000115641	ENST00000393353	1.53136e-26	FHL2	AAG11	four and a half LIM domains 2
ENSG00000115641	ENST00000408995	1.53136e-26	FHL2	AAG11	four and a half LIM domains 2
ENSG00000115641	ENST00000530340	1.53136e-26	FHL2	AAG11	four and a half LIM domains 2
ENSG00000136718	ENST00000409649	1.8708e-26	IMP4	BXDC4	IMP U3 small nucleolar ribonucleoprotein 4
ENSG00000136718	ENST00000460766	1.8708e-26	IMP4	BXDC4	IMP U3 small nucleolar ribonucleoprotein 4
ENSG00000136718	ENST00000475074	1.8708e-26	IMP4	BXDC4	IMP U3 small nucleolar ribonucleoprotein 4
ENSG00000130803	ENST00000247956	2.17419e-26	ZNF317	ZNF317	zinc finger protein 317
ENSG00000130803	ENST00000360385	2.17419e-26	ZNF317	ZNF317	zinc finger protein 317
ENSG00000130803	ENST00000590152	2.17419e-26	ZNF317	ZNF317	zinc finger protein 317
ENSG00000214736	ENST00000398881	3.09674e-26	TOMM6	OBTP	translocase of outer mitochondrial membrane 6
ENSG00000214736	ENST00000398884	3.09674e-26	TOMM6	OBTP	translocase of outer mitochondrial membrane 6
ENSG00000135451	ENST00000257909	3.47697e-26	TROAP	TASTIN	trophinin associated protein
ENSG00000135451	ENST00000380327	3.47697e-26	TROAP	TASTIN	trophinin associated protein
ENSG00000135451	ENST00000548311	3.47697e-26	TROAP	TASTIN	trophinin associated protein
ENSG00000135451	ENST00000549275	3.47697e-26	TROAP	TASTIN	trophinin associated protein
ENSG00000128335	ENST00000358502	3.78945e-26	APOL2	APOL-II	apolipoprotein L2
ENSG00000128335	ENST00000451256	3.78945e-26	APOL2	APOL-II	apolipoprotein L2
ENSG00000128335	ENST00000476579	3.78945e-26	APOL2	APOL-II	apolipoprotein L2
ENSG00000128335	ENST00000489186	3.78945e-26	APOL2	APOL-II	apolipoprotein L2
ENSG00000147535	ENST00000419686	4.55169e-26	PLPP5	DPPL1	phospholipid phosphatase 5
ENSG00000147535	ENST00000424479	4.55169e-26	PLPP5	DPPL1	phospholipid phosphatase 5
ENSG00000147535	ENST00000524616	4.55169e-26	PLPP5	DPPL1	phospholipid phosphatase 5
ENSG00000153944	ENST00000284073	5.45209e-26	MSI2	MSI2H	musashi RNA binding protein 2
ENSG00000153944	ENST00000416426	5.45209e-26	MSI2	MSI2H	musashi RNA binding protein 2
ENSG00000153944	ENST00000581523	5.45209e-26	MSI2	MSI2H	musashi RNA binding protein 2
ENSG00000153944	ENST00000582453	5.45209e-26	MSI2	MSI2H	musashi RNA binding protein 2
ENSG00000153944	ENST00000674522	5.45209e-26	MSI2	MSI2H	musashi RNA binding protein 2
ENSG00000160310	ENST00000355680	7.13807e-26	PRMT2	HRMT1L1	protein arginine methyltransferase 2
ENSG00000160310	ENST00000397628	7.13807e-26	PRMT2	HRMT1L1	protein arginine methyltransferase 2
ENSG00000160310	ENST00000481861	7.13807e-26	PRMT2	HRMT1L1	protein arginine methyltransferase 2
ENSG00000115415	ENST00000361099	1.69017e-25	STAT1	CANDF7	signal transducer and activator of transcription 1
ENSG00000115415	ENST00000673847	1.69017e-25	STAT1	CANDF7	signal transducer and activator of transcription 1
ENSG00000116237	ENST00000343813	1.72807e-25	ICMT	HSTE14	isoprenylcysteine carboxyl methyltransferase
ENSG00000116237	ENST00000474756	1.72807e-25	ICMT	HSTE14	isoprenylcysteine carboxyl methyltransferase
ENSG00000116237	ENST00000489498	1.72807e-25	ICMT	HSTE14	isoprenylcysteine carboxyl methyltransferase
ENSG00000168014	ENST00000334126	2.30958e-25	C2CD3	OFD14	C2 domain containing 3 centriole elongation regulator
ENSG00000168014	ENST00000539061	2.30958e-25	C2CD3	OFD14	C2 domain containing 3 centriole elongation regulator
ENSG00000168014	ENST00000680718	2.30958e-25	C2CD3	OFD14	C2 domain containing 3 centriole elongation regulator
ENSG00000168014	ENST00000681291	2.30958e-25	C2CD3	OFD14	C2 domain containing 3 centriole elongation regulator
ENSG00000187109	ENST00000393263	5.01183e-25	NAP1L1	NAP1	nucleosome assembly protein 1 like 1
ENSG00000187109	ENST00000547773	5.01183e-25	NAP1L1	NAP1	nucleosome assembly protein 1 like 1
ENSG00000187109	ENST00000548044	5.01183e-25	NAP1L1	NAP1	nucleosome assembly protein 1 like 1
ENSG00000187109	ENST00000552056	5.01183e-25	NAP1L1	NAP1	nucleosome assembly protein 1 like 1
ENSG00000138593	ENST00000261847	7.89203e-25	SECISBP2L	SBP2L	SECIS binding protein 2 like
ENSG00000138593	ENST00000559471	7.89203e-25	SECISBP2L	SBP2L	SECIS binding protein 2 like
ENSG00000130816	ENST00000340748	8.50095e-25	DNMT1	ADCADN	DNA methyltransferase 1
ENSG00000130816	ENST00000359526	8.50095e-25	DNMT1	ADCADN	DNA methyltransferase 1
ENSG00000130816	ENST00000679103	8.50095e-25	DNMT1	ADCADN	DNA methyltransferase 1
ENSG00000130816	ENST00000679313	8.50095e-25	DNMT1	ADCADN	DNA methyltransferase 1
ENSG00000132436	ENST00000356889	8.60144e-25	FIGNL1	FIGNL1	fidgetin like 1
ENSG00000132436	ENST00000395556	8.60144e-25	FIGNL1	FIGNL1	fidgetin like 1
ENSG00000132436	ENST00000433017	8.60144e-25	FIGNL1	FIGNL1	fidgetin like 1
ENSG00000132436	ENST00000615084	8.60144e-25	FIGNL1	FIGNL1	fidgetin like 1
ENSG00000102898	ENST00000219169	2.12413e-24	NUTF2	NTF-2	nuclear transport factor 2
ENSG00000102898	ENST00000568233	2.12413e-24	NUTF2	NTF-2	nuclear transport factor 2
ENSG00000102898	ENST00000569436	2.12413e-24	NUTF2	NTF-2	nuclear transport factor 2
ENSG00000122068	ENST00000241502	2.1551e-24	FYTTD1	UIF	forty-two-three domain containing 1
ENSG00000122068	ENST00000424384	2.1551e-24	FYTTD1	UIF	forty-two-three domain containing 1
ENSG00000122068	ENST00000428738	2.1551e-24	FYTTD1	UIF	forty-two-three domain containing 1
ENSG00000138698	ENST00000339360	2.1551e-24	RAP1GDS1	GDS1	Rap1 GTPase-GDP dissociation stimulator 1
ENSG00000138698	ENST00000408900	2.1551e-24	RAP1GDS1	GDS1	Rap1 GTPase-GDP dissociation stimulator 1
ENSG00000138698	ENST00000408927	2.1551e-24	RAP1GDS1	GDS1	Rap1 GTPase-GDP dissociation stimulator 1
ENSG00000138698	ENST00000453712	2.1551e-24	RAP1GDS1	GDS1	Rap1 GTPase-GDP dissociation stimulator 1
ENSG00000133026	ENST00000269243	2.1551e-24	MYH10	NMMHC-IIB	myosin heavy chain 10
ENSG00000133026	ENST00000472728	2.1551e-24	MYH10	NMMHC-IIB	myosin heavy chain 10
ENSG00000133026	ENST00000692526	2.1551e-24	MYH10	NMMHC-IIB	myosin heavy chain 10
ENSG00000156973	ENST00000287600	2.27844e-24	PDE6D	JBTS22	phosphodiesterase 6D
ENSG00000156973	ENST00000477748	2.27844e-24	PDE6D	JBTS22	phosphodiesterase 6D
ENSG00000087206	ENST00000377227	3.2243e-24	UIMC1	RAP80	ubiquitin interaction motif containing 1
ENSG00000087206	ENST00000506128	3.2243e-24	UIMC1	RAP80	ubiquitin interaction motif containing 1
ENSG00000087206	ENST00000509236	3.2243e-24	UIMC1	RAP80	ubiquitin interaction motif containing 1
ENSG00000087206	ENST00000510698	3.2243e-24	UIMC1	RAP80	ubiquitin interaction motif containing 1
ENSG00000087206	ENST00000511320	3.2243e-24	UIMC1	RAP80	ubiquitin interaction motif containing 1
ENSG00000101654	ENST00000262173	3.36946e-24	RNMT	CMT1	RNA guanine-7 methyltransferase
ENSG00000101654	ENST00000383314	3.36946e-24	RNMT	CMT1	RNA guanine-7 methyltransferase
ENSG00000101654	ENST00000543302	3.36946e-24	RNMT	CMT1	RNA guanine-7 methyltransferase
ENSG00000101654	ENST00000592764	3.36946e-24	RNMT	CMT1	RNA guanine-7 methyltransferase
ENSG00000124155	ENST00000279036	3.41626e-24	PIGT	CGI-06	phosphatidylinositol glycan anchor biosynthesis class T
ENSG00000124155	ENST00000372689	3.41626e-24	PIGT	CGI-06	phosphatidylinositol glycan anchor biosynthesis class T
ENSG00000124155	ENST00000432270	3.41626e-24	PIGT	CGI-06	phosphatidylinositol glycan anchor biosynthesis class T
ENSG00000175061	ENST00000481027	5.54371e-24	SNHG29	C17orf45	small nucleolar RNA host gene 29
ENSG00000175061	ENST00000580180	5.54371e-24	SNHG29	C17orf45	small nucleolar RNA host gene 29
ENSG00000175061	ENST00000663781	5.54371e-24	SNHG29	C17orf45	small nucleolar RNA host gene 29
ENSG00000132635	ENST00000356872	7.10129e-24	PCED1A	C20orf81	PC-esterase domain containing 1A
ENSG00000132635	ENST00000360652	7.10129e-24	PCED1A	C20orf81	PC-esterase domain containing 1A
ENSG00000132635	ENST00000474714	7.10129e-24	PCED1A	C20orf81	PC-esterase domain containing 1A
ENSG00000088756	ENST00000314319	7.52806e-24	ARHGAP28	ARHGAP28	Rho GTPase activating protein 28
ENSG00000088756	ENST00000383472	7.52806e-24	ARHGAP28	ARHGAP28	Rho GTPase activating protein 28
ENSG00000088756	ENST00000532996	7.52806e-24	ARHGAP28	ARHGAP28	Rho GTPase activating protein 28
ENSG00000088756	ENST00000579689	7.52806e-24	ARHGAP28	ARHGAP28	Rho GTPase activating protein 28
ENSG00000068323	ENST00000315869	9.69774e-24	TFE3	MRXSPF	transcription factor binding to IGHM enhancer 3
ENSG00000068323	ENST00000493583	9.69774e-24	TFE3	MRXSPF	transcription factor binding to IGHM enhancer 3
ENSG00000106070	ENST00000335866	1.11885e-23	GRB10	GRB-IR	growth factor receptor bound protein 10
ENSG00000106070	ENST00000398812	1.11885e-23	GRB10	GRB-IR	growth factor receptor bound protein 10
ENSG00000106070	ENST00000402497	1.11885e-23	GRB10	GRB-IR	growth factor receptor bound protein 10
ENSG00000174227	ENST00000503261	1.33187e-23	PIGG	GPI7	phosphatidylinositol glycan anchor biosynthesis class G
ENSG00000174227	ENST00000504346	1.33187e-23	PIGG	GPI7	phosphatidylinositol glycan anchor biosynthesis class G
ENSG00000174227	ENST00000508669	1.33187e-23	PIGG	GPI7	phosphatidylinositol glycan anchor biosynthesis class G
ENSG00000161533	ENST00000293217	1.43392e-23	ACOX1	ACOX	acyl-CoA oxidase 1
ENSG00000161533	ENST00000301608	1.43392e-23	ACOX1	ACOX	acyl-CoA oxidase 1
ENSG00000161533	ENST00000572047	1.43392e-23	ACOX1	ACOX	acyl-CoA oxidase 1
ENSG00000133316	ENST00000278856	2.59735e-23	WDR74	Nsa1	WD repeat domain 74
ENSG00000133316	ENST00000311713	2.59735e-23	WDR74	Nsa1	WD repeat domain 74
ENSG00000041357	ENST00000413382	2.60358e-23	PSMA4	HC9	proteasome 20S subunit alpha 4
ENSG00000041357	ENST00000557929	2.60358e-23	PSMA4	HC9	proteasome 20S subunit alpha 4
ENSG00000041357	ENST00000559082	2.60358e-23	PSMA4	HC9	proteasome 20S subunit alpha 4
ENSG00000041357	ENST00000559146	2.60358e-23	PSMA4	HC9	proteasome 20S subunit alpha 4
ENSG00000106415	ENST00000223145	3.03073e-23	GLCCI1	FAM117C	glucocorticoid induced 1
ENSG00000106415	ENST00000470583	3.03073e-23	GLCCI1	FAM117C	glucocorticoid induced 1
ENSG00000106415	ENST00000489405	3.03073e-23	GLCCI1	FAM117C	glucocorticoid induced 1
ENSG00000005893	ENST00000200639	3.73612e-23	LAMP2	CD107b	lysosomal associated membrane protein 2
ENSG00000005893	ENST00000371335	3.73612e-23	LAMP2	CD107b	lysosomal associated membrane protein 2
ENSG00000005893	ENST00000434600	3.73612e-23	LAMP2	CD107b	lysosomal associated membrane protein 2
ENSG00000005893	ENST00000486593	3.73612e-23	LAMP2	CD107b	lysosomal associated membrane protein 2
ENSG00000198000	ENST00000360868	3.73612e-23	NOL8	C9orf34	nucleolar protein 8
ENSG00000198000	ENST00000432670	3.73612e-23	NOL8	C9orf34	nucleolar protein 8
ENSG00000198000	ENST00000442668	3.73612e-23	NOL8	C9orf34	nucleolar protein 8
ENSG00000198000	ENST00000535387	3.73612e-23	NOL8	C9orf34	nucleolar protein 8
ENSG00000198000	ENST00000545558	3.73612e-23	NOL8	C9orf34	nucleolar protein 8
ENSG00000100445	ENST00000399395	5.66707e-23	SDR39U1	C14orf124	short chain dehydrogenase/reductase family 39U member 1
ENSG00000100445	ENST00000538105	5.66707e-23	SDR39U1	C14orf124	short chain dehydrogenase/reductase family 39U member 1
ENSG00000100445	ENST00000556249	5.66707e-23	SDR39U1	C14orf124	short chain dehydrogenase/reductase family 39U member 1
ENSG00000163597	ENST00000661348	5.92768e-23	SNHG16	Nbla10727	small nucleolar RNA host gene 16
ENSG00000163597	ENST00000670737	5.92768e-23	SNHG16	Nbla10727	small nucleolar RNA host gene 16
ENSG00000163597	ENST00000686755	5.92768e-23	SNHG16	Nbla10727	small nucleolar RNA host gene 16
ENSG00000163110	ENST00000317968	7.31364e-23	PDLIM5	ENH	PDZ and LIM domain 5
ENSG00000163110	ENST00000511767	7.31364e-23	PDLIM5	ENH	PDZ and LIM domain 5
ENSG00000163110	ENST00000627587	7.31364e-23	PDLIM5	ENH	PDZ and LIM domain 5
ENSG00000112983	ENST00000230901	9.33739e-23	BRD8	SMAP	bromodomain containing 8
ENSG00000112983	ENST00000402931	9.33739e-23	BRD8	SMAP	bromodomain containing 8
ENSG00000112983	ENST00000411594	9.33739e-23	BRD8	SMAP	bromodomain containing 8
ENSG00000112983	ENST00000453824	9.33739e-23	BRD8	SMAP	bromodomain containing 8
ENSG00000196839	ENST00000372874	1.55921e-22	ADA	ADA1	adenosine deaminase
ENSG00000196839	ENST00000695889	1.55921e-22	ADA	ADA1	adenosine deaminase
ENSG00000196839	ENST00000696104	1.55921e-22	ADA	ADA1	adenosine deaminase
ENSG00000149182	ENST00000524782	1.8139e-22	ARFGAP2	IRZ	ADP ribosylation factor GTPase activating protein 2
ENSG00000149182	ENST00000627920	1.8139e-22	ARFGAP2	IRZ	ADP ribosylation factor GTPase activating protein 2
ENSG00000172661	ENST00000374362	2.14068e-22	WASHC2C	FAM21A	WASH complex subunit 2C
ENSG00000172661	ENST00000623400	2.14068e-22	WASHC2C	FAM21A	WASH complex subunit 2C
ENSG00000105520	ENST00000251473	3.50979e-22	PLPPR2	LPPR2	phospholipid phosphatase related 2
ENSG00000105520	ENST00000591608	3.50979e-22	PLPPR2	LPPR2	phospholipid phosphatase related 2
ENSG00000105520	ENST00000688289	3.50979e-22	PLPPR2	LPPR2	phospholipid phosphatase related 2
ENSG00000134086	ENST00000256474	9.54576e-22	VHL	HRCA1	von Hippel-Lindau tumor suppressor
ENSG00000134086	ENST00000345392	9.54576e-22	VHL	HRCA1	von Hippel-Lindau tumor suppressor
ENSG00000134086	ENST00000477538	9.54576e-22	VHL	HRCA1	von Hippel-Lindau tumor suppressor
ENSG00000134086	ENST00000696142	9.54576e-22	VHL	HRCA1	von Hippel-Lindau tumor suppressor
ENSG00000159131	ENST00000361093	1.06559e-21	GART	AIRS	phosphoribosylglycinamide formyltransferase, phosphoribosylglycinamide synthetase, phosphoribosylaminoimidazole synthetase
ENSG00000159131	ENST00000381815	1.06559e-21	GART	AIRS	phosphoribosylglycinamide formyltransferase, phosphoribosylglycinamide synthetase, phosphoribosylaminoimidazole synthetase
ENSG00000136492	ENST00000682453	1.42072e-21	BRIP1	BACH1	BRCA1 interacting helicase 1
ENSG00000136492	ENST00000683039	1.42072e-21	BRIP1	BACH1	BRCA1 interacting helicase 1
ENSG00000136492	ENST00000683235	1.42072e-21	BRIP1	BACH1	BRCA1 interacting helicase 1
ENSG00000071243	ENST00000315870	1.42463e-21	ING3	Eaf4	inhibitor of growth family member 3
ENSG00000071243	ENST00000339121	1.42463e-21	ING3	Eaf4	inhibitor of growth family member 3
ENSG00000071243	ENST00000427726	1.42463e-21	ING3	Eaf4	inhibitor of growth family member 3
ENSG00000071243	ENST00000431467	1.42463e-21	ING3	Eaf4	inhibitor of growth family member 3
ENSG00000138101	ENST00000288642	1.66233e-21	DTNB	DTNB	dystrobrevin beta
ENSG00000138101	ENST00000407186	1.66233e-21	DTNB	DTNB	dystrobrevin beta
ENSG00000138101	ENST00000407661	1.66233e-21	DTNB	DTNB	dystrobrevin beta
ENSG00000138101	ENST00000485845	1.66233e-21	DTNB	DTNB	dystrobrevin beta
ENSG00000138101	ENST00000493538	1.66233e-21	DTNB	DTNB	dystrobrevin beta
ENSG00000133983	ENST00000389912	2.26693e-21	COX16	C14orf112	cytochrome c oxidase assembly factor COX16
ENSG00000133983	ENST00000557612	2.26693e-21	COX16	C14orf112	cytochrome c oxidase assembly factor COX16
ENSG00000017260	ENST00000359644	2.56549e-21	ATP2C1	ATP2C1A	ATPase secretory pathway Ca2+ transporting 1
ENSG00000017260	ENST00000422190	2.56549e-21	ATP2C1	ATP2C1A	ATPase secretory pathway Ca2+ transporting 1
ENSG00000017260	ENST00000504612	2.56549e-21	ATP2C1	ATP2C1A	ATPase secretory pathway Ca2+ transporting 1
ENSG00000017260	ENST00000504948	2.56549e-21	ATP2C1	ATP2C1A	ATPase secretory pathway Ca2+ transporting 1
ENSG00000017260	ENST00000508660	2.56549e-21	ATP2C1	ATP2C1A	ATPase secretory pathway Ca2+ transporting 1
ENSG00000130600	ENST00000414790	2.99752e-21	H19	ASM	H19 imprinted maternally expressed transcript
ENSG00000130600	ENST00000417089	2.99752e-21	H19	ASM	H19 imprinted maternally expressed transcript
ENSG00000130600	ENST00000447298	2.99752e-21	H19	ASM	H19 imprinted maternally expressed transcript
ENSG00000188529	ENST00000343255	4.34544e-21	SRSF10	FUSIP1	serine and arginine rich splicing factor 10
ENSG00000188529	ENST00000374452	4.34544e-21	SRSF10	FUSIP1	serine and arginine rich splicing factor 10
ENSG00000188529	ENST00000453840	4.34544e-21	SRSF10	FUSIP1	serine and arginine rich splicing factor 10
ENSG00000026751	ENST00000359331	4.40874e-21	SLAMF7	19A	SLAM family member 7
ENSG00000026751	ENST00000368043	4.40874e-21	SLAMF7	19A	SLAM family member 7
ENSG00000026751	ENST00000458104	4.40874e-21	SLAMF7	19A	SLAM family member 7
ENSG00000112855	ENST00000230771	4.67744e-21	HARS2	HARSL	histidyl-tRNA synthetase 2, mitochondrial
ENSG00000112855	ENST00000642752	4.67744e-21	HARS2	HARSL	histidyl-tRNA synthetase 2, mitochondrial
ENSG00000004455	ENST00000373449	4.68177e-21	AK2	ADK2	adenylate kinase 2
ENSG00000004455	ENST00000467905	4.68177e-21	AK2	ADK2	adenylate kinase 2
ENSG00000004455	ENST00000480134	4.68177e-21	AK2	ADK2	adenylate kinase 2
ENSG00000004455	ENST00000550338	4.68177e-21	AK2	ADK2	adenylate kinase 2
ENSG00000116793	ENST00000357783	6.20029e-21	PHTF1	PHTF	putative homeodomain transcription factor 1
ENSG00000116793	ENST00000393357	6.20029e-21	PHTF1	PHTF	putative homeodomain transcription factor 1
ENSG00000116793	ENST00000412670	6.20029e-21	PHTF1	PHTF	putative homeodomain transcription factor 1
ENSG00000116793	ENST00000481652	6.20029e-21	PHTF1	PHTF	putative homeodomain transcription factor 1
ENSG00000064102	ENST00000261191	6.33184e-21	INTS13	ASUN	integrator complex subunit 13
ENSG00000064102	ENST00000538155	6.33184e-21	INTS13	ASUN	integrator complex subunit 13
ENSG00000064102	ENST00000538727	6.33184e-21	INTS13	ASUN	integrator complex subunit 13
ENSG00000000460	ENST00000359326	7.6254e-21	C1orf112	C1orf112	chromosome 1 open reading frame 112
ENSG00000000460	ENST00000413811	7.6254e-21	C1orf112	C1orf112	chromosome 1 open reading frame 112
ENSG00000000460	ENST00000459772	7.6254e-21	C1orf112	C1orf112	chromosome 1 open reading frame 112
ENSG00000000460	ENST00000481744	7.6254e-21	C1orf112	C1orf112	chromosome 1 open reading frame 112
ENSG00000000460	ENST00000496973	7.6254e-21	C1orf112	C1orf112	chromosome 1 open reading frame 112
ENSG00000146833	ENST00000349062	7.98368e-21	TRIM4	RNF87	tripartite motif containing 4
ENSG00000146833	ENST00000354241	7.98368e-21	TRIM4	RNF87	tripartite motif containing 4
ENSG00000103415	ENST00000570445	8.33217e-21	HMOX2	HO-2	heme oxygenase 2
ENSG00000103415	ENST00000570646	8.33217e-21	HMOX2	HO-2	heme oxygenase 2
ENSG00000103415	ENST00000574466	8.33217e-21	HMOX2	HO-2	heme oxygenase 2
ENSG00000103415	ENST00000575120	8.33217e-21	HMOX2	HO-2	heme oxygenase 2
ENSG00000214135	ENST00000414207	1.1051e-20	SDHAP4	SDHAP4	SDHA pseudogene 4
ENSG00000214135	ENST00000418868	1.1051e-20	SDHAP4	SDHAP4	SDHA pseudogene 4
ENSG00000214135	ENST00000686003	1.1051e-20	SDHAP4	SDHAP4	SDHA pseudogene 4
ENSG00000214135	ENST00000690701	1.1051e-20	SDHAP4	SDHAP4	SDHA pseudogene 4
ENSG00000174516	ENST00000320740	1.62888e-20	PELI3	PELI3	pellino E3 ubiquitin protein ligase family member 3
ENSG00000174516	ENST00000349459	1.62888e-20	PELI3	PELI3	pellino E3 ubiquitin protein ligase family member 3
ENSG00000174516	ENST00000524466	1.62888e-20	PELI3	PELI3	pellino E3 ubiquitin protein ligase family member 3
ENSG00000174516	ENST00000528752	1.62888e-20	PELI3	PELI3	pellino E3 ubiquitin protein ligase family member 3
ENSG00000113282	ENST00000411809	1.62888e-20	CLINT1	CLINT	clathrin interactor 1
ENSG00000113282	ENST00000523908	1.62888e-20	CLINT1	CLINT	clathrin interactor 1
ENSG00000113282	ENST00000530742	1.62888e-20	CLINT1	CLINT	clathrin interactor 1
ENSG00000171557	ENST00000336098	1.7247e-20	FGG	FGG	fibrinogen gamma chain
ENSG00000171557	ENST00000404648	1.7247e-20	FGG	FGG	fibrinogen gamma chain
ENSG00000184083	ENST00000375180	2.14814e-20	FAM120C	CXorf17	family with sequence similarity 120C
ENSG00000184083	ENST00000477084	2.14814e-20	FAM120C	CXorf17	family with sequence similarity 120C
ENSG00000166181	ENST00000378852	2.23898e-20	API5	AAC-11	apoptosis inhibitor 5
ENSG00000166181	ENST00000526394	2.23898e-20	API5	AAC-11	apoptosis inhibitor 5
ENSG00000166181	ENST00000529334	2.23898e-20	API5	AAC-11	apoptosis inhibitor 5
ENSG00000166181	ENST00000531273	2.23898e-20	API5	AAC-11	apoptosis inhibitor 5
ENSG00000145979	ENST00000356436	2.38523e-20	TBC1D7	MGCPH	TBC1 domain family member 7
ENSG00000145979	ENST00000379307	2.38523e-20	TBC1D7	MGCPH	TBC1 domain family member 7
ENSG00000145979	ENST00000450347	2.38523e-20	TBC1D7	MGCPH	TBC1 domain family member 7
ENSG00000145979	ENST00000452989	2.38523e-20	TBC1D7	MGCPH	TBC1 domain family member 7
ENSG00000144895	ENST00000273435	2.5698e-20	EIF2A	CDA02	eukaryotic translation initiation factor 2A
ENSG00000144895	ENST00000406576	2.5698e-20	EIF2A	CDA02	eukaryotic translation initiation factor 2A
ENSG00000144895	ENST00000460851	2.5698e-20	EIF2A	CDA02	eukaryotic translation initiation factor 2A
ENSG00000144895	ENST00000477551	2.5698e-20	EIF2A	CDA02	eukaryotic translation initiation factor 2A
ENSG00000144895	ENST00000494558	2.5698e-20	EIF2A	CDA02	eukaryotic translation initiation factor 2A
ENSG00000050426	ENST00000262055	2.79067e-20	LETMD1	1110019O13Rik	LETM1 domain containing 1
ENSG00000050426	ENST00000550100	2.79067e-20	LETMD1	1110019O13Rik	LETM1 domain containing 1
ENSG00000050426	ENST00000552739	2.79067e-20	LETMD1	1110019O13Rik	LETM1 domain containing 1
ENSG00000139218	ENST00000369367	3.41668e-20	SCAF11	CASP11	SR-related CTD associated factor 11
ENSG00000139218	ENST00000395453	3.41668e-20	SCAF11	CASP11	SR-related CTD associated factor 11
ENSG00000139218	ENST00000547950	3.41668e-20	SCAF11	CASP11	SR-related CTD associated factor 11
ENSG00000139218	ENST00000549162	3.41668e-20	SCAF11	CASP11	SR-related CTD associated factor 11
ENSG00000010165	ENST00000361735	6.14823e-20	METTL13	5630401D24Rik	methyltransferase 13, eEF1A lysine and N-terminal methyltransferase
ENSG00000010165	ENST00000466643	6.14823e-20	METTL13	5630401D24Rik	methyltransferase 13, eEF1A lysine and N-terminal methyltransferase
ENSG00000010165	ENST00000478330	6.14823e-20	METTL13	5630401D24Rik	methyltransferase 13, eEF1A lysine and N-terminal methyltransferase
ENSG00000049130	ENST00000347404	6.61407e-20	KITLG	DCUA	KIT ligand
ENSG00000049130	ENST00000644744	6.61407e-20	KITLG	DCUA	KIT ligand
ENSG00000117308	ENST00000374497	6.61407e-20	GALE	SDR1E1	UDP-galactose-4-epimerase
ENSG00000117308	ENST00000418277	6.61407e-20	GALE	SDR1E1	UDP-galactose-4-epimerase
ENSG00000117308	ENST00000429356	6.61407e-20	GALE	SDR1E1	UDP-galactose-4-epimerase
ENSG00000117308	ENST00000456977	6.61407e-20	GALE	SDR1E1	UDP-galactose-4-epimerase
ENSG00000117308	ENST00000617979	6.61407e-20	GALE	SDR1E1	UDP-galactose-4-epimerase
ENSG00000137409	ENST00000373616	1.43533e-19	MTCH1	CGI-64	mitochondrial carrier 1
ENSG00000137409	ENST00000373627	1.43533e-19	MTCH1	CGI-64	mitochondrial carrier 1
ENSG00000233184	ENST00000446527	1.75922e-19	DPH5-DT	DPH5-DT	DPH5 divergent transcript
ENSG00000233184	ENST00000454721	1.75922e-19	DPH5-DT	DPH5-DT	DPH5 divergent transcript
ENSG00000233184	ENST00000654574	1.75922e-19	DPH5-DT	DPH5-DT	DPH5 divergent transcript
ENSG00000233184	ENST00000658370	1.75922e-19	DPH5-DT	DPH5-DT	DPH5 divergent transcript
ENSG00000198960	ENST00000361910	2.1144e-19	ARMCX6	GASP10	armadillo repeat containing X-linked 6
ENSG00000198960	ENST00000497931	2.1144e-19	ARMCX6	GASP10	armadillo repeat containing X-linked 6
ENSG00000151665	ENST00000281382	2.81781e-19	PIGF	OORS	phosphatidylinositol glycan anchor biosynthesis class F
ENSG00000151665	ENST00000306465	2.81781e-19	PIGF	OORS	phosphatidylinositol glycan anchor biosynthesis class F
ENSG00000151665	ENST00000412717	2.81781e-19	PIGF	OORS	phosphatidylinositol glycan anchor biosynthesis class F
ENSG00000151665	ENST00000420164	2.81781e-19	PIGF	OORS	phosphatidylinositol glycan anchor biosynthesis class F
ENSG00000132589	ENST00000394908	3.31405e-19	FLOT2	ECS-1	flotillin 2
ENSG00000132589	ENST00000585169	3.31405e-19	FLOT2	ECS-1	flotillin 2
ENSG00000137073	ENST00000379238	3.33325e-19	UBAP2	UBAP-2	ubiquitin associated protein 2
ENSG00000137073	ENST00000379239	3.33325e-19	UBAP2	UBAP-2	ubiquitin associated protein 2
ENSG00000137073	ENST00000421278	3.33325e-19	UBAP2	UBAP-2	ubiquitin associated protein 2
ENSG00000120256	ENST00000239367	3.41849e-19	LRP11	MANSC3	LDL receptor related protein 11
ENSG00000120256	ENST00000367368	3.41849e-19	LRP11	MANSC3	LDL receptor related protein 11
ENSG00000120256	ENST00000463728	3.41849e-19	LRP11	MANSC3	LDL receptor related protein 11
ENSG00000158882	ENST00000367987	4.48637e-19	TOMM40L	TOMM40B	translocase of outer mitochondrial membrane 40 like
ENSG00000158882	ENST00000470426	4.48637e-19	TOMM40L	TOMM40B	translocase of outer mitochondrial membrane 40 like
ENSG00000158882	ENST00000474486	4.48637e-19	TOMM40L	TOMM40B	translocase of outer mitochondrial membrane 40 like
ENSG00000204147	ENST00000374006	4.65085e-19	ASAH2B	ASAH2C	N-acylsphingosine amidohydrolase 2B
ENSG00000204147	ENST00000374007	4.65085e-19	ASAH2B	ASAH2C	N-acylsphingosine amidohydrolase 2B
ENSG00000204147	ENST00000483649	4.65085e-19	ASAH2B	ASAH2C	N-acylsphingosine amidohydrolase 2B
ENSG00000204147	ENST00000643851	4.65085e-19	ASAH2B	ASAH2C	N-acylsphingosine amidohydrolase 2B
ENSG00000082701	ENST00000264235	4.7552e-19	GSK3B	GSK3B	glycogen synthase kinase 3 beta
ENSG00000082701	ENST00000316626	4.7552e-19	GSK3B	GSK3B	glycogen synthase kinase 3 beta
ENSG00000082701	ENST00000650344	4.7552e-19	GSK3B	GSK3B	glycogen synthase kinase 3 beta
ENSG00000082701	ENST00000677502	4.7552e-19	GSK3B	GSK3B	glycogen synthase kinase 3 beta
ENSG00000122952	ENST00000361148	5.52502e-19	ZWINT	HZwint-1	ZW10 interacting kinetochore protein
ENSG00000122952	ENST00000373944	5.52502e-19	ZWINT	HZwint-1	ZW10 interacting kinetochore protein
ENSG00000122952	ENST00000395405	5.52502e-19	ZWINT	HZwint-1	ZW10 interacting kinetochore protein
ENSG00000127952	ENST00000359697	6.87356e-19	STYXL1	DUSP24	serine/threonine/tyrosine interacting like 1
ENSG00000127952	ENST00000430497	6.87356e-19	STYXL1	DUSP24	serine/threonine/tyrosine interacting like 1
ENSG00000127952	ENST00000431581	6.87356e-19	STYXL1	DUSP24	serine/threonine/tyrosine interacting like 1
ENSG00000127952	ENST00000460184	6.87356e-19	STYXL1	DUSP24	serine/threonine/tyrosine interacting like 1
ENSG00000109184	ENST00000334635	7.45035e-19	DCUN1D4	DCNL4	defective in cullin neddylation 1 domain containing 4
ENSG00000109184	ENST00000381441	7.45035e-19	DCUN1D4	DCNL4	defective in cullin neddylation 1 domain containing 4
ENSG00000109184	ENST00000502930	7.45035e-19	DCUN1D4	DCNL4	defective in cullin neddylation 1 domain containing 4
ENSG00000100722	ENST00000302216	8.7922e-19	ZC3H14	MRT56	zinc finger CCCH-type containing 14
ENSG00000100722	ENST00000393514	8.7922e-19	ZC3H14	MRT56	zinc finger CCCH-type containing 14
ENSG00000100722	ENST00000556000	8.7922e-19	ZC3H14	MRT56	zinc finger CCCH-type containing 14
ENSG00000100722	ENST00000556945	8.7922e-19	ZC3H14	MRT56	zinc finger CCCH-type containing 14
ENSG00000100722	ENST00000649731	8.7922e-19	ZC3H14	MRT56	zinc finger CCCH-type containing 14
ENSG00000108961	ENST00000226105	9.98283e-19	RANGRF	HSPC165	RAN guanine nucleotide release factor
ENSG00000108961	ENST00000407006	9.98283e-19	RANGRF	HSPC165	RAN guanine nucleotide release factor
ENSG00000108961	ENST00000580434	9.98283e-19	RANGRF	HSPC165	RAN guanine nucleotide release factor
ENSG00000163138	ENST00000444671	9.98283e-19	PACRGL	C4orf28	parkin coregulated like
ENSG00000163138	ENST00000467997	9.98283e-19	PACRGL	C4orf28	parkin coregulated like
ENSG00000163138	ENST00000513459	9.98283e-19	PACRGL	C4orf28	parkin coregulated like
ENSG00000163138	ENST00000515339	9.98283e-19	PACRGL	C4orf28	parkin coregulated like
ENSG00000206190	ENST00000555815	1.15849e-18	ATP10A	ATP10C	ATPase phospholipid transporting 10A (putative)
ENSG00000206190	ENST00000673716	1.15849e-18	ATP10A	ATP10C	ATPase phospholipid transporting 10A (putative)
ENSG00000206190	ENST00000673849	1.15849e-18	ATP10A	ATP10C	ATPase phospholipid transporting 10A (putative)
ENSG00000206190	ENST00000674138	1.15849e-18	ATP10A	ATP10C	ATPase phospholipid transporting 10A (putative)
ENSG00000089682	ENST00000372479	1.31098e-18	RBM41	RBM41	RNA binding motif protein 41
ENSG00000089682	ENST00000434854	1.31098e-18	RBM41	RBM41	RNA binding motif protein 41
ENSG00000089682	ENST00000485676	1.31098e-18	RBM41	RBM41	RNA binding motif protein 41
ENSG00000089682	ENST00000685964	1.31098e-18	RBM41	RBM41	RNA binding motif protein 41
ENSG00000066322	ENST00000372458	1.42431e-18	ELOVL1	CGI-88	ELOVL fatty acid elongase 1
ENSG00000066322	ENST00000487209	1.42431e-18	ELOVL1	CGI-88	ELOVL fatty acid elongase 1
ENSG00000066322	ENST00000497050	1.42431e-18	ELOVL1	CGI-88	ELOVL fatty acid elongase 1
ENSG00000137312	ENST00000376389	1.8978e-18	FLOT1	FLOT1	flotillin 1
ENSG00000137312	ENST00000487376	1.8978e-18	FLOT1	FLOT1	flotillin 1
ENSG00000115904	ENST00000395038	2.58534e-18	SOS1	GF1	SOS Ras/Rac guanine nucleotide exchange factor 1
ENSG00000115904	ENST00000402219	2.58534e-18	SOS1	GF1	SOS Ras/Rac guanine nucleotide exchange factor 1
ENSG00000115904	ENST00000688189	2.58534e-18	SOS1	GF1	SOS Ras/Rac guanine nucleotide exchange factor 1
ENSG00000105948	ENST00000343187	2.60935e-18	TTC26	BRENS	tetratricopeptide repeat domain 26
ENSG00000105948	ENST00000464848	2.60935e-18	TTC26	BRENS	tetratricopeptide repeat domain 26
ENSG00000105948	ENST00000476296	2.60935e-18	TTC26	BRENS	tetratricopeptide repeat domain 26
ENSG00000105948	ENST00000478836	2.60935e-18	TTC26	BRENS	tetratricopeptide repeat domain 26
ENSG00000105948	ENST00000481482	2.60935e-18	TTC26	BRENS	tetratricopeptide repeat domain 26
ENSG00000105948	ENST00000495038	2.60935e-18	TTC26	BRENS	tetratricopeptide repeat domain 26
ENSG00000178802	ENST00000323744	3.24367e-18	MPI	CDG1B	mannose phosphate isomerase
ENSG00000178802	ENST00000535694	3.24367e-18	MPI	CDG1B	mannose phosphate isomerase
ENSG00000178802	ENST00000565576	3.24367e-18	MPI	CDG1B	mannose phosphate isomerase
ENSG00000178802	ENST00000566377	3.24367e-18	MPI	CDG1B	mannose phosphate isomerase
ENSG00000143549	ENST00000328159	4.50053e-18	TPM3	CAPM1	tropomyosin 3
ENSG00000143549	ENST00000330188	4.50053e-18	TPM3	CAPM1	tropomyosin 3
ENSG00000143549	ENST00000509409	4.50053e-18	TPM3	CAPM1	tropomyosin 3
ENSG00000134779	ENST00000334295	7.54259e-18	TPGS2	C18orf10	tubulin polyglutamylase complex subunit 2
ENSG00000134779	ENST00000383056	7.54259e-18	TPGS2	C18orf10	tubulin polyglutamylase complex subunit 2
ENSG00000134779	ENST00000587129	7.54259e-18	TPGS2	C18orf10	tubulin polyglutamylase complex subunit 2
ENSG00000134779	ENST00000590842	7.54259e-18	TPGS2	C18orf10	tubulin polyglutamylase complex subunit 2
ENSG00000134779	ENST00000593035	7.54259e-18	TPGS2	C18orf10	tubulin polyglutamylase complex subunit 2
ENSG00000188186	ENST00000341942	8.28362e-18	LAMTOR4	C7orf59	late endosomal/lysosomal adaptor, MAPK and MTOR activator 4
ENSG00000188186	ENST00000474141	8.28362e-18	LAMTOR4	C7orf59	late endosomal/lysosomal adaptor, MAPK and MTOR activator 4
ENSG00000067066	ENST00000409341	8.5721e-18	SP100	lysp100b	SP100 nuclear antigen
ENSG00000067066	ENST00000409824	8.5721e-18	SP100	lysp100b	SP100 nuclear antigen
ENSG00000067066	ENST00000413284	8.5721e-18	SP100	lysp100b	SP100 nuclear antigen
ENSG00000205726	ENST00000399338	8.92541e-18	ITSN1	ITSN	intersectin 1
ENSG00000205726	ENST00000399349	8.92541e-18	ITSN1	ITSN	intersectin 1
ENSG00000205726	ENST00000399352	8.92541e-18	ITSN1	ITSN	intersectin 1
ENSG00000100416	ENST00000476901	9.2293e-18	TRMU	LCAL3	tRNA mitochondrial 2-thiouridylase
ENSG00000100416	ENST00000485175	9.2293e-18	TRMU	LCAL3	tRNA mitochondrial 2-thiouridylase
ENSG00000100416	ENST00000645190	9.2293e-18	TRMU	LCAL3	tRNA mitochondrial 2-thiouridylase
ENSG00000174851	ENST00000359461	9.31304e-18	YIF1A	54TM	Yip1 interacting factor homolog A, membrane trafficking protein
ENSG00000174851	ENST00000376901	9.31304e-18	YIF1A	54TM	Yip1 interacting factor homolog A, membrane trafficking protein
ENSG00000174851	ENST00000431556	9.31304e-18	YIF1A	54TM	Yip1 interacting factor homolog A, membrane trafficking protein
ENSG00000267855	ENST00000301457	1.03342e-17	NDUFA7	B14.5a	NADH:ubiquinone oxidoreductase subunit A7
ENSG00000267855	ENST00000593729	1.03342e-17	NDUFA7	B14.5a	NADH:ubiquinone oxidoreductase subunit A7
ENSG00000164176	ENST00000296591	1.59941e-17	EDIL3	DEL1	EGF like repeats and discoidin domains 3
ENSG00000164176	ENST00000380138	1.59941e-17	EDIL3	DEL1	EGF like repeats and discoidin domains 3
ENSG00000155229	ENST00000327238	1.72747e-17	MMS19	CIAO4	MMS19 homolog, cytosolic iron-sulfur assembly component
ENSG00000155229	ENST00000438925	1.72747e-17	MMS19	CIAO4	MMS19 homolog, cytosolic iron-sulfur assembly component
ENSG00000155229	ENST00000441194	1.72747e-17	MMS19	CIAO4	MMS19 homolog, cytosolic iron-sulfur assembly component
ENSG00000094631	ENST00000334136	1.72958e-17	HDAC6	CPBHM	histone deacetylase 6
ENSG00000094631	ENST00000440653	1.72958e-17	HDAC6	CPBHM	histone deacetylase 6
ENSG00000094631	ENST00000441703	1.72958e-17	HDAC6	CPBHM	histone deacetylase 6
ENSG00000094631	ENST00000462730	1.72958e-17	HDAC6	CPBHM	histone deacetylase 6
ENSG00000094631	ENST00000643374	1.72958e-17	HDAC6	CPBHM	histone deacetylase 6
ENSG00000094631	ENST00000644068	1.72958e-17	HDAC6	CPBHM	histone deacetylase 6
ENSG00000094631	ENST00000645643	1.72958e-17	HDAC6	CPBHM	histone deacetylase 6
ENSG00000186153	ENST00000355860	3.71579e-17	WWOX	D16S432E	WW domain containing oxidoreductase
ENSG00000186153	ENST00000562214	3.71579e-17	WWOX	D16S432E	WW domain containing oxidoreductase
ENSG00000186153	ENST00000565562	3.71579e-17	WWOX	D16S432E	WW domain containing oxidoreductase
ENSG00000186153	ENST00000566780	3.71579e-17	WWOX	D16S432E	WW domain containing oxidoreductase
ENSG00000186153	ENST00000684381	3.71579e-17	WWOX	D16S432E	WW domain containing oxidoreductase
ENSG00000099290	ENST00000282633	3.85758e-17	WASHC2A	FAM21A	WASH complex subunit 2A
ENSG00000099290	ENST00000314664	3.85758e-17	WASHC2A	FAM21A	WASH complex subunit 2A
ENSG00000099290	ENST00000351071	3.85758e-17	WASHC2A	FAM21A	WASH complex subunit 2A
ENSG00000099290	ENST00000399339	3.85758e-17	WASHC2A	FAM21A	WASH complex subunit 2A
ENSG00000197965	ENST00000367853	4.58681e-17	MPZL1	MPZL1b	myelin protein zero like 1
ENSG00000197965	ENST00000392121	4.58681e-17	MPZL1	MPZL1b	myelin protein zero like 1
ENSG00000197965	ENST00000474729	4.58681e-17	MPZL1	MPZL1b	myelin protein zero like 1
ENSG00000197965	ENST00000474859	4.58681e-17	MPZL1	MPZL1b	myelin protein zero like 1
ENSG00000054267	ENST00000264183	5.00359e-17	ARID4B	BCAA	AT-rich interaction domain 4B
ENSG00000054267	ENST00000349213	5.00359e-17	ARID4B	BCAA	AT-rich interaction domain 4B
ENSG00000054267	ENST00000474953	5.00359e-17	ARID4B	BCAA	AT-rich interaction domain 4B
ENSG00000114346	ENST00000232458	5.06552e-17	ECT2	ARHGEF31	epithelial cell transforming 2
ENSG00000114346	ENST00000392692	5.06552e-17	ECT2	ARHGEF31	epithelial cell transforming 2
ENSG00000114346	ENST00000441497	5.06552e-17	ECT2	ARHGEF31	epithelial cell transforming 2
ENSG00000148356	ENST00000300417	5.34657e-17	LRSAM1	CMT2P	leucine rich repeat and sterile alpha motif containing 1
ENSG00000148356	ENST00000323301	5.34657e-17	LRSAM1	CMT2P	leucine rich repeat and sterile alpha motif containing 1
ENSG00000148356	ENST00000373322	5.34657e-17	LRSAM1	CMT2P	leucine rich repeat and sterile alpha motif containing 1
ENSG00000148356	ENST00000486587	5.34657e-17	LRSAM1	CMT2P	leucine rich repeat and sterile alpha motif containing 1
ENSG00000148356	ENST00000675141	5.34657e-17	LRSAM1	CMT2P	leucine rich repeat and sterile alpha motif containing 1
ENSG00000153029	ENST00000282990	6.94146e-17	MR1	HLALS	major histocompatibility complex, class I-related
ENSG00000153029	ENST00000367580	6.94146e-17	MR1	HLALS	major histocompatibility complex, class I-related
ENSG00000153029	ENST00000617803	6.94146e-17	MR1	HLALS	major histocompatibility complex, class I-related
ENSG00000004866	ENST00000265437	7.39682e-17	ST7	ETS7q	suppression of tumorigenicity 7
ENSG00000004866	ENST00000323984	7.39682e-17	ST7	ETS7q	suppression of tumorigenicity 7
ENSG00000004866	ENST00000393451	7.39682e-17	ST7	ETS7q	suppression of tumorigenicity 7
ENSG00000111907	ENST00000368402	7.69162e-17	TPD52L1	D53	TPD52 like 1
ENSG00000111907	ENST00000392482	7.69162e-17	TPD52L1	D53	TPD52 like 1
ENSG00000111907	ENST00000392483	7.69162e-17	TPD52L1	D53	TPD52 like 1
ENSG00000214078	ENST00000397443	7.76916e-17	CPNE1	COPN1	copine 1
ENSG00000214078	ENST00000430570	7.76916e-17	CPNE1	COPN1	copine 1
ENSG00000214078	ENST00000462352	7.76916e-17	CPNE1	COPN1	copine 1
ENSG00000203875	ENST00000414002	8.36036e-17	SNHG5	C6orf160	small nucleolar RNA host gene 5
ENSG00000203875	ENST00000667421	8.36036e-17	SNHG5	C6orf160	small nucleolar RNA host gene 5
ENSG00000203875	ENST00000669678	8.36036e-17	SNHG5	C6orf160	small nucleolar RNA host gene 5
ENSG00000089177	ENST00000354981	9.54062e-17	KIF16B	C20orf23	kinesin family member 16B
ENSG00000089177	ENST00000408042	9.54062e-17	KIF16B	C20orf23	kinesin family member 16B
ENSG00000089177	ENST00000635823	9.54062e-17	KIF16B	C20orf23	kinesin family member 16B
ENSG00000089177	ENST00000636835	9.54062e-17	KIF16B	C20orf23	kinesin family member 16B
ENSG00000103540	ENST00000381396	9.5436e-17	CCP110	CP110	centriolar coiled-coil protein 110
ENSG00000103540	ENST00000396212	9.5436e-17	CCP110	CP110	centriolar coiled-coil protein 110
ENSG00000103540	ENST00000694978	9.5436e-17	CCP110	CP110	centriolar coiled-coil protein 110
ENSG00000183828	ENST00000392568	1.13387e-16	NUDT14	UGPP	nudix hydrolase 14
ENSG00000183828	ENST00000550912	1.13387e-16	NUDT14	UGPP	nudix hydrolase 14
ENSG00000183828	ENST00000551024	1.13387e-16	NUDT14	UGPP	nudix hydrolase 14
ENSG00000144677	ENST00000273179	1.17528e-16	CTDSPL	C3orf8	CTD small phosphatase like
ENSG00000144677	ENST00000436654	1.17528e-16	CTDSPL	C3orf8	CTD small phosphatase like
ENSG00000144677	ENST00000443503	1.17528e-16	CTDSPL	C3orf8	CTD small phosphatase like
ENSG00000144677	ENST00000447745	1.17528e-16	CTDSPL	C3orf8	CTD small phosphatase like
ENSG00000115392	ENST00000233741	1.19273e-16	FANCL	FAAP43	FA complementation group L
ENSG00000115392	ENST00000402135	1.19273e-16	FANCL	FAAP43	FA complementation group L
ENSG00000115392	ENST00000696305	1.19273e-16	FANCL	FAAP43	FA complementation group L
ENSG00000107625	ENST00000373585	1.19273e-16	DDX50	GU2	DExD-box helicase 50
ENSG00000107625	ENST00000460470	1.19273e-16	DDX50	GU2	DExD-box helicase 50
ENSG00000107625	ENST00000471475	1.19273e-16	DDX50	GU2	DExD-box helicase 50
ENSG00000175376	ENST00000526451	1.30367e-16	EIF1AD	OBELIX	eukaryotic translation initiation factor 1A domain containing
ENSG00000175376	ENST00000527249	1.30367e-16	EIF1AD	OBELIX	eukaryotic translation initiation factor 1A domain containing
ENSG00000175376	ENST00000529964	1.30367e-16	EIF1AD	OBELIX	eukaryotic translation initiation factor 1A domain containing
ENSG00000175376	ENST00000530462	1.30367e-16	EIF1AD	OBELIX	eukaryotic translation initiation factor 1A domain containing
ENSG00000175376	ENST00000533544	1.30367e-16	EIF1AD	OBELIX	eukaryotic translation initiation factor 1A domain containing
ENSG00000155329	ENST00000324170	1.36457e-16	ZCCHC10	ZCCHC10	zinc finger CCHC-type containing 10
ENSG00000155329	ENST00000504170	1.36457e-16	ZCCHC10	ZCCHC10	zinc finger CCHC-type containing 10
ENSG00000155329	ENST00000509008	1.36457e-16	ZCCHC10	ZCCHC10	zinc finger CCHC-type containing 10
ENSG00000155329	ENST00000509437	1.36457e-16	ZCCHC10	ZCCHC10	zinc finger CCHC-type containing 10
ENSG00000155329	ENST00000513848	1.36457e-16	ZCCHC10	ZCCHC10	zinc finger CCHC-type containing 10
ENSG00000182199	ENST00000328923	1.49896e-16	SHMT2	GLYA	serine hydroxymethyltransferase 2
ENSG00000182199	ENST00000414700	1.49896e-16	SHMT2	GLYA	serine hydroxymethyltransferase 2
ENSG00000182199	ENST00000449049	1.49896e-16	SHMT2	GLYA	serine hydroxymethyltransferase 2
ENSG00000092208	ENST00000250379	1.51172e-16	GEMIN2	SIP1	gem nuclear organelle associated protein 2
ENSG00000092208	ENST00000308317	1.51172e-16	GEMIN2	SIP1	gem nuclear organelle associated protein 2
ENSG00000092208	ENST00000396249	1.51172e-16	GEMIN2	SIP1	gem nuclear organelle associated protein 2
ENSG00000137500	ENST00000525503	1.53042e-16	CCDC90B	MDS011	coiled-coil domain containing 90B
ENSG00000137500	ENST00000527495	1.53042e-16	CCDC90B	MDS011	coiled-coil domain containing 90B
ENSG00000137500	ENST00000529073	1.53042e-16	CCDC90B	MDS011	coiled-coil domain containing 90B
ENSG00000137500	ENST00000529745	1.53042e-16	CCDC90B	MDS011	coiled-coil domain containing 90B
ENSG00000022267	ENST00000618438	1.69794e-16	FHL1	FCMSU	four and a half LIM domains 1
ENSG00000022267	ENST00000651929	1.69794e-16	FHL1	FCMSU	four and a half LIM domains 1
ENSG00000119487	ENST00000350766	1.73066e-16	MAPKAP1	JC310	MAPK associated protein 1
ENSG00000119487	ENST00000373498	1.73066e-16	MAPKAP1	JC310	MAPK associated protein 1
ENSG00000119487	ENST00000394060	1.73066e-16	MAPKAP1	JC310	MAPK associated protein 1
ENSG00000119487	ENST00000420643	1.73066e-16	MAPKAP1	JC310	MAPK associated protein 1
ENSG00000168781	ENST00000334933	1.74587e-16	PPIP5K1	HISPPD2A	diphosphoinositol pentakisphosphate kinase 1
ENSG00000168781	ENST00000360135	1.74587e-16	PPIP5K1	HISPPD2A	diphosphoinositol pentakisphosphate kinase 1
ENSG00000168781	ENST00000360301	1.74587e-16	PPIP5K1	HISPPD2A	diphosphoinositol pentakisphosphate kinase 1
ENSG00000168781	ENST00000381885	1.74587e-16	PPIP5K1	HISPPD2A	diphosphoinositol pentakisphosphate kinase 1
ENSG00000168781	ENST00000427877	1.74587e-16	PPIP5K1	HISPPD2A	diphosphoinositol pentakisphosphate kinase 1
ENSG00000214176	ENST00000397718	1.8071e-16
ENSG00000214176	ENST00000578036	1.8071e-16
ENSG00000214176	ENST00000584585	1.8071e-16
ENSG00000214176	ENST00000687956	1.8071e-16
ENSG00000214176	ENST00000688185	1.8071e-16
ENSG00000214176	ENST00000691202	1.8071e-16
ENSG00000114999	ENST00000460450	2.63468e-16	TTL	TTL	tubulin tyrosine ligase
ENSG00000114999	ENST00000476615	2.63468e-16	TTL	TTL	tubulin tyrosine ligase
ENSG00000114999	ENST00000485537	2.63468e-16	TTL	TTL	tubulin tyrosine ligase
ENSG00000113048	ENST00000261413	2.70797e-16	MRPS27	MRP-S27	mitochondrial ribosomal protein S27
ENSG00000113048	ENST00000457646	2.70797e-16	MRPS27	MRP-S27	mitochondrial ribosomal protein S27
ENSG00000113048	ENST00000694998	2.70797e-16	MRPS27	MRP-S27	mitochondrial ribosomal protein S27
ENSG00000225383	ENST00000434919	2.74251e-16	SFTA1P	SFTPF	surfactant associated 1, lncRNA
ENSG00000225383	ENST00000446372	2.74251e-16	SFTA1P	SFTPF	surfactant associated 1, lncRNA
ENSG00000225383	ENST00000602763	2.74251e-16	SFTA1P	SFTPF	surfactant associated 1, lncRNA
ENSG00000225383	ENST00000667544	2.74251e-16	SFTA1P	SFTPF	surfactant associated 1, lncRNA
ENSG00000144426	ENST00000460416	2.74828e-16	NBEAL1	A530083I02Rik	neurobeachin like 1
ENSG00000144426	ENST00000478884	2.74828e-16	NBEAL1	A530083I02Rik	neurobeachin like 1
ENSG00000144426	ENST00000683650	2.74828e-16	NBEAL1	A530083I02Rik	neurobeachin like 1
ENSG00000144426	ENST00000683969	2.74828e-16	NBEAL1	A530083I02Rik	neurobeachin like 1
ENSG00000114491	ENST00000462091	2.9214e-16	UMPS	OPRT	uridine monophosphate synthetase
ENSG00000114491	ENST00000467167	2.9214e-16	UMPS	OPRT	uridine monophosphate synthetase
ENSG00000114491	ENST00000479719	2.9214e-16	UMPS	OPRT	uridine monophosphate synthetase
ENSG00000114491	ENST00000495751	2.9214e-16	UMPS	OPRT	uridine monophosphate synthetase
ENSG00000198130	ENST00000359678	2.98326e-16	HIBCH	HIBYLCOAH	3-hydroxyisobutyryl-CoA hydrolase
ENSG00000198130	ENST00000392332	2.98326e-16	HIBCH	HIBYLCOAH	3-hydroxyisobutyryl-CoA hydrolase
ENSG00000074266	ENST00000528180	3.07076e-16	EED	COGIS	embryonic ectoderm development
ENSG00000074266	ENST00000672825	3.07076e-16	EED	COGIS	embryonic ectoderm development
ENSG00000074266	ENST00000673233	3.07076e-16	EED	COGIS	embryonic ectoderm development
ENSG00000164930	ENST00000358755	3.22205e-16	FZD6	FZ-6	frizzled class receptor 6
ENSG00000164930	ENST00000522484	3.22205e-16	FZD6	FZ-6	frizzled class receptor 6
ENSG00000196151	ENST00000358147	3.29987e-16	WDSUB1	UBOX6	WD repeat, sterile alpha motif and U-box domain containing 1
ENSG00000196151	ENST00000359774	3.29987e-16	WDSUB1	UBOX6	WD repeat, sterile alpha motif and U-box domain containing 1
ENSG00000151148	ENST00000340074	3.42526e-16	UBE3B	BPIDS	ubiquitin protein ligase E3B
ENSG00000151148	ENST00000342494	3.42526e-16	UBE3B	BPIDS	ubiquitin protein ligase E3B
ENSG00000151148	ENST00000434735	3.42526e-16	UBE3B	BPIDS	ubiquitin protein ligase E3B
ENSG00000151148	ENST00000536398	3.42526e-16	UBE3B	BPIDS	ubiquitin protein ligase E3B
ENSG00000151148	ENST00000539599	3.42526e-16	UBE3B	BPIDS	ubiquitin protein ligase E3B
ENSG00000184508	ENST00000330334	3.53153e-16	HDDC3	(ppGpp)ase	HD domain containing 3
ENSG00000184508	ENST00000494993	3.53153e-16	HDDC3	(ppGpp)ase	HD domain containing 3
ENSG00000184508	ENST00000646620	3.53153e-16	HDDC3	(ppGpp)ase	HD domain containing 3
ENSG00000103550	ENST00000219837	4.39564e-16	KNOP1	101F10.1	lysine rich nucleolar protein 1
ENSG00000103550	ENST00000565844	4.39564e-16	KNOP1	101F10.1	lysine rich nucleolar protein 1
ENSG00000103550	ENST00000567367	4.39564e-16	KNOP1	101F10.1	lysine rich nucleolar protein 1
ENSG00000103550	ENST00000568230	4.39564e-16	KNOP1	101F10.1	lysine rich nucleolar protein 1
ENSG00000075651	ENST00000356327	4.50798e-16	PLD1	CVDD	phospholipase D1
ENSG00000075651	ENST00000460926	4.50798e-16	PLD1	CVDD	phospholipase D1
ENSG00000075651	ENST00000481505	4.50798e-16	PLD1	CVDD	phospholipase D1
ENSG00000075651	ENST00000497307	4.50798e-16	PLD1	CVDD	phospholipase D1
ENSG00000278540	ENST00000612120	5.19582e-16	ACACA	ACAC	acetyl-CoA carboxylase alpha
ENSG00000278540	ENST00000614428	5.19582e-16	ACACA	ACAC	acetyl-CoA carboxylase alpha
ENSG00000278540	ENST00000614438	5.19582e-16	ACACA	ACAC	acetyl-CoA carboxylase alpha
ENSG00000182287	ENST00000329235	5.22231e-16	AP1S2	DC22	adaptor related protein complex 1 subunit sigma 2
ENSG00000182287	ENST00000450644	5.22231e-16	AP1S2	DC22	adaptor related protein complex 1 subunit sigma 2
ENSG00000143252	ENST00000367975	5.61073e-16	SDHC	CYB560	succinate dehydrogenase complex subunit C
ENSG00000143252	ENST00000392169	5.61073e-16	SDHC	CYB560	succinate dehydrogenase complex subunit C
ENSG00000143252	ENST00000432287	5.61073e-16	SDHC	CYB560	succinate dehydrogenase complex subunit C
ENSG00000049245	ENST00000054666	6.23991e-16	VAMP3	CEB	vesicle associated membrane protein 3
ENSG00000049245	ENST00000470357	6.23991e-16	VAMP3	CEB	vesicle associated membrane protein 3
ENSG00000160752	ENST00000447866	6.32274e-16	FDPS	FPPS	farnesyl diphosphate synthase
ENSG00000160752	ENST00000467076	6.32274e-16	FDPS	FPPS	farnesyl diphosphate synthase
ENSG00000160752	ENST00000468479	6.32274e-16	FDPS	FPPS	farnesyl diphosphate synthase
ENSG00000137822	ENST00000260383	7.5818e-16	TUBGCP4	76P	tubulin gamma complex associated protein 4
ENSG00000137822	ENST00000563147	7.5818e-16	TUBGCP4	76P	tubulin gamma complex associated protein 4
ENSG00000137822	ENST00000564079	7.5818e-16	TUBGCP4	76P	tubulin gamma complex associated protein 4
ENSG00000162819	ENST00000340934	7.96985e-16	BROX	C1orf58	BRO1 domain and CAAX motif containing
ENSG00000162819	ENST00000426638	7.96985e-16	BROX	C1orf58	BRO1 domain and CAAX motif containing
ENSG00000162819	ENST00000496267	7.96985e-16	BROX	C1orf58	BRO1 domain and CAAX motif containing
ENSG00000162819	ENST00000539697	7.96985e-16	BROX	C1orf58	BRO1 domain and CAAX motif containing
ENSG00000100897	ENST00000326009	7.9971e-16	DCAF11	GL014	DDB1 and CUL4 associated factor 11
ENSG00000100897	ENST00000396936	7.9971e-16	DCAF11	GL014	DDB1 and CUL4 associated factor 11
ENSG00000100897	ENST00000446197	7.9971e-16	DCAF11	GL014	DDB1 and CUL4 associated factor 11
ENSG00000100897	ENST00000558914	7.9971e-16	DCAF11	GL014	DDB1 and CUL4 associated factor 11
ENSG00000198791	ENST00000361272	8.21735e-16	CNOT7	CAF-1	CCR4-NOT transcription complex subunit 7
ENSG00000198791	ENST00000518541	8.21735e-16	CNOT7	CAF-1	CCR4-NOT transcription complex subunit 7
ENSG00000198791	ENST00000519918	8.21735e-16	CNOT7	CAF-1	CCR4-NOT transcription complex subunit 7
ENSG00000198791	ENST00000523917	8.21735e-16	CNOT7	CAF-1	CCR4-NOT transcription complex subunit 7
ENSG00000006576	ENST00000307305	8.44328e-16	PHTF2	PHTF2	putative homeodomain transcription factor 2
ENSG00000006576	ENST00000424760	8.44328e-16	PHTF2	PHTF2	putative homeodomain transcription factor 2
ENSG00000133030	ENST00000341712	8.74501e-16	MPRIP	M-RIP	myosin phosphatase Rho interacting protein
ENSG00000133030	ENST00000395811	8.74501e-16	MPRIP	M-RIP	myosin phosphatase Rho interacting protein
ENSG00000133030	ENST00000429184	8.74501e-16	MPRIP	M-RIP	myosin phosphatase Rho interacting protein
ENSG00000133030	ENST00000466186	8.74501e-16	MPRIP	M-RIP	myosin phosphatase Rho interacting protein
ENSG00000174231	ENST00000304992	1.00299e-15	PRPF8	HPRP8	pre-mRNA processing factor 8
ENSG00000174231	ENST00000572621	1.00299e-15	PRPF8	HPRP8	pre-mRNA processing factor 8
ENSG00000148719	ENST00000338820	1.10826e-15	DNAJB12	DJ10	DnaJ heat shock protein family (Hsp40) member B12
ENSG00000148719	ENST00000444643	1.10826e-15	DNAJB12	DJ10	DnaJ heat shock protein family (Hsp40) member B12
ENSG00000148719	ENST00000463786	1.10826e-15	DNAJB12	DJ10	DnaJ heat shock protein family (Hsp40) member B12
ENSG00000103037	ENST00000310682	1.43498e-15	SETD6	SETD6	SET domain containing 6, protein lysine methyltransferase
ENSG00000103037	ENST00000394266	1.43498e-15	SETD6	SETD6	SET domain containing 6, protein lysine methyltransferase
ENSG00000103037	ENST00000422445	1.43498e-15	SETD6	SETD6	SET domain containing 6, protein lysine methyltransferase
ENSG00000103037	ENST00000467320	1.43498e-15	SETD6	SETD6	SET domain containing 6, protein lysine methyltransferase
ENSG00000010810	ENST00000368667	1.91426e-15	FYN	SLK	FYN proto-oncogene, Src family tyrosine kinase
ENSG00000010810	ENST00000368678	1.91426e-15	FYN	SLK	FYN proto-oncogene, Src family tyrosine kinase
ENSG00000010810	ENST00000467921	1.91426e-15	FYN	SLK	FYN proto-oncogene, Src family tyrosine kinase
ENSG00000010810	ENST00000484067	1.91426e-15	FYN	SLK	FYN proto-oncogene, Src family tyrosine kinase
ENSG00000010810	ENST00000496864	1.91426e-15	FYN	SLK	FYN proto-oncogene, Src family tyrosine kinase
ENSG00000107521	ENST00000338546	1.91426e-15	HPS1	BLOC3S1	HPS1 biogenesis of lysosomal organelles complex 3 subunit 1
ENSG00000107521	ENST00000414009	1.91426e-15	HPS1	BLOC3S1	HPS1 biogenesis of lysosomal organelles complex 3 subunit 1
ENSG00000107521	ENST00000465957	1.91426e-15	HPS1	BLOC3S1	HPS1 biogenesis of lysosomal organelles complex 3 subunit 1
ENSG00000107521	ENST00000467246	1.91426e-15	HPS1	BLOC3S1	HPS1 biogenesis of lysosomal organelles complex 3 subunit 1
ENSG00000107521	ENST00000498219	1.91426e-15	HPS1	BLOC3S1	HPS1 biogenesis of lysosomal organelles complex 3 subunit 1
ENSG00000068650	ENST00000375630	2.23826e-15	ATP11A	ATPIH	ATPase phospholipid transporting 11A
ENSG00000068650	ENST00000415301	2.23826e-15	ATP11A	ATPIH	ATPase phospholipid transporting 11A
ENSG00000068650	ENST00000418678	2.23826e-15	ATP11A	ATPIH	ATPase phospholipid transporting 11A
ENSG00000068650	ENST00000487903	2.23826e-15	ATP11A	ATPIH	ATPase phospholipid transporting 11A
ENSG00000040531	ENST00000381870	2.79976e-15	CTNS	CTNS-LSB	cystinosin, lysosomal cystine transporter
ENSG00000040531	ENST00000574218	2.79976e-15	CTNS	CTNS-LSB	cystinosin, lysosomal cystine transporter
ENSG00000040531	ENST00000673669	2.79976e-15	CTNS	CTNS-LSB	cystinosin, lysosomal cystine transporter
ENSG00000040531	ENST00000673965	2.79976e-15	CTNS	CTNS-LSB	cystinosin, lysosomal cystine transporter
ENSG00000124214	ENST00000347458	2.83235e-15	STAU1	PPP1R150	staufen double-stranded RNA binding protein 1
ENSG00000124214	ENST00000360426	2.83235e-15	STAU1	PPP1R150	staufen double-stranded RNA binding protein 1
ENSG00000124214	ENST00000371828	2.83235e-15	STAU1	PPP1R150	staufen double-stranded RNA binding protein 1
ENSG00000150760	ENST00000280333	3.21592e-15	DOCK1	DOCK180	dedicator of cytokinesis 1
ENSG00000150760	ENST00000473861	3.21592e-15	DOCK1	DOCK180	dedicator of cytokinesis 1
ENSG00000150760	ENST00000623213	3.21592e-15	DOCK1	DOCK180	dedicator of cytokinesis 1
ENSG00000139974	ENST00000267488	3.80584e-15	SLC38A6	NAT-1	solute carrier family 38 member 6
ENSG00000139974	ENST00000354886	3.80584e-15	SLC38A6	NAT-1	solute carrier family 38 member 6
ENSG00000139974	ENST00000529212	3.80584e-15	SLC38A6	NAT-1	solute carrier family 38 member 6
ENSG00000139974	ENST00000554304	3.80584e-15	SLC38A6	NAT-1	solute carrier family 38 member 6
ENSG00000076685	ENST00000343289	3.83924e-15	NT5C2	GMP	5'-nucleotidase, cytosolic II
ENSG00000076685	ENST00000404739	3.83924e-15	NT5C2	GMP	5'-nucleotidase, cytosolic II
ENSG00000076685	ENST00000452156	3.83924e-15	NT5C2	GMP	5'-nucleotidase, cytosolic II
ENSG00000068400	ENST00000376423	3.89213e-15	GRIPAP1	GRASP-1	GRIP1 associated protein 1
ENSG00000068400	ENST00000619107	3.89213e-15	GRIPAP1	GRASP-1	GRIP1 associated protein 1
ENSG00000068400	ENST00000619149	3.89213e-15	GRIPAP1	GRASP-1	GRIP1 associated protein 1
ENSG00000068400	ENST00000622599	3.89213e-15	GRIPAP1	GRASP-1	GRIP1 associated protein 1
ENSG00000082515	ENST00000439747	4.12922e-15	MRPL22	HSPC158	mitochondrial ribosomal protein L22
ENSG00000082515	ENST00000519059	4.12922e-15	MRPL22	HSPC158	mitochondrial ribosomal protein L22
ENSG00000135905	ENST00000258390	4.73651e-15	DOCK10	DRIP2	dedicator of cytokinesis 10
ENSG00000135905	ENST00000474102	4.73651e-15	DOCK10	DRIP2	dedicator of cytokinesis 10
ENSG00000135905	ENST00000492369	4.73651e-15	DOCK10	DRIP2	dedicator of cytokinesis 10
ENSG00000139641	ENST00000267113	4.74661e-15	ESYT1	FAM62A	extended synaptotagmin 1
ENSG00000139641	ENST00000394048	4.74661e-15	ESYT1	FAM62A	extended synaptotagmin 1
ENSG00000139641	ENST00000550878	4.74661e-15	ESYT1	FAM62A	extended synaptotagmin 1
ENSG00000125744	ENST00000245923	5.11781e-15	RTN2	NSP2	reticulon 2
ENSG00000125744	ENST00000344680	5.11781e-15	RTN2	NSP2	reticulon 2
ENSG00000125744	ENST00000590526	5.11781e-15	RTN2	NSP2	reticulon 2
ENSG00000125744	ENST00000592064	5.11781e-15	RTN2	NSP2	reticulon 2
ENSG00000197170	ENST00000356126	6.54894e-15	PSMD12	Rpn5	proteasome 26S subunit, non-ATPase 12
ENSG00000197170	ENST00000357146	6.54894e-15	PSMD12	Rpn5	proteasome 26S subunit, non-ATPase 12
ENSG00000197170	ENST00000584008	6.54894e-15	PSMD12	Rpn5	proteasome 26S subunit, non-ATPase 12
ENSG00000197170	ENST00000584289	6.54894e-15	PSMD12	Rpn5	proteasome 26S subunit, non-ATPase 12
ENSG00000105402	ENST00000263354	6.60224e-15	NAPA	SNAPA	NSF attachment protein alpha
ENSG00000105402	ENST00000594217	6.60224e-15	NAPA	SNAPA	NSF attachment protein alpha
ENSG00000140264	ENST00000339624	7.26323e-15	SERF2	4F5REL	small EDRK-rich factor 2
ENSG00000140264	ENST00000409614	7.26323e-15	SERF2	4F5REL	small EDRK-rich factor 2
ENSG00000121390	ENST00000338910	7.30273e-15	PSPC1	PSP1	paraspeckle component 1
ENSG00000121390	ENST00000471658	7.30273e-15	PSPC1	PSP1	paraspeckle component 1
ENSG00000121390	ENST00000492741	7.30273e-15	PSPC1	PSP1	paraspeckle component 1
ENSG00000121390	ENST00000619300	7.30273e-15	PSPC1	PSP1	paraspeckle component 1
ENSG00000138078	ENST00000260648	7.41621e-15	PREPL	CMS22	prolyl endopeptidase like
ENSG00000138078	ENST00000409936	7.41621e-15	PREPL	CMS22	prolyl endopeptidase like
ENSG00000138078	ENST00000409957	7.41621e-15	PREPL	CMS22	prolyl endopeptidase like
ENSG00000125733	ENST00000313244	7.97676e-15	TRIP10	CIP4	thyroid hormone receptor interactor 10
ENSG00000125733	ENST00000313285	7.97676e-15	TRIP10	CIP4	thyroid hormone receptor interactor 10
ENSG00000125733	ENST00000596758	7.97676e-15	TRIP10	CIP4	thyroid hormone receptor interactor 10
ENSG00000005175	ENST00000005386	8.15069e-15	RPAP3	Tah1	RNA polymerase II associated protein 3
ENSG00000005175	ENST00000380650	8.15069e-15	RPAP3	Tah1	RNA polymerase II associated protein 3
ENSG00000005175	ENST00000432584	8.15069e-15	RPAP3	Tah1	RNA polymerase II associated protein 3
ENSG00000005175	ENST00000547706	8.15069e-15	RPAP3	Tah1	RNA polymerase II associated protein 3
ENSG00000076242	ENST00000231790	8.34548e-15	MLH1	COCA2	mutL homolog 1
ENSG00000076242	ENST00000442249	8.34548e-15	MLH1	COCA2	mutL homolog 1
ENSG00000184743	ENST00000398868	8.64477e-15	ATL3	HSN1F	atlastin GTPase 3
ENSG00000184743	ENST00000538786	8.64477e-15	ATL3	HSN1F	atlastin GTPase 3
ENSG00000184743	ENST00000540699	8.64477e-15	ATL3	HSN1F	atlastin GTPase 3
ENSG00000122642	ENST00000242209	8.72278e-15	FKBP9	FKBP60	FKBP prolyl isomerase 9
ENSG00000122642	ENST00000418354	8.72278e-15	FKBP9	FKBP60	FKBP prolyl isomerase 9
ENSG00000163681	ENST00000295951	8.93314e-15	SLMAP	SLAP	sarcolemma associated protein
ENSG00000163681	ENST00000417128	8.93314e-15	SLMAP	SLAP	sarcolemma associated protein
ENSG00000163681	ENST00000428312	8.93314e-15	SLMAP	SLAP	sarcolemma associated protein
ENSG00000163681	ENST00000438794	8.93314e-15	SLMAP	SLAP	sarcolemma associated protein
ENSG00000163681	ENST00000449503	8.93314e-15	SLMAP	SLAP	sarcolemma associated protein
ENSG00000163681	ENST00000494088	8.93314e-15	SLMAP	SLAP	sarcolemma associated protein
ENSG00000163681	ENST00000659705	8.93314e-15	SLMAP	SLAP	sarcolemma associated protein
ENSG00000101224	ENST00000245960	9.64683e-15	CDC25B	CDC25B	cell division cycle 25B
ENSG00000101224	ENST00000340833	9.64683e-15	CDC25B	CDC25B	cell division cycle 25B
ENSG00000001626	ENST00000003084	1.01191e-14	CFTR	ABC35	CF transmembrane conductance regulator
ENSG00000001626	ENST00000468795	1.01191e-14	CFTR	ABC35	CF transmembrane conductance regulator
ENSG00000001626	ENST00000647720	1.01191e-14	CFTR	ABC35	CF transmembrane conductance regulator
ENSG00000001626	ENST00000648260	1.01191e-14	CFTR	ABC35	CF transmembrane conductance regulator
ENSG00000091436	ENST00000338983	1.36233e-14	MAP3K20	AZK	mitogen-activated protein kinase kinase kinase 20
ENSG00000091436	ENST00000375213	1.36233e-14	MAP3K20	AZK	mitogen-activated protein kinase kinase kinase 20
ENSG00000091436	ENST00000409176	1.36233e-14	MAP3K20	AZK	mitogen-activated protein kinase kinase kinase 20
ENSG00000103274	ENST00000283027	1.42601e-14	NUBP1	CIAO5	NUBP iron-sulfur cluster assembly factor 1, cytosolic
ENSG00000103274	ENST00000574334	1.42601e-14	NUBP1	CIAO5	NUBP iron-sulfur cluster assembly factor 1, cytosolic
ENSG00000103274	ENST00000574691	1.42601e-14	NUBP1	CIAO5	NUBP iron-sulfur cluster assembly factor 1, cytosolic
ENSG00000163719	ENST00000296003	1.42638e-14	MTMR14	C3orf29	myotubularin related protein 14
ENSG00000163719	ENST00000351233	1.42638e-14	MTMR14	C3orf29	myotubularin related protein 14
ENSG00000163719	ENST00000353332	1.42638e-14	MTMR14	C3orf29	myotubularin related protein 14
ENSG00000133612	ENST00000473312	1.55821e-14	AGAP3	AGAP-3	ArfGAP with GTPase domain, ankyrin repeat and PH domain 3
ENSG00000133612	ENST00000492234	1.55821e-14	AGAP3	AGAP-3	ArfGAP with GTPase domain, ankyrin repeat and PH domain 3
ENSG00000133612	ENST00000622464	1.55821e-14	AGAP3	AGAP-3	ArfGAP with GTPase domain, ankyrin repeat and PH domain 3
ENSG00000164168	ENST00000296582	1.57579e-14	TMEM184C	TMEM34	transmembrane protein 184C
ENSG00000164168	ENST00000505999	1.57579e-14	TMEM184C	TMEM34	transmembrane protein 184C
ENSG00000164168	ENST00000508208	1.57579e-14	TMEM184C	TMEM34	transmembrane protein 184C
ENSG00000100056	ENST00000252137	1.76199e-14	ESS2	DGCR13	ess-2 splicing factor homolog
ENSG00000100056	ENST00000434568	1.76199e-14	ESS2	DGCR13	ess-2 splicing factor homolog
ENSG00000100056	ENST00000472073	1.76199e-14	ESS2	DGCR13	ess-2 splicing factor homolog
ENSG00000099330	ENST00000215061	1.81164e-14	OCEL1	FWP009	occludin/ELL domain containing 1
ENSG00000099330	ENST00000599286	1.81164e-14	OCEL1	FWP009	occludin/ELL domain containing 1
ENSG00000099330	ENST00000600232	1.81164e-14	OCEL1	FWP009	occludin/ELL domain containing 1
ENSG00000099330	ENST00000601529	1.81164e-14	OCEL1	FWP009	occludin/ELL domain containing 1
ENSG00000165119	ENST00000360384	2.19239e-14	HNRNPK	AUKS	heterogeneous nuclear ribonucleoprotein K
ENSG00000165119	ENST00000376281	2.19239e-14	HNRNPK	AUKS	heterogeneous nuclear ribonucleoprotein K
ENSG00000165119	ENST00000457156	2.19239e-14	HNRNPK	AUKS	heterogeneous nuclear ribonucleoprotein K
ENSG00000181991	ENST00000558406	2.52478e-14	MRPS11	HCC-2	mitochondrial ribosomal protein S11
ENSG00000181991	ENST00000559323	2.52478e-14	MRPS11	HCC-2	mitochondrial ribosomal protein S11
ENSG00000181991	ENST00000559557	2.52478e-14	MRPS11	HCC-2	mitochondrial ribosomal protein S11
ENSG00000174483	ENST00000318312	2.5254e-14	BBS1	BBS2L2	Bardet-Biedl syndrome 1
ENSG00000174483	ENST00000533430	2.5254e-14	BBS1	BBS2L2	Bardet-Biedl syndrome 1
ENSG00000186260	ENST00000571589	2.77545e-14	MRTFB	MKL2	myocardin related transcription factor B
ENSG00000186260	ENST00000574998	2.77545e-14	MRTFB	MKL2	myocardin related transcription factor B
ENSG00000186260	ENST00000575537	2.77545e-14	MRTFB	MKL2	myocardin related transcription factor B
ENSG00000075711	ENST00000450955	2.91896e-14	DLG1	DLGH1	discs large MAGUK scaffold protein 1
ENSG00000075711	ENST00000659716	2.91896e-14	DLG1	DLGH1	discs large MAGUK scaffold protein 1
ENSG00000075711	ENST00000660898	2.91896e-14	DLG1	DLGH1	discs large MAGUK scaffold protein 1
ENSG00000114698	ENST00000354952	3.0274e-14	PLSCR4	TRA1	phospholipid scramblase 4
ENSG00000114698	ENST00000383083	3.0274e-14	PLSCR4	TRA1	phospholipid scramblase 4
ENSG00000114698	ENST00000433593	3.0274e-14	PLSCR4	TRA1	phospholipid scramblase 4
ENSG00000114698	ENST00000460350	3.0274e-14	PLSCR4	TRA1	phospholipid scramblase 4
ENSG00000188603	ENST00000357806	3.04622e-14	CLN3	BTN1	CLN3 lysosomal/endosomal transmembrane protein, battenin
ENSG00000188603	ENST00000359984	3.04622e-14	CLN3	BTN1	CLN3 lysosomal/endosomal transmembrane protein, battenin
ENSG00000188603	ENST00000636147	3.04622e-14	CLN3	BTN1	CLN3 lysosomal/endosomal transmembrane protein, battenin
ENSG00000109738	ENST00000264428	3.14174e-14	GLRB	HKPX2	glycine receptor beta
ENSG00000109738	ENST00000509282	3.14174e-14	GLRB	HKPX2	glycine receptor beta
ENSG00000109738	ENST00000541722	3.14174e-14	GLRB	HKPX2	glycine receptor beta
ENSG00000182149	ENST00000329908	3.35806e-14	IST1	CHMP8	IST1 factor associated with ESCRT-III
ENSG00000182149	ENST00000378798	3.35806e-14	IST1	CHMP8	IST1 factor associated with ESCRT-III
ENSG00000182149	ENST00000439924	3.35806e-14	IST1	CHMP8	IST1 factor associated with ESCRT-III
ENSG00000182149	ENST00000538850	3.35806e-14	IST1	CHMP8	IST1 factor associated with ESCRT-III
ENSG00000182149	ENST00000566536	3.35806e-14	IST1	CHMP8	IST1 factor associated with ESCRT-III
ENSG00000106609	ENST00000341567	3.79831e-14	TMEM248	C7orf42	transmembrane protein 248
ENSG00000106609	ENST00000433271	3.79831e-14	TMEM248	C7orf42	transmembrane protein 248
ENSG00000106609	ENST00000484751	3.79831e-14	TMEM248	C7orf42	transmembrane protein 248
ENSG00000051825	ENST00000302373	4.06591e-14	MPHOSPH9	MPP-9	M-phase phosphoprotein 9
ENSG00000051825	ENST00000535049	4.06591e-14	MPHOSPH9	MPP-9	M-phase phosphoprotein 9
ENSG00000051825	ENST00000539336	4.06591e-14	MPHOSPH9	MPP-9	M-phase phosphoprotein 9
ENSG00000051825	ENST00000539639	4.06591e-14	MPHOSPH9	MPP-9	M-phase phosphoprotein 9
ENSG00000051825	ENST00000606320	4.06591e-14	MPHOSPH9	MPP-9	M-phase phosphoprotein 9
ENSG00000051825	ENST00000606321	4.06591e-14	MPHOSPH9	MPP-9	M-phase phosphoprotein 9
ENSG00000005801	ENST00000005082	4.09632e-14	ZNF195	HRF1	zinc finger protein 195
ENSG00000005801	ENST00000354599	4.09632e-14	ZNF195	HRF1	zinc finger protein 195
ENSG00000005801	ENST00000429541	4.09632e-14	ZNF195	HRF1	zinc finger protein 195
ENSG00000005801	ENST00000526601	4.09632e-14	ZNF195	HRF1	zinc finger protein 195
ENSG00000143553	ENST00000368685	4.94627e-14	SNAPIN	BLOC1S7	SNAP associated protein
ENSG00000143553	ENST00000462880	4.94627e-14	SNAPIN	BLOC1S7	SNAP associated protein
ENSG00000181019	ENST00000320623	6.04551e-14	NQO1	DHQU	NAD(P)H quinone dehydrogenase 1
ENSG00000181019	ENST00000379046	6.04551e-14	NQO1	DHQU	NAD(P)H quinone dehydrogenase 1
ENSG00000181019	ENST00000564043	6.04551e-14	NQO1	DHQU	NAD(P)H quinone dehydrogenase 1
ENSG00000025293	ENST00000374012	6.8392e-14	PHF20	C20orf104	PHD finger protein 20
ENSG00000025293	ENST00000617560	6.8392e-14	PHF20	C20orf104	PHD finger protein 20
ENSG00000146416	ENST00000357847	6.95683e-14	AIG1	AIG-1	androgen induced 1
ENSG00000146416	ENST00000367596	6.95683e-14	AIG1	AIG-1	androgen induced 1
ENSG00000146416	ENST00000458219	6.95683e-14	AIG1	AIG-1	androgen induced 1
ENSG00000167113	ENST00000300452	6.98797e-14	COQ4	CGI-92	coenzyme Q4
ENSG00000167113	ENST00000609948	6.98797e-14	COQ4	CGI-92	coenzyme Q4
ENSG00000116747	ENST00000367446	7.46948e-14	RO60	RORNP	Ro60, Y RNA binding protein
ENSG00000116747	ENST00000400968	7.46948e-14	RO60	RORNP	Ro60, Y RNA binding protein
ENSG00000116747	ENST00000432079	7.46948e-14	RO60	RORNP	Ro60, Y RNA binding protein
ENSG00000116747	ENST00000512587	7.46948e-14	RO60	RORNP	Ro60, Y RNA binding protein
ENSG00000100211	ENST00000216029	7.76806e-14	CBY1	C22orf2	chibby family member 1, beta catenin antagonist
ENSG00000100211	ENST00000396811	7.76806e-14	CBY1	C22orf2	chibby family member 1, beta catenin antagonist
ENSG00000100211	ENST00000416285	7.76806e-14	CBY1	C22orf2	chibby family member 1, beta catenin antagonist
ENSG00000100211	ENST00000489847	7.76806e-14	CBY1	C22orf2	chibby family member 1, beta catenin antagonist
ENSG00000023734	ENST00000419869	7.79219e-14	STRAP	MAWD	serine/threonine kinase receptor associated protein
ENSG00000023734	ENST00000541731	7.79219e-14	STRAP	MAWD	serine/threonine kinase receptor associated protein
ENSG00000072121	ENST00000347230	8.49046e-14	ZFYVE26	FYVE-CENT	zinc finger FYVE-type containing 26
ENSG00000072121	ENST00000554783	8.49046e-14	ZFYVE26	FYVE-CENT	zinc finger FYVE-type containing 26
ENSG00000072121	ENST00000555452	8.49046e-14	ZFYVE26	FYVE-CENT	zinc finger FYVE-type containing 26
ENSG00000116750	ENST00000367449	9.83741e-14	UCHL5	CGI-70	ubiquitin C-terminal hydrolase L5
ENSG00000116750	ENST00000367450	9.83741e-14	UCHL5	CGI-70	ubiquitin C-terminal hydrolase L5
ENSG00000116750	ENST00000367454	9.83741e-14	UCHL5	CGI-70	ubiquitin C-terminal hydrolase L5
ENSG00000116750	ENST00000367455	9.83741e-14	UCHL5	CGI-70	ubiquitin C-terminal hydrolase L5
ENSG00000116750	ENST00000420791	9.83741e-14	UCHL5	CGI-70	ubiquitin C-terminal hydrolase L5
ENSG00000116750	ENST00000421683	9.83741e-14	UCHL5	CGI-70	ubiquitin C-terminal hydrolase L5
ENSG00000139436	ENST00000320063	1.03829e-13	GIT2	CAT-2	GIT ArfGAP 2
ENSG00000139436	ENST00000355312	1.03829e-13	GIT2	CAT-2	GIT ArfGAP 2
ENSG00000139436	ENST00000551209	1.03829e-13	GIT2	CAT-2	GIT ArfGAP 2
ENSG00000137210	ENST00000379530	1.03829e-13	TMEM14B	TMEM14B	transmembrane protein 14B
ENSG00000137210	ENST00000379542	1.03829e-13	TMEM14B	TMEM14B	transmembrane protein 14B
ENSG00000114770	ENST00000334444	1.25893e-13	ABCC5	ABC33	ATP binding cassette subfamily C member 5
ENSG00000114770	ENST00000382494	1.25893e-13	ABCC5	ABC33	ATP binding cassette subfamily C member 5
ENSG00000114770	ENST00000392579	1.25893e-13	ABCC5	ABC33	ATP binding cassette subfamily C member 5
ENSG00000114770	ENST00000446941	1.25893e-13	ABCC5	ABC33	ATP binding cassette subfamily C member 5
ENSG00000161714	ENST00000539433	1.27676e-13	PLCD3	PLC-delta-3	phospholipase C delta 3
ENSG00000161714	ENST00000543623	1.27676e-13	PLCD3	PLC-delta-3	phospholipase C delta 3
ENSG00000161714	ENST00000546350	1.27676e-13	PLCD3	PLC-delta-3	phospholipase C delta 3
ENSG00000161714	ENST00000618022	1.27676e-13	PLCD3	PLC-delta-3	phospholipase C delta 3
ENSG00000161714	ENST00000619929	1.27676e-13	PLCD3	PLC-delta-3	phospholipase C delta 3
ENSG00000102316	ENST00000347546	1.41227e-13	MAGED2	11B6	MAGE family member D2
ENSG00000102316	ENST00000375058	1.41227e-13	MAGED2	11B6	MAGE family member D2
ENSG00000102316	ENST00000375068	1.41227e-13	MAGED2	11B6	MAGE family member D2
ENSG00000102316	ENST00000396224	1.41227e-13	MAGED2	11B6	MAGE family member D2
ENSG00000102316	ENST00000485483	1.41227e-13	MAGED2	11B6	MAGE family member D2
ENSG00000115084	ENST00000409106	1.42167e-13	SLC35F5	SLC35F5	solute carrier family 35 member F5
ENSG00000115084	ENST00000420066	1.42167e-13	SLC35F5	SLC35F5	solute carrier family 35 member F5
ENSG00000115084	ENST00000498768	1.42167e-13	SLC35F5	SLC35F5	solute carrier family 35 member F5
ENSG00000156831	ENST00000287437	1.44954e-13	NSMCE2	C8orf36	NSE2 (MMS21) homolog, SMC5-SMC6 complex SUMO ligase
ENSG00000156831	ENST00000522563	1.44954e-13	NSMCE2	C8orf36	NSE2 (MMS21) homolog, SMC5-SMC6 complex SUMO ligase
ENSG00000183765	ENST00000348295	1.6142e-13	CHEK2	CDS1	checkpoint kinase 2
ENSG00000183765	ENST00000404276	1.6142e-13	CHEK2	CDS1	checkpoint kinase 2
ENSG00000183765	ENST00000425190	1.6142e-13	CHEK2	CDS1	checkpoint kinase 2
ENSG00000099917	ENST00000263205	1.73293e-13	MED15	ARC105	mediator complex subunit 15
ENSG00000099917	ENST00000292733	1.73293e-13	MED15	ARC105	mediator complex subunit 15
ENSG00000121892	ENST00000303538	1.75839e-13	PDS5A	PIG54	PDS5 cohesin associated factor A
ENSG00000121892	ENST00000503396	1.75839e-13	PDS5A	PIG54	PDS5 cohesin associated factor A
ENSG00000198561	ENST00000428599	1.87287e-13	CTNND1	BCDS2	catenin delta 1
ENSG00000198561	ENST00000529986	1.87287e-13	CTNND1	BCDS2	catenin delta 1
ENSG00000198561	ENST00000532245	1.87287e-13	CTNND1	BCDS2	catenin delta 1
ENSG00000198561	ENST00000673683	1.87287e-13	CTNND1	BCDS2	catenin delta 1
ENSG00000198561	ENST00000674015	1.87287e-13	CTNND1	BCDS2	catenin delta 1
ENSG00000158636	ENST00000334736	1.93077e-13	EMSY	C11orf30	EMSY transcriptional repressor, BRCA2 interacting
ENSG00000158636	ENST00000524451	1.93077e-13	EMSY	C11orf30	EMSY transcriptional repressor, BRCA2 interacting
ENSG00000158636	ENST00000525038	1.93077e-13	EMSY	C11orf30	EMSY transcriptional repressor, BRCA2 interacting
ENSG00000158636	ENST00000525919	1.93077e-13	EMSY	C11orf30	EMSY transcriptional repressor, BRCA2 interacting
ENSG00000158636	ENST00000533988	1.93077e-13	EMSY	C11orf30	EMSY transcriptional repressor, BRCA2 interacting
ENSG00000158636	ENST00000695367	1.93077e-13	EMSY	C11orf30	EMSY transcriptional repressor, BRCA2 interacting
ENSG00000131389	ENST00000621751	1.93077e-13	SLC6A6	HTRDC	solute carrier family 6 member 6
ENSG00000131389	ENST00000622186	1.93077e-13	SLC6A6	HTRDC	solute carrier family 6 member 6
ENSG00000133961	ENST00000359560	1.95571e-13	NUMB	C14orf41	NUMB endocytic adaptor protein
ENSG00000133961	ENST00000554394	1.95571e-13	NUMB	C14orf41	NUMB endocytic adaptor protein
ENSG00000133961	ENST00000554546	1.95571e-13	NUMB	C14orf41	NUMB endocytic adaptor protein
ENSG00000133961	ENST00000555394	1.95571e-13	NUMB	C14orf41	NUMB endocytic adaptor protein
ENSG00000133961	ENST00000557597	1.95571e-13	NUMB	C14orf41	NUMB endocytic adaptor protein
ENSG00000117448	ENST00000351829	1.98375e-13	AKR1A1	ALDR1	aldo-keto reductase family 1 member A1
ENSG00000117448	ENST00000434299	1.98375e-13	AKR1A1	ALDR1	aldo-keto reductase family 1 member A1
ENSG00000117448	ENST00000497973	1.98375e-13	AKR1A1	ALDR1	aldo-keto reductase family 1 member A1
ENSG00000117448	ENST00000621846	1.98375e-13	AKR1A1	ALDR1	aldo-keto reductase family 1 member A1
ENSG00000168803	ENST00000389651	2.03441e-13	ADAL	HsMAPDA	adenosine deaminase like
ENSG00000168803	ENST00000428046	2.03441e-13	ADAL	HsMAPDA	adenosine deaminase like
ENSG00000168803	ENST00000562188	2.03441e-13	ADAL	HsMAPDA	adenosine deaminase like
ENSG00000168803	ENST00000610420	2.03441e-13	ADAL	HsMAPDA	adenosine deaminase like
ENSG00000162852	ENST00000366511	2.07003e-13	CNST	C1orf71	consortin, connexin sorting protein
ENSG00000162852	ENST00000366512	2.07003e-13	CNST	C1orf71	consortin, connexin sorting protein
ENSG00000162852	ENST00000366513	2.07003e-13	CNST	C1orf71	consortin, connexin sorting protein
ENSG00000124357	ENST00000443872	2.2229e-13	NAGK	GNK	N-acetylglucosamine kinase
ENSG00000124357	ENST00000443938	2.2229e-13	NAGK	GNK	N-acetylglucosamine kinase
ENSG00000124357	ENST00000524537	2.2229e-13	NAGK	GNK	N-acetylglucosamine kinase
ENSG00000122203	ENST00000298569	2.32545e-13	KIAA1191	p33MONOX	KIAA1191
ENSG00000122203	ENST00000393728	2.32545e-13	KIAA1191	p33MONOX	KIAA1191
ENSG00000122203	ENST00000533553	2.32545e-13	KIAA1191	p33MONOX	KIAA1191
ENSG00000122203	ENST00000620366	2.32545e-13	KIAA1191	p33MONOX	KIAA1191
ENSG00000263020	ENST00000375880	2.32545e-13
ENSG00000263020	ENST00000409691	2.32545e-13
ENSG00000263020	ENST00000617558	2.32545e-13
ENSG00000185722	ENST00000341657	2.35946e-13	ANKFY1	ANKHZN	ankyrin repeat and FYVE domain containing 1
ENSG00000185722	ENST00000573722	2.35946e-13	ANKFY1	ANKHZN	ankyrin repeat and FYVE domain containing 1
ENSG00000109458	ENST00000262994	2.50217e-13	GAB1	DFNB26	GRB2 associated binding protein 1
ENSG00000109458	ENST00000262995	2.50217e-13	GAB1	DFNB26	GRB2 associated binding protein 1
ENSG00000109458	ENST00000505913	2.50217e-13	GAB1	DFNB26	GRB2 associated binding protein 1
ENSG00000108946	ENST00000358598	2.68875e-13	PRKAR1A	ACRDYS1	protein kinase cAMP-dependent type I regulatory subunit alpha
ENSG00000108946	ENST00000585427	2.68875e-13	PRKAR1A	ACRDYS1	protein kinase cAMP-dependent type I regulatory subunit alpha
ENSG00000108946	ENST00000588178	2.68875e-13	PRKAR1A	ACRDYS1	protein kinase cAMP-dependent type I regulatory subunit alpha
ENSG00000108946	ENST00000588188	2.68875e-13	PRKAR1A	ACRDYS1	protein kinase cAMP-dependent type I regulatory subunit alpha
ENSG00000136754	ENST00000376137	2.90045e-13	ABI1	ABI-1	abl interactor 1
ENSG00000136754	ENST00000376139	2.90045e-13	ABI1	ABI-1	abl interactor 1
ENSG00000136754	ENST00000376160	2.90045e-13	ABI1	ABI-1	abl interactor 1
ENSG00000136754	ENST00000376166	2.90045e-13	ABI1	ABI-1	abl interactor 1
ENSG00000157538	ENST00000309117	3.08425e-13	VPS26C	DCRA	VPS26 endosomal protein sorting factor C
ENSG00000157538	ENST00000476950	3.08425e-13	VPS26C	DCRA	VPS26 endosomal protein sorting factor C
ENSG00000157538	ENST00000498789	3.08425e-13	VPS26C	DCRA	VPS26 endosomal protein sorting factor C
ENSG00000024526	ENST00000370966	3.15537e-13	DEPDC1	DEP.8	DEP domain containing 1
ENSG00000024526	ENST00000456315	3.15537e-13	DEPDC1	DEP.8	DEP domain containing 1
ENSG00000024526	ENST00000525124	3.15537e-13	DEPDC1	DEP.8	DEP domain containing 1
ENSG00000141504	ENST00000380466	3.22207e-13	SAT2	SSAT-2	spermidine/spermine N1-acetyltransferase family member 2
ENSG00000141504	ENST00000573566	3.22207e-13	SAT2	SSAT-2	spermidine/spermine N1-acetyltransferase family member 2
ENSG00000141504	ENST00000576579	3.22207e-13	SAT2	SSAT-2	spermidine/spermine N1-acetyltransferase family member 2
ENSG00000141504	ENST00000576686	3.22207e-13	SAT2	SSAT-2	spermidine/spermine N1-acetyltransferase family member 2
ENSG00000134758	ENST00000257190	3.3573e-13	RNF138	HSD-4	ring finger protein 138
ENSG00000134758	ENST00000261593	3.3573e-13	RNF138	HSD-4	ring finger protein 138
ENSG00000134758	ENST00000577999	3.3573e-13	RNF138	HSD-4	ring finger protein 138
ENSG00000103091	ENST00000262144	3.87629e-13	WDR59	CDW12	WD repeat domain 59
ENSG00000103091	ENST00000536050	3.87629e-13	WDR59	CDW12	WD repeat domain 59
ENSG00000103091	ENST00000563797	3.87629e-13	WDR59	CDW12	WD repeat domain 59
ENSG00000103091	ENST00000570070	3.87629e-13	WDR59	CDW12	WD repeat domain 59
ENSG00000103091	ENST00000616369	3.87629e-13	WDR59	CDW12	WD repeat domain 59
ENSG00000082146	ENST00000194530	3.8847e-13	STRADB	ALS2CR2	STE20 related adaptor beta
ENSG00000082146	ENST00000415688	3.8847e-13	STRADB	ALS2CR2	STE20 related adaptor beta
ENSG00000082146	ENST00000498648	3.8847e-13	STRADB	ALS2CR2	STE20 related adaptor beta
ENSG00000112697	ENST00000230461	4.15792e-13	TMEM30A	C6orf67	transmembrane protein 30A
ENSG00000112697	ENST00000475111	4.15792e-13	TMEM30A	C6orf67	transmembrane protein 30A
ENSG00000100150	ENST00000400248	6.06171e-13	DEPDC5	DEP.5	DEP domain containing 5, GATOR1 subcomplex subunit
ENSG00000100150	ENST00000437411	6.06171e-13	DEPDC5	DEP.5	DEP domain containing 5, GATOR1 subcomplex subunit
ENSG00000100150	ENST00000642974	6.06171e-13	DEPDC5	DEP.5	DEP domain containing 5, GATOR1 subcomplex subunit
ENSG00000100150	ENST00000645015	6.06171e-13	DEPDC5	DEP.5	DEP domain containing 5, GATOR1 subcomplex subunit
ENSG00000100150	ENST00000645693	6.06171e-13	DEPDC5	DEP.5	DEP domain containing 5, GATOR1 subcomplex subunit
ENSG00000162927	ENST00000316752	6.39859e-13	PUS10	CCDC139	pseudouridine synthase 10
ENSG00000162927	ENST00000398658	6.39859e-13	PUS10	CCDC139	pseudouridine synthase 10
ENSG00000162927	ENST00000407787	6.39859e-13	PUS10	CCDC139	pseudouridine synthase 10
ENSG00000163755	ENST00000296051	7.00844e-13	HPS3	BLOC2S1	HPS3 biogenesis of lysosomal organelles complex 2 subunit 1
ENSG00000163755	ENST00000460120	7.00844e-13	HPS3	BLOC2S1	HPS3 biogenesis of lysosomal organelles complex 2 subunit 1
ENSG00000163755	ENST00000486530	7.00844e-13	HPS3	BLOC2S1	HPS3 biogenesis of lysosomal organelles complex 2 subunit 1
ENSG00000102103	ENST00000247140	7.01689e-13	PQBP1	MRX2	polyglutamine binding protein 1
ENSG00000102103	ENST00000376563	7.01689e-13	PQBP1	MRX2	polyglutamine binding protein 1
ENSG00000102103	ENST00000447146	7.01689e-13	PQBP1	MRX2	polyglutamine binding protein 1
ENSG00000198467	ENST00000329305	7.14323e-13	TPM2	AMCD1	tropomyosin 2
ENSG00000198467	ENST00000378292	7.14323e-13	TPM2	AMCD1	tropomyosin 2
ENSG00000055332	ENST00000233057	7.25253e-13	EIF2AK2	DYT33	eukaryotic translation initiation factor 2 alpha kinase 2
ENSG00000055332	ENST00000405334	7.25253e-13	EIF2AK2	DYT33	eukaryotic translation initiation factor 2 alpha kinase 2
ENSG00000055332	ENST00000411537	7.25253e-13	EIF2AK2	DYT33	eukaryotic translation initiation factor 2 alpha kinase 2
ENSG00000055332	ENST00000647926	7.25253e-13	EIF2AK2	DYT33	eukaryotic translation initiation factor 2 alpha kinase 2
ENSG00000055332	ENST00000679507	7.25253e-13	EIF2AK2	DYT33	eukaryotic translation initiation factor 2 alpha kinase 2
ENSG00000055332	ENST00000681507	7.25253e-13	EIF2AK2	DYT33	eukaryotic translation initiation factor 2 alpha kinase 2
ENSG00000158411	ENST00000289359	7.2769e-13	MITD1	MITD1	microtubule interacting and trafficking domain containing 1
ENSG00000158411	ENST00000409107	7.2769e-13	MITD1	MITD1	microtubule interacting and trafficking domain containing 1
ENSG00000158411	ENST00000413710	7.2769e-13	MITD1	MITD1	microtubule interacting and trafficking domain containing 1
ENSG00000158411	ENST00000487588	7.2769e-13	MITD1	MITD1	microtubule interacting and trafficking domain containing 1
ENSG00000178295	ENST00000317402	7.92476e-13	GEN1	Gen	GEN1 Holliday junction 5' flap endonuclease
ENSG00000178295	ENST00000381254	7.92476e-13	GEN1	Gen	GEN1 Holliday junction 5' flap endonuclease
ENSG00000178295	ENST00000524465	7.92476e-13	GEN1	Gen	GEN1 Holliday junction 5' flap endonuclease
ENSG00000178295	ENST00000528873	7.92476e-13	GEN1	Gen	GEN1 Holliday junction 5' flap endonuclease
ENSG00000178295	ENST00000532257	7.92476e-13	GEN1	Gen	GEN1 Holliday junction 5' flap endonuclease
ENSG00000157110	ENST00000339877	7.9715e-13	RBPMS	HERMES	RNA binding protein, mRNA processing factor
ENSG00000157110	ENST00000397323	7.9715e-13	RBPMS	HERMES	RNA binding protein, mRNA processing factor
ENSG00000058799	ENST00000072644	8.02199e-13	YIPF1	DJ167A19.1	Yip1 domain family member 1
ENSG00000058799	ENST00000371399	8.02199e-13	YIPF1	DJ167A19.1	Yip1 domain family member 1
ENSG00000058799	ENST00000464950	8.02199e-13	YIPF1	DJ167A19.1	Yip1 domain family member 1
ENSG00000058799	ENST00000465897	8.02199e-13	YIPF1	DJ167A19.1	Yip1 domain family member 1
ENSG00000157014	ENST00000287652	8.09841e-13	TATDN2	TATDN2	TatD DNase domain containing 2
ENSG00000157014	ENST00000426850	8.09841e-13	TATDN2	TATDN2	TatD DNase domain containing 2
ENSG00000157014	ENST00000448281	8.09841e-13	TATDN2	TATDN2	TatD DNase domain containing 2
ENSG00000174938	ENST00000308713	8.16163e-13	SEZ6L2	BSRPA	seizure related 6 homolog like 2
ENSG00000174938	ENST00000350527	8.16163e-13	SEZ6L2	BSRPA	seizure related 6 homolog like 2
ENSG00000174938	ENST00000617533	8.16163e-13	SEZ6L2	BSRPA	seizure related 6 homolog like 2
ENSG00000162735	ENST00000368072	8.52943e-13	PEX19	D1S2223E	peroxisomal biogenesis factor 19
ENSG00000162735	ENST00000472750	8.52943e-13	PEX19	D1S2223E	peroxisomal biogenesis factor 19
ENSG00000136682	ENST00000259199	8.69555e-13	CBWD2	CBWD2	COBW domain containing 2
ENSG00000136682	ENST00000416503	8.69555e-13	CBWD2	CBWD2	COBW domain containing 2
ENSG00000136682	ENST00000490323	8.69555e-13	CBWD2	CBWD2	COBW domain containing 2
ENSG00000240344	ENST00000392283	9.29972e-13	PPIL3	CYPJ	peptidylprolyl isomerase like 3
ENSG00000240344	ENST00000409449	9.29972e-13	PPIL3	CYPJ	peptidylprolyl isomerase like 3
ENSG00000240344	ENST00000443398	9.29972e-13	PPIL3	CYPJ	peptidylprolyl isomerase like 3
ENSG00000240344	ENST00000465823	9.29972e-13	PPIL3	CYPJ	peptidylprolyl isomerase like 3
ENSG00000175455	ENST00000310351	1.06852e-12	CCDC14	CCDC14	coiled-coil domain containing 14
ENSG00000175455	ENST00000409657	1.06852e-12	CCDC14	CCDC14	coiled-coil domain containing 14
ENSG00000175455	ENST00000409697	1.06852e-12	CCDC14	CCDC14	coiled-coil domain containing 14
ENSG00000175455	ENST00000433542	1.06852e-12	CCDC14	CCDC14	coiled-coil domain containing 14
ENSG00000175455	ENST00000477268	1.06852e-12	CCDC14	CCDC14	coiled-coil domain containing 14
ENSG00000198715	ENST00000362007	1.09007e-12	GLMP	C1orf85	glycosylated lysosomal membrane protein
ENSG00000198715	ENST00000622703	1.09007e-12	GLMP	C1orf85	glycosylated lysosomal membrane protein
ENSG00000145916	ENST00000313386	1.09519e-12	RMND5B	GID2	required for meiotic nuclear division 5 homolog B
ENSG00000145916	ENST00000507575	1.09519e-12	RMND5B	GID2	required for meiotic nuclear division 5 homolog B
ENSG00000145916	ENST00000542098	1.09519e-12	RMND5B	GID2	required for meiotic nuclear division 5 homolog B
ENSG00000112640	ENST00000461010	1.25461e-12	PPP2R5D	B56D	protein phosphatase 2 regulatory subunit B'delta
ENSG00000112640	ENST00000470467	1.25461e-12	PPP2R5D	B56D	protein phosphatase 2 regulatory subunit B'delta
ENSG00000112640	ENST00000485511	1.25461e-12	PPP2R5D	B56D	protein phosphatase 2 regulatory subunit B'delta
ENSG00000160584	ENST00000375300	1.35932e-12	SIK3	L19	SIK family kinase 3
ENSG00000160584	ENST00000445177	1.35932e-12	SIK3	L19	SIK family kinase 3
ENSG00000160584	ENST00000446921	1.35932e-12	SIK3	L19	SIK family kinase 3
ENSG00000189050	ENST00000305783	1.42085e-12	RNFT1	PTD016	ring finger protein, transmembrane 1
ENSG00000189050	ENST00000466544	1.42085e-12	RNFT1	PTD016	ring finger protein, transmembrane 1
ENSG00000189050	ENST00000482446	1.42085e-12	RNFT1	PTD016	ring finger protein, transmembrane 1
ENSG00000155380	ENST00000369626	1.42459e-12	SLC16A1	HHF7	solute carrier family 16 member 1
ENSG00000155380	ENST00000443580	1.42459e-12	SLC16A1	HHF7	solute carrier family 16 member 1
ENSG00000155380	ENST00000679803	1.42459e-12	SLC16A1	HHF7	solute carrier family 16 member 1
ENSG00000141198	ENST00000536554	1.4553e-12	TOM1L1	SRCASM	target of myb1 like 1 membrane trafficking protein
ENSG00000141198	ENST00000575333	1.4553e-12	TOM1L1	SRCASM	target of myb1 like 1 membrane trafficking protein
ENSG00000141198	ENST00000575882	1.4553e-12	TOM1L1	SRCASM	target of myb1 like 1 membrane trafficking protein
ENSG00000049167	ENST00000675229	1.49873e-12	ERCC8	CKN1	ERCC excision repair 8, CSA ubiquitin ligase complex subunit
ENSG00000049167	ENST00000682246	1.49873e-12	ERCC8	CKN1	ERCC excision repair 8, CSA ubiquitin ligase complex subunit
ENSG00000049167	ENST00000683052	1.49873e-12	ERCC8	CKN1	ERCC excision repair 8, CSA ubiquitin ligase complex subunit
ENSG00000049167	ENST00000683199	1.49873e-12	ERCC8	CKN1	ERCC excision repair 8, CSA ubiquitin ligase complex subunit
ENSG00000131844	ENST00000340941	1.70224e-12	MCCC2	MCCB	methylcrotonyl-CoA carboxylase subunit 2
ENSG00000131844	ENST00000683789	1.70224e-12	MCCC2	MCCB	methylcrotonyl-CoA carboxylase subunit 2
ENSG00000131381	ENST00000253699	1.78418e-12	RBSN	Rabenosyn-5	rabenosyn, RAB effector
ENSG00000131381	ENST00000441057	1.78418e-12	RBSN	Rabenosyn-5	rabenosyn, RAB effector
ENSG00000131381	ENST00000449964	1.78418e-12	RBSN	Rabenosyn-5	rabenosyn, RAB effector
ENSG00000009307	ENST00000261443	1.78418e-12	CSDE1	D1S155E	cold shock domain containing E1
ENSG00000009307	ENST00000339438	1.78418e-12	CSDE1	D1S155E	cold shock domain containing E1
ENSG00000009307	ENST00000534699	1.78418e-12	CSDE1	D1S155E	cold shock domain containing E1
ENSG00000171055	ENST00000379245	1.78418e-12	FEZ2	HUM3CL	fasciculation and elongation protein zeta 2
ENSG00000171055	ENST00000405912	1.78418e-12	FEZ2	HUM3CL	fasciculation and elongation protein zeta 2
ENSG00000171055	ENST00000451623	1.78418e-12	FEZ2	HUM3CL	fasciculation and elongation protein zeta 2
ENSG00000169359	ENST00000359479	1.79991e-12	SLC33A1	ACATN	solute carrier family 33 member 1
ENSG00000169359	ENST00000468581	1.79991e-12	SLC33A1	ACATN	solute carrier family 33 member 1
ENSG00000169359	ENST00000496772	1.79991e-12	SLC33A1	ACATN	solute carrier family 33 member 1
ENSG00000169359	ENST00000644094	1.79991e-12	SLC33A1	ACATN	solute carrier family 33 member 1
ENSG00000167842	ENST00000573759	1.97399e-12	MIS12	2510025F08Rik	MIS12 kinetochore complex component
ENSG00000167842	ENST00000611091	1.97399e-12	MIS12	2510025F08Rik	MIS12 kinetochore complex component
ENSG00000140105	ENST00000358655	1.97859e-12	WARS1	GAMMA-2	tryptophanyl-tRNA synthetase 1
ENSG00000140105	ENST00000392882	1.97859e-12	WARS1	GAMMA-2	tryptophanyl-tRNA synthetase 1
ENSG00000140105	ENST00000557094	1.97859e-12	WARS1	GAMMA-2	tryptophanyl-tRNA synthetase 1
ENSG00000140105	ENST00000557239	1.97859e-12	WARS1	GAMMA-2	tryptophanyl-tRNA synthetase 1
ENSG00000126581	ENST00000361523	1.98314e-12	BECN1	ATG6	beclin 1
ENSG00000126581	ENST00000588276	1.98314e-12	BECN1	ATG6	beclin 1
ENSG00000126581	ENST00000590099	1.98314e-12	BECN1	ATG6	beclin 1
ENSG00000151332	ENST00000416007	2.10368e-12	MBIP	MBIP	MAP3K12 binding inhibitory protein 1
ENSG00000151332	ENST00000603913	2.10368e-12	MBIP	MBIP	MAP3K12 binding inhibitory protein 1
ENSG00000169189	ENST00000361439	2.16328e-12	NSMCE1	NSE1	NSE1 homolog, SMC5-SMC6 complex component
ENSG00000169189	ENST00000562039	2.16328e-12	NSMCE1	NSE1	NSE1 homolog, SMC5-SMC6 complex component
ENSG00000164975	ENST00000380821	2.17461e-12	SNAPC3	PTFbeta	small nuclear RNA activating complex polypeptide 3
ENSG00000164975	ENST00000490969	2.17461e-12	SNAPC3	PTFbeta	small nuclear RNA activating complex polypeptide 3
ENSG00000196998	ENST00000376372	2.21857e-12	WDR45	JM5	WD repeat domain 45
ENSG00000196998	ENST00000475880	2.21857e-12	WDR45	JM5	WD repeat domain 45
ENSG00000196998	ENST00000475977	2.21857e-12	WDR45	JM5	WD repeat domain 45
ENSG00000196998	ENST00000476728	2.21857e-12	WDR45	JM5	WD repeat domain 45
ENSG00000196998	ENST00000485908	2.21857e-12	WDR45	JM5	WD repeat domain 45
ENSG00000232677	ENST00000651681	2.36057e-12	LINC00665	CIP2A-BP	long intergenic non-protein coding RNA 665
ENSG00000232677	ENST00000662398	2.36057e-12	LINC00665	CIP2A-BP	long intergenic non-protein coding RNA 665
ENSG00000232677	ENST00000667789	2.36057e-12	LINC00665	CIP2A-BP	long intergenic non-protein coding RNA 665
ENSG00000232677	ENST00000675324	2.36057e-12	LINC00665	CIP2A-BP	long intergenic non-protein coding RNA 665
ENSG00000141219	ENST00000268942	2.39699e-12	C17orf80	HLC-8	chromosome 17 open reading frame 80
ENSG00000141219	ENST00000359042	2.39699e-12	C17orf80	HLC-8	chromosome 17 open reading frame 80
ENSG00000141219	ENST00000535032	2.39699e-12	C17orf80	HLC-8	chromosome 17 open reading frame 80
ENSG00000141219	ENST00000577615	2.39699e-12	C17orf80	HLC-8	chromosome 17 open reading frame 80
ENSG00000119685	ENST00000298832	2.42563e-12	TTLL5	CORD19	tubulin tyrosine ligase like 5
ENSG00000119685	ENST00000556685	2.42563e-12	TTLL5	CORD19	tubulin tyrosine ligase like 5
ENSG00000119685	ENST00000556893	2.42563e-12	TTLL5	CORD19	tubulin tyrosine ligase like 5
ENSG00000119685	ENST00000557636	2.42563e-12	TTLL5	CORD19	tubulin tyrosine ligase like 5
ENSG00000166881	ENST00000300128	2.5658e-12	NEMP1	TMEM194	nuclear envelope integral membrane protein 1
ENSG00000166881	ENST00000379391	2.5658e-12	NEMP1	TMEM194	nuclear envelope integral membrane protein 1
ENSG00000169045	ENST00000329433	2.56901e-12	HNRNPH1	HNRPH	heterogeneous nuclear ribonucleoprotein H1
ENSG00000169045	ENST00000393432	2.56901e-12	HNRNPH1	HNRPH	heterogeneous nuclear ribonucleoprotein H1
ENSG00000169045	ENST00000442819	2.56901e-12	HNRNPH1	HNRPH	heterogeneous nuclear ribonucleoprotein H1
ENSG00000169045	ENST00000510411	2.56901e-12	HNRNPH1	HNRPH	heterogeneous nuclear ribonucleoprotein H1
ENSG00000089248	ENST00000261735	2.59052e-12	ERP29	C12orf8	endoplasmic reticulum protein 29
ENSG00000089248	ENST00000455836	2.59052e-12	ERP29	C12orf8	endoplasmic reticulum protein 29
ENSG00000138760	ENST00000264896	2.81827e-12	SCARB2	AMRF	scavenger receptor class B member 2
ENSG00000138760	ENST00000640634	2.81827e-12	SCARB2	AMRF	scavenger receptor class B member 2
ENSG00000138760	ENST00000682785	2.81827e-12	SCARB2	AMRF	scavenger receptor class B member 2
ENSG00000124275	ENST00000440940	2.86154e-12	MTRR	MSR	5-methyltetrahydrofolate-homocysteine methyltransferase reductase
ENSG00000124275	ENST00000510279	2.86154e-12	MTRR	MSR	5-methyltetrahydrofolate-homocysteine methyltransferase reductase
ENSG00000124275	ENST00000511461	2.86154e-12	MTRR	MSR	5-methyltetrahydrofolate-homocysteine methyltransferase reductase
ENSG00000147274	ENST00000320676	2.98532e-12	RBMX	HNRNPG	RNA binding motif protein X-linked
ENSG00000147274	ENST00000419968	2.98532e-12	RBMX	HNRNPG	RNA binding motif protein X-linked
ENSG00000147274	ENST00000496459	2.98532e-12	RBMX	HNRNPG	RNA binding motif protein X-linked
ENSG00000006756	ENST00000217890	3.0975e-12	ARSD	ASD	arylsulfatase D
ENSG00000006756	ENST00000381154	3.0975e-12	ARSD	ASD	arylsulfatase D
ENSG00000006756	ENST00000481340	3.0975e-12	ARSD	ASD	arylsulfatase D
ENSG00000006756	ENST00000494870	3.0975e-12	ARSD	ASD	arylsulfatase D
ENSG00000160345	ENST00000371791	3.2089e-12	PIERCE1	C9orf116	piercer of microtubule wall 1
ENSG00000160345	ENST00000429260	3.2089e-12	PIERCE1	C9orf116	piercer of microtubule wall 1
ENSG00000138443	ENST00000261017	3.58611e-12	ABI2	ABI-2	abl interactor 2
ENSG00000138443	ENST00000376135	3.58611e-12	ABI2	ABI-2	abl interactor 2
ENSG00000138443	ENST00000422719	3.58611e-12	ABI2	ABI-2	abl interactor 2
ENSG00000138443	ENST00000454023	3.58611e-12	ABI2	ABI-2	abl interactor 2
ENSG00000138434	ENST00000409001	3.76943e-12	ITPRID2	CS-1	ITPR interacting domain containing 2
ENSG00000138434	ENST00000431877	3.76943e-12	ITPRID2	CS-1	ITPR interacting domain containing 2
ENSG00000138434	ENST00000480753	3.76943e-12	ITPRID2	CS-1	ITPR interacting domain containing 2
ENSG00000206562	ENST00000383789	3.796e-12	METTL6	METTL6	methyltransferase 6, methylcytidine
ENSG00000206562	ENST00000383790	3.796e-12	METTL6	METTL6	methyltransferase 6, methylcytidine
ENSG00000206562	ENST00000450816	3.796e-12	METTL6	METTL6	methyltransferase 6, methylcytidine
ENSG00000206562	ENST00000453819	3.796e-12	METTL6	METTL6	methyltransferase 6, methylcytidine
ENSG00000055070	ENST00000401088	4.0697e-12	SZRD1	C1orf144	SUZ RNA binding domain containing 1
ENSG00000055070	ENST00000401089	4.0697e-12	SZRD1	C1orf144	SUZ RNA binding domain containing 1
ENSG00000055070	ENST00000492354	4.0697e-12	SZRD1	C1orf144	SUZ RNA binding domain containing 1
ENSG00000099622	ENST00000320936	4.2799e-12	CIRBP	CIRP	cold inducible RNA binding protein
ENSG00000099622	ENST00000586773	4.2799e-12	CIRBP	CIRP	cold inducible RNA binding protein
ENSG00000099622	ENST00000589686	4.2799e-12	CIRBP	CIRP	cold inducible RNA binding protein
ENSG00000108523	ENST00000262482	4.46555e-12	RNF167	5730408C10Rik	ring finger protein 167
ENSG00000108523	ENST00000575111	4.46555e-12	RNF167	5730408C10Rik	ring finger protein 167
ENSG00000108523	ENST00000576965	4.46555e-12	RNF167	5730408C10Rik	ring finger protein 167
ENSG00000124523	ENST00000379262	4.53738e-12	SIRT5	SIR2L5	sirtuin 5
ENSG00000124523	ENST00000606427	4.53738e-12	SIRT5	SIR2L5	sirtuin 5
ENSG00000124523	ENST00000680151	4.53738e-12	SIRT5	SIR2L5	sirtuin 5
ENSG00000124523	ENST00000680432	4.53738e-12	SIRT5	SIR2L5	sirtuin 5
ENSG00000133315	ENST00000255681	4.62831e-12	MACROD1	LRP16	mono-ADP ribosylhydrolase 1
ENSG00000133315	ENST00000538595	4.62831e-12	MACROD1	LRP16	mono-ADP ribosylhydrolase 1
ENSG00000133315	ENST00000542359	4.62831e-12	MACROD1	LRP16	mono-ADP ribosylhydrolase 1
ENSG00000109686	ENST00000409252	4.74853e-12	SH3D19	EBP	SH3 domain containing 19
ENSG00000109686	ENST00000604030	4.74853e-12	SH3D19	EBP	SH3 domain containing 19
ENSG00000174428	ENST00000472837	5.28636e-12	GTF2IRD2B	GTF2IRD2	GTF2I repeat domain containing 2B
ENSG00000174428	ENST00000614064	5.28636e-12	GTF2IRD2B	GTF2IRD2	GTF2I repeat domain containing 2B
ENSG00000174428	ENST00000620662	5.28636e-12	GTF2IRD2B	GTF2IRD2	GTF2I repeat domain containing 2B
ENSG00000090621	ENST00000372856	5.42616e-12	PABPC4	APP-1	poly(A) binding protein cytoplasmic 4
ENSG00000090621	ENST00000372858	5.42616e-12	PABPC4	APP-1	poly(A) binding protein cytoplasmic 4
ENSG00000090621	ENST00000372862	5.42616e-12	PABPC4	APP-1	poly(A) binding protein cytoplasmic 4
ENSG00000107902	ENST00000368842	5.72905e-12	LHPP	HDHD2B	phospholysine phosphohistidine inorganic pyrophosphate phosphatase
ENSG00000107902	ENST00000392757	5.72905e-12	LHPP	HDHD2B	phospholysine phosphohistidine inorganic pyrophosphate phosphatase
ENSG00000196498	ENST00000404121	5.81572e-12	NCOR2	CTG26	nuclear receptor corepressor 2
ENSG00000196498	ENST00000404621	5.81572e-12	NCOR2	CTG26	nuclear receptor corepressor 2
ENSG00000196498	ENST00000405201	5.81572e-12	NCOR2	CTG26	nuclear receptor corepressor 2
ENSG00000196498	ENST00000443451	5.81572e-12	NCOR2	CTG26	nuclear receptor corepressor 2
ENSG00000116001	ENST00000282574	5.90263e-12	TIA1	ALS26	TIA1 cytotoxic granule associated RNA binding protein
ENSG00000116001	ENST00000361692	5.90263e-12	TIA1	ALS26	TIA1 cytotoxic granule associated RNA binding protein
ENSG00000116001	ENST00000415783	5.90263e-12	TIA1	ALS26	TIA1 cytotoxic granule associated RNA binding protein
ENSG00000116001	ENST00000433529	5.90263e-12	TIA1	ALS26	TIA1 cytotoxic granule associated RNA binding protein
ENSG00000116001	ENST00000477415	5.90263e-12	TIA1	ALS26	TIA1 cytotoxic granule associated RNA binding protein
ENSG00000156650	ENST00000287239	6.93569e-12	KAT6B	GTPTS	lysine acetyltransferase 6B
ENSG00000156650	ENST00000372711	6.93569e-12	KAT6B	GTPTS	lysine acetyltransferase 6B
ENSG00000156650	ENST00000372714	6.93569e-12	KAT6B	GTPTS	lysine acetyltransferase 6B
ENSG00000156650	ENST00000649006	6.93569e-12	KAT6B	GTPTS	lysine acetyltransferase 6B
ENSG00000156650	ENST00000649463	6.93569e-12	KAT6B	GTPTS	lysine acetyltransferase 6B
ENSG00000182010	ENST00000315289	7.20033e-12	RTKN2	PLEKHK1	rhotekin 2
ENSG00000182010	ENST00000373789	7.20033e-12	RTKN2	PLEKHK1	rhotekin 2
ENSG00000182010	ENST00000395260	7.20033e-12	RTKN2	PLEKHK1	rhotekin 2
ENSG00000166788	ENST00000300013	7.68245e-12	SAAL1	SPACIA1	serum amyloid A like 1
ENSG00000166788	ENST00000524803	7.68245e-12	SAAL1	SPACIA1	serum amyloid A like 1
ENSG00000166788	ENST00000531751	7.68245e-12	SAAL1	SPACIA1	serum amyloid A like 1
ENSG00000168778	ENST00000303372	7.76723e-12	TCTN2	C12orf38	tectonic family member 2
ENSG00000168778	ENST00000426174	7.76723e-12	TCTN2	C12orf38	tectonic family member 2
ENSG00000168778	ENST00000680574	7.76723e-12	TCTN2	C12orf38	tectonic family member 2
ENSG00000188419	ENST00000357749	7.85725e-12	CHM	DXS540	CHM Rab escort protein
ENSG00000188419	ENST00000615443	7.85725e-12	CHM	DXS540	CHM Rab escort protein
ENSG00000114107	ENST00000264982	9.15967e-12	CEP70	BITE	centrosomal protein 70
ENSG00000114107	ENST00000464035	9.15967e-12	CEP70	BITE	centrosomal protein 70
ENSG00000114107	ENST00000481834	9.15967e-12	CEP70	BITE	centrosomal protein 70
ENSG00000114107	ENST00000484888	9.15967e-12	CEP70	BITE	centrosomal protein 70
ENSG00000100523	ENST00000323669	9.4388e-12	DDHD1	PA-PLA1	DDHD domain containing 1
ENSG00000100523	ENST00000357758	9.4388e-12	DDHD1	PA-PLA1	DDHD domain containing 1
ENSG00000100523	ENST00000395606	9.4388e-12	DDHD1	PA-PLA1	DDHD domain containing 1
ENSG00000100523	ENST00000673822	9.4388e-12	DDHD1	PA-PLA1	DDHD domain containing 1
ENSG00000090612	ENST00000228289	1.02104e-11	ZNF268	HZF3	zinc finger protein 268
ENSG00000090612	ENST00000536435	1.02104e-11	ZNF268	HZF3	zinc finger protein 268
ENSG00000090612	ENST00000536899	1.02104e-11	ZNF268	HZF3	zinc finger protein 268
ENSG00000090612	ENST00000541009	1.02104e-11	ZNF268	HZF3	zinc finger protein 268
ENSG00000138430	ENST00000344357	1.06243e-11	OLA1	DOC45	Obg like ATPase 1
ENSG00000138430	ENST00000392560	1.06243e-11	OLA1	DOC45	Obg like ATPase 1
ENSG00000138430	ENST00000428402	1.06243e-11	OLA1	DOC45	Obg like ATPase 1
ENSG00000151883	ENST00000503193	1.06292e-11	PARP8	ARTD16	poly(ADP-ribose) polymerase family member 8
ENSG00000151883	ENST00000503707	1.06292e-11	PARP8	ARTD16	poly(ADP-ribose) polymerase family member 8
ENSG00000151883	ENST00000505554	1.06292e-11	PARP8	ARTD16	poly(ADP-ribose) polymerase family member 8
ENSG00000151883	ENST00000505697	1.06292e-11	PARP8	ARTD16	poly(ADP-ribose) polymerase family member 8
ENSG00000151883	ENST00000511363	1.06292e-11	PARP8	ARTD16	poly(ADP-ribose) polymerase family member 8
ENSG00000052802	ENST00000261507	1.11574e-11	MSMO1	DESP4	methylsterol monooxygenase 1
ENSG00000052802	ENST00000393766	1.11574e-11	MSMO1	DESP4	methylsterol monooxygenase 1
ENSG00000117362	ENST00000236017	1.14159e-11	APH1A	6530402N02Rik	aph-1 homolog A, gamma-secretase subunit
ENSG00000117362	ENST00000360244	1.14159e-11	APH1A	6530402N02Rik	aph-1 homolog A, gamma-secretase subunit
ENSG00000117362	ENST00000369109	1.14159e-11	APH1A	6530402N02Rik	aph-1 homolog A, gamma-secretase subunit
ENSG00000148339	ENST00000373064	1.15713e-11	SLC25A25	MCSC	solute carrier family 25 member 25
ENSG00000148339	ENST00000373068	1.15713e-11	SLC25A25	MCSC	solute carrier family 25 member 25
ENSG00000102317	ENST00000354480	1.28732e-11	RBM3	IS1-RNPL	RNA binding motif protein 3
ENSG00000102317	ENST00000376755	1.28732e-11	RBM3	IS1-RNPL	RNA binding motif protein 3
ENSG00000102317	ENST00000376759	1.28732e-11	RBM3	IS1-RNPL	RNA binding motif protein 3
ENSG00000102317	ENST00000466764	1.28732e-11	RBM3	IS1-RNPL	RNA binding motif protein 3
ENSG00000102317	ENST00000472897	1.28732e-11	RBM3	IS1-RNPL	RNA binding motif protein 3
ENSG00000198910	ENST00000361981	1.3003e-11	L1CAM	CAML1	L1 cell adhesion molecule
ENSG00000198910	ENST00000370058	1.3003e-11	L1CAM	CAML1	L1 cell adhesion molecule
ENSG00000198910	ENST00000455590	1.3003e-11	L1CAM	CAML1	L1 cell adhesion molecule
ENSG00000135049	ENST00000357081	1.31285e-11	AGTPBP1	CCP1	ATP/GTP binding carboxypeptidase 1
ENSG00000135049	ENST00000376083	1.31285e-11	AGTPBP1	CCP1	ATP/GTP binding carboxypeptidase 1
ENSG00000135049	ENST00000491784	1.31285e-11	AGTPBP1	CCP1	ATP/GTP binding carboxypeptidase 1
ENSG00000143569	ENST00000343815	1.3821e-11	UBAP2L	NICE-4	ubiquitin associated protein 2 like
ENSG00000143569	ENST00000428931	1.3821e-11	UBAP2L	NICE-4	ubiquitin associated protein 2 like
ENSG00000116791	ENST00000340866	1.46657e-11	CRYZ	CRYZ	crystallin zeta
ENSG00000116791	ENST00000370871	1.46657e-11	CRYZ	CRYZ	crystallin zeta
ENSG00000134202	ENST00000256594	1.65162e-11	GSTM3	GST5	glutathione S-transferase mu 3
ENSG00000134202	ENST00000486823	1.65162e-11	GSTM3	GST5	glutathione S-transferase mu 3
ENSG00000134202	ENST00000488824	1.65162e-11	GSTM3	GST5	glutathione S-transferase mu 3
ENSG00000108509	ENST00000348066	1.65924e-11	CAMTA2	CAMTA2	calmodulin binding transcription activator 2
ENSG00000108509	ENST00000361571	1.65924e-11	CAMTA2	CAMTA2	calmodulin binding transcription activator 2
ENSG00000108509	ENST00000381311	1.65924e-11	CAMTA2	CAMTA2	calmodulin binding transcription activator 2
ENSG00000108509	ENST00000572326	1.65924e-11	CAMTA2	CAMTA2	calmodulin binding transcription activator 2
ENSG00000117625	ENST00000367005	1.68184e-11	RCOR3	RCOR3	REST corepressor 3
ENSG00000117625	ENST00000367006	1.68184e-11	RCOR3	RCOR3	REST corepressor 3
ENSG00000117625	ENST00000419091	1.68184e-11	RCOR3	RCOR3	REST corepressor 3
ENSG00000117625	ENST00000452621	1.68184e-11	RCOR3	RCOR3	REST corepressor 3
ENSG00000154889	ENST00000344987	1.70739e-11	MPPE1	Cdc1	metallophosphoesterase 1
ENSG00000154889	ENST00000589267	1.70739e-11	MPPE1	Cdc1	metallophosphoesterase 1
ENSG00000154889	ENST00000592977	1.70739e-11	MPPE1	Cdc1	metallophosphoesterase 1
ENSG00000154889	ENST00000593001	1.70739e-11	MPPE1	Cdc1	metallophosphoesterase 1
ENSG00000174606	ENST00000360506	1.74337e-11	ANGEL2	Ccr4d	angel homolog 2
ENSG00000174606	ENST00000366962	1.74337e-11	ANGEL2	Ccr4d	angel homolog 2
ENSG00000174606	ENST00000460337	1.74337e-11	ANGEL2	Ccr4d	angel homolog 2
ENSG00000174606	ENST00000473303	1.74337e-11	ANGEL2	Ccr4d	angel homolog 2
ENSG00000174606	ENST00000481918	1.74337e-11	ANGEL2	Ccr4d	angel homolog 2
ENSG00000174606	ENST00000535388	1.74337e-11	ANGEL2	Ccr4d	angel homolog 2
ENSG00000128928	ENST00000473112	1.87055e-11	IVD	ACAD2	isovaleryl-CoA dehydrogenase
ENSG00000128928	ENST00000487418	1.87055e-11	IVD	ACAD2	isovaleryl-CoA dehydrogenase
ENSG00000128928	ENST00000559575	1.87055e-11	IVD	ACAD2	isovaleryl-CoA dehydrogenase
ENSG00000152061	ENST00000251507	2.41389e-11	RABGAP1L	HHL	RAB GTPase activating protein 1 like
ENSG00000152061	ENST00000635248	2.41389e-11	RABGAP1L	HHL	RAB GTPase activating protein 1 like
ENSG00000152061	ENST00000681986	2.41389e-11	RABGAP1L	HHL	RAB GTPase activating protein 1 like
ENSG00000117153	ENST00000367258	2.54894e-11	KLHL12	C3IP1	kelch like family member 12
ENSG00000117153	ENST00000367259	2.54894e-11	KLHL12	C3IP1	kelch like family member 12
ENSG00000117153	ENST00000367261	2.54894e-11	KLHL12	C3IP1	kelch like family member 12
ENSG00000173039	ENST00000406246	2.55497e-11	RELA	CMCU	RELA proto-oncogene, NF-kB subunit
ENSG00000173039	ENST00000526257	2.55497e-11	RELA	CMCU	RELA proto-oncogene, NF-kB subunit
ENSG00000243943	ENST00000355467	2.55497e-11	ZNF512	ZNF512	zinc finger protein 512
ENSG00000243943	ENST00000379717	2.55497e-11	ZNF512	ZNF512	zinc finger protein 512
ENSG00000243943	ENST00000461705	2.55497e-11	ZNF512	ZNF512	zinc finger protein 512
ENSG00000243943	ENST00000494548	2.55497e-11	ZNF512	ZNF512	zinc finger protein 512
ENSG00000243943	ENST00000556601	2.55497e-11	ZNF512	ZNF512	zinc finger protein 512
ENSG00000100485	ENST00000216373	2.56189e-11	SOS2	NS9	SOS Ras/Rho guanine nucleotide exchange factor 2
ENSG00000100485	ENST00000543680	2.56189e-11	SOS2	NS9	SOS Ras/Rho guanine nucleotide exchange factor 2
ENSG00000100485	ENST00000555794	2.56189e-11	SOS2	NS9	SOS Ras/Rho guanine nucleotide exchange factor 2
ENSG00000070785	ENST00000360403	2.6771e-11	EIF2B3	EIF-2B	eukaryotic translation initiation factor 2B subunit gamma
ENSG00000070785	ENST00000372183	2.6771e-11	EIF2B3	EIF-2B	eukaryotic translation initiation factor 2B subunit gamma
ENSG00000117899	ENST00000261758	2.9506e-11	MESD	BOCA	mesoderm development LRP chaperone
ENSG00000117899	ENST00000561312	2.9506e-11	MESD	BOCA	mesoderm development LRP chaperone
ENSG00000139910	ENST00000344429	3.05405e-11	NOVA1	Nova-1	NOVA alternative splicing regulator 1
ENSG00000139910	ENST00000465357	3.05405e-11	NOVA1	Nova-1	NOVA alternative splicing regulator 1
ENSG00000139910	ENST00000539517	3.05405e-11	NOVA1	Nova-1	NOVA alternative splicing regulator 1
ENSG00000139910	ENST00000547619	3.05405e-11	NOVA1	Nova-1	NOVA alternative splicing regulator 1
ENSG00000141027	ENST00000268712	3.33087e-11	NCOR1	N-CoR	nuclear receptor corepressor 1
ENSG00000141027	ENST00000395849	3.33087e-11	NCOR1	N-CoR	nuclear receptor corepressor 1
ENSG00000141027	ENST00000395851	3.33087e-11	NCOR1	N-CoR	nuclear receptor corepressor 1
ENSG00000141027	ENST00000436068	3.33087e-11	NCOR1	N-CoR	nuclear receptor corepressor 1
ENSG00000141027	ENST00000582357	3.33087e-11	NCOR1	N-CoR	nuclear receptor corepressor 1
ENSG00000117054	ENST00000370841	3.55971e-11	ACADM	ACAD1	acyl-CoA dehydrogenase medium chain
ENSG00000117054	ENST00000420607	3.55971e-11	ACADM	ACAD1	acyl-CoA dehydrogenase medium chain
ENSG00000117054	ENST00000526196	3.55971e-11	ACADM	ACAD1	acyl-CoA dehydrogenase medium chain
ENSG00000183077	ENST00000586542	3.93252e-11	AFMID	FKF	arylformamidase
ENSG00000183077	ENST00000587750	3.93252e-11	AFMID	FKF	arylformamidase
ENSG00000183077	ENST00000589664	3.93252e-11	AFMID	FKF	arylformamidase
ENSG00000183077	ENST00000591952	3.93252e-11	AFMID	FKF	arylformamidase
ENSG00000129422	ENST00000519263	3.96108e-11	MTUS1	ATBP	microtubule associated scaffold protein 1
ENSG00000129422	ENST00000544260	3.96108e-11	MTUS1	ATBP	microtubule associated scaffold protein 1
ENSG00000129422	ENST00000634613	3.96108e-11	MTUS1	ATBP	microtubule associated scaffold protein 1
ENSG00000129422	ENST00000693296	3.96108e-11	MTUS1	ATBP	microtubule associated scaffold protein 1
ENSG00000091527	ENST00000264993	3.96108e-11	CDV3	H41	CDV3 homolog
ENSG00000091527	ENST00000420115	3.96108e-11	CDV3	H41	CDV3 homolog
ENSG00000091527	ENST00000431519	3.96108e-11	CDV3	H41	CDV3 homolog
ENSG00000225190	ENST00000430334	4.136e-11	PLEKHM1	AP162	pleckstrin homology and RUN domain containing M1
ENSG00000225190	ENST00000579197	4.136e-11	PLEKHM1	AP162	pleckstrin homology and RUN domain containing M1
ENSG00000225190	ENST00000581448	4.136e-11	PLEKHM1	AP162	pleckstrin homology and RUN domain containing M1
ENSG00000154743	ENST00000402228	4.2031e-11	TSEN2	PCH2B	tRNA splicing endonuclease subunit 2
ENSG00000154743	ENST00000446004	4.2031e-11	TSEN2	PCH2B	tRNA splicing endonuclease subunit 2
ENSG00000154743	ENST00000679537	4.2031e-11	TSEN2	PCH2B	tRNA splicing endonuclease subunit 2
ENSG00000154743	ENST00000679670	4.2031e-11	TSEN2	PCH2B	tRNA splicing endonuclease subunit 2
ENSG00000154743	ENST00000681073	4.2031e-11	TSEN2	PCH2B	tRNA splicing endonuclease subunit 2
ENSG00000070010	ENST00000263202	4.36796e-11	UFD1	UFD1L	ubiquitin recognition factor in ER associated degradation 1
ENSG00000070010	ENST00000399523	4.36796e-11	UFD1	UFD1L	ubiquitin recognition factor in ER associated degradation 1
ENSG00000070010	ENST00000447868	4.36796e-11	UFD1	UFD1L	ubiquitin recognition factor in ER associated degradation 1
ENSG00000070010	ENST00000474226	4.36796e-11	UFD1	UFD1L	ubiquitin recognition factor in ER associated degradation 1
ENSG00000133641	ENST00000356891	4.44984e-11	C12orf29	C12orf29	chromosome 12 open reading frame 29
ENSG00000133641	ENST00000453037	4.44984e-11	C12orf29	C12orf29	chromosome 12 open reading frame 29
ENSG00000133641	ENST00000548757	4.44984e-11	C12orf29	C12orf29	chromosome 12 open reading frame 29
ENSG00000167522	ENST00000301030	4.50689e-11	ANKRD11	ANCO-1	ankyrin repeat domain containing 11
ENSG00000167522	ENST00000567736	4.50689e-11	ANKRD11	ANCO-1	ankyrin repeat domain containing 11
ENSG00000167522	ENST00000642600	4.50689e-11	ANKRD11	ANCO-1	ankyrin repeat domain containing 11
ENSG00000167522	ENST00000644784	4.50689e-11	ANKRD11	ANCO-1	ankyrin repeat domain containing 11
ENSG00000177425	ENST00000328827	4.68054e-11	PAWR	PAR4	pro-apoptotic WT1 regulator
ENSG00000177425	ENST00000547699	4.68054e-11	PAWR	PAR4	pro-apoptotic WT1 regulator
ENSG00000177425	ENST00000549050	4.68054e-11	PAWR	PAR4	pro-apoptotic WT1 regulator
ENSG00000177425	ENST00000550603	4.68054e-11	PAWR	PAR4	pro-apoptotic WT1 regulator
ENSG00000197111	ENST00000359282	4.94727e-11	PCBP2	HNRNPE2	poly(rC) binding protein 2
ENSG00000197111	ENST00000359462	4.94727e-11	PCBP2	HNRNPE2	poly(rC) binding protein 2
ENSG00000197111	ENST00000552296	4.94727e-11	PCBP2	HNRNPE2	poly(rC) binding protein 2
ENSG00000197111	ENST00000552819	4.94727e-11	PCBP2	HNRNPE2	poly(rC) binding protein 2
ENSG00000196465	ENST00000550443	5.00757e-11	MYL6B	MLC1SA	myosin light chain 6B
ENSG00000196465	ENST00000695999	5.00757e-11	MYL6B	MLC1SA	myosin light chain 6B
ENSG00000132773	ENST00000372090	5.12951e-11	TOE1	PCH7	target of EGR1, exonuclease
ENSG00000132773	ENST00000460057	5.12951e-11	TOE1	PCH7	target of EGR1, exonuclease
ENSG00000132773	ENST00000495703	5.12951e-11	TOE1	PCH7	target of EGR1, exonuclease
ENSG00000111321	ENST00000228918	5.18553e-11	LTBR	D12S370	lymphotoxin beta receptor
ENSG00000111321	ENST00000541102	5.18553e-11	LTBR	D12S370	lymphotoxin beta receptor
ENSG00000100949	ENST00000216840	5.34507e-11	RABGGTA	PTAR3	Rab geranylgeranyltransferase subunit alpha
ENSG00000100949	ENST00000399409	5.34507e-11	RABGGTA	PTAR3	Rab geranylgeranyltransferase subunit alpha
ENSG00000152942	ENST00000354312	5.59449e-11	RAD17	CCYC	RAD17 checkpoint clamp loader component
ENSG00000152942	ENST00000511349	5.59449e-11	RAD17	CCYC	RAD17 checkpoint clamp loader component
ENSG00000152942	ENST00000616683	5.59449e-11	RAD17	CCYC	RAD17 checkpoint clamp loader component
ENSG00000101464	ENST00000217446	5.62486e-11	PIGU	CDC91L1	phosphatidylinositol glycan anchor biosynthesis class U
ENSG00000101464	ENST00000374820	5.62486e-11	PIGU	CDC91L1	phosphatidylinositol glycan anchor biosynthesis class U
ENSG00000139637	ENST00000267103	5.90055e-11	MYG1	C12orf10	MYG1 exonuclease
ENSG00000139637	ENST00000548632	5.90055e-11	MYG1	C12orf10	MYG1 exonuclease
ENSG00000177150	ENST00000585785	5.97691e-11	FAM210A	C18orf19	family with sequence similarity 210 member A
ENSG00000177150	ENST00000588475	5.97691e-11	FAM210A	C18orf19	family with sequence similarity 210 member A
ENSG00000177150	ENST00000592976	5.97691e-11	FAM210A	C18orf19	family with sequence similarity 210 member A
ENSG00000177150	ENST00000651643	5.97691e-11	FAM210A	C18orf19	family with sequence similarity 210 member A
ENSG00000108439	ENST00000582171	6.25514e-11	PNPO	HEL-S-302	pyridoxamine 5'-phosphate oxidase
ENSG00000108439	ENST00000641511	6.25514e-11	PNPO	HEL-S-302	pyridoxamine 5'-phosphate oxidase
ENSG00000108439	ENST00000641703	6.25514e-11	PNPO	HEL-S-302	pyridoxamine 5'-phosphate oxidase
ENSG00000108439	ENST00000642017	6.25514e-11	PNPO	HEL-S-302	pyridoxamine 5'-phosphate oxidase
ENSG00000215126	ENST00000377391	6.25514e-11	CBWD6	CBWD7	COBW domain containing 6
ENSG00000215126	ENST00000382436	6.25514e-11	CBWD6	CBWD7	COBW domain containing 6
ENSG00000215126	ENST00000456520	6.25514e-11	CBWD6	CBWD7	COBW domain containing 6
ENSG00000215126	ENST00000494538	6.25514e-11	CBWD6	CBWD7	COBW domain containing 6
ENSG00000204304	ENST00000375050	6.52416e-11	PBX2	G17	PBX homeobox 2
ENSG00000204304	ENST00000480254	6.52416e-11	PBX2	G17	PBX homeobox 2
ENSG00000204304	ENST00000496171	6.52416e-11	PBX2	G17	PBX homeobox 2
ENSG00000101247	ENST00000463598	6.85587e-11	NDUFAF5	C20orf7	NADH:ubiquinone oxidoreductase complex assembly factor 5
ENSG00000101247	ENST00000464269	6.85587e-11	NDUFAF5	C20orf7	NADH:ubiquinone oxidoreductase complex assembly factor 5
ENSG00000101247	ENST00000475968	6.85587e-11	NDUFAF5	C20orf7	NADH:ubiquinone oxidoreductase complex assembly factor 5
ENSG00000101247	ENST00000476536	6.85587e-11	NDUFAF5	C20orf7	NADH:ubiquinone oxidoreductase complex assembly factor 5
ENSG00000101247	ENST00000477732	6.85587e-11	NDUFAF5	C20orf7	NADH:ubiquinone oxidoreductase complex assembly factor 5
ENSG00000156639	ENST00000287218	7.21554e-11	ZFAND3	TEX27	zinc finger AN1-type containing 3
ENSG00000156639	ENST00000373389	7.21554e-11	ZFAND3	TEX27	zinc finger AN1-type containing 3
ENSG00000156639	ENST00000373391	7.21554e-11	ZFAND3	TEX27	zinc finger AN1-type containing 3
ENSG00000156639	ENST00000440482	7.21554e-11	ZFAND3	TEX27	zinc finger AN1-type containing 3
ENSG00000162086	ENST00000498240	7.21554e-11	ZNF75A	ZNF75A	zinc finger protein 75a
ENSG00000162086	ENST00000573828	7.21554e-11	ZNF75A	ZNF75A	zinc finger protein 75a
ENSG00000162086	ENST00000574298	7.21554e-11	ZNF75A	ZNF75A	zinc finger protein 75a
ENSG00000162086	ENST00000612186	7.21554e-11	ZNF75A	ZNF75A	zinc finger protein 75a
ENSG00000162086	ENST00000617839	7.21554e-11	ZNF75A	ZNF75A	zinc finger protein 75a
ENSG00000162086	ENST00000669516	7.21554e-11	ZNF75A	ZNF75A	zinc finger protein 75a
ENSG00000166173	ENST00000299213	7.255e-11	LARP6	ACHN	La ribonucleoprotein 6, translational regulator
ENSG00000166173	ENST00000344870	7.255e-11	LARP6	ACHN	La ribonucleoprotein 6, translational regulator
ENSG00000166173	ENST00000559316	7.255e-11	LARP6	ACHN	La ribonucleoprotein 6, translational regulator
ENSG00000162174	ENST00000301776	7.47116e-11	ASRGL1	ALP	asparaginase and isoaspartyl peptidase 1
ENSG00000162174	ENST00000415229	7.47116e-11	ASRGL1	ALP	asparaginase and isoaspartyl peptidase 1
ENSG00000162174	ENST00000534571	7.47116e-11	ASRGL1	ALP	asparaginase and isoaspartyl peptidase 1
ENSG00000163584	ENST00000463836	8.19934e-11	RPL22L1	RPL22L1	ribosomal protein L22 like 1
ENSG00000163584	ENST00000475836	8.19934e-11	RPL22L1	RPL22L1	ribosomal protein L22 like 1
ENSG00000124574	ENST00000244533	8.26852e-11	ABCC10	EST182763	ATP binding cassette subfamily C member 10
ENSG00000124574	ENST00000372515	8.26852e-11	ABCC10	EST182763	ATP binding cassette subfamily C member 10
ENSG00000124574	ENST00000372530	8.26852e-11	ABCC10	EST182763	ATP binding cassette subfamily C member 10
ENSG00000124574	ENST00000443426	8.26852e-11	ABCC10	EST182763	ATP binding cassette subfamily C member 10
ENSG00000122741	ENST00000377724	8.35132e-11	DCAF10	WDR32	DDB1 and CUL4 associated factor 10
ENSG00000122741	ENST00000461549	8.35132e-11	DCAF10	WDR32	DDB1 and CUL4 associated factor 10
ENSG00000122741	ENST00000478453	8.35132e-11	DCAF10	WDR32	DDB1 and CUL4 associated factor 10
ENSG00000122741	ENST00000483167	8.35132e-11	DCAF10	WDR32	DDB1 and CUL4 associated factor 10
ENSG00000116478	ENST00000373548	8.5266e-11	HDAC1	GON-10	histone deacetylase 1
ENSG00000116478	ENST00000472928	8.5266e-11	HDAC1	GON-10	histone deacetylase 1
ENSG00000180376	ENST00000341455	8.59461e-11	CCDC66	CCDC66	coiled-coil domain containing 66
ENSG00000180376	ENST00000394672	8.59461e-11	CCDC66	CCDC66	coiled-coil domain containing 66
ENSG00000180376	ENST00000442522	8.59461e-11	CCDC66	CCDC66	coiled-coil domain containing 66
ENSG00000180376	ENST00000460838	8.59461e-11	CCDC66	CCDC66	coiled-coil domain containing 66
ENSG00000161203	ENST00000292807	8.81717e-11	AP2M1	AP50	adaptor related protein complex 2 subunit mu 1
ENSG00000161203	ENST00000382456	8.81717e-11	AP2M1	AP50	adaptor related protein complex 2 subunit mu 1
ENSG00000164978	ENST00000346365	9.37592e-11	NUDT2	APAH1	nudix hydrolase 2
ENSG00000164978	ENST00000379158	9.37592e-11	NUDT2	APAH1	nudix hydrolase 2
ENSG00000135048	ENST00000377044	9.37592e-11	CEMIP2	TMEM2	cell migration inducing hyaluronidase 2
ENSG00000135048	ENST00000377066	9.37592e-11	CEMIP2	TMEM2	cell migration inducing hyaluronidase 2
ENSG00000135048	ENST00000474495	9.37592e-11	CEMIP2	TMEM2	cell migration inducing hyaluronidase 2
ENSG00000088205	ENST00000263239	1.03351e-10	DDX18	Has1	DEAD-box helicase 18
ENSG00000088205	ENST00000415038	1.03351e-10	DDX18	Has1	DEAD-box helicase 18
ENSG00000088205	ENST00000474694	1.03351e-10	DDX18	Has1	DEAD-box helicase 18
ENSG00000168061	ENST00000652489	1.08581e-10	SAC3D1	HSU79266	SAC3 domain containing 1
ENSG00000168061	ENST00000674184	1.08581e-10	SAC3D1	HSU79266	SAC3 domain containing 1
ENSG00000108433	ENST00000393456	1.10726e-10	GOSR2	Bos1	golgi SNAP receptor complex member 2
ENSG00000108433	ENST00000575949	1.10726e-10	GOSR2	Bos1	golgi SNAP receptor complex member 2
ENSG00000108433	ENST00000638374	1.10726e-10	GOSR2	Bos1	golgi SNAP receptor complex member 2
ENSG00000108433	ENST00000640051	1.10726e-10	GOSR2	Bos1	golgi SNAP receptor complex member 2
ENSG00000154529	ENST00000276974	1.10726e-10	CNTNAP3B	CNTNAP3B	contactin associated protein family member 3B
ENSG00000154529	ENST00000479351	1.10726e-10	CNTNAP3B	CNTNAP3B	contactin associated protein family member 3B
ENSG00000154529	ENST00000617422	1.10726e-10	CNTNAP3B	CNTNAP3B	contactin associated protein family member 3B
ENSG00000150527	ENST00000341749	1.10726e-10	MIA2	CTAGE5	MIA SH3 domain ER export factor 2
ENSG00000150527	ENST00000348007	1.10726e-10	MIA2	CTAGE5	MIA SH3 domain ER export factor 2
ENSG00000150527	ENST00000556148	1.10726e-10	MIA2	CTAGE5	MIA SH3 domain ER export factor 2
ENSG00000100105	ENST00000215919	1.13257e-10	PATZ1	MAZR	POZ/BTB and AT hook containing zinc finger 1
ENSG00000100105	ENST00000351933	1.13257e-10	PATZ1	MAZR	POZ/BTB and AT hook containing zinc finger 1
ENSG00000100105	ENST00000405309	1.13257e-10	PATZ1	MAZR	POZ/BTB and AT hook containing zinc finger 1
ENSG00000132478	ENST00000586527	1.18876e-10	UNK	UNKEMPT	unk zinc finger
ENSG00000132478	ENST00000589666	1.18876e-10	UNK	UNKEMPT	unk zinc finger
ENSG00000203666	ENST00000366521	1.22973e-10	EFCAB2	CFAP200	EF-hand calcium binding domain 2
ENSG00000203666	ENST00000447569	1.22973e-10	EFCAB2	CFAP200	EF-hand calcium binding domain 2
ENSG00000203666	ENST00000473686	1.22973e-10	EFCAB2	CFAP200	EF-hand calcium binding domain 2
ENSG00000203666	ENST00000487845	1.22973e-10	EFCAB2	CFAP200	EF-hand calcium binding domain 2
ENSG00000203666	ENST00000497591	1.22973e-10	EFCAB2	CFAP200	EF-hand calcium binding domain 2
ENSG00000161526	ENST00000355423	1.32333e-10	SAP30BP	HCNGP	SAP30 binding protein
ENSG00000161526	ENST00000542343	1.32333e-10	SAP30BP	HCNGP	SAP30 binding protein
ENSG00000161526	ENST00000578756	1.32333e-10	SAP30BP	HCNGP	SAP30 binding protein
ENSG00000161526	ENST00000579877	1.32333e-10	SAP30BP	HCNGP	SAP30 binding protein
ENSG00000161526	ENST00000584667	1.32333e-10	SAP30BP	HCNGP	SAP30 binding protein
ENSG00000107938	ENST00000337623	1.35136e-10	EDRF1	C10orf137	erythroid differentiation regulatory factor 1
ENSG00000107938	ENST00000356792	1.35136e-10	EDRF1	C10orf137	erythroid differentiation regulatory factor 1
ENSG00000107938	ENST00000368813	1.35136e-10	EDRF1	C10orf137	erythroid differentiation regulatory factor 1
ENSG00000128654	ENST00000249442	1.45386e-10	MTX2	MDPS	metaxin 2
ENSG00000128654	ENST00000420864	1.45386e-10	MTX2	MDPS	metaxin 2
ENSG00000128654	ENST00000443241	1.45386e-10	MTX2	MDPS	metaxin 2
ENSG00000048342	ENST00000424120	1.45386e-10	CC2D2A	COACH2	coiled-coil and C2 domain containing 2A
ENSG00000048342	ENST00000506643	1.45386e-10	CC2D2A	COACH2	coiled-coil and C2 domain containing 2A
ENSG00000048342	ENST00000514450	1.45386e-10	CC2D2A	COACH2	coiled-coil and C2 domain containing 2A
ENSG00000048342	ENST00000515124	1.45386e-10	CC2D2A	COACH2	coiled-coil and C2 domain containing 2A
ENSG00000048342	ENST00000652443	1.45386e-10	CC2D2A	COACH2	coiled-coil and C2 domain containing 2A
ENSG00000168488	ENST00000336783	1.55237e-10	ATXN2L	A2D	ataxin 2 like
ENSG00000168488	ENST00000340394	1.55237e-10	ATXN2L	A2D	ataxin 2 like
ENSG00000168488	ENST00000564304	1.55237e-10	ATXN2L	A2D	ataxin 2 like
ENSG00000053501	ENST00000263897	1.56216e-10	USE1	D12	unconventional SNARE in the ER 1
ENSG00000053501	ENST00000593597	1.56216e-10	USE1	D12	unconventional SNARE in the ER 1
ENSG00000053501	ENST00000595101	1.56216e-10	USE1	D12	unconventional SNARE in the ER 1
ENSG00000161217	ENST00000411591	1.61508e-10	PCYT1A	CCTA	phosphate cytidylyltransferase 1A, choline
ENSG00000161217	ENST00000430755	1.61508e-10	PCYT1A	CCTA	phosphate cytidylyltransferase 1A, choline
ENSG00000161217	ENST00000431016	1.61508e-10	PCYT1A	CCTA	phosphate cytidylyltransferase 1A, choline
ENSG00000161217	ENST00000433733	1.61508e-10	PCYT1A	CCTA	phosphate cytidylyltransferase 1A, choline
ENSG00000138032	ENST00000282412	1.61942e-10	PPM1B	PP2C-beta	protein phosphatase, Mg2+/Mn2+ dependent 1B
ENSG00000138032	ENST00000378551	1.61942e-10	PPM1B	PP2C-beta	protein phosphatase, Mg2+/Mn2+ dependent 1B
ENSG00000132256	ENST00000380034	1.62933e-10	TRIM5	RNF88	tripartite motif containing 5
ENSG00000132256	ENST00000487241	1.62933e-10	TRIM5	RNF88	tripartite motif containing 5
ENSG00000132256	ENST00000684417	1.62933e-10	TRIM5	RNF88	tripartite motif containing 5
ENSG00000132256	ENST00000684655	1.62933e-10	TRIM5	RNF88	tripartite motif containing 5
ENSG00000172869	ENST00000311085	1.63421e-10	DMXL1	DMXL1	Dmx like 1
ENSG00000172869	ENST00000503802	1.63421e-10	DMXL1	DMXL1	Dmx like 1
ENSG00000111799	ENST00000322507	1.63421e-10	COL12A1	BA209D8.1	collagen type XII alpha 1 chain
ENSG00000111799	ENST00000416123	1.63421e-10	COL12A1	BA209D8.1	collagen type XII alpha 1 chain
ENSG00000111799	ENST00000419671	1.63421e-10	COL12A1	BA209D8.1	collagen type XII alpha 1 chain
ENSG00000111799	ENST00000483888	1.63421e-10	COL12A1	BA209D8.1	collagen type XII alpha 1 chain
ENSG00000075292	ENST00000264447	1.75371e-10	ZNF638	NP220	zinc finger protein 638
ENSG00000075292	ENST00000410075	1.75371e-10	ZNF638	NP220	zinc finger protein 638
ENSG00000075292	ENST00000437658	1.75371e-10	ZNF638	NP220	zinc finger protein 638
ENSG00000075292	ENST00000601581	1.75371e-10	ZNF638	NP220	zinc finger protein 638
ENSG00000234127	ENST00000416596	1.76487e-10	TRIM26	AFP	tripartite motif containing 26
ENSG00000234127	ENST00000418026	1.76487e-10	TRIM26	AFP	tripartite motif containing 26
ENSG00000234127	ENST00000453195	1.76487e-10	TRIM26	AFP	tripartite motif containing 26
ENSG00000234127	ENST00000454678	1.76487e-10	TRIM26	AFP	tripartite motif containing 26
ENSG00000137310	ENST00000376255	1.7988e-10	TCF19	SC1	transcription factor 19
ENSG00000137310	ENST00000376257	1.7988e-10	TCF19	SC1	transcription factor 19
ENSG00000148735	ENST00000361048	1.79896e-10	PLEKHS1	C10orf81	pleckstrin homology domain containing S1
ENSG00000148735	ENST00000369309	1.79896e-10	PLEKHS1	C10orf81	pleckstrin homology domain containing S1
ENSG00000148735	ENST00000369312	1.79896e-10	PLEKHS1	C10orf81	pleckstrin homology domain containing S1
ENSG00000148735	ENST00000448805	1.79896e-10	PLEKHS1	C10orf81	pleckstrin homology domain containing S1
ENSG00000148735	ENST00000694986	1.79896e-10	PLEKHS1	C10orf81	pleckstrin homology domain containing S1
ENSG00000283196	ENST00000636531	1.80195e-10	LOC107985911	LOC107985911	lymphocyte specific protein 1 pseudogene
ENSG00000283196	ENST00000636560	1.80195e-10	LOC107985911	LOC107985911	lymphocyte specific protein 1 pseudogene
ENSG00000283196	ENST00000637196	1.80195e-10	LOC107985911	LOC107985911	lymphocyte specific protein 1 pseudogene
ENSG00000283196	ENST00000645145	1.80195e-10	LOC107985911	LOC107985911	lymphocyte specific protein 1 pseudogene
ENSG00000047579	ENST00000344537	1.87598e-10	DTNBP1	BLOC1S8	dystrobrevin binding protein 1
ENSG00000047579	ENST00000355917	1.87598e-10	DTNBP1	BLOC1S8	dystrobrevin binding protein 1
ENSG00000047579	ENST00000622898	1.87598e-10	DTNBP1	BLOC1S8	dystrobrevin binding protein 1
ENSG00000154864	ENST00000302079	1.92202e-10	PIEZO2	C18orf30	piezo type mechanosensitive ion channel component 2
ENSG00000154864	ENST00000503781	1.92202e-10	PIEZO2	C18orf30	piezo type mechanosensitive ion channel component 2
ENSG00000154864	ENST00000579112	1.92202e-10	PIEZO2	C18orf30	piezo type mechanosensitive ion channel component 2
ENSG00000154864	ENST00000686869	1.92202e-10	PIEZO2	C18orf30	piezo type mechanosensitive ion channel component 2
ENSG00000111912	ENST00000229634	2.11995e-10	NCOA7	ERAP140	nuclear receptor coactivator 7
ENSG00000111912	ENST00000368357	2.11995e-10	NCOA7	ERAP140	nuclear receptor coactivator 7
ENSG00000111912	ENST00000417494	2.11995e-10	NCOA7	ERAP140	nuclear receptor coactivator 7
ENSG00000111912	ENST00000438495	2.11995e-10	NCOA7	ERAP140	nuclear receptor coactivator 7
ENSG00000146263	ENST00000369251	2.13271e-10	MMS22L	C6orf167	MMS22 like, DNA repair protein
ENSG00000146263	ENST00000484170	2.13271e-10	MMS22L	C6orf167	MMS22 like, DNA repair protein
ENSG00000146263	ENST00000496119	2.13271e-10	MMS22L	C6orf167	MMS22 like, DNA repair protein
ENSG00000146263	ENST00000511335	2.13271e-10	MMS22L	C6orf167	MMS22 like, DNA repair protein
ENSG00000146263	ENST00000683635	2.13271e-10	MMS22L	C6orf167	MMS22 like, DNA repair protein
ENSG00000182196	ENST00000315580	2.1846e-10	ARL6IP4	SFRS20	ADP ribosylation factor like GTPase 6 interacting protein 4
ENSG00000182196	ENST00000439686	2.1846e-10	ARL6IP4	SFRS20	ADP ribosylation factor like GTPase 6 interacting protein 4
ENSG00000182196	ENST00000454885	2.1846e-10	ARL6IP4	SFRS20	ADP ribosylation factor like GTPase 6 interacting protein 4
ENSG00000182196	ENST00000536502	2.1846e-10	ARL6IP4	SFRS20	ADP ribosylation factor like GTPase 6 interacting protein 4
ENSG00000135766	ENST00000366641	2.18925e-10	EGLN1	C1orf12	egl-9 family hypoxia inducible factor 1
ENSG00000135766	ENST00000658954	2.18925e-10	EGLN1	C1orf12	egl-9 family hypoxia inducible factor 1
ENSG00000070087	ENST00000239940	2.20098e-10	PFN2	D3S1319E	profilin 2
ENSG00000070087	ENST00000452853	2.20098e-10	PFN2	D3S1319E	profilin 2
ENSG00000151693	ENST00000281419	2.22603e-10	ASAP2	AMAP2	ArfGAP with SH3 domain, ankyrin repeat and PH domain 2
ENSG00000151693	ENST00000315273	2.22603e-10	ASAP2	AMAP2	ArfGAP with SH3 domain, ankyrin repeat and PH domain 2
ENSG00000120519	ENST00000335472	2.29174e-10	SLC10A7	C4orf13	solute carrier family 10 member 7
ENSG00000120519	ENST00000432059	2.29174e-10	SLC10A7	C4orf13	solute carrier family 10 member 7
ENSG00000120519	ENST00000502607	2.29174e-10	SLC10A7	C4orf13	solute carrier family 10 member 7
ENSG00000120519	ENST00000507030	2.29174e-10	SLC10A7	C4orf13	solute carrier family 10 member 7
ENSG00000149923	ENST00000561610	2.29215e-10	PPP4C	PP-X	protein phosphatase 4 catalytic subunit
ENSG00000149923	ENST00000627746	2.29215e-10	PPP4C	PP-X	protein phosphatase 4 catalytic subunit
ENSG00000135930	ENST00000258416	2.55365e-10	EIF4E2	4E-LP	eukaryotic translation initiation factor 4E family member 2
ENSG00000135930	ENST00000409322	2.55365e-10	EIF4E2	4E-LP	eukaryotic translation initiation factor 4E family member 2
ENSG00000160691	ENST00000368445	2.70507e-10	SHC1	SHC	SHC adaptor protein 1
ENSG00000160691	ENST00000414115	2.70507e-10	SHC1	SHC	SHC adaptor protein 1
ENSG00000160691	ENST00000444179	2.70507e-10	SHC1	SHC	SHC adaptor protein 1
ENSG00000160691	ENST00000448116	2.70507e-10	SHC1	SHC	SHC adaptor protein 1
ENSG00000101294	ENST00000340852	2.81086e-10	HM13	H13	histocompatibility minor 13
ENSG00000101294	ENST00000469097	2.81086e-10	HM13	H13	histocompatibility minor 13
ENSG00000145725	ENST00000414217	2.96604e-10	PPIP5K2	CFAP160	diphosphoinositol pentakisphosphate kinase 2
ENSG00000145725	ENST00000507921	2.96604e-10	PPIP5K2	CFAP160	diphosphoinositol pentakisphosphate kinase 2
ENSG00000145725	ENST00000509597	2.96604e-10	PPIP5K2	CFAP160	diphosphoinositol pentakisphosphate kinase 2
ENSG00000145725	ENST00000515845	2.96604e-10	PPIP5K2	CFAP160	diphosphoinositol pentakisphosphate kinase 2
ENSG00000237649	ENST00000428849	3.11751e-10	KIFC1	HSET	kinesin family member C1
ENSG00000237649	ENST00000494554	3.11751e-10	KIFC1	HSET	kinesin family member C1
ENSG00000125944	ENST00000374612	3.16128e-10	HNRNPR	HNRPR	heterogeneous nuclear ribonucleoprotein R
ENSG00000125944	ENST00000374616	3.16128e-10	HNRNPR	HNRPR	heterogeneous nuclear ribonucleoprotein R
ENSG00000125944	ENST00000470941	3.16128e-10	HNRNPR	HNRPR	heterogeneous nuclear ribonucleoprotein R
ENSG00000125944	ENST00000606561	3.16128e-10	HNRNPR	HNRPR	heterogeneous nuclear ribonucleoprotein R
ENSG00000101849	ENST00000424279	3.20195e-10	TBL1X	CHNG8	transducin beta like 1 X-linked
ENSG00000101849	ENST00000645353	3.20195e-10	TBL1X	CHNG8	transducin beta like 1 X-linked
ENSG00000136270	ENST00000258770	3.48403e-10	TBRG4	CPR2	transforming growth factor beta regulator 4
ENSG00000136270	ENST00000361278	3.48403e-10	TBRG4	CPR2	transforming growth factor beta regulator 4
ENSG00000136270	ENST00000471142	3.48403e-10	TBRG4	CPR2	transforming growth factor beta regulator 4
ENSG00000175348	ENST00000309134	3.58454e-10	TMEM9B	C11orf15	TMEM9 domain family member B
ENSG00000175348	ENST00000525069	3.58454e-10	TMEM9B	C11orf15	TMEM9 domain family member B
ENSG00000175348	ENST00000534025	3.58454e-10	TMEM9B	C11orf15	TMEM9 domain family member B
ENSG00000115204	ENST00000380044	3.7109e-10	MPV17	CMT2EE	mitochondrial inner membrane protein MPV17
ENSG00000115204	ENST00000426513	3.7109e-10	MPV17	CMT2EE	mitochondrial inner membrane protein MPV17
ENSG00000171634	ENST00000306378	4.15271e-10	BPTF	FAC1	bromodomain PHD finger transcription factor
ENSG00000171634	ENST00000424123	4.15271e-10	BPTF	FAC1	bromodomain PHD finger transcription factor
ENSG00000171634	ENST00000544491	4.15271e-10	BPTF	FAC1	bromodomain PHD finger transcription factor
ENSG00000171634	ENST00000544778	4.15271e-10	BPTF	FAC1	bromodomain PHD finger transcription factor
ENSG00000171634	ENST00000644067	4.15271e-10	BPTF	FAC1	bromodomain PHD finger transcription factor
ENSG00000137103	ENST00000377988	4.27068e-10	TMEM8B	C9orf127	transmembrane protein 8B
ENSG00000137103	ENST00000439587	4.27068e-10	TMEM8B	C9orf127	transmembrane protein 8B
ENSG00000137103	ENST00000473947	4.27068e-10	TMEM8B	C9orf127	transmembrane protein 8B
ENSG00000156162	ENST00000414645	4.28746e-10	DPY19L4	DPY19L4	dpy-19 like 4
ENSG00000156162	ENST00000519176	4.28746e-10	DPY19L4	DPY19L4	dpy-19 like 4
ENSG00000156162	ENST00000520774	4.28746e-10	DPY19L4	DPY19L4	dpy-19 like 4
ENSG00000166734	ENST00000299957	4.40351e-10	GOLM2	CASC4	golgi membrane protein 2
ENSG00000166734	ENST00000345795	4.40351e-10	GOLM2	CASC4	golgi membrane protein 2
ENSG00000137070	ENST00000441545	4.41382e-10	IL11RA	CRSDA	interleukin 11 receptor subunit alpha
ENSG00000137070	ENST00000556531	4.41382e-10	IL11RA	CRSDA	interleukin 11 receptor subunit alpha
ENSG00000137070	ENST00000692291	4.41382e-10	IL11RA	CRSDA	interleukin 11 receptor subunit alpha
ENSG00000099331	ENST00000593411	5.24626e-10	MYO9B	CELIAC4	myosin IXB
ENSG00000099331	ENST00000682292	5.24626e-10	MYO9B	CELIAC4	myosin IXB
ENSG00000117222	ENST00000264515	5.3226e-10	RBBP5	RBQ3	RB binding protein 5, histone lysine methyltransferase complex subunit
ENSG00000117222	ENST00000367164	5.3226e-10	RBBP5	RBQ3	RB binding protein 5, histone lysine methyltransferase complex subunit
ENSG00000117222	ENST00000484379	5.3226e-10	RBBP5	RBQ3	RB binding protein 5, histone lysine methyltransferase complex subunit
ENSG00000111358	ENST00000228955	5.3884e-10	GTF2H3	BTF2	general transcription factor IIH subunit 3
ENSG00000111358	ENST00000543154	5.3884e-10	GTF2H3	BTF2	general transcription factor IIH subunit 3
ENSG00000111358	ENST00000543341	5.3884e-10	GTF2H3	BTF2	general transcription factor IIH subunit 3
ENSG00000170632	ENST00000323716	5.43605e-10	ARMC10	PNAS-112	armadillo repeat containing 10
ENSG00000170632	ENST00000323735	5.43605e-10	ARMC10	PNAS-112	armadillo repeat containing 10
ENSG00000170632	ENST00000431642	5.43605e-10	ARMC10	PNAS-112	armadillo repeat containing 10
ENSG00000170632	ENST00000441711	5.43605e-10	ARMC10	PNAS-112	armadillo repeat containing 10
ENSG00000170632	ENST00000454559	5.43605e-10	ARMC10	PNAS-112	armadillo repeat containing 10
ENSG00000160410	ENST00000291842	5.51716e-10	SHKBP1	PP203	SH3KBP1 binding protein 1
ENSG00000160410	ENST00000595631	5.51716e-10	SHKBP1	PP203	SH3KBP1 binding protein 1
ENSG00000196821	ENST00000374023	5.61279e-10	ILRUN	C6orf106	inflammation and lipid regulator with UBA-like and NBR1-like domains
ENSG00000196821	ENST00000374026	5.61279e-10	ILRUN	C6orf106	inflammation and lipid regulator with UBA-like and NBR1-like domains
ENSG00000178999	ENST00000534871	5.77233e-10	AURKB	AIK2	aurora kinase B
ENSG00000178999	ENST00000583915	5.77233e-10	AURKB	AIK2	aurora kinase B
ENSG00000178999	ENST00000585124	5.77233e-10	AURKB	AIK2	aurora kinase B
ENSG00000197448	ENST00000358406	5.77233e-10	GSTK1	GST	glutathione S-transferase kappa 1
ENSG00000197448	ENST00000409500	5.77233e-10	GSTK1	GST	glutathione S-transferase kappa 1
ENSG00000065361	ENST00000267101	6.46298e-10	ERBB3	ErbB-3	erb-b2 receptor tyrosine kinase 3
ENSG00000065361	ENST00000411731	6.46298e-10	ERBB3	ErbB-3	erb-b2 receptor tyrosine kinase 3
ENSG00000102038	ENST00000371121	6.58556e-10	SMARCA1	ISWI	SWI/SNF related, matrix associated, actin dependent regulator of chromatin, subfamily a, member 1
ENSG00000102038	ENST00000371122	6.58556e-10	SMARCA1	ISWI	SWI/SNF related, matrix associated, actin dependent regulator of chromatin, subfamily a, member 1
ENSG00000102038	ENST00000371123	6.58556e-10	SMARCA1	ISWI	SWI/SNF related, matrix associated, actin dependent regulator of chromatin, subfamily a, member 1
ENSG00000160200	ENST00000398165	6.5952e-10	CBS	CBSL	cystathionine beta-synthase
ENSG00000160200	ENST00000491776	6.5952e-10	CBS	CBSL	cystathionine beta-synthase
ENSG00000143429	ENST00000544283	6.61666e-10	LSP1P5	LSP1P5	LSP1 pseudogene 5
ENSG00000143429	ENST00000608531	6.61666e-10	LSP1P5	LSP1P5	LSP1 pseudogene 5
ENSG00000143429	ENST00000687292	6.61666e-10	LSP1P5	LSP1P5	LSP1 pseudogene 5
ENSG00000143429	ENST00000692653	6.61666e-10	LSP1P5	LSP1P5	LSP1 pseudogene 5
ENSG00000122643	ENST00000456458	6.7707e-10	NT5C3A	NT5C3	5'-nucleotidase, cytosolic IIIA
ENSG00000122643	ENST00000610140	6.7707e-10	NT5C3A	NT5C3	5'-nucleotidase, cytosolic IIIA
ENSG00000122643	ENST00000643244	6.7707e-10	NT5C3A	NT5C3	5'-nucleotidase, cytosolic IIIA
ENSG00000163006	ENST00000295124	7.23013e-10	CCDC138	CCDC138	coiled-coil domain containing 138
ENSG00000163006	ENST00000412964	7.23013e-10	CCDC138	CCDC138	coiled-coil domain containing 138
ENSG00000163006	ENST00000456512	7.23013e-10	CCDC138	CCDC138	coiled-coil domain containing 138
ENSG00000163006	ENST00000470608	7.23013e-10	CCDC138	CCDC138	coiled-coil domain containing 138
ENSG00000163006	ENST00000609740	7.23013e-10	CCDC138	CCDC138	coiled-coil domain containing 138
ENSG00000120029	ENST00000311122	7.74843e-10	ARMH3	C10orf76	armadillo like helical domain containing 3
ENSG00000120029	ENST00000370033	7.74843e-10	ARMH3	C10orf76	armadillo like helical domain containing 3
ENSG00000068745	ENST00000328631	7.96885e-10	IP6K2	IHPK2	inositol hexakisphosphate kinase 2
ENSG00000068745	ENST00000432678	7.96885e-10	IP6K2	IHPK2	inositol hexakisphosphate kinase 2
ENSG00000072135	ENST00000175756	8.06401e-10	PTPN18	BDP1	protein tyrosine phosphatase non-receptor type 18
ENSG00000072135	ENST00000462321	8.06401e-10	PTPN18	BDP1	protein tyrosine phosphatase non-receptor type 18
ENSG00000072135	ENST00000483617	8.06401e-10	PTPN18	BDP1	protein tyrosine phosphatase non-receptor type 18
ENSG00000171566	ENST00000302078	8.09484e-10	PLRG1	Cwc1	pleiotropic regulator 1
ENSG00000171566	ENST00000499023	8.09484e-10	PLRG1	Cwc1	pleiotropic regulator 1
ENSG00000171566	ENST00000504341	8.09484e-10	PLRG1	Cwc1	pleiotropic regulator 1
ENSG00000123374	ENST00000266970	8.12588e-10	CDK2	CDKN2	cyclin dependent kinase 2
ENSG00000123374	ENST00000354056	8.12588e-10	CDK2	CDKN2	cyclin dependent kinase 2
ENSG00000123374	ENST00000554545	8.12588e-10	CDK2	CDKN2	cyclin dependent kinase 2
ENSG00000092094	ENST00000206542	8.2409e-10	OSGEP	GAMOS3	O-sialoglycoprotein endopeptidase
ENSG00000092094	ENST00000554249	8.2409e-10	OSGEP	GAMOS3	O-sialoglycoprotein endopeptidase
ENSG00000092094	ENST00000555223	8.2409e-10	OSGEP	GAMOS3	O-sialoglycoprotein endopeptidase
ENSG00000092094	ENST00000555785	8.2409e-10	OSGEP	GAMOS3	O-sialoglycoprotein endopeptidase
ENSG00000042088	ENST00000335725	8.48873e-10	TDP1	TDP1	tyrosyl-DNA phosphodiesterase 1
ENSG00000042088	ENST00000393454	8.48873e-10	TDP1	TDP1	tyrosyl-DNA phosphodiesterase 1
ENSG00000042088	ENST00000555178	8.48873e-10	TDP1	TDP1	tyrosyl-DNA phosphodiesterase 1
ENSG00000100227	ENST00000252115	8.95988e-10	POLDIP3	PDIP3	DNA polymerase delta interacting protein 3
ENSG00000100227	ENST00000348657	8.95988e-10	POLDIP3	PDIP3	DNA polymerase delta interacting protein 3
ENSG00000128833	ENST00000261839	9.35058e-10	MYO5C	MYO5C	myosin VC
ENSG00000128833	ENST00000559459	9.35058e-10	MYO5C	MYO5C	myosin VC
ENSG00000147140	ENST00000276079	9.61581e-10	NONO	MRXS34	non-POU domain containing octamer binding
ENSG00000147140	ENST00000373841	9.61581e-10	NONO	MRXS34	non-POU domain containing octamer binding
ENSG00000003402	ENST00000341222	9.73966e-10	CFLAR	CASH	CASP8 and FADD like apoptosis regulator
ENSG00000003402	ENST00000423241	9.73966e-10	CFLAR	CASH	CASP8 and FADD like apoptosis regulator
ENSG00000003402	ENST00000440180	9.73966e-10	CFLAR	CASH	CASP8 and FADD like apoptosis regulator
ENSG00000105971	ENST00000222693	1.02407e-09	CAV2	CAV	caveolin 2
ENSG00000105971	ENST00000495841	1.02407e-09	CAV2	CAV	caveolin 2
ENSG00000092330	ENST00000399423	1.0376e-09	TINF2	DKCA3	TERF1 interacting nuclear factor 2
ENSG00000092330	ENST00000558566	1.0376e-09	TINF2	DKCA3	TERF1 interacting nuclear factor 2
ENSG00000036054	ENST00000344949	1.10083e-09	TBC1D23	NS4ATP1	TBC1 domain family member 23
ENSG00000036054	ENST00000394144	1.10083e-09	TBC1D23	NS4ATP1	TBC1 domain family member 23
ENSG00000160408	ENST00000373144	1.11011e-09	ST6GALNAC6	SIAT7-F	ST6 N-acetylgalactosaminide alpha-2,6-sialyltransferase 6
ENSG00000160408	ENST00000373146	1.11011e-09	ST6GALNAC6	SIAT7-F	ST6 N-acetylgalactosaminide alpha-2,6-sialyltransferase 6
ENSG00000163521	ENST00000295759	1.12389e-09	GLB1L	GLB1L	galactosidase beta 1 like
ENSG00000163521	ENST00000392089	1.12389e-09	GLB1L	GLB1L	galactosidase beta 1 like
ENSG00000163521	ENST00000409640	1.12389e-09	GLB1L	GLB1L	galactosidase beta 1 like
ENSG00000121851	ENST00000369313	1.14059e-09	POLR3GL	RPC32HOM	RNA polymerase III subunit GL
ENSG00000121851	ENST00000369314	1.14059e-09	POLR3GL	RPC32HOM	RNA polymerase III subunit GL
ENSG00000108219	ENST00000372156	1.17481e-09	TSPAN14	DC-TM4F2	tetraspanin 14
ENSG00000108219	ENST00000372164	1.17481e-09	TSPAN14	DC-TM4F2	tetraspanin 14
ENSG00000108219	ENST00000616406	1.17481e-09	TSPAN14	DC-TM4F2	tetraspanin 14
ENSG00000197535	ENST00000399229	1.18244e-09	MYO5A	GS1	myosin VA
ENSG00000197535	ENST00000399231	1.18244e-09	MYO5A	GS1	myosin VA
ENSG00000197535	ENST00000553916	1.18244e-09	MYO5A	GS1	myosin VA
ENSG00000197535	ENST00000556196	1.18244e-09	MYO5A	GS1	myosin VA
ENSG00000197535	ENST00000687574	1.18244e-09	MYO5A	GS1	myosin VA
ENSG00000197535	ENST00000692556	1.18244e-09	MYO5A	GS1	myosin VA
ENSG00000101019	ENST00000374385	1.22802e-09	UQCC1	BFZB	ubiquinol-cytochrome c reductase complex assembly factor 1
ENSG00000101019	ENST00000472559	1.22802e-09	UQCC1	BFZB	ubiquinol-cytochrome c reductase complex assembly factor 1
ENSG00000101019	ENST00000496812	1.22802e-09	UQCC1	BFZB	ubiquinol-cytochrome c reductase complex assembly factor 1
ENSG00000153936	ENST00000370550	1.23131e-09	HS2ST1	NFSRA	heparan sulfate 2-O-sulfotransferase 1
ENSG00000153936	ENST00000370551	1.23131e-09	HS2ST1	NFSRA	heparan sulfate 2-O-sulfotransferase 1
ENSG00000153936	ENST00000689904	1.23131e-09	HS2ST1	NFSRA	heparan sulfate 2-O-sulfotransferase 1
ENSG00000153936	ENST00000690674	1.23131e-09	HS2ST1	NFSRA	heparan sulfate 2-O-sulfotransferase 1
ENSG00000186522	ENST00000397712	1.28742e-09	SEPTIN10	SEPT10	septin 10
ENSG00000186522	ENST00000397714	1.28742e-09	SEPTIN10	SEPT10	septin 10
ENSG00000186522	ENST00000415095	1.28742e-09	SEPTIN10	SEPT10	septin 10
ENSG00000142192	ENST00000346798	1.34972e-09	APP	AAA	amyloid beta precursor protein
ENSG00000142192	ENST00000357903	1.34972e-09	APP	AAA	amyloid beta precursor protein
ENSG00000142192	ENST00000439274	1.34972e-09	APP	AAA	amyloid beta precursor protein
ENSG00000182718	ENST00000332680	1.41272e-09	ANXA2	ANX2	annexin A2
ENSG00000182718	ENST00000421017	1.41272e-09	ANXA2	ANX2	annexin A2
ENSG00000182718	ENST00000451270	1.41272e-09	ANXA2	ANX2	annexin A2
ENSG00000135148	ENST00000257604	1.45546e-09	TRAFD1	FLN29	TRAF-type zinc finger domain containing 1
ENSG00000135148	ENST00000412615	1.45546e-09	TRAFD1	FLN29	TRAF-type zinc finger domain containing 1
ENSG00000163781	ENST00000260810	1.47132e-09	TOPBP1	Dpb11	DNA topoisomerase II binding protein 1
ENSG00000163781	ENST00000505804	1.47132e-09	TOPBP1	Dpb11	DNA topoisomerase II binding protein 1
ENSG00000163781	ENST00000513818	1.47132e-09	TOPBP1	Dpb11	DNA topoisomerase II binding protein 1
ENSG00000148335	ENST00000372480	1.47132e-09	NTMT1	AD-003	N-terminal Xaa-Pro-Lys N-methyltransferase 1
ENSG00000148335	ENST00000372481	1.47132e-09	NTMT1	AD-003	N-terminal Xaa-Pro-Lys N-methyltransferase 1
ENSG00000148335	ENST00000372483	1.47132e-09	NTMT1	AD-003	N-terminal Xaa-Pro-Lys N-methyltransferase 1
ENSG00000148335	ENST00000481189	1.47132e-09	NTMT1	AD-003	N-terminal Xaa-Pro-Lys N-methyltransferase 1
ENSG00000148335	ENST00000482347	1.47132e-09	NTMT1	AD-003	N-terminal Xaa-Pro-Lys N-methyltransferase 1
ENSG00000101333	ENST00000685568	1.5246e-09	PLCB4	ARCND2	phospholipase C beta 4
ENSG00000101333	ENST00000686871	1.5246e-09	PLCB4	ARCND2	phospholipase C beta 4
ENSG00000101333	ENST00000693544	1.5246e-09	PLCB4	ARCND2	phospholipase C beta 4
ENSG00000101333	ENST00000693752	1.5246e-09	PLCB4	ARCND2	phospholipase C beta 4
ENSG00000128699	ENST00000392349	1.57044e-09	ORMDL1	ORMDL1	ORMDL sphingolipid biosynthesis regulator 1
ENSG00000128699	ENST00000392350	1.57044e-09	ORMDL1	ORMDL1	ORMDL sphingolipid biosynthesis regulator 1
ENSG00000128699	ENST00000442547	1.57044e-09	ORMDL1	ORMDL1	ORMDL sphingolipid biosynthesis regulator 1
ENSG00000128699	ENST00000496543	1.57044e-09	ORMDL1	ORMDL1	ORMDL sphingolipid biosynthesis regulator 1
ENSG00000148773	ENST00000368653	1.63146e-09	MKI67	KIA	marker of proliferation Ki-67
ENSG00000148773	ENST00000368654	1.63146e-09	MKI67	KIA	marker of proliferation Ki-67
ENSG00000177058	ENST00000396865	1.7295e-09	SLC38A9	URLC11	solute carrier family 38 member 9
ENSG00000177058	ENST00000504880	1.7295e-09	SLC38A9	URLC11	solute carrier family 38 member 9
ENSG00000177058	ENST00000513275	1.7295e-09	SLC38A9	URLC11	solute carrier family 38 member 9
ENSG00000177058	ENST00000513993	1.7295e-09	SLC38A9	URLC11	solute carrier family 38 member 9
ENSG00000103168	ENST00000564208	1.78332e-09	TAF1C	MGC:39976	TATA-box binding protein associated factor, RNA polymerase I subunit C
ENSG00000103168	ENST00000566732	1.78332e-09	TAF1C	MGC:39976	TATA-box binding protein associated factor, RNA polymerase I subunit C
ENSG00000103168	ENST00000567759	1.78332e-09	TAF1C	MGC:39976	TATA-box binding protein associated factor, RNA polymerase I subunit C
ENSG00000173436	ENST00000467029	1.86927e-09	MICOS10	C1orf151	mitochondrial contact site and cristae organizing system subunit 10
ENSG00000173436	ENST00000485362	1.86927e-09	MICOS10	C1orf151	mitochondrial contact site and cristae organizing system subunit 10
ENSG00000173436	ENST00000498642	1.86927e-09	MICOS10	C1orf151	mitochondrial contact site and cristae organizing system subunit 10
ENSG00000197563	ENST00000357637	1.98017e-09	PIGN	MCAHS	phosphatidylinositol glycan anchor biosynthesis class N
ENSG00000197563	ENST00000400334	1.98017e-09	PIGN	MCAHS	phosphatidylinositol glycan anchor biosynthesis class N
ENSG00000197563	ENST00000638183	1.98017e-09	PIGN	MCAHS	phosphatidylinositol glycan anchor biosynthesis class N
ENSG00000197563	ENST00000640593	1.98017e-09	PIGN	MCAHS	phosphatidylinositol glycan anchor biosynthesis class N
ENSG00000176853	ENST00000334705	2.21897e-09	FAM91A1	FAM91A1	family with sequence similarity 91 member A1
ENSG00000176853	ENST00000521166	2.21897e-09	FAM91A1	FAM91A1	family with sequence similarity 91 member A1
ENSG00000166169	ENST00000299206	2.26371e-09	POLL	BETAN	DNA polymerase lambda
ENSG00000166169	ENST00000339310	2.26371e-09	POLL	BETAN	DNA polymerase lambda
ENSG00000166169	ENST00000370169	2.26371e-09	POLL	BETAN	DNA polymerase lambda
ENSG00000166169	ENST00000454524	2.26371e-09	POLL	BETAN	DNA polymerase lambda
ENSG00000132549	ENST00000357162	2.31791e-09	VPS13B	CHS1	vacuolar protein sorting 13 homolog B
ENSG00000132549	ENST00000358544	2.31791e-09	VPS13B	CHS1	vacuolar protein sorting 13 homolog B
ENSG00000132549	ENST00000496144	2.31791e-09	VPS13B	CHS1	vacuolar protein sorting 13 homolog B
ENSG00000108960	ENST00000262065	2.32062e-09	MMD	MMA	monocyte to macrophage differentiation associated
ENSG00000108960	ENST00000577038	2.32062e-09	MMD	MMA	monocyte to macrophage differentiation associated
ENSG00000136603	ENST00000259119	2.35255e-09	SKIL	SNO	SKI like proto-oncogene
ENSG00000136603	ENST00000413427	2.35255e-09	SKIL	SNO	SKI like proto-oncogene
ENSG00000136603	ENST00000426052	2.35255e-09	SKIL	SNO	SKI like proto-oncogene
ENSG00000136603	ENST00000458537	2.35255e-09	SKIL	SNO	SKI like proto-oncogene
ENSG00000136603	ENST00000490989	2.35255e-09	SKIL	SNO	SKI like proto-oncogene
ENSG00000145247	ENST00000273860	2.35518e-09	OCIAD2	OCIAD2	OCIA domain containing 2
ENSG00000145247	ENST00000508069	2.35518e-09	OCIAD2	OCIAD2	OCIA domain containing 2
ENSG00000145247	ENST00000508632	2.35518e-09	OCIAD2	OCIAD2	OCIA domain containing 2
ENSG00000186591	ENST00000355621	2.35518e-09	UBE2H	E2-20K	ubiquitin conjugating enzyme E2 H
ENSG00000186591	ENST00000473814	2.35518e-09	UBE2H	E2-20K	ubiquitin conjugating enzyme E2 H
ENSG00000037241	ENST00000265100	2.48996e-09	RPL26L1	RPL26P1	ribosomal protein L26 like 1
ENSG00000037241	ENST00000519156	2.48996e-09	RPL26L1	RPL26P1	ribosomal protein L26 like 1
ENSG00000037241	ENST00000519522	2.48996e-09	RPL26L1	RPL26P1	ribosomal protein L26 like 1
ENSG00000037241	ENST00000521476	2.48996e-09	RPL26L1	RPL26P1	ribosomal protein L26 like 1
ENSG00000163374	ENST00000295566	2.5998e-09	YY1AP1	GRNG	YY1 associated protein 1
ENSG00000163374	ENST00000347088	2.5998e-09	YY1AP1	GRNG	YY1 associated protein 1
ENSG00000163374	ENST00000355499	2.5998e-09	YY1AP1	GRNG	YY1 associated protein 1
ENSG00000150787	ENST00000280362	2.63734e-09	PTS	PTPS	6-pyruvoyltetrahydropterin synthase
ENSG00000150787	ENST00000525803	2.63734e-09	PTS	PTPS	6-pyruvoyltetrahydropterin synthase
ENSG00000150787	ENST00000528679	2.63734e-09	PTS	PTPS	6-pyruvoyltetrahydropterin synthase
ENSG00000163975	ENST00000296350	2.63734e-09	MELTF	CD228	melanotransferrin
ENSG00000163975	ENST00000296351	2.63734e-09	MELTF	CD228	melanotransferrin
ENSG00000288905	ENST00000686318	2.68997e-09	LSP1P5	LSP1P5	LSP1 pseudogene 5
ENSG00000288905	ENST00000690033	2.68997e-09	LSP1P5	LSP1P5	LSP1 pseudogene 5
ENSG00000288905	ENST00000692166	2.68997e-09	LSP1P5	LSP1P5	LSP1 pseudogene 5
ENSG00000288905	ENST00000692403	2.68997e-09	LSP1P5	LSP1P5	LSP1 pseudogene 5
ENSG00000158850	ENST00000319769	2.73814e-09	B4GALT3	beta4Gal-T3	beta-1,4-galactosyltransferase 3
ENSG00000158850	ENST00000367998	2.73814e-09	B4GALT3	beta4Gal-T3	beta-1,4-galactosyltransferase 3
ENSG00000158850	ENST00000466504	2.73814e-09	B4GALT3	beta4Gal-T3	beta-1,4-galactosyltransferase 3
ENSG00000158850	ENST00000622395	2.73814e-09	B4GALT3	beta4Gal-T3	beta-1,4-galactosyltransferase 3
ENSG00000142494	ENST00000270570	3.0271e-09	SLC47A1	MATE1	solute carrier family 47 member 1
ENSG00000142494	ENST00000575023	3.0271e-09	SLC47A1	MATE1	solute carrier family 47 member 1
ENSG00000149809	ENST00000279263	3.26331e-09	TM7SF2	ANG1	transmembrane 7 superfamily member 2
ENSG00000149809	ENST00000527968	3.26331e-09	TM7SF2	ANG1	transmembrane 7 superfamily member 2
ENSG00000117500	ENST00000370280	3.29882e-09	TMED5	CGI-100	transmembrane p24 trafficking protein 5
ENSG00000117500	ENST00000370282	3.29882e-09	TMED5	CGI-100	transmembrane p24 trafficking protein 5
ENSG00000117500	ENST00000370290	3.29882e-09	TMED5	CGI-100	transmembrane p24 trafficking protein 5
ENSG00000117500	ENST00000479918	3.29882e-09	TMED5	CGI-100	transmembrane p24 trafficking protein 5
ENSG00000167615	ENST00000326764	3.32741e-09	LENG8	pp13842	leukocyte receptor cluster member 8
ENSG00000167615	ENST00000376514	3.32741e-09	LENG8	pp13842	leukocyte receptor cluster member 8
ENSG00000167615	ENST00000421200	3.32741e-09	LENG8	pp13842	leukocyte receptor cluster member 8
ENSG00000167615	ENST00000439657	3.32741e-09	LENG8	pp13842	leukocyte receptor cluster member 8
ENSG00000178971	ENST00000449476	3.37595e-09	CTC1	AAF-132	CST telomere replication complex component 1
ENSG00000178971	ENST00000578537	3.37595e-09	CTC1	AAF-132	CST telomere replication complex component 1
ENSG00000178971	ENST00000581671	3.37595e-09	CTC1	AAF-132	CST telomere replication complex component 1
ENSG00000178971	ENST00000581729	3.37595e-09	CTC1	AAF-132	CST telomere replication complex component 1
ENSG00000178971	ENST00000651323	3.37595e-09	CTC1	AAF-132	CST telomere replication complex component 1
ENSG00000100342	ENST00000397278	3.43132e-09	APOL1	APO-L	apolipoprotein L1
ENSG00000100342	ENST00000426053	3.43132e-09	APOL1	APO-L	apolipoprotein L1
[truncated: 6,667 more rows]

## Sheet: Indisulam vs. DMSO
geneID	txID	p.value	symbol	alias	genename
ENSG00000089597	ENST00000346178	1.84479e-214	GANAB	G2AN	glucosidase II alpha subunit
ENSG00000089597	ENST00000356638	1.84479e-214	GANAB	G2AN	glucosidase II alpha subunit
ENSG00000089597	ENST00000648273	1.84479e-214	GANAB	G2AN	glucosidase II alpha subunit
ENSG00000108671	ENST00000261712	1.23328e-168	PSMD11	Rpn6	proteasome 26S subunit, non-ATPase 11
ENSG00000108671	ENST00000457654	1.23328e-168	PSMD11	Rpn6	proteasome 26S subunit, non-ATPase 11
ENSG00000108671	ENST00000469475	1.23328e-168	PSMD11	Rpn6	proteasome 26S subunit, non-ATPase 11
ENSG00000108671	ENST00000649012	1.23328e-168	PSMD11	Rpn6	proteasome 26S subunit, non-ATPase 11
ENSG00000129255	ENST00000250124	5.0427e-149	MPDU1	CDGIF	mannose-P-dolichol utilization defect 1
ENSG00000129255	ENST00000396501	5.0427e-149	MPDU1	CDGIF	mannose-P-dolichol utilization defect 1
ENSG00000129255	ENST00000581380	5.0427e-149	MPDU1	CDGIF	mannose-P-dolichol utilization defect 1
ENSG00000255717	ENST00000686008	6.65689e-133	SNHG1	LINC00057	small nucleolar RNA host gene 1
ENSG00000255717	ENST00000686081	6.65689e-133	SNHG1	LINC00057	small nucleolar RNA host gene 1
ENSG00000255717	ENST00000686500	6.65689e-133	SNHG1	LINC00057	small nucleolar RNA host gene 1
ENSG00000104408	ENST00000519030	1.74614e-132	EIF3E	EIF3-P48	eukaryotic translation initiation factor 3 subunit E
ENSG00000104408	ENST00000519627	1.74614e-132	EIF3E	EIF3-P48	eukaryotic translation initiation factor 3 subunit E
ENSG00000104408	ENST00000521297	1.74614e-132	EIF3E	EIF3-P48	eukaryotic translation initiation factor 3 subunit E
ENSG00000104408	ENST00000676698	1.74614e-132	EIF3E	EIF3-P48	eukaryotic translation initiation factor 3 subunit E
ENSG00000104408	ENST00000677590	1.74614e-132	EIF3E	EIF3-P48	eukaryotic translation initiation factor 3 subunit E
ENSG00000100938	ENST00000399440	2.83569e-120	GMPR2	GMPR 2	guanosine monophosphate reductase 2
ENSG00000100938	ENST00000420554	2.83569e-120	GMPR2	GMPR 2	guanosine monophosphate reductase 2
ENSG00000100938	ENST00000557854	2.83569e-120	GMPR2	GMPR 2	guanosine monophosphate reductase 2
ENSG00000100938	ENST00000558007	2.83569e-120	GMPR2	GMPR 2	guanosine monophosphate reductase 2
ENSG00000100938	ENST00000559943	2.83569e-120	GMPR2	GMPR 2	guanosine monophosphate reductase 2
ENSG00000100938	ENST00000560517	2.83569e-120	GMPR2	GMPR 2	guanosine monophosphate reductase 2
ENSG00000175061	ENST00000481027	2.53858e-119	SNHG29	C17orf45	small nucleolar RNA host gene 29
ENSG00000175061	ENST00000580180	2.53858e-119	SNHG29	C17orf45	small nucleolar RNA host gene 29
ENSG00000175061	ENST00000663781	2.53858e-119	SNHG29	C17orf45	small nucleolar RNA host gene 29
ENSG00000105968	ENST00000222690	5.57491e-119	H2AZ2	H2A.Z-2	H2A.Z variant histone 2
ENSG00000105968	ENST00000308153	5.57491e-119	H2AZ2	H2A.Z-2	H2A.Z variant histone 2
ENSG00000105968	ENST00000349299	5.57491e-119	H2AZ2	H2A.Z-2	H2A.Z variant histone 2
ENSG00000105968	ENST00000350771	5.57491e-119	H2AZ2	H2A.Z-2	H2A.Z variant histone 2
ENSG00000094914	ENST00000209873	9.33968e-119	AAAS	AAA	aladin WD repeat nucleoporin
ENSG00000094914	ENST00000394384	9.33968e-119	AAAS	AAA	aladin WD repeat nucleoporin
ENSG00000094914	ENST00000548931	9.33968e-119	AAAS	AAA	aladin WD repeat nucleoporin
ENSG00000094914	ENST00000549983	9.33968e-119	AAAS	AAA	aladin WD repeat nucleoporin
ENSG00000234741	ENST00000686995	1.17082e-114	GAS5	NCRNA00030	growth arrest specific 5
ENSG00000234741	ENST00000687435	1.17082e-114	GAS5	NCRNA00030	growth arrest specific 5
ENSG00000234741	ENST00000689238	1.17082e-114	GAS5	NCRNA00030	growth arrest specific 5
ENSG00000234741	ENST00000689958	1.17082e-114	GAS5	NCRNA00030	growth arrest specific 5
ENSG00000243147	ENST00000296102	1.6268e-113	MRPL33	C2orf1	mitochondrial ribosomal protein L33
ENSG00000243147	ENST00000379666	1.6268e-113	MRPL33	C2orf1	mitochondrial ribosomal protein L33
ENSG00000196839	ENST00000372874	3.72126e-102	ADA	ADA1	adenosine deaminase
ENSG00000196839	ENST00000695889	3.72126e-102	ADA	ADA1	adenosine deaminase
ENSG00000196839	ENST00000696065	3.72126e-102	ADA	ADA1	adenosine deaminase
ENSG00000196839	ENST00000696104	3.72126e-102	ADA	ADA1	adenosine deaminase
ENSG00000130816	ENST00000340748	6.80284e-101	DNMT1	ADCADN	DNA methyltransferase 1
ENSG00000130816	ENST00000359526	6.80284e-101	DNMT1	ADCADN	DNA methyltransferase 1
ENSG00000130816	ENST00000679103	6.80284e-101	DNMT1	ADCADN	DNA methyltransferase 1
ENSG00000130816	ENST00000679313	6.80284e-101	DNMT1	ADCADN	DNA methyltransferase 1
ENSG00000176731	ENST00000612809	1.05478e-96	RBIS	C8orf59	ribosomal biogenesis factor
ENSG00000176731	ENST00000614462	1.05478e-96	RBIS	C8orf59	ribosomal biogenesis factor
ENSG00000176731	ENST00000619594	1.05478e-96	RBIS	C8orf59	ribosomal biogenesis factor
ENSG00000073008	ENST00000187830	7.66656e-90	PVR	CD155	PVR cell adhesion molecule
ENSG00000073008	ENST00000344956	7.66656e-90	PVR	CD155	PVR cell adhesion molecule
ENSG00000073008	ENST00000403059	7.66656e-90	PVR	CD155	PVR cell adhesion molecule
ENSG00000073008	ENST00000587785	7.66656e-90	PVR	CD155	PVR cell adhesion molecule
ENSG00000122034	ENST00000381140	1.38197e-88	GTF3A	AP2	general transcription factor IIIA
ENSG00000122034	ENST00000419181	1.38197e-88	GTF3A	AP2	general transcription factor IIIA
ENSG00000123562	ENST00000360458	5.58852e-88	MORF4L2	MORFL2	mortality factor 4 like 2
ENSG00000123562	ENST00000441076	5.58852e-88	MORF4L2	MORFL2	mortality factor 4 like 2
ENSG00000123562	ENST00000498064	5.58852e-88	MORF4L2	MORFL2	mortality factor 4 like 2
ENSG00000126432	ENST00000265462	1.48667e-85	PRDX5	ACR1	peroxiredoxin 5
ENSG00000126432	ENST00000347941	1.48667e-85	PRDX5	ACR1	peroxiredoxin 5
ENSG00000126432	ENST00000352435	1.48667e-85	PRDX5	ACR1	peroxiredoxin 5
ENSG00000079805	ENST00000359692	4.76864e-85	DNM2	CMT2M	dynamin 2
ENSG00000079805	ENST00000389253	4.76864e-85	DNM2	CMT2M	dynamin 2
ENSG00000079805	ENST00000408974	4.76864e-85	DNM2	CMT2M	dynamin 2
ENSG00000079805	ENST00000585892	4.76864e-85	DNM2	CMT2M	dynamin 2
ENSG00000129292	ENST00000220847	1.74818e-84	PHF20L1	CGI-72	PHD finger protein 20 like 1
ENSG00000129292	ENST00000337920	1.74818e-84	PHF20L1	CGI-72	PHD finger protein 20 like 1
ENSG00000129292	ENST00000395374	1.74818e-84	PHF20L1	CGI-72	PHD finger protein 20 like 1
ENSG00000129292	ENST00000395390	1.74818e-84	PHF20L1	CGI-72	PHD finger protein 20 like 1
ENSG00000116001	ENST00000282574	8.30519e-82	TIA1	ALS26	TIA1 cytotoxic granule associated RNA binding protein
ENSG00000116001	ENST00000361692	8.30519e-82	TIA1	ALS26	TIA1 cytotoxic granule associated RNA binding protein
ENSG00000116001	ENST00000415783	8.30519e-82	TIA1	ALS26	TIA1 cytotoxic granule associated RNA binding protein
ENSG00000116001	ENST00000433529	8.30519e-82	TIA1	ALS26	TIA1 cytotoxic granule associated RNA binding protein
ENSG00000116001	ENST00000477415	8.30519e-82	TIA1	ALS26	TIA1 cytotoxic granule associated RNA binding protein
ENSG00000066322	ENST00000372458	2.62945e-80	ELOVL1	CGI-88	ELOVL fatty acid elongase 1
ENSG00000066322	ENST00000487209	2.62945e-80	ELOVL1	CGI-88	ELOVL fatty acid elongase 1
ENSG00000066322	ENST00000497050	2.62945e-80	ELOVL1	CGI-88	ELOVL fatty acid elongase 1
ENSG00000143222	ENST00000368003	6.66398e-80	UFC1	HSPC155	ubiquitin-fold modifier conjugating enzyme 1
ENSG00000143222	ENST00000483191	6.66398e-80	UFC1	HSPC155	ubiquitin-fold modifier conjugating enzyme 1
ENSG00000101654	ENST00000262173	3.51331e-79	RNMT	CMT1	RNA guanine-7 methyltransferase
ENSG00000101654	ENST00000383314	3.51331e-79	RNMT	CMT1	RNA guanine-7 methyltransferase
ENSG00000101654	ENST00000543302	3.51331e-79	RNMT	CMT1	RNA guanine-7 methyltransferase
ENSG00000101654	ENST00000592764	3.51331e-79	RNMT	CMT1	RNA guanine-7 methyltransferase
ENSG00000122068	ENST00000241502	3.02483e-78	FYTTD1	UIF	forty-two-three domain containing 1
ENSG00000122068	ENST00000424384	3.02483e-78	FYTTD1	UIF	forty-two-three domain containing 1
ENSG00000122068	ENST00000428738	3.02483e-78	FYTTD1	UIF	forty-two-three domain containing 1
ENSG00000122068	ENST00000492360	3.02483e-78	FYTTD1	UIF	forty-two-three domain containing 1
ENSG00000219481	ENST00000420513	3.41361e-78	NBPF1	AB13	NBPF member 1
ENSG00000219481	ENST00000430580	3.41361e-78	NBPF1	AB13	NBPF member 1
ENSG00000219481	ENST00000449853	3.41361e-78	NBPF1	AB13	NBPF member 1
ENSG00000219481	ENST00000599908	3.41361e-78	NBPF1	AB13	NBPF member 1
ENSG00000138326	ENST00000372360	2.25296e-73	RPS24	DBA3	ribosomal protein S24
ENSG00000138326	ENST00000482069	2.25296e-73	RPS24	DBA3	ribosomal protein S24
ENSG00000138326	ENST00000613865	2.25296e-73	RPS24	DBA3	ribosomal protein S24
ENSG00000197694	ENST00000358161	2.09729e-71	SPTAN1	DEE5	spectrin alpha, non-erythrocytic 1
ENSG00000197694	ENST00000372731	2.09729e-71	SPTAN1	DEE5	spectrin alpha, non-erythrocytic 1
ENSG00000011426	ENST00000265748	1.16236e-69	ANLN	FSGS8	anillin actin binding protein
ENSG00000011426	ENST00000396068	1.16236e-69	ANLN	FSGS8	anillin actin binding protein
ENSG00000011426	ENST00000452877	1.16236e-69	ANLN	FSGS8	anillin actin binding protein
ENSG00000104067	ENST00000400007	3.71214e-65	TJP1	ZO-1	tight junction protein 1
ENSG00000104067	ENST00000400011	3.71214e-65	TJP1	ZO-1	tight junction protein 1
ENSG00000104067	ENST00000545208	3.71214e-65	TJP1	ZO-1	tight junction protein 1
ENSG00000104067	ENST00000614355	3.71214e-65	TJP1	ZO-1	tight junction protein 1
ENSG00000104067	ENST00000677774	3.71214e-65	TJP1	ZO-1	tight junction protein 1
ENSG00000120802	ENST00000266732	8.17036e-64	TMPO	CMD1T	thymopoietin
ENSG00000120802	ENST00000393053	8.17036e-64	TMPO	CMD1T	thymopoietin
ENSG00000120802	ENST00000548223	8.17036e-64	TMPO	CMD1T	thymopoietin
ENSG00000120802	ENST00000556029	8.17036e-64	TMPO	CMD1T	thymopoietin
ENSG00000100461	ENST00000346528	9.24633e-64	RBM23	CAPERbeta	RNA binding motif protein 23
ENSG00000100461	ENST00000399922	9.24633e-64	RBM23	CAPERbeta	RNA binding motif protein 23
ENSG00000100461	ENST00000554256	9.24633e-64	RBM23	CAPERbeta	RNA binding motif protein 23
ENSG00000129353	ENST00000335757	2.57985e-63	SLC44A2	CTL2	solute carrier family 44 member 2
ENSG00000129353	ENST00000407327	2.57985e-63	SLC44A2	CTL2	solute carrier family 44 member 2
ENSG00000129353	ENST00000591194	2.57985e-63	SLC44A2	CTL2	solute carrier family 44 member 2
ENSG00000071054	ENST00000347699	3.99271e-62	MAP4K4	FLH21957	mitogen-activated protein kinase kinase kinase kinase 4
ENSG00000071054	ENST00000350878	3.99271e-62	MAP4K4	FLH21957	mitogen-activated protein kinase kinase kinase kinase 4
ENSG00000071054	ENST00000413150	3.99271e-62	MAP4K4	FLH21957	mitogen-activated protein kinase kinase kinase kinase 4
ENSG00000071054	ENST00000634702	3.99271e-62	MAP4K4	FLH21957	mitogen-activated protein kinase kinase kinase kinase 4
ENSG00000126261	ENST00000439527	6.54328e-62	UBA2	ARX	ubiquitin like modifier activating enzyme 2
ENSG00000126261	ENST00000586313	6.54328e-62	UBA2	ARX	ubiquitin like modifier activating enzyme 2
ENSG00000126261	ENST00000590048	6.54328e-62	UBA2	ARX	ubiquitin like modifier activating enzyme 2
ENSG00000126261	ENST00000591016	6.54328e-62	UBA2	ARX	ubiquitin like modifier activating enzyme 2
ENSG00000126261	ENST00000592791	6.54328e-62	UBA2	ARX	ubiquitin like modifier activating enzyme 2
ENSG00000126261	ENST00000592841	6.54328e-62	UBA2	ARX	ubiquitin like modifier activating enzyme 2
ENSG00000148498	ENST00000340077	8.90594e-62	PARD3	ASIP	par-3 family cell polarity regulator
ENSG00000148498	ENST00000374768	8.90594e-62	PARD3	ASIP	par-3 family cell polarity regulator
ENSG00000148498	ENST00000374776	8.90594e-62	PARD3	ASIP	par-3 family cell polarity regulator
ENSG00000148498	ENST00000374790	8.90594e-62	PARD3	ASIP	par-3 family cell polarity regulator
ENSG00000148498	ENST00000544292	8.90594e-62	PARD3	ASIP	par-3 family cell polarity regulator
ENSG00000151500	ENST00000341541	3.90591e-61	THYN1	HSPC144	thymocyte nuclear protein 1
ENSG00000151500	ENST00000352327	3.90591e-61	THYN1	HSPC144	thymocyte nuclear protein 1
ENSG00000151500	ENST00000392594	3.90591e-61	THYN1	HSPC144	thymocyte nuclear protein 1
ENSG00000151500	ENST00000392595	3.90591e-61	THYN1	HSPC144	thymocyte nuclear protein 1
ENSG00000130803	ENST00000247956	9.40908e-61	ZNF317	ZNF317	zinc finger protein 317
ENSG00000130803	ENST00000360385	9.40908e-61	ZNF317	ZNF317	zinc finger protein 317
ENSG00000130803	ENST00000590152	9.40908e-61	ZNF317	ZNF317	zinc finger protein 317
ENSG00000117335	ENST00000354848	1.37153e-60	CD46	AHUS2	CD46 molecule
ENSG00000117335	ENST00000357714	1.37153e-60	CD46	AHUS2	CD46 molecule
ENSG00000117335	ENST00000360212	1.37153e-60	CD46	AHUS2	CD46 molecule
ENSG00000117335	ENST00000367041	1.37153e-60	CD46	AHUS2	CD46 molecule
ENSG00000117335	ENST00000367042	1.37153e-60	CD46	AHUS2	CD46 molecule
ENSG00000137804	ENST00000260359	1.77813e-59	NUSAP1	ANKT	nucleolar and spindle associated protein 1
ENSG00000137804	ENST00000414849	1.77813e-59	NUSAP1	ANKT	nucleolar and spindle associated protein 1
ENSG00000137804	ENST00000558582	1.77813e-59	NUSAP1	ANKT	nucleolar and spindle associated protein 1
ENSG00000137804	ENST00000559596	1.77813e-59	NUSAP1	ANKT	nucleolar and spindle associated protein 1
ENSG00000128335	ENST00000358502	3.47341e-59	APOL2	APOL-II	apolipoprotein L2
ENSG00000128335	ENST00000451256	3.47341e-59	APOL2	APOL-II	apolipoprotein L2
ENSG00000128335	ENST00000454728	3.47341e-59	APOL2	APOL-II	apolipoprotein L2
ENSG00000128335	ENST00000476579	3.47341e-59	APOL2	APOL-II	apolipoprotein L2
ENSG00000128335	ENST00000489186	3.47341e-59	APOL2	APOL-II	apolipoprotein L2
ENSG00000282826	ENST00000358464	3.64049e-59	FRG1CP	FRG1CP	FSHD region gene 1 family member C, pseudogene
ENSG00000282826	ENST00000650751	3.64049e-59	FRG1CP	FRG1CP	FSHD region gene 1 family member C, pseudogene
ENSG00000282826	ENST00000686484	3.64049e-59	FRG1CP	FRG1CP	FSHD region gene 1 family member C, pseudogene
ENSG00000282826	ENST00000687441	3.64049e-59	FRG1CP	FRG1CP	FSHD region gene 1 family member C, pseudogene
ENSG00000282826	ENST00000687584	3.64049e-59	FRG1CP	FRG1CP	FSHD region gene 1 family member C, pseudogene
ENSG00000125733	ENST00000313244	7.40526e-59	TRIP10	CIP4	thyroid hormone receptor interactor 10
ENSG00000125733	ENST00000313285	7.40526e-59	TRIP10	CIP4	thyroid hormone receptor interactor 10
ENSG00000125733	ENST00000596758	7.40526e-59	TRIP10	CIP4	thyroid hormone receptor interactor 10
ENSG00000147044	ENST00000378158	6.43342e-58	CASK	CAGH39	calcium/calmodulin dependent serine protein kinase
ENSG00000147044	ENST00000378166	6.43342e-58	CASK	CAGH39	calcium/calmodulin dependent serine protein kinase
ENSG00000147044	ENST00000644770	6.43342e-58	CASK	CAGH39	calcium/calmodulin dependent serine protein kinase
ENSG00000147044	ENST00000646087	6.43342e-58	CASK	CAGH39	calcium/calmodulin dependent serine protein kinase
ENSG00000188603	ENST00000357806	2.09936e-57	CLN3	BTN1	CLN3 lysosomal/endosomal transmembrane protein, battenin
ENSG00000188603	ENST00000359984	2.09936e-57	CLN3	BTN1	CLN3 lysosomal/endosomal transmembrane protein, battenin
ENSG00000188603	ENST00000565316	2.09936e-57	CLN3	BTN1	CLN3 lysosomal/endosomal transmembrane protein, battenin
ENSG00000188603	ENST00000636147	2.09936e-57	CLN3	BTN1	CLN3 lysosomal/endosomal transmembrane protein, battenin
ENSG00000163468	ENST00000295688	2.88766e-56	CCT3	CCT-gamma	chaperonin containing TCP1 subunit 3
ENSG00000163468	ENST00000478640	2.88766e-56	CCT3	CCT-gamma	chaperonin containing TCP1 subunit 3
ENSG00000115414	ENST00000354785	3.42941e-56	FN1	CIG	fibronectin 1
ENSG00000115414	ENST00000443816	3.42941e-56	FN1	CIG	fibronectin 1
ENSG00000115414	ENST00000446046	3.42941e-56	FN1	CIG	fibronectin 1
ENSG00000115414	ENST00000456923	3.42941e-56	FN1	CIG	fibronectin 1
ENSG00000117519	ENST00000370206	3.4629e-56	CNN3	CNN3	calponin 3
ENSG00000117519	ENST00000394202	3.4629e-56	CNN3	CNN3	calponin 3
ENSG00000136682	ENST00000259199	1.96475e-55	CBWD2	CBWD2	COBW domain containing 2
ENSG00000136682	ENST00000416503	1.96475e-55	CBWD2	CBWD2	COBW domain containing 2
ENSG00000136682	ENST00000490323	1.96475e-55	CBWD2	CBWD2	COBW domain containing 2
ENSG00000094975	ENST00000263688	1.64324e-54	SUCO	C1orf9	SUN domain containing ossification factor
ENSG00000094975	ENST00000608151	1.64324e-54	SUCO	C1orf9	SUN domain containing ossification factor
ENSG00000094975	ENST00000616058	1.64324e-54	SUCO	C1orf9	SUN domain containing ossification factor
ENSG00000175203	ENST00000543672	2.3935e-54	DCTN2	DCTN50	dynactin subunit 2
ENSG00000175203	ENST00000548249	2.3935e-54	DCTN2	DCTN50	dynactin subunit 2
ENSG00000175203	ENST00000550201	2.3935e-54	DCTN2	DCTN50	dynactin subunit 2
ENSG00000130396	ENST00000351017	7.24286e-53	AFDN	AF6	afadin, adherens junction formation factor
ENSG00000130396	ENST00000392112	7.24286e-53	AFDN	AF6	afadin, adherens junction formation factor
ENSG00000130396	ENST00000400824	7.24286e-53	AFDN	AF6	afadin, adherens junction formation factor
ENSG00000130396	ENST00000400825	7.24286e-53	AFDN	AF6	afadin, adherens junction formation factor
ENSG00000130396	ENST00000683244	7.24286e-53	AFDN	AF6	afadin, adherens junction formation factor
ENSG00000131503	ENST00000394723	8.20824e-53	ANKHD1	MASK	ankyrin repeat and KH domain containing 1
ENSG00000131503	ENST00000421134	8.20824e-53	ANKHD1	MASK	ankyrin repeat and KH domain containing 1
ENSG00000131503	ENST00000433049	8.20824e-53	ANKHD1	MASK	ankyrin repeat and KH domain containing 1
ENSG00000183828	ENST00000392568	1.84937e-52	NUDT14	UGPP	nudix hydrolase 14
ENSG00000183828	ENST00000550912	1.84937e-52	NUDT14	UGPP	nudix hydrolase 14
ENSG00000183828	ENST00000551024	1.84937e-52	NUDT14	UGPP	nudix hydrolase 14
ENSG00000249859	ENST00000661830	2.23501e-52	PVT1	LINC00079	Pvt1 oncogene
ENSG00000249859	ENST00000662766	2.23501e-52	PVT1	LINC00079	Pvt1 oncogene
ENSG00000249859	ENST00000664214	2.23501e-52	PVT1	LINC00079	Pvt1 oncogene
ENSG00000249859	ENST00000667204	2.23501e-52	PVT1	LINC00079	Pvt1 oncogene
ENSG00000159263	ENST00000290399	3.60545e-52	SIM2	HMC13F06	SIM bHLH transcription factor 2
ENSG00000159263	ENST00000460783	3.60545e-52	SIM2	HMC13F06	SIM bHLH transcription factor 2
ENSG00000159263	ENST00000483178	3.60545e-52	SIM2	HMC13F06	SIM bHLH transcription factor 2
ENSG00000146918	ENST00000356309	8.80842e-52	NCAPG2	3KS	non-SMC condensin II complex subunit G2
ENSG00000146918	ENST00000409423	8.80842e-52	NCAPG2	3KS	non-SMC condensin II complex subunit G2
ENSG00000146918	ENST00000441982	8.80842e-52	NCAPG2	3KS	non-SMC condensin II complex subunit G2
ENSG00000146918	ENST00000474940	8.80842e-52	NCAPG2	3KS	non-SMC condensin II complex subunit G2
ENSG00000177410	ENST00000326677	9.7652e-52	ZFAS1	C20orf199	ZNFX1 antisense RNA 1
ENSG00000177410	ENST00000417721	9.7652e-52	ZFAS1	C20orf199	ZNFX1 antisense RNA 1
ENSG00000177410	ENST00000428008	9.7652e-52	ZFAS1	C20orf199	ZNFX1 antisense RNA 1
ENSG00000177410	ENST00000441722	9.7652e-52	ZFAS1	C20orf199	ZNFX1 antisense RNA 1
ENSG00000111665	ENST00000538862	5.9798e-51	CDCA3	GRCC8	cell division cycle associated 3
ENSG00000111665	ENST00000540683	5.9798e-51	CDCA3	GRCC8	cell division cycle associated 3
ENSG00000111665	ENST00000545368	5.9798e-51	CDCA3	GRCC8	cell division cycle associated 3
ENSG00000166199	ENST00000302708	1.10711e-50	ALKBH3	ABH3	alkB homolog 3, alpha-ketoglutarate dependent dioxygenase
ENSG00000166199	ENST00000527029	1.10711e-50	ALKBH3	ABH3	alkB homolog 3, alpha-ketoglutarate dependent dioxygenase
ENSG00000166199	ENST00000532129	1.10711e-50	ALKBH3	ABH3	alkB homolog 3, alpha-ketoglutarate dependent dioxygenase
ENSG00000166199	ENST00000532410	1.10711e-50	ALKBH3	ABH3	alkB homolog 3, alpha-ketoglutarate dependent dioxygenase
ENSG00000151287	ENST00000376021	1.03084e-49	TEX30	C13orf27	testis expressed 30
ENSG00000151287	ENST00000376022	1.03084e-49	TEX30	C13orf27	testis expressed 30
ENSG00000151287	ENST00000376029	1.03084e-49	TEX30	C13orf27	testis expressed 30
ENSG00000151287	ENST00000376032	1.03084e-49	TEX30	C13orf27	testis expressed 30
ENSG00000162869	ENST00000281394	4.00861e-48	PPP1R21	CCDC128	protein phosphatase 1 regulatory subunit 21
ENSG00000162869	ENST00000294952	4.00861e-48	PPP1R21	CCDC128	protein phosphatase 1 regulatory subunit 21
ENSG00000162869	ENST00000416913	4.00861e-48	PPP1R21	CCDC128	protein phosphatase 1 regulatory subunit 21
ENSG00000162869	ENST00000460299	4.00861e-48	PPP1R21	CCDC128	protein phosphatase 1 regulatory subunit 21
ENSG00000148824	ENST00000317502	6.69716e-48	MTG1	GTP	mitochondrial ribosome associated GTPase 1
ENSG00000148824	ENST00000432508	6.69716e-48	MTG1	GTP	mitochondrial ribosome associated GTPase 1
ENSG00000148824	ENST00000477902	6.69716e-48	MTG1	GTP	mitochondrial ribosome associated GTPase 1
ENSG00000148824	ENST00000498790	6.69716e-48	MTG1	GTP	mitochondrial ribosome associated GTPase 1
ENSG00000058799	ENST00000072644	1.38926e-47	YIPF1	DJ167A19.1	Yip1 domain family member 1
ENSG00000058799	ENST00000371399	1.38926e-47	YIPF1	DJ167A19.1	Yip1 domain family member 1
ENSG00000058799	ENST00000464950	1.38926e-47	YIPF1	DJ167A19.1	Yip1 domain family member 1
ENSG00000058799	ENST00000465897	1.38926e-47	YIPF1	DJ167A19.1	Yip1 domain family member 1
ENSG00000130958	ENST00000253270	1.39414e-47	SLC35D2	HFRC1	solute carrier family 35 member D2
ENSG00000130958	ENST00000375257	1.39414e-47	SLC35D2	HFRC1	solute carrier family 35 member D2
ENSG00000235162	ENST00000443585	3.18744e-47	C12orf75	AGD3	chromosome 12 open reading frame 75
ENSG00000235162	ENST00000548336	3.18744e-47	C12orf75	AGD3	chromosome 12 open reading frame 75
ENSG00000235162	ENST00000612117	3.18744e-47	C12orf75	AGD3	chromosome 12 open reading frame 75
ENSG00000111790	ENST00000229395	5.41237e-47	FGFR1OP2	HSPC123-like	FGFR1 oncogene partner 2
ENSG00000111790	ENST00000327214	5.41237e-47	FGFR1OP2	HSPC123-like	FGFR1 oncogene partner 2
ENSG00000111790	ENST00000546072	5.41237e-47	FGFR1OP2	HSPC123-like	FGFR1 oncogene partner 2
ENSG00000143612	ENST00000350592	7.29546e-47	C1orf43	HSPC012	chromosome 1 open reading frame 43
ENSG00000143612	ENST00000362076	7.29546e-47	C1orf43	HSPC012	chromosome 1 open reading frame 43
ENSG00000143612	ENST00000368519	7.29546e-47	C1orf43	HSPC012	chromosome 1 open reading frame 43
ENSG00000143612	ENST00000368521	7.29546e-47	C1orf43	HSPC012	chromosome 1 open reading frame 43
ENSG00000156973	ENST00000287600	1.32425e-45	PDE6D	JBTS22	phosphodiesterase 6D
ENSG00000156973	ENST00000477748	1.32425e-45	PDE6D	JBTS22	phosphodiesterase 6D
ENSG00000176092	ENST00000308182	1.89455e-45	CRYBG2	AIM1L	crystallin beta-gamma domain containing 2
ENSG00000176092	ENST00000374208	1.89455e-45	CRYBG2	AIM1L	crystallin beta-gamma domain containing 2
ENSG00000176092	ENST00000374211	1.89455e-45	CRYBG2	AIM1L	crystallin beta-gamma domain containing 2
ENSG00000176092	ENST00000520372	1.89455e-45	CRYBG2	AIM1L	crystallin beta-gamma domain containing 2
ENSG00000078053	ENST00000325590	1.93972e-45	AMPH	AMPH1	amphiphysin
ENSG00000078053	ENST00000441628	1.93972e-45	AMPH	AMPH1	amphiphysin
ENSG00000078053	ENST00000471913	1.93972e-45	AMPH	AMPH1	amphiphysin
ENSG00000102898	ENST00000219169	3.0384e-44	NUTF2	NTF-2	nuclear transport factor 2
ENSG00000102898	ENST00000568233	3.0384e-44	NUTF2	NTF-2	nuclear transport factor 2
ENSG00000102898	ENST00000569436	3.0384e-44	NUTF2	NTF-2	nuclear transport factor 2
ENSG00000100997	ENST00000339157	1.07079e-43	ABHD12	ABHD12A	abhydrolase domain containing 12, lysophospholipase
ENSG00000100997	ENST00000376542	1.07079e-43	ABHD12	ABHD12A	abhydrolase domain containing 12, lysophospholipase
ENSG00000100997	ENST00000672331	1.07079e-43	ABHD12	ABHD12A	abhydrolase domain containing 12, lysophospholipase
ENSG00000026751	ENST00000368043	1.93596e-43	SLAMF7	19A	SLAM family member 7
ENSG00000026751	ENST00000458104	1.93596e-43	SLAMF7	19A	SLAM family member 7
ENSG00000026751	ENST00000495334	1.93596e-43	SLAMF7	19A	SLAM family member 7
ENSG00000004455	ENST00000373449	3.79951e-43	AK2	ADK2	adenylate kinase 2
ENSG00000004455	ENST00000467905	3.79951e-43	AK2	ADK2	adenylate kinase 2
ENSG00000004455	ENST00000480134	3.79951e-43	AK2	ADK2	adenylate kinase 2
ENSG00000004455	ENST00000550338	3.79951e-43	AK2	ADK2	adenylate kinase 2
ENSG00000090060	ENST00000216277	6.96442e-43	PAPOLA	PAP	poly(A) polymerase alpha
ENSG00000090060	ENST00000392990	6.96442e-43	PAPOLA	PAP	poly(A) polymerase alpha
ENSG00000090060	ENST00000555224	6.96442e-43	PAPOLA	PAP	poly(A) polymerase alpha
ENSG00000090060	ENST00000556459	6.96442e-43	PAPOLA	PAP	poly(A) polymerase alpha
ENSG00000196154	ENST00000354332	2.2089e-42	S100A4	18A2	S100 calcium binding protein A4
ENSG00000196154	ENST00000368715	2.2089e-42	S100A4	18A2	S100 calcium binding protein A4
ENSG00000196154	ENST00000368716	2.2089e-42	S100A4	18A2	S100 calcium binding protein A4
ENSG00000196154	ENST00000468373	2.2089e-42	S100A4	18A2	S100 calcium binding protein A4
ENSG00000196154	ENST00000481009	2.2089e-42	S100A4	18A2	S100 calcium binding protein A4
ENSG00000214135	ENST00000414207	1.09073e-41	SDHAP4	SDHAP4	SDHA pseudogene 4
ENSG00000214135	ENST00000449003	1.09073e-41	SDHAP4	SDHAP4	SDHA pseudogene 4
ENSG00000214135	ENST00000686003	1.09073e-41	SDHAP4	SDHAP4	SDHA pseudogene 4
ENSG00000214135	ENST00000690701	1.09073e-41	SDHAP4	SDHAP4	SDHA pseudogene 4
ENSG00000076944	ENST00000221283	1.25558e-41	STXBP2	FHL5	syntaxin binding protein 2
ENSG00000076944	ENST00000597068	1.25558e-41	STXBP2	FHL5	syntaxin binding protein 2
ENSG00000076944	ENST00000600702	1.25558e-41	STXBP2	FHL5	syntaxin binding protein 2
ENSG00000076944	ENST00000602355	1.25558e-41	STXBP2	FHL5	syntaxin binding protein 2
ENSG00000164176	ENST00000296591	2.71583e-41	EDIL3	DEL1	EGF like repeats and discoidin domains 3
ENSG00000164176	ENST00000380138	2.71583e-41	EDIL3	DEL1	EGF like repeats and discoidin domains 3
ENSG00000164176	ENST00000510271	2.71583e-41	EDIL3	DEL1	EGF like repeats and discoidin domains 3
ENSG00000161217	ENST00000411591	7.81126e-41	PCYT1A	CCTA	phosphate cytidylyltransferase 1A, choline
ENSG00000161217	ENST00000430755	7.81126e-41	PCYT1A	CCTA	phosphate cytidylyltransferase 1A, choline
ENSG00000161217	ENST00000431016	7.81126e-41	PCYT1A	CCTA	phosphate cytidylyltransferase 1A, choline
ENSG00000161217	ENST00000433733	7.81126e-41	PCYT1A	CCTA	phosphate cytidylyltransferase 1A, choline
ENSG00000161013	ENST00000292591	2.31708e-40	MGAT4B	GNT-IV	alpha-1,3-mannosyl-glycoprotein 4-beta-N-acetylglucosaminyltransferase B
ENSG00000161013	ENST00000337755	2.31708e-40	MGAT4B	GNT-IV	alpha-1,3-mannosyl-glycoprotein 4-beta-N-acetylglucosaminyltransferase B
ENSG00000161013	ENST00000518702	2.31708e-40	MGAT4B	GNT-IV	alpha-1,3-mannosyl-glycoprotein 4-beta-N-acetylglucosaminyltransferase B
ENSG00000161013	ENST00000519965	2.31708e-40	MGAT4B	GNT-IV	alpha-1,3-mannosyl-glycoprotein 4-beta-N-acetylglucosaminyltransferase B
ENSG00000133983	ENST00000389912	9.38179e-40	COX16	C14orf112	cytochrome c oxidase assembly factor COX16
ENSG00000133983	ENST00000555276	9.38179e-40	COX16	C14orf112	cytochrome c oxidase assembly factor COX16
ENSG00000133983	ENST00000557612	9.38179e-40	COX16	C14orf112	cytochrome c oxidase assembly factor COX16
ENSG00000089177	ENST00000354981	1.72317e-39	KIF16B	C20orf23	kinesin family member 16B
ENSG00000089177	ENST00000408042	1.72317e-39	KIF16B	C20orf23	kinesin family member 16B
ENSG00000089177	ENST00000635823	1.72317e-39	KIF16B	C20orf23	kinesin family member 16B
ENSG00000089177	ENST00000636835	1.72317e-39	KIF16B	C20orf23	kinesin family member 16B
ENSG00000198901	ENST00000361188	2.72908e-39	PRC1	ASE1	protein regulator of cytokinesis 1
ENSG00000198901	ENST00000394249	2.72908e-39	PRC1	ASE1	protein regulator of cytokinesis 1
ENSG00000198901	ENST00000442656	2.72908e-39	PRC1	ASE1	protein regulator of cytokinesis 1
ENSG00000198901	ENST00000553494	2.72908e-39	PRC1	ASE1	protein regulator of cytokinesis 1
ENSG00000116521	ENST00000302631	1.76e-38	SCAMP3	C1orf3	secretory carrier membrane protein 3
ENSG00000116521	ENST00000355379	1.76e-38	SCAMP3	C1orf3	secretory carrier membrane protein 3
ENSG00000116521	ENST00000478737	1.76e-38	SCAMP3	C1orf3	secretory carrier membrane protein 3
ENSG00000139637	ENST00000267103	2.68774e-38	MYG1	C12orf10	MYG1 exonuclease
ENSG00000139637	ENST00000548632	2.68774e-38	MYG1	C12orf10	MYG1 exonuclease
ENSG00000288905	ENST00000686318	2.75483e-38	LSP1P5	LSP1P5	LSP1 pseudogene 5
ENSG00000288905	ENST00000690033	2.75483e-38	LSP1P5	LSP1P5	LSP1 pseudogene 5
ENSG00000288905	ENST00000692166	2.75483e-38	LSP1P5	LSP1P5	LSP1 pseudogene 5
ENSG00000288905	ENST00000692403	2.75483e-38	LSP1P5	LSP1P5	LSP1 pseudogene 5
ENSG00000100445	ENST00000399395	4.76151e-38	SDR39U1	C14orf124	short chain dehydrogenase/reductase family 39U member 1
ENSG00000100445	ENST00000538105	4.76151e-38	SDR39U1	C14orf124	short chain dehydrogenase/reductase family 39U member 1
ENSG00000100445	ENST00000556249	4.76151e-38	SDR39U1	C14orf124	short chain dehydrogenase/reductase family 39U member 1
ENSG00000119471	ENST00000398803	2.2432e-37	HSDL2	C9orf99	hydroxysteroid dehydrogenase like 2
ENSG00000119471	ENST00000398805	2.2432e-37	HSDL2	C9orf99	hydroxysteroid dehydrogenase like 2
ENSG00000198561	ENST00000428599	2.91168e-36	CTNND1	BCDS2	catenin delta 1
ENSG00000198561	ENST00000529986	2.91168e-36	CTNND1	BCDS2	catenin delta 1
ENSG00000198561	ENST00000532245	2.91168e-36	CTNND1	BCDS2	catenin delta 1
ENSG00000198561	ENST00000673683	2.91168e-36	CTNND1	BCDS2	catenin delta 1
ENSG00000198561	ENST00000674015	2.91168e-36	CTNND1	BCDS2	catenin delta 1
ENSG00000154845	ENST00000400555	3.41982e-36	PPP4R1	MEG1	protein phosphatase 4 regulatory subunit 1
ENSG00000154845	ENST00000400556	3.41982e-36	PPP4R1	MEG1	protein phosphatase 4 regulatory subunit 1
ENSG00000101361	ENST00000329276	6.22446e-36	NOP56	NOL5A	NOP56 ribonucleoprotein
ENSG00000101361	ENST00000492135	6.22446e-36	NOP56	NOL5A	NOP56 ribonucleoprotein
ENSG00000118194	ENST00000412633	5.21618e-35	TNNT2	CMD1D	troponin T2, cardiac type
ENSG00000118194	ENST00000422165	5.21618e-35	TNNT2	CMD1D	troponin T2, cardiac type
ENSG00000139218	ENST00000266589	7.16585e-35	SCAF11	CASP11	SR-related CTD associated factor 11
ENSG00000139218	ENST00000369367	7.16585e-35	SCAF11	CASP11	SR-related CTD associated factor 11
ENSG00000139218	ENST00000395453	7.16585e-35	SCAF11	CASP11	SR-related CTD associated factor 11
ENSG00000139218	ENST00000549162	7.16585e-35	SCAF11	CASP11	SR-related CTD associated factor 11
ENSG00000278540	ENST00000612120	1.07857e-34	ACACA	ACAC	acetyl-CoA carboxylase alpha
ENSG00000278540	ENST00000614428	1.07857e-34	ACACA	ACAC	acetyl-CoA carboxylase alpha
ENSG00000278540	ENST00000614438	1.07857e-34	ACACA	ACAC	acetyl-CoA carboxylase alpha
ENSG00000144895	ENST00000273435	1.08274e-34	EIF2A	CDA02	eukaryotic translation initiation factor 2A
ENSG00000144895	ENST00000406576	1.08274e-34	EIF2A	CDA02	eukaryotic translation initiation factor 2A
ENSG00000144895	ENST00000460851	1.08274e-34	EIF2A	CDA02	eukaryotic translation initiation factor 2A
ENSG00000144895	ENST00000477551	1.08274e-34	EIF2A	CDA02	eukaryotic translation initiation factor 2A
ENSG00000144895	ENST00000494558	1.08274e-34	EIF2A	CDA02	eukaryotic translation initiation factor 2A
ENSG00000188313	ENST00000342435	2.77851e-34	PLSCR1	MMTRA1B	phospholipid scramblase 1
ENSG00000188313	ENST00000469266	2.77851e-34	PLSCR1	MMTRA1B	phospholipid scramblase 1
ENSG00000188313	ENST00000486631	2.77851e-34	PLSCR1	MMTRA1B	phospholipid scramblase 1
ENSG00000188313	ENST00000487389	2.77851e-34	PLSCR1	MMTRA1B	phospholipid scramblase 1
ENSG00000233006	ENST00000453876	3.70474e-34	MIR3936HG	SLC22A5-AS1	MIR3936 host gene
ENSG00000233006	ENST00000457998	3.70474e-34	MIR3936HG	SLC22A5-AS1	MIR3936 host gene
ENSG00000233006	ENST00000666504	3.70474e-34	MIR3936HG	SLC22A5-AS1	MIR3936 host gene
ENSG00000233006	ENST00000669845	3.70474e-34	MIR3936HG	SLC22A5-AS1	MIR3936 host gene
ENSG00000166333	ENST00000299421	6.53066e-34	ILK	HEL-S-28	integrin linked kinase
ENSG00000166333	ENST00000420936	6.53066e-34	ILK	HEL-S-28	integrin linked kinase
ENSG00000166333	ENST00000526711	6.53066e-34	ILK	HEL-S-28	integrin linked kinase
ENSG00000166333	ENST00000528995	6.53066e-34	ILK	HEL-S-28	integrin linked kinase
ENSG00000079134	ENST00000261600	1.38234e-33	THOC1	HPR1	THO complex 1
ENSG00000079134	ENST00000579891	1.38234e-33	THOC1	HPR1	THO complex 1
ENSG00000079134	ENST00000631280	1.38234e-33	THOC1	HPR1	THO complex 1
ENSG00000067066	ENST00000409341	1.6442e-33	SP100	lysp100b	SP100 nuclear antigen
ENSG00000067066	ENST00000409824	1.6442e-33	SP100	lysp100b	SP100 nuclear antigen
ENSG00000067066	ENST00000413284	1.6442e-33	SP100	lysp100b	SP100 nuclear antigen
ENSG00000062194	ENST00000264779	2.02648e-33	GPBP1	GPBP	GC-rich promoter binding protein 1
ENSG00000062194	ENST00000424459	2.02648e-33	GPBP1	GPBP	GC-rich promoter binding protein 1
ENSG00000062194	ENST00000511209	2.02648e-33	GPBP1	GPBP	GC-rich promoter binding protein 1
ENSG00000062194	ENST00000514387	2.02648e-33	GPBP1	GPBP	GC-rich promoter binding protein 1
ENSG00000141867	ENST00000371835	2.1146e-33	BRD4	CAP	bromodomain containing 4
ENSG00000141867	ENST00000594841	2.1146e-33	BRD4	CAP	bromodomain containing 4
ENSG00000141867	ENST00000679869	2.1146e-33	BRD4	CAP	bromodomain containing 4
ENSG00000136754	ENST00000376137	2.25102e-33	ABI1	ABI-1	abl interactor 1
ENSG00000136754	ENST00000376139	2.25102e-33	ABI1	ABI-1	abl interactor 1
ENSG00000136754	ENST00000376160	2.25102e-33	ABI1	ABI-1	abl interactor 1
ENSG00000136754	ENST00000376166	2.25102e-33	ABI1	ABI-1	abl interactor 1
ENSG00000154864	ENST00000302079	2.58647e-33	PIEZO2	C18orf30	piezo type mechanosensitive ion channel component 2
ENSG00000154864	ENST00000503781	2.58647e-33	PIEZO2	C18orf30	piezo type mechanosensitive ion channel component 2
ENSG00000154864	ENST00000579112	2.58647e-33	PIEZO2	C18orf30	piezo type mechanosensitive ion channel component 2
ENSG00000154864	ENST00000583325	2.58647e-33	PIEZO2	C18orf30	piezo type mechanosensitive ion channel component 2
ENSG00000154864	ENST00000686869	2.58647e-33	PIEZO2	C18orf30	piezo type mechanosensitive ion channel component 2
ENSG00000146223	ENST00000304734	2.81185e-33	RPL7L1	dJ475N16.4	ribosomal protein L7 like 1
ENSG00000146223	ENST00000483998	2.81185e-33	RPL7L1	dJ475N16.4	ribosomal protein L7 like 1
ENSG00000146223	ENST00000493763	2.81185e-33	RPL7L1	dJ475N16.4	ribosomal protein L7 like 1
ENSG00000184083	ENST00000375180	4.65861e-33	FAM120C	CXorf17	family with sequence similarity 120C
ENSG00000184083	ENST00000477084	4.65861e-33	FAM120C	CXorf17	family with sequence similarity 120C
ENSG00000171307	ENST00000352634	1.19522e-32	ZDHHC16	APH2	zinc finger DHHC-type palmitoyltransferase 16
ENSG00000171307	ENST00000370846	1.19522e-32	ZDHHC16	APH2	zinc finger DHHC-type palmitoyltransferase 16
ENSG00000171307	ENST00000370854	1.19522e-32	ZDHHC16	APH2	zinc finger DHHC-type palmitoyltransferase 16
ENSG00000171307	ENST00000420089	1.19522e-32	ZDHHC16	APH2	zinc finger DHHC-type palmitoyltransferase 16
ENSG00000134077	ENST00000345094	2.38025e-32	THUMPD3	THUMPD3	THUMP domain containing 3
ENSG00000134077	ENST00000416603	2.38025e-32	THUMPD3	THUMPD3	THUMP domain containing 3
ENSG00000134077	ENST00000417036	2.38025e-32	THUMPD3	THUMPD3	THUMP domain containing 3
ENSG00000134077	ENST00000441127	2.38025e-32	THUMPD3	THUMPD3	THUMP domain containing 3
ENSG00000134077	ENST00000464045	2.38025e-32	THUMPD3	THUMPD3	THUMP domain containing 3
ENSG00000134077	ENST00000515662	2.38025e-32	THUMPD3	THUMPD3	THUMP domain containing 3
ENSG00000146263	ENST00000369251	3.70673e-32	MMS22L	C6orf167	MMS22 like, DNA repair protein
ENSG00000146263	ENST00000484170	3.70673e-32	MMS22L	C6orf167	MMS22 like, DNA repair protein
ENSG00000146263	ENST00000496119	3.70673e-32	MMS22L	C6orf167	MMS22 like, DNA repair protein
ENSG00000146263	ENST00000511335	3.70673e-32	MMS22L	C6orf167	MMS22 like, DNA repair protein
ENSG00000146263	ENST00000683635	3.70673e-32	MMS22L	C6orf167	MMS22 like, DNA repair protein
ENSG00000196312	ENST00000637864	4.33703e-32	MFSD14C	HIATL2	major facilitator superfamily domain containing 14C
ENSG00000196312	ENST00000647176	4.33703e-32	MFSD14C	HIATL2	major facilitator superfamily domain containing 14C
ENSG00000196312	ENST00000650909	4.33703e-32	MFSD14C	HIATL2	major facilitator superfamily domain containing 14C
ENSG00000112855	ENST00000230771	4.55943e-32	HARS2	HARSL	histidyl-tRNA synthetase 2, mitochondrial
ENSG00000112855	ENST00000642752	4.55943e-32	HARS2	HARSL	histidyl-tRNA synthetase 2, mitochondrial
ENSG00000120256	ENST00000239367	4.65202e-32	LRP11	MANSC3	LDL receptor related protein 11
ENSG00000120256	ENST00000367368	4.65202e-32	LRP11	MANSC3	LDL receptor related protein 11
ENSG00000120256	ENST00000463728	4.65202e-32	LRP11	MANSC3	LDL receptor related protein 11
ENSG00000137575	ENST00000260130	6.68314e-32	SDCBP	MDA-9	syndecan binding protein
ENSG00000137575	ENST00000447182	6.68314e-32	SDCBP	MDA-9	syndecan binding protein
ENSG00000137575	ENST00000523483	6.68314e-32	SDCBP	MDA-9	syndecan binding protein
ENSG00000163597	ENST00000661348	1.09821e-31	SNHG16	Nbla10727	small nucleolar RNA host gene 16
ENSG00000163597	ENST00000670737	1.09821e-31	SNHG16	Nbla10727	small nucleolar RNA host gene 16
ENSG00000163597	ENST00000686755	1.09821e-31	SNHG16	Nbla10727	small nucleolar RNA host gene 16
ENSG00000168393	ENST00000305784	2.43905e-31	DTYMK	CDC8	deoxythymidylate kinase
ENSG00000168393	ENST00000400770	2.43905e-31	DTYMK	CDC8	deoxythymidylate kinase
ENSG00000178802	ENST00000323744	2.43905e-31	MPI	CDG1B	mannose phosphate isomerase
ENSG00000178802	ENST00000535694	2.43905e-31	MPI	CDG1B	mannose phosphate isomerase
ENSG00000178802	ENST00000565576	2.43905e-31	MPI	CDG1B	mannose phosphate isomerase
ENSG00000178802	ENST00000566377	2.43905e-31	MPI	CDG1B	mannose phosphate isomerase
ENSG00000178802	ENST00000566556	2.43905e-31	MPI	CDG1B	mannose phosphate isomerase
ENSG00000107521	ENST00000338546	3.14246e-31	HPS1	BLOC3S1	HPS1 biogenesis of lysosomal organelles complex 3 subunit 1
ENSG00000107521	ENST00000414009	3.14246e-31	HPS1	BLOC3S1	HPS1 biogenesis of lysosomal organelles complex 3 subunit 1
ENSG00000107521	ENST00000465957	3.14246e-31	HPS1	BLOC3S1	HPS1 biogenesis of lysosomal organelles complex 3 subunit 1
ENSG00000107521	ENST00000467246	3.14246e-31	HPS1	BLOC3S1	HPS1 biogenesis of lysosomal organelles complex 3 subunit 1
ENSG00000123472	ENST00000526821	5.819e-31	ATPAF1	ATP11	ATP synthase mitochondrial F1 complex assembly factor 1
ENSG00000123472	ENST00000532925	5.819e-31	ATPAF1	ATP11	ATP synthase mitochondrial F1 complex assembly factor 1
ENSG00000123472	ENST00000534216	5.819e-31	ATPAF1	ATP11	ATP synthase mitochondrial F1 complex assembly factor 1
ENSG00000123472	ENST00000574428	5.819e-31	ATPAF1	ATP11	ATP synthase mitochondrial F1 complex assembly factor 1
ENSG00000087152	ENST00000389384	8.80912e-31	ATXN7L3	SGF11	ataxin 7 like 3
ENSG00000087152	ENST00000454077	8.80912e-31	ATXN7L3	SGF11	ataxin 7 like 3
ENSG00000087152	ENST00000587097	8.80912e-31	ATXN7L3	SGF11	ataxin 7 like 3
ENSG00000087152	ENST00000590169	8.80912e-31	ATXN7L3	SGF11	ataxin 7 like 3
ENSG00000180957	ENST00000320996	1.05572e-30	PITPNB	PI-TP-beta	phosphatidylinositol transfer protein beta
ENSG00000180957	ENST00000335272	1.05572e-30	PITPNB	PI-TP-beta	phosphatidylinositol transfer protein beta
ENSG00000134779	ENST00000334295	1.20632e-30	TPGS2	C18orf10	tubulin polyglutamylase complex subunit 2
ENSG00000134779	ENST00000383056	1.20632e-30	TPGS2	C18orf10	tubulin polyglutamylase complex subunit 2
ENSG00000134779	ENST00000587129	1.20632e-30	TPGS2	C18orf10	tubulin polyglutamylase complex subunit 2
ENSG00000134779	ENST00000590842	1.20632e-30	TPGS2	C18orf10	tubulin polyglutamylase complex subunit 2
ENSG00000134779	ENST00000593035	1.20632e-30	TPGS2	C18orf10	tubulin polyglutamylase complex subunit 2
ENSG00000137413	ENST00000372978	2.23528e-30	TAF8	II	TATA-box binding protein associated factor 8
ENSG00000137413	ENST00000482432	2.23528e-30	TAF8	II	TATA-box binding protein associated factor 8
ENSG00000137413	ENST00000686229	2.23528e-30	TAF8	II	TATA-box binding protein associated factor 8
ENSG00000137413	ENST00000687601	2.23528e-30	TAF8	II	TATA-box binding protein associated factor 8
ENSG00000137500	ENST00000455220	3.6285e-30	CCDC90B	MDS011	coiled-coil domain containing 90B
ENSG00000137500	ENST00000525503	3.6285e-30	CCDC90B	MDS011	coiled-coil domain containing 90B
ENSG00000137500	ENST00000527495	3.6285e-30	CCDC90B	MDS011	coiled-coil domain containing 90B
ENSG00000137500	ENST00000529745	3.6285e-30	CCDC90B	MDS011	coiled-coil domain containing 90B
ENSG00000005882	ENST00000503614	4.07873e-30	PDK2	PDHK2	pyruvate dehydrogenase kinase 2
ENSG00000005882	ENST00000505897	4.07873e-30	PDK2	PDHK2	pyruvate dehydrogenase kinase 2
ENSG00000005882	ENST00000515040	4.07873e-30	PDK2	PDHK2	pyruvate dehydrogenase kinase 2
ENSG00000005882	ENST00000614357	4.07873e-30	PDK2	PDHK2	pyruvate dehydrogenase kinase 2
ENSG00000103274	ENST00000283027	5.00765e-30	NUBP1	CIAO5	NUBP iron-sulfur cluster assembly factor 1, cytosolic
ENSG00000103274	ENST00000574334	5.00765e-30	NUBP1	CIAO5	NUBP iron-sulfur cluster assembly factor 1, cytosolic
ENSG00000103274	ENST00000574691	5.00765e-30	NUBP1	CIAO5	NUBP iron-sulfur cluster assembly factor 1, cytosolic
ENSG00000136536	ENST00000409591	6.9401e-30	MARCHF7	AXO	membrane associated ring-CH-type finger 7
ENSG00000136536	ENST00000420397	6.9401e-30	MARCHF7	AXO	membrane associated ring-CH-type finger 7
ENSG00000136536	ENST00000478396	6.9401e-30	MARCHF7	AXO	membrane associated ring-CH-type finger 7
ENSG00000136536	ENST00000539065	6.9401e-30	MARCHF7	AXO	membrane associated ring-CH-type finger 7
ENSG00000161542	ENST00000324684	8.33476e-30	PRPSAP1	PAP39	phosphoribosyl pyrophosphate synthetase associated protein 1
ENSG00000161542	ENST00000435555	8.33476e-30	PRPSAP1	PAP39	phosphoribosyl pyrophosphate synthetase associated protein 1
ENSG00000161542	ENST00000488339	8.33476e-30	PRPSAP1	PAP39	phosphoribosyl pyrophosphate synthetase associated protein 1
ENSG00000161542	ENST00000494662	8.33476e-30	PRPSAP1	PAP39	phosphoribosyl pyrophosphate synthetase associated protein 1
ENSG00000115415	ENST00000361099	1.26825e-29	STAT1	CANDF7	signal transducer and activator of transcription 1
ENSG00000115415	ENST00000540176	1.26825e-29	STAT1	CANDF7	signal transducer and activator of transcription 1
ENSG00000115415	ENST00000673847	1.26825e-29	STAT1	CANDF7	signal transducer and activator of transcription 1
ENSG00000168781	ENST00000334933	2.32296e-29	PPIP5K1	HISPPD2A	diphosphoinositol pentakisphosphate kinase 1
ENSG00000168781	ENST00000360135	2.32296e-29	PPIP5K1	HISPPD2A	diphosphoinositol pentakisphosphate kinase 1
ENSG00000168781	ENST00000381885	2.32296e-29	PPIP5K1	HISPPD2A	diphosphoinositol pentakisphosphate kinase 1
ENSG00000168781	ENST00000427877	2.32296e-29	PPIP5K1	HISPPD2A	diphosphoinositol pentakisphosphate kinase 1
ENSG00000203875	ENST00000667421	2.95918e-29	SNHG5	C6orf160	small nucleolar RNA host gene 5
ENSG00000203875	ENST00000669678	2.95918e-29	SNHG5	C6orf160	small nucleolar RNA host gene 5
ENSG00000090621	ENST00000372856	3.97088e-29	PABPC4	APP-1	poly(A) binding protein cytoplasmic 4
ENSG00000090621	ENST00000372858	3.97088e-29	PABPC4	APP-1	poly(A) binding protein cytoplasmic 4
ENSG00000090621	ENST00000372862	3.97088e-29	PABPC4	APP-1	poly(A) binding protein cytoplasmic 4
ENSG00000090621	ENST00000677006	3.97088e-29	PABPC4	APP-1	poly(A) binding protein cytoplasmic 4
ENSG00000090621	ENST00000678625	3.97088e-29	PABPC4	APP-1	poly(A) binding protein cytoplasmic 4
ENSG00000169604	ENST00000303714	4.30434e-29	ANTXR1	ATR	ANTXR cell adhesion molecule 1
ENSG00000169604	ENST00000409829	4.30434e-29	ANTXR1	ATR	ANTXR cell adhesion molecule 1
ENSG00000169604	ENST00000463335	4.30434e-29	ANTXR1	ATR	ANTXR cell adhesion molecule 1
ENSG00000214736	ENST00000398881	7.37688e-29	TOMM6	OBTP	translocase of outer mitochondrial membrane 6
ENSG00000214736	ENST00000398884	7.37688e-29	TOMM6	OBTP	translocase of outer mitochondrial membrane 6
ENSG00000148688	ENST00000413330	8.63785e-29	RPP30	TSG15	ribonuclease P/MRP subunit p30
ENSG00000148688	ENST00000414836	8.63785e-29	RPP30	TSG15	ribonuclease P/MRP subunit p30
ENSG00000155329	ENST00000324170	9.16402e-29	ZCCHC10	ZCCHC10	zinc finger CCHC-type containing 10
ENSG00000155329	ENST00000504170	9.16402e-29	ZCCHC10	ZCCHC10	zinc finger CCHC-type containing 10
ENSG00000155329	ENST00000509008	9.16402e-29	ZCCHC10	ZCCHC10	zinc finger CCHC-type containing 10
ENSG00000155329	ENST00000509437	9.16402e-29	ZCCHC10	ZCCHC10	zinc finger CCHC-type containing 10
ENSG00000198000	ENST00000360868	1.02904e-28	NOL8	C9orf34	nucleolar protein 8
ENSG00000198000	ENST00000442668	1.02904e-28	NOL8	C9orf34	nucleolar protein 8
ENSG00000198000	ENST00000535387	1.02904e-28	NOL8	C9orf34	nucleolar protein 8
ENSG00000198000	ENST00000545558	1.02904e-28	NOL8	C9orf34	nucleolar protein 8
ENSG00000137343	ENST00000318999	1.3453e-28	ATAT1	C6orf134	alpha tubulin acetyltransferase 1
ENSG00000137343	ENST00000319027	1.3453e-28	ATAT1	C6orf134	alpha tubulin acetyltransferase 1
ENSG00000137343	ENST00000376483	1.3453e-28	ATAT1	C6orf134	alpha tubulin acetyltransferase 1
ENSG00000137343	ENST00000468713	1.3453e-28	ATAT1	C6orf134	alpha tubulin acetyltransferase 1
ENSG00000137343	ENST00000493388	1.3453e-28	ATAT1	C6orf134	alpha tubulin acetyltransferase 1
ENSG00000266173	ENST00000392950	1.87295e-28	STRADA	LYK5	STE20 related adaptor alpha
ENSG00000266173	ENST00000579340	1.87295e-28	STRADA	LYK5	STE20 related adaptor alpha
ENSG00000266173	ENST00000582026	1.87295e-28	STRADA	LYK5	STE20 related adaptor alpha
ENSG00000266173	ENST00000638708	1.87295e-28	STRADA	LYK5	STE20 related adaptor alpha
ENSG00000068400	ENST00000376423	2.04633e-28	GRIPAP1	GRASP-1	GRIP1 associated protein 1
ENSG00000068400	ENST00000619149	2.04633e-28	GRIPAP1	GRASP-1	GRIP1 associated protein 1
ENSG00000068400	ENST00000622599	2.04633e-28	GRIPAP1	GRASP-1	GRIP1 associated protein 1
ENSG00000174231	ENST00000304992	3.83662e-28	PRPF8	HPRP8	pre-mRNA processing factor 8
ENSG00000174231	ENST00000572621	3.83662e-28	PRPF8	HPRP8	pre-mRNA processing factor 8
ENSG00000174231	ENST00000573725	3.83662e-28	PRPF8	HPRP8	pre-mRNA processing factor 8
ENSG00000062725	ENST00000083182	4.50015e-28	APPBP2	APP-BP2	amyloid beta precursor protein binding protein 2
ENSG00000062725	ENST00000585368	4.50015e-28	APPBP2	APP-BP2	amyloid beta precursor protein binding protein 2
ENSG00000062725	ENST00000589341	4.50015e-28	APPBP2	APP-BP2	amyloid beta precursor protein binding protein 2
ENSG00000141198	ENST00000445275	5.40527e-28	TOM1L1	SRCASM	target of myb1 like 1 membrane trafficking protein
ENSG00000141198	ENST00000536554	5.40527e-28	TOM1L1	SRCASM	target of myb1 like 1 membrane trafficking protein
ENSG00000141198	ENST00000575333	5.40527e-28	TOM1L1	SRCASM	target of myb1 like 1 membrane trafficking protein
ENSG00000141198	ENST00000575882	5.40527e-28	TOM1L1	SRCASM	target of myb1 like 1 membrane trafficking protein
ENSG00000022267	ENST00000618438	6.31164e-28	FHL1	FCMSU	four and a half LIM domains 1
ENSG00000022267	ENST00000651929	6.31164e-28	FHL1	FCMSU	four and a half LIM domains 1
ENSG00000175193	ENST00000311101	6.46073e-28	PARL	PRO2207	presenilin associated rhomboid like
ENSG00000175193	ENST00000317096	6.46073e-28	PARL	PRO2207	presenilin associated rhomboid like
ENSG00000175193	ENST00000417784	6.46073e-28	PARL	PRO2207	presenilin associated rhomboid like
ENSG00000175193	ENST00000418450	6.46073e-28	PARL	PRO2207	presenilin associated rhomboid like
ENSG00000175193	ENST00000435888	6.46073e-28	PARL	PRO2207	presenilin associated rhomboid like
ENSG00000171456	ENST00000375687	8.72357e-28	ASXL1	BOPS	ASXL transcriptional regulator 1
ENSG00000171456	ENST00000620121	8.72357e-28	ASXL1	BOPS	ASXL transcriptional regulator 1
ENSG00000171456	ENST00000646985	8.72357e-28	ASXL1	BOPS	ASXL transcriptional regulator 1
ENSG00000131979	ENST00000254299	1.04116e-27	GCH1	DYT14	GTP cyclohydrolase 1
ENSG00000131979	ENST00000395514	1.04116e-27	GCH1	DYT14	GTP cyclohydrolase 1
ENSG00000131979	ENST00000491895	1.04116e-27	GCH1	DYT14	GTP cyclohydrolase 1
ENSG00000168014	ENST00000334126	1.61093e-27	C2CD3	OFD14	C2 domain containing 3 centriole elongation regulator
ENSG00000168014	ENST00000539061	1.61093e-27	C2CD3	OFD14	C2 domain containing 3 centriole elongation regulator
ENSG00000168014	ENST00000680718	1.61093e-27	C2CD3	OFD14	C2 domain containing 3 centriole elongation regulator
ENSG00000168014	ENST00000681291	1.61093e-27	C2CD3	OFD14	C2 domain containing 3 centriole elongation regulator
ENSG00000092208	ENST00000250379	1.76213e-27	GEMIN2	SIP1	gem nuclear organelle associated protein 2
ENSG00000092208	ENST00000308317	1.76213e-27	GEMIN2	SIP1	gem nuclear organelle associated protein 2
ENSG00000092208	ENST00000396249	1.76213e-27	GEMIN2	SIP1	gem nuclear organelle associated protein 2
ENSG00000010165	ENST00000361735	1.80552e-27	METTL13	5630401D24Rik	methyltransferase 13, eEF1A lysine and N-terminal methyltransferase
ENSG00000010165	ENST00000466643	1.80552e-27	METTL13	5630401D24Rik	methyltransferase 13, eEF1A lysine and N-terminal methyltransferase
ENSG00000010165	ENST00000478330	1.80552e-27	METTL13	5630401D24Rik	methyltransferase 13, eEF1A lysine and N-terminal methyltransferase
ENSG00000116793	ENST00000357783	2.02766e-27	PHTF1	PHTF	putative homeodomain transcription factor 1
ENSG00000116793	ENST00000393357	2.02766e-27	PHTF1	PHTF	putative homeodomain transcription factor 1
ENSG00000116793	ENST00000412670	2.02766e-27	PHTF1	PHTF	putative homeodomain transcription factor 1
ENSG00000116793	ENST00000481652	2.02766e-27	PHTF1	PHTF	putative homeodomain transcription factor 1
ENSG00000139436	ENST00000320063	2.96522e-27	GIT2	CAT-2	GIT ArfGAP 2
ENSG00000139436	ENST00000355312	2.96522e-27	GIT2	CAT-2	GIT ArfGAP 2
ENSG00000139436	ENST00000361006	2.96522e-27	GIT2	CAT-2	GIT ArfGAP 2
ENSG00000139436	ENST00000551209	2.96522e-27	GIT2	CAT-2	GIT ArfGAP 2
ENSG00000171735	ENST00000461311	3.87983e-27	CAMTA1	CANPMR	calmodulin binding transcription activator 1
ENSG00000171735	ENST00000473578	3.87983e-27	CAMTA1	CANPMR	calmodulin binding transcription activator 1
ENSG00000171735	ENST00000476163	3.87983e-27	CAMTA1	CANPMR	calmodulin binding transcription activator 1
ENSG00000171735	ENST00000557126	3.87983e-27	CAMTA1	CANPMR	calmodulin binding transcription activator 1
ENSG00000119685	ENST00000298832	5.42495e-27	TTLL5	CORD19	tubulin tyrosine ligase like 5
ENSG00000119685	ENST00000556685	5.42495e-27	TTLL5	CORD19	tubulin tyrosine ligase like 5
ENSG00000119685	ENST00000556893	5.42495e-27	TTLL5	CORD19	tubulin tyrosine ligase like 5
ENSG00000119685	ENST00000557636	5.42495e-27	TTLL5	CORD19	tubulin tyrosine ligase like 5
ENSG00000000971	ENST00000367429	7.37251e-27	CFH	AHUS1	complement factor H
ENSG00000000971	ENST00000630130	7.37251e-27	CFH	AHUS1	complement factor H
ENSG00000000971	ENST00000696018	7.37251e-27	CFH	AHUS1	complement factor H
ENSG00000126581	ENST00000361523	7.98206e-27	BECN1	ATG6	beclin 1
ENSG00000126581	ENST00000588276	7.98206e-27	BECN1	ATG6	beclin 1
ENSG00000126581	ENST00000590099	7.98206e-27	BECN1	ATG6	beclin 1
ENSG00000138698	ENST00000339360	1.41016e-26	RAP1GDS1	GDS1	Rap1 GTPase-GDP dissociation stimulator 1
ENSG00000138698	ENST00000408900	1.41016e-26	RAP1GDS1	GDS1	Rap1 GTPase-GDP dissociation stimulator 1
ENSG00000138698	ENST00000408927	1.41016e-26	RAP1GDS1	GDS1	Rap1 GTPase-GDP dissociation stimulator 1
ENSG00000138698	ENST00000453712	1.41016e-26	RAP1GDS1	GDS1	Rap1 GTPase-GDP dissociation stimulator 1
ENSG00000136153	ENST00000377499	1.42142e-26	LMO7	FBX20	LIM domain 7
ENSG00000136153	ENST00000524651	1.42142e-26	LMO7	FBX20	LIM domain 7
ENSG00000136153	ENST00000525914	1.42142e-26	LMO7	FBX20	LIM domain 7
ENSG00000136153	ENST00000526202	1.42142e-26	LMO7	FBX20	LIM domain 7
ENSG00000109790	ENST00000381930	1.56405e-26	KLHL5	KLHL5	kelch like family member 5
ENSG00000109790	ENST00000504108	1.56405e-26	KLHL5	KLHL5	kelch like family member 5
ENSG00000109790	ENST00000508137	1.56405e-26	KLHL5	KLHL5	kelch like family member 5
ENSG00000112640	ENST00000461010	2.1894e-26	PPP2R5D	B56D	protein phosphatase 2 regulatory subunit B'delta
ENSG00000112640	ENST00000470467	2.1894e-26	PPP2R5D	B56D	protein phosphatase 2 regulatory subunit B'delta
ENSG00000112640	ENST00000485511	2.1894e-26	PPP2R5D	B56D	protein phosphatase 2 regulatory subunit B'delta
ENSG00000142227	ENST00000270221	4.20946e-26	EMP3	YMP	epithelial membrane protein 3
ENSG00000142227	ENST00000594198	4.20946e-26	EMP3	YMP	epithelial membrane protein 3
ENSG00000237649	ENST00000428849	4.20946e-26	KIFC1	HSET	kinesin family member C1
ENSG00000237649	ENST00000494554	4.20946e-26	KIFC1	HSET	kinesin family member C1
ENSG00000198960	ENST00000361910	4.62655e-26	ARMCX6	GASP10	armadillo repeat containing X-linked 6
ENSG00000198960	ENST00000497931	4.62655e-26	ARMCX6	GASP10	armadillo repeat containing X-linked 6
ENSG00000064102	ENST00000261191	4.85113e-26	INTS13	ASUN	integrator complex subunit 13
ENSG00000064102	ENST00000538155	4.85113e-26	INTS13	ASUN	integrator complex subunit 13
ENSG00000064102	ENST00000538727	4.85113e-26	INTS13	ASUN	integrator complex subunit 13
ENSG00000100722	ENST00000302216	5.23965e-26	ZC3H14	MRT56	zinc finger CCCH-type containing 14
ENSG00000100722	ENST00000393514	5.23965e-26	ZC3H14	MRT56	zinc finger CCCH-type containing 14
ENSG00000100722	ENST00000556000	5.23965e-26	ZC3H14	MRT56	zinc finger CCCH-type containing 14
ENSG00000100722	ENST00000556945	5.23965e-26	ZC3H14	MRT56	zinc finger CCCH-type containing 14
ENSG00000100722	ENST00000649731	5.23965e-26	ZC3H14	MRT56	zinc finger CCCH-type containing 14
ENSG00000163719	ENST00000296003	8.13157e-26	MTMR14	C3orf29	myotubularin related protein 14
ENSG00000163719	ENST00000351233	8.13157e-26	MTMR14	C3orf29	myotubularin related protein 14
ENSG00000163719	ENST00000353332	8.13157e-26	MTMR14	C3orf29	myotubularin related protein 14
ENSG00000075711	ENST00000450955	8.67443e-26	DLG1	DLGH1	discs large MAGUK scaffold protein 1
ENSG00000075711	ENST00000657381	8.67443e-26	DLG1	DLGH1	discs large MAGUK scaffold protein 1
ENSG00000075711	ENST00000659716	8.67443e-26	DLG1	DLGH1	discs large MAGUK scaffold protein 1
ENSG00000108523	ENST00000262482	8.78881e-26	RNF167	5730408C10Rik	ring finger protein 167
ENSG00000108523	ENST00000575111	8.78881e-26	RNF167	5730408C10Rik	ring finger protein 167
ENSG00000108523	ENST00000576965	8.78881e-26	RNF167	5730408C10Rik	ring finger protein 167
ENSG00000132300	ENST00000254630	8.98462e-26	PTCD3	COXPD51	pentatricopeptide repeat domain 3
ENSG00000132300	ENST00000469585	8.98462e-26	PTCD3	COXPD51	pentatricopeptide repeat domain 3
ENSG00000132300	ENST00000483925	8.98462e-26	PTCD3	COXPD51	pentatricopeptide repeat domain 3
ENSG00000132300	ENST00000484203	8.98462e-26	PTCD3	COXPD51	pentatricopeptide repeat domain 3
ENSG00000132300	ENST00000487043	8.98462e-26	PTCD3	COXPD51	pentatricopeptide repeat domain 3
ENSG00000092330	ENST00000399423	1.02592e-25	TINF2	DKCA3	TERF1 interacting nuclear factor 2
ENSG00000092330	ENST00000558566	1.02592e-25	TINF2	DKCA3	TERF1 interacting nuclear factor 2
ENSG00000148719	ENST00000338820	1.05831e-25	DNAJB12	DJ10	DnaJ heat shock protein family (Hsp40) member B12
ENSG00000148719	ENST00000444643	1.05831e-25	DNAJB12	DJ10	DnaJ heat shock protein family (Hsp40) member B12
ENSG00000148719	ENST00000463786	1.05831e-25	DNAJB12	DJ10	DnaJ heat shock protein family (Hsp40) member B12
ENSG00000197586	ENST00000354989	1.17889e-25	ENTPD6	CD39L2	ectonucleoside triphosphate diphosphohydrolase 6
ENSG00000197586	ENST00000360031	1.17889e-25	ENTPD6	CD39L2	ectonucleoside triphosphate diphosphohydrolase 6
ENSG00000197586	ENST00000433259	1.17889e-25	ENTPD6	CD39L2	ectonucleoside triphosphate diphosphohydrolase 6
ENSG00000101224	ENST00000245960	1.2079e-25	CDC25B	CDC25B	cell division cycle 25B
ENSG00000101224	ENST00000340833	1.2079e-25	CDC25B	CDC25B	cell division cycle 25B
ENSG00000183624	ENST00000383463	1.29692e-25	HMCES	C3orf37	5-hydroxymethylcytosine binding, ES cell specific
ENSG00000183624	ENST00000389735	1.29692e-25	HMCES	C3orf37	5-hydroxymethylcytosine binding, ES cell specific
ENSG00000183624	ENST00000417226	1.29692e-25	HMCES	C3orf37	5-hydroxymethylcytosine binding, ES cell specific
ENSG00000183624	ENST00000502878	1.29692e-25	HMCES	C3orf37	5-hydroxymethylcytosine binding, ES cell specific
ENSG00000183624	ENST00000510314	1.29692e-25	HMCES	C3orf37	5-hydroxymethylcytosine binding, ES cell specific
ENSG00000087206	ENST00000377227	1.34611e-25	UIMC1	RAP80	ubiquitin interaction motif containing 1
ENSG00000087206	ENST00000506128	1.34611e-25	UIMC1	RAP80	ubiquitin interaction motif containing 1
ENSG00000087206	ENST00000509236	1.34611e-25	UIMC1	RAP80	ubiquitin interaction motif containing 1
ENSG00000087206	ENST00000510698	1.34611e-25	UIMC1	RAP80	ubiquitin interaction motif containing 1
ENSG00000087206	ENST00000511320	1.34611e-25	UIMC1	RAP80	ubiquitin interaction motif containing 1
ENSG00000147274	ENST00000320676	2.57548e-25	RBMX	HNRNPG	RNA binding motif protein X-linked
ENSG00000147274	ENST00000419968	2.57548e-25	RBMX	HNRNPG	RNA binding motif protein X-linked
ENSG00000147274	ENST00000496459	2.57548e-25	RBMX	HNRNPG	RNA binding motif protein X-linked
ENSG00000109738	ENST00000264428	2.94614e-25	GLRB	HKPX2	glycine receptor beta
ENSG00000109738	ENST00000509282	2.94614e-25	GLRB	HKPX2	glycine receptor beta
ENSG00000109738	ENST00000541722	2.94614e-25	GLRB	HKPX2	glycine receptor beta
ENSG00000157110	ENST00000339877	4.33298e-25	RBPMS	HERMES	RNA binding protein, mRNA processing factor
ENSG00000157110	ENST00000397323	4.33298e-25	RBPMS	HERMES	RNA binding protein, mRNA processing factor
ENSG00000132436	ENST00000395556	5.20961e-25	FIGNL1	FIGNL1	fidgetin like 1
ENSG00000132436	ENST00000433017	5.20961e-25	FIGNL1	FIGNL1	fidgetin like 1
ENSG00000132436	ENST00000615084	5.20961e-25	FIGNL1	FIGNL1	fidgetin like 1
ENSG00000050165	ENST00000326932	6.39632e-25	DKK3	CRRL	dickkopf WNT signaling pathway inhibitor 3
ENSG00000050165	ENST00000530694	6.39632e-25	DKK3	CRRL	dickkopf WNT signaling pathway inhibitor 3
ENSG00000050165	ENST00000533900	6.39632e-25	DKK3	CRRL	dickkopf WNT signaling pathway inhibitor 3
ENSG00000082641	ENST00000357480	6.75929e-25	NFE2L1	LCR-F1	NFE2 like bZIP transcription factor 1
ENSG00000082641	ENST00000361665	6.75929e-25	NFE2L1	LCR-F1	NFE2 like bZIP transcription factor 1
ENSG00000082641	ENST00000362042	6.75929e-25	NFE2L1	LCR-F1	NFE2 like bZIP transcription factor 1
ENSG00000082641	ENST00000577411	6.75929e-25	NFE2L1	LCR-F1	NFE2 like bZIP transcription factor 1
ENSG00000082641	ENST00000583060	6.75929e-25	NFE2L1	LCR-F1	NFE2 like bZIP transcription factor 1
ENSG00000132640	ENST00000254977	7.61675e-25	BTBD3	dJ742J24.1	BTB domain containing 3
ENSG00000132640	ENST00000449299	7.61675e-25	BTBD3	dJ742J24.1	BTB domain containing 3
ENSG00000132640	ENST00000618918	7.61675e-25	BTBD3	dJ742J24.1	BTB domain containing 3
ENSG00000112983	ENST00000230901	7.76502e-25	BRD8	SMAP	bromodomain containing 8
ENSG00000112983	ENST00000411594	7.76502e-25	BRD8	SMAP	bromodomain containing 8
ENSG00000006576	ENST00000307305	7.76502e-25	PHTF2	PHTF2	putative homeodomain transcription factor 2
ENSG00000006576	ENST00000424760	7.76502e-25	PHTF2	PHTF2	putative homeodomain transcription factor 2
ENSG00000006576	ENST00000470215	7.76502e-25	PHTF2	PHTF2	putative homeodomain transcription factor 2
ENSG00000117222	ENST00000264515	8.2784e-25	RBBP5	RBQ3	RB binding protein 5, histone lysine methyltransferase complex subunit
ENSG00000117222	ENST00000367164	8.2784e-25	RBBP5	RBQ3	RB binding protein 5, histone lysine methyltransferase complex subunit
ENSG00000117222	ENST00000484379	8.2784e-25	RBBP5	RBQ3	RB binding protein 5, histone lysine methyltransferase complex subunit
ENSG00000010810	ENST00000368667	8.62655e-25	FYN	SLK	FYN proto-oncogene, Src family tyrosine kinase
ENSG00000010810	ENST00000368678	8.62655e-25	FYN	SLK	FYN proto-oncogene, Src family tyrosine kinase
ENSG00000010810	ENST00000467921	8.62655e-25	FYN	SLK	FYN proto-oncogene, Src family tyrosine kinase
ENSG00000010810	ENST00000484067	8.62655e-25	FYN	SLK	FYN proto-oncogene, Src family tyrosine kinase
ENSG00000010810	ENST00000496864	8.62655e-25	FYN	SLK	FYN proto-oncogene, Src family tyrosine kinase
ENSG00000149636	ENST00000373750	8.8556e-25	DSN1	C20orf172	DSN1 component of MIS12 kinetochore complex
ENSG00000149636	ENST00000448110	8.8556e-25	DSN1	C20orf172	DSN1 component of MIS12 kinetochore complex
ENSG00000149636	ENST00000480153	8.8556e-25	DSN1	C20orf172	DSN1 component of MIS12 kinetochore complex
ENSG00000000460	ENST00000359326	9.10092e-25	C1orf112	C1orf112	chromosome 1 open reading frame 112
ENSG00000000460	ENST00000413811	9.10092e-25	C1orf112	C1orf112	chromosome 1 open reading frame 112
ENSG00000000460	ENST00000459772	9.10092e-25	C1orf112	C1orf112	chromosome 1 open reading frame 112
ENSG00000000460	ENST00000481744	9.10092e-25	C1orf112	C1orf112	chromosome 1 open reading frame 112
ENSG00000000460	ENST00000496973	9.10092e-25	C1orf112	C1orf112	chromosome 1 open reading frame 112
ENSG00000133316	ENST00000278856	1.05796e-24	WDR74	Nsa1	WD repeat domain 74
ENSG00000133316	ENST00000311713	1.05796e-24	WDR74	Nsa1	WD repeat domain 74
ENSG00000137822	ENST00000260383	1.69869e-24	TUBGCP4	76P	tubulin gamma complex associated protein 4
ENSG00000137822	ENST00000563147	1.69869e-24	TUBGCP4	76P	tubulin gamma complex associated protein 4
ENSG00000137822	ENST00000564079	1.69869e-24	TUBGCP4	76P	tubulin gamma complex associated protein 4
ENSG00000115084	ENST00000245680	1.90377e-24	SLC35F5	SLC35F5	solute carrier family 35 member F5
ENSG00000115084	ENST00000409106	1.90377e-24	SLC35F5	SLC35F5	solute carrier family 35 member F5
ENSG00000115084	ENST00000420066	1.90377e-24	SLC35F5	SLC35F5	solute carrier family 35 member F5
ENSG00000115084	ENST00000498768	1.90377e-24	SLC35F5	SLC35F5	solute carrier family 35 member F5
ENSG00000189077	ENST00000440632	2.64838e-24	TMEM120A	NET29	transmembrane protein 120A
ENSG00000189077	ENST00000465494	2.64838e-24	TMEM120A	NET29	transmembrane protein 120A
ENSG00000189077	ENST00000485200	2.64838e-24	TMEM120A	NET29	transmembrane protein 120A
ENSG00000189077	ENST00000490656	2.64838e-24	TMEM120A	NET29	transmembrane protein 120A
ENSG00000189077	ENST00000493111	2.64838e-24	TMEM120A	NET29	transmembrane protein 120A
ENSG00000102038	ENST00000371121	2.75432e-24	SMARCA1	ISWI	SWI/SNF related, matrix associated, actin dependent regulator of chromatin, subfamily a, member 1
ENSG00000102038	ENST00000371122	2.75432e-24	SMARCA1	ISWI	SWI/SNF related, matrix associated, actin dependent regulator of chromatin, subfamily a, member 1
ENSG00000102038	ENST00000371123	2.75432e-24	SMARCA1	ISWI	SWI/SNF related, matrix associated, actin dependent regulator of chromatin, subfamily a, member 1
ENSG00000167113	ENST00000300452	3.328e-24	COQ4	CGI-92	coenzyme Q4
ENSG00000167113	ENST00000609948	3.328e-24	COQ4	CGI-92	coenzyme Q4
ENSG00000283196	ENST00000636531	3.62548e-24	LOC107985911	LOC107985911	lymphocyte specific protein 1 pseudogene
ENSG00000283196	ENST00000636560	3.62548e-24	LOC107985911	LOC107985911	lymphocyte specific protein 1 pseudogene
ENSG00000283196	ENST00000637196	3.62548e-24	LOC107985911	LOC107985911	lymphocyte specific protein 1 pseudogene
ENSG00000283196	ENST00000645145	3.62548e-24	LOC107985911	LOC107985911	lymphocyte specific protein 1 pseudogene
ENSG00000182173	ENST00000333213	1.29614e-23	TSEN54	PCH2A	tRNA splicing endonuclease subunit 54
ENSG00000182173	ENST00000545228	1.29614e-23	TSEN54	PCH2A	tRNA splicing endonuclease subunit 54
ENSG00000182173	ENST00000679443	1.29614e-23	TSEN54	PCH2A	tRNA splicing endonuclease subunit 54
ENSG00000214078	ENST00000397443	2.02667e-23	CPNE1	COPN1	copine 1
ENSG00000214078	ENST00000430570	2.02667e-23	CPNE1	COPN1	copine 1
ENSG00000214078	ENST00000462352	2.02667e-23	CPNE1	COPN1	copine 1
ENSG00000150760	ENST00000280333	2.26414e-23	DOCK1	DOCK180	dedicator of cytokinesis 1
ENSG00000150760	ENST00000473861	2.26414e-23	DOCK1	DOCK180	dedicator of cytokinesis 1
ENSG00000150760	ENST00000623213	2.26414e-23	DOCK1	DOCK180	dedicator of cytokinesis 1
ENSG00000102471	ENST00000218652	2.26873e-23	NDFIP2	N4WBP5A	Nedd4 family interacting protein 2
ENSG00000102471	ENST00000465762	2.26873e-23	NDFIP2	N4WBP5A	Nedd4 family interacting protein 2
ENSG00000102471	ENST00000487865	2.26873e-23	NDFIP2	N4WBP5A	Nedd4 family interacting protein 2
ENSG00000102471	ENST00000620924	2.26873e-23	NDFIP2	N4WBP5A	Nedd4 family interacting protein 2
ENSG00000138593	ENST00000261847	2.3124e-23	SECISBP2L	SBP2L	SECIS binding protein 2 like
ENSG00000138593	ENST00000559471	2.3124e-23	SECISBP2L	SBP2L	SECIS binding protein 2 like
ENSG00000214046	ENST00000487416	2.55499e-23	SMIM7	C19orf42	small integral membrane protein 7
ENSG00000214046	ENST00000597711	2.55499e-23	SMIM7	C19orf42	small integral membrane protein 7
ENSG00000214046	ENST00000602194	2.55499e-23	SMIM7	C19orf42	small integral membrane protein 7
ENSG00000114999	ENST00000460450	3.24327e-23	TTL	TTL	tubulin tyrosine ligase
ENSG00000114999	ENST00000476615	3.24327e-23	TTL	TTL	tubulin tyrosine ligase
ENSG00000114999	ENST00000485537	3.24327e-23	TTL	TTL	tubulin tyrosine ligase
ENSG00000156976	ENST00000323963	3.28316e-23	EIF4A2	BM-010	eukaryotic translation initiation factor 4A2
ENSG00000156976	ENST00000425053	3.28316e-23	EIF4A2	BM-010	eukaryotic translation initiation factor 4A2
ENSG00000156976	ENST00000426808	3.28316e-23	EIF4A2	BM-010	eukaryotic translation initiation factor 4A2
ENSG00000156976	ENST00000440191	3.28316e-23	EIF4A2	BM-010	eukaryotic translation initiation factor 4A2
ENSG00000164930	ENST00000358755	3.28316e-23	FZD6	FZ-6	frizzled class receptor 6
ENSG00000164930	ENST00000522484	3.28316e-23	FZD6	FZ-6	frizzled class receptor 6
ENSG00000183077	ENST00000586542	3.86691e-23	AFMID	FKF	arylformamidase
ENSG00000183077	ENST00000587750	3.86691e-23	AFMID	FKF	arylformamidase
ENSG00000183077	ENST00000589664	3.86691e-23	AFMID	FKF	arylformamidase
ENSG00000183077	ENST00000591952	3.86691e-23	AFMID	FKF	arylformamidase
ENSG00000257923	ENST00000360264	3.91384e-23	CUX1	CASP	cut like homeobox 1
ENSG00000257923	ENST00000437600	3.91384e-23	CUX1	CASP	cut like homeobox 1
ENSG00000257923	ENST00000487284	3.91384e-23	CUX1	CASP	cut like homeobox 1
ENSG00000257923	ENST00000622516	3.91384e-23	CUX1	CASP	cut like homeobox 1
ENSG00000107897	ENST00000375888	4.74052e-23	ACBD5	RDLKD	acyl-CoA binding domain containing 5
ENSG00000107897	ENST00000375905	4.74052e-23	ACBD5	RDLKD	acyl-CoA binding domain containing 5
ENSG00000107897	ENST00000396271	4.74052e-23	ACBD5	RDLKD	acyl-CoA binding domain containing 5
ENSG00000107897	ENST00000677509	4.74052e-23	ACBD5	RDLKD	acyl-CoA binding domain containing 5
ENSG00000107897	ENST00000679220	4.74052e-23	ACBD5	RDLKD	acyl-CoA binding domain containing 5
ENSG00000137312	ENST00000376389	4.8902e-23	FLOT1	FLOT1	flotillin 1
ENSG00000137312	ENST00000487376	4.8902e-23	FLOT1	FLOT1	flotillin 1
ENSG00000088205	ENST00000263239	5.00896e-23	DDX18	Has1	DEAD-box helicase 18
ENSG00000088205	ENST00000415038	5.00896e-23	DDX18	Has1	DEAD-box helicase 18
ENSG00000088205	ENST00000474694	5.00896e-23	DDX18	Has1	DEAD-box helicase 18
ENSG00000198270	ENST00000437003	6.58661e-23	TMEM116	TMEM116	transmembrane protein 116
ENSG00000198270	ENST00000549537	6.58661e-23	TMEM116	TMEM116	transmembrane protein 116
ENSG00000198270	ENST00000550831	6.58661e-23	TMEM116	TMEM116	transmembrane protein 116
ENSG00000198270	ENST00000552839	6.58661e-23	TMEM116	TMEM116	transmembrane protein 116
ENSG00000114107	ENST00000264982	7.71557e-23	CEP70	BITE	centrosomal protein 70
ENSG00000114107	ENST00000464035	7.71557e-23	CEP70	BITE	centrosomal protein 70
ENSG00000114107	ENST00000481834	7.71557e-23	CEP70	BITE	centrosomal protein 70
ENSG00000114107	ENST00000484888	7.71557e-23	CEP70	BITE	centrosomal protein 70
ENSG00000168958	ENST00000304593	9.10976e-23	MFF	C2orf33	mitochondrial fission factor
ENSG00000168958	ENST00000349901	9.10976e-23	MFF	C2orf33	mitochondrial fission factor
ENSG00000168958	ENST00000354503	9.10976e-23	MFF	C2orf33	mitochondrial fission factor
ENSG00000111799	ENST00000322507	9.94945e-23	COL12A1	BA209D8.1	collagen type XII alpha 1 chain
ENSG00000111799	ENST00000416123	9.94945e-23	COL12A1	BA209D8.1	collagen type XII alpha 1 chain
ENSG00000111799	ENST00000419671	9.94945e-23	COL12A1	BA209D8.1	collagen type XII alpha 1 chain
ENSG00000111799	ENST00000425443	9.94945e-23	COL12A1	BA209D8.1	collagen type XII alpha 1 chain
ENSG00000111799	ENST00000483888	9.94945e-23	COL12A1	BA209D8.1	collagen type XII alpha 1 chain
ENSG00000188529	ENST00000343255	9.98733e-23	SRSF10	FUSIP1	serine and arginine rich splicing factor 10
ENSG00000188529	ENST00000374452	9.98733e-23	SRSF10	FUSIP1	serine and arginine rich splicing factor 10
ENSG00000188529	ENST00000453840	9.98733e-23	SRSF10	FUSIP1	serine and arginine rich splicing factor 10
ENSG00000206562	ENST00000383789	3.38816e-22	METTL6	METTL6	methyltransferase 6, methylcytidine
ENSG00000206562	ENST00000383790	3.38816e-22	METTL6	METTL6	methyltransferase 6, methylcytidine
ENSG00000206562	ENST00000450816	3.38816e-22	METTL6	METTL6	methyltransferase 6, methylcytidine
ENSG00000206562	ENST00000453819	3.38816e-22	METTL6	METTL6	methyltransferase 6, methylcytidine
ENSG00000100416	ENST00000476901	3.49929e-22	TRMU	LCAL3	tRNA mitochondrial 2-thiouridylase
ENSG00000100416	ENST00000485175	3.49929e-22	TRMU	LCAL3	tRNA mitochondrial 2-thiouridylase
ENSG00000100416	ENST00000645190	3.49929e-22	TRMU	LCAL3	tRNA mitochondrial 2-thiouridylase
ENSG00000120963	ENST00000517844	3.60257e-22	ZNF706	HSPC038	zinc finger protein 706
ENSG00000120963	ENST00000519882	3.60257e-22	ZNF706	HSPC038	zinc finger protein 706
ENSG00000205531	ENST00000399614	6.04952e-22	NAP1L4	NAP1L4b	nucleosome assembly protein 1 like 4
ENSG00000205531	ENST00000526115	6.04952e-22	NAP1L4	NAP1L4b	nucleosome assembly protein 1 like 4
ENSG00000205531	ENST00000620138	6.04952e-22	NAP1L4	NAP1L4b	nucleosome assembly protein 1 like 4
ENSG00000136280	ENST00000258781	6.77867e-22	CCM2	C7orf22	CCM2 scaffold protein
ENSG00000136280	ENST00000488727	6.77867e-22	CCM2	C7orf22	CCM2 scaffold protein
ENSG00000136280	ENST00000541586	6.77867e-22	CCM2	C7orf22	CCM2 scaffold protein
ENSG00000111639	ENST00000229238	1.46934e-21	MRPL51	CDA09	mitochondrial ribosomal protein L51
ENSG00000111639	ENST00000537701	1.46934e-21	MRPL51	CDA09	mitochondrial ribosomal protein L51
ENSG00000111639	ENST00000543164	1.46934e-21	MRPL51	CDA09	mitochondrial ribosomal protein L51
ENSG00000111639	ENST00000543959	1.46934e-21	MRPL51	CDA09	mitochondrial ribosomal protein L51
ENSG00000177570	ENST00000409003	1.71637e-21	SAMD12	SAMD12	sterile alpha motif domain containing 12
ENSG00000177570	ENST00000445741	1.71637e-21	SAMD12	SAMD12	sterile alpha motif domain containing 12
ENSG00000177570	ENST00000524796	1.71637e-21	SAMD12	SAMD12	sterile alpha motif domain containing 12
ENSG00000177570	ENST00000649630	1.71637e-21	SAMD12	SAMD12	sterile alpha motif domain containing 12
ENSG00000277791	ENST00000619426	1.9241e-21	PSMB3	HC10-II	proteasome 20S subunit beta 3
ENSG00000277791	ENST00000620309	1.9241e-21	PSMB3	HC10-II	proteasome 20S subunit beta 3
ENSG00000160752	ENST00000447866	2.815e-21	FDPS	FPPS	farnesyl diphosphate synthase
ENSG00000160752	ENST00000467076	2.815e-21	FDPS	FPPS	farnesyl diphosphate synthase
ENSG00000160752	ENST00000468479	2.815e-21	FDPS	FPPS	farnesyl diphosphate synthase
ENSG00000088756	ENST00000314319	3.00084e-21	ARHGAP28	ARHGAP28	Rho GTPase activating protein 28
ENSG00000088756	ENST00000383472	3.00084e-21	ARHGAP28	ARHGAP28	Rho GTPase activating protein 28
ENSG00000088756	ENST00000532996	3.00084e-21	ARHGAP28	ARHGAP28	Rho GTPase activating protein 28
ENSG00000088756	ENST00000579689	3.00084e-21	ARHGAP28	ARHGAP28	Rho GTPase activating protein 28
ENSG00000094631	ENST00000334136	3.00091e-21	HDAC6	CPBHM	histone deacetylase 6
ENSG00000094631	ENST00000430858	3.00091e-21	HDAC6	CPBHM	histone deacetylase 6
ENSG00000094631	ENST00000440653	3.00091e-21	HDAC6	CPBHM	histone deacetylase 6
ENSG00000094631	ENST00000462730	3.00091e-21	HDAC6	CPBHM	histone deacetylase 6
ENSG00000094631	ENST00000643374	3.00091e-21	HDAC6	CPBHM	histone deacetylase 6
ENSG00000094631	ENST00000644068	3.00091e-21	HDAC6	CPBHM	histone deacetylase 6
ENSG00000094631	ENST00000645643	3.00091e-21	HDAC6	CPBHM	histone deacetylase 6
ENSG00000169045	ENST00000329433	3.10325e-21	HNRNPH1	HNRPH	heterogeneous nuclear ribonucleoprotein H1
ENSG00000169045	ENST00000393432	3.10325e-21	HNRNPH1	HNRPH	heterogeneous nuclear ribonucleoprotein H1
ENSG00000169045	ENST00000442819	3.10325e-21	HNRNPH1	HNRPH	heterogeneous nuclear ribonucleoprotein H1
ENSG00000169045	ENST00000510411	3.10325e-21	HNRNPH1	HNRPH	heterogeneous nuclear ribonucleoprotein H1
ENSG00000125944	ENST00000374612	3.20945e-21	HNRNPR	HNRPR	heterogeneous nuclear ribonucleoprotein R
ENSG00000125944	ENST00000374616	3.20945e-21	HNRNPR	HNRPR	heterogeneous nuclear ribonucleoprotein R
ENSG00000125944	ENST00000470941	3.20945e-21	HNRNPR	HNRPR	heterogeneous nuclear ribonucleoprotein R
ENSG00000125944	ENST00000606561	3.20945e-21	HNRNPR	HNRPR	heterogeneous nuclear ribonucleoprotein R
ENSG00000166788	ENST00000300013	4.57199e-21	SAAL1	SPACIA1	serum amyloid A like 1
ENSG00000166788	ENST00000524803	4.57199e-21	SAAL1	SPACIA1	serum amyloid A like 1
ENSG00000166788	ENST00000531751	4.57199e-21	SAAL1	SPACIA1	serum amyloid A like 1
ENSG00000082701	ENST00000264235	4.66212e-21	GSK3B	GSK3B	glycogen synthase kinase 3 beta
ENSG00000082701	ENST00000316626	4.66212e-21	GSK3B	GSK3B	glycogen synthase kinase 3 beta
ENSG00000082701	ENST00000650344	4.66212e-21	GSK3B	GSK3B	glycogen synthase kinase 3 beta
ENSG00000082701	ENST00000677502	4.66212e-21	GSK3B	GSK3B	glycogen synthase kinase 3 beta
ENSG00000135766	ENST00000366641	4.93352e-21	EGLN1	C1orf12	egl-9 family hypoxia inducible factor 1
ENSG00000135766	ENST00000658954	4.93352e-21	EGLN1	C1orf12	egl-9 family hypoxia inducible factor 1
ENSG00000135766	ENST00000667629	4.93352e-21	EGLN1	C1orf12	egl-9 family hypoxia inducible factor 1
ENSG00000057663	ENST00000369076	6.71336e-21	ATG5	APG5	autophagy related 5
ENSG00000057663	ENST00000476518	6.71336e-21	ATG5	APG5	autophagy related 5
ENSG00000057663	ENST00000635758	6.71336e-21	ATG5	APG5	autophagy related 5
ENSG00000057663	ENST00000646025	6.71336e-21	ATG5	APG5	autophagy related 5
ENSG00000175309	ENST00000308158	7.87077e-21	PHYKPL	AGXT2L2	5-phosphohydroxy-L-lysine phospho-lyase
ENSG00000175309	ENST00000476170	7.87077e-21	PHYKPL	AGXT2L2	5-phosphohydroxy-L-lysine phospho-lyase
ENSG00000175309	ENST00000511716	7.87077e-21	PHYKPL	AGXT2L2	5-phosphohydroxy-L-lysine phospho-lyase
ENSG00000140750	ENST00000289968	7.91184e-21	ARHGAP17	MST066	Rho GTPase activating protein 17
ENSG00000140750	ENST00000303665	7.91184e-21	ARHGAP17	MST066	Rho GTPase activating protein 17
ENSG00000140750	ENST00000570841	7.91184e-21	ARHGAP17	MST066	Rho GTPase activating protein 17
ENSG00000140750	ENST00000571843	7.91184e-21	ARHGAP17	MST066	Rho GTPase activating protein 17
ENSG00000025293	ENST00000374012	8.56787e-21	PHF20	C20orf104	PHD finger protein 20
ENSG00000025293	ENST00000617560	8.56787e-21	PHF20	C20orf104	PHD finger protein 20
ENSG00000135451	ENST00000257909	8.89208e-21	TROAP	TASTIN	trophinin associated protein
ENSG00000135451	ENST00000380327	8.89208e-21	TROAP	TASTIN	trophinin associated protein
ENSG00000135451	ENST00000548311	8.89208e-21	TROAP	TASTIN	trophinin associated protein
ENSG00000135451	ENST00000549275	8.89208e-21	TROAP	TASTIN	trophinin associated protein
ENSG00000170846	ENST00000307533	9.17041e-21	LOC93622	UPP	Morf4 family associated protein 1 like 1
ENSG00000170846	ENST00000444232	9.17041e-21	LOC93622	UPP	Morf4 family associated protein 1 like 1
ENSG00000170846	ENST00000635031	9.17041e-21	LOC93622	UPP	Morf4 family associated protein 1 like 1
ENSG00000126214	ENST00000246489	1.32957e-20	KLC1	KLC	kinesin light chain 1
ENSG00000126214	ENST00000380038	1.32957e-20	KLC1	KLC	kinesin light chain 1
ENSG00000126214	ENST00000553286	1.32957e-20	KLC1	KLC	kinesin light chain 1
ENSG00000126214	ENST00000557450	1.32957e-20	KLC1	KLC	kinesin light chain 1
ENSG00000145916	ENST00000313386	1.48803e-20	RMND5B	GID2	required for meiotic nuclear division 5 homolog B
ENSG00000145916	ENST00000507575	1.48803e-20	RMND5B	GID2	required for meiotic nuclear division 5 homolog B
ENSG00000145916	ENST00000512663	1.48803e-20	RMND5B	GID2	required for meiotic nuclear division 5 homolog B
ENSG00000145916	ENST00000542098	1.48803e-20	RMND5B	GID2	required for meiotic nuclear division 5 homolog B
ENSG00000172687	ENST00000311015	1.78087e-20	ZNF738	ZNF738	zinc finger protein 738
ENSG00000172687	ENST00000380870	1.78087e-20	ZNF738	ZNF738	zinc finger protein 738
ENSG00000172687	ENST00000597492	1.78087e-20	ZNF738	ZNF738	zinc finger protein 738
ENSG00000172687	ENST00000597810	1.78087e-20	ZNF738	ZNF738	zinc finger protein 738
ENSG00000172687	ENST00000683779	1.78087e-20	ZNF738	ZNF738	zinc finger protein 738
ENSG00000174780	ENST00000504757	2.52289e-20	SRP72	BMFF	signal recognition particle 72
ENSG00000174780	ENST00000510663	2.52289e-20	SRP72	BMFF	signal recognition particle 72
ENSG00000174780	ENST00000642900	2.52289e-20	SRP72	BMFF	signal recognition particle 72
ENSG00000231187	ENST00000430188	2.55075e-20	LOC102724593	LOC102724593	uncharacterized LOC102724593
ENSG00000231187	ENST00000659936	2.55075e-20	LOC102724593	LOC102724593	uncharacterized LOC102724593
ENSG00000151148	ENST00000340074	3.12712e-20	UBE3B	BPIDS	ubiquitin protein ligase E3B
ENSG00000151148	ENST00000342494	3.12712e-20	UBE3B	BPIDS	ubiquitin protein ligase E3B
ENSG00000151148	ENST00000434735	3.12712e-20	UBE3B	BPIDS	ubiquitin protein ligase E3B
ENSG00000151148	ENST00000536398	3.12712e-20	UBE3B	BPIDS	ubiquitin protein ligase E3B
ENSG00000151148	ENST00000539599	3.12712e-20	UBE3B	BPIDS	ubiquitin protein ligase E3B
ENSG00000196465	ENST00000550443	3.72162e-20	MYL6B	MLC1SA	myosin light chain 6B
ENSG00000196465	ENST00000695999	3.72162e-20	MYL6B	MLC1SA	myosin light chain 6B
ENSG00000143476	ENST00000366991	3.86028e-20	DTL	CDT2	denticleless E3 ubiquitin protein ligase homolog
ENSG00000143476	ENST00000475419	3.86028e-20	DTL	CDT2	denticleless E3 ubiquitin protein ligase homolog
ENSG00000143476	ENST00000489149	3.86028e-20	DTL	CDT2	denticleless E3 ubiquitin protein ligase homolog
ENSG00000135317	ENST00000346348	4.00831e-20	SNX14	RGS-PX2	sorting nexin 14
ENSG00000135317	ENST00000369627	4.00831e-20	SNX14	RGS-PX2	sorting nexin 14
ENSG00000234616	ENST00000585503	4.09671e-20	JRK	JH8	Jrk helix-turn-helix protein
ENSG00000234616	ENST00000612905	4.09671e-20	JRK	JH8	Jrk helix-turn-helix protein
ENSG00000172661	ENST00000374362	5.20313e-20	WASHC2C	FAM21A	WASH complex subunit 2C
ENSG00000172661	ENST00000623400	5.20313e-20	WASHC2C	FAM21A	WASH complex subunit 2C
ENSG00000185722	ENST00000341657	5.52528e-20	ANKFY1	ANKHZN	ankyrin repeat and FYVE domain containing 1
ENSG00000185722	ENST00000573722	5.52528e-20	ANKFY1	ANKHZN	ankyrin repeat and FYVE domain containing 1
ENSG00000135905	ENST00000258390	5.7621e-20	DOCK10	DRIP2	dedicator of cytokinesis 10
ENSG00000135905	ENST00000474102	5.7621e-20	DOCK10	DRIP2	dedicator of cytokinesis 10
ENSG00000135905	ENST00000492369	5.7621e-20	DOCK10	DRIP2	dedicator of cytokinesis 10
ENSG00000139496	ENST00000381718	7.40203e-20	NUP58	NUP45	nucleoporin 58
ENSG00000139496	ENST00000381736	7.40203e-20	NUP58	NUP45	nucleoporin 58
ENSG00000139496	ENST00000463407	7.40203e-20	NUP58	NUP45	nucleoporin 58
ENSG00000139496	ENST00000695571	7.40203e-20	NUP58	NUP45	nucleoporin 58
ENSG00000099331	ENST00000593411	7.71707e-20	MYO9B	CELIAC4	myosin IXB
ENSG00000099331	ENST00000593533	7.71707e-20	MYO9B	CELIAC4	myosin IXB
ENSG00000099331	ENST00000682292	7.71707e-20	MYO9B	CELIAC4	myosin IXB
ENSG00000169189	ENST00000361439	9.47393e-20	NSMCE1	NSE1	NSE1 homolog, SMC5-SMC6 complex component
ENSG00000169189	ENST00000562039	9.47393e-20	NSMCE1	NSE1	NSE1 homolog, SMC5-SMC6 complex component
ENSG00000160310	ENST00000355680	9.85017e-20	PRMT2	HRMT1L1	protein arginine methyltransferase 2
ENSG00000160310	ENST00000397628	9.85017e-20	PRMT2	HRMT1L1	protein arginine methyltransferase 2
ENSG00000160310	ENST00000481861	9.85017e-20	PRMT2	HRMT1L1	protein arginine methyltransferase 2
ENSG00000101019	ENST00000374385	1.11132e-19	UQCC1	BFZB	ubiquinol-cytochrome c reductase complex assembly factor 1
ENSG00000101019	ENST00000472559	1.11132e-19	UQCC1	BFZB	ubiquinol-cytochrome c reductase complex assembly factor 1
ENSG00000101019	ENST00000496812	1.11132e-19	UQCC1	BFZB	ubiquinol-cytochrome c reductase complex assembly factor 1
ENSG00000091436	ENST00000338983	1.32375e-19	MAP3K20	AZK	mitogen-activated protein kinase kinase kinase 20
ENSG00000091436	ENST00000375213	1.32375e-19	MAP3K20	AZK	mitogen-activated protein kinase kinase kinase 20
ENSG00000091436	ENST00000409176	1.32375e-19	MAP3K20	AZK	mitogen-activated protein kinase kinase kinase 20
ENSG00000091436	ENST00000476618	1.32375e-19	MAP3K20	AZK	mitogen-activated protein kinase kinase kinase 20
ENSG00000079277	ENST00000341183	1.6547e-19	MKNK1	MNK1	MAPK interacting serine/threonine kinase 1
ENSG00000079277	ENST00000371945	1.6547e-19	MKNK1	MNK1	MAPK interacting serine/threonine kinase 1
ENSG00000079277	ENST00000531355	1.6547e-19	MKNK1	MNK1	MAPK interacting serine/threonine kinase 1
ENSG00000079277	ENST00000650026	1.6547e-19	MKNK1	MNK1	MAPK interacting serine/threonine kinase 1
ENSG00000105552	ENST00000316273	1.65822e-19	BCAT2	BCAM	branched chain amino acid transaminase 2
ENSG00000105552	ENST00000545387	1.65822e-19	BCAT2	BCAM	branched chain amino acid transaminase 2
ENSG00000008838	ENST00000394127	1.82901e-19	MED24	ARC100	mediator complex subunit 24
ENSG00000008838	ENST00000394128	1.82901e-19	MED24	ARC100	mediator complex subunit 24
ENSG00000008838	ENST00000501516	1.82901e-19	MED24	ARC100	mediator complex subunit 24
ENSG00000008838	ENST00000578161	1.82901e-19	MED24	ARC100	mediator complex subunit 24
ENSG00000164045	ENST00000302506	2.19981e-19	CDC25A	CDC25A2	cell division cycle 25A
ENSG00000164045	ENST00000351231	2.19981e-19	CDC25A	CDC25A2	cell division cycle 25A
ENSG00000164045	ENST00000443342	2.19981e-19	CDC25A	CDC25A2	cell division cycle 25A
ENSG00000134758	ENST00000257190	2.48849e-19	RNF138	HSD-4	ring finger protein 138
ENSG00000134758	ENST00000261593	2.48849e-19	RNF138	HSD-4	ring finger protein 138
ENSG00000134758	ENST00000577999	2.48849e-19	RNF138	HSD-4	ring finger protein 138
ENSG00000173039	ENST00000406246	2.48849e-19	RELA	CMCU	RELA proto-oncogene, NF-kB subunit
ENSG00000173039	ENST00000526257	2.48849e-19	RELA	CMCU	RELA proto-oncogene, NF-kB subunit
ENSG00000162600	ENST00000371226	2.52947e-19	OMA1	2010001O09Rik	OMA1 zinc metallopeptidase
ENSG00000162600	ENST00000467063	2.52947e-19	OMA1	2010001O09Rik	OMA1 zinc metallopeptidase
ENSG00000162600	ENST00000476933	2.52947e-19	OMA1	2010001O09Rik	OMA1 zinc metallopeptidase
ENSG00000204304	ENST00000375050	2.66472e-19	PBX2	G17	PBX homeobox 2
ENSG00000204304	ENST00000480254	2.66472e-19	PBX2	G17	PBX homeobox 2
ENSG00000204304	ENST00000496171	2.66472e-19	PBX2	G17	PBX homeobox 2
ENSG00000007341	ENST00000467335	2.74437e-19	ST7L	FAM4B	suppression of tumorigenicity 7 like
ENSG00000007341	ENST00000477332	2.74437e-19	ST7L	FAM4B	suppression of tumorigenicity 7 like
ENSG00000007341	ENST00000479436	2.74437e-19	ST7L	FAM4B	suppression of tumorigenicity 7 like
ENSG00000134291	ENST00000256686	2.85993e-19	TMEM106C	TMEM106C	transmembrane protein 106C
ENSG00000134291	ENST00000429772	2.85993e-19	TMEM106C	TMEM106C	transmembrane protein 106C
ENSG00000134291	ENST00000549288	2.85993e-19	TMEM106C	TMEM106C	transmembrane protein 106C
ENSG00000134291	ENST00000552561	2.85993e-19	TMEM106C	TMEM106C	transmembrane protein 106C
ENSG00000107959	ENST00000224949	3.52242e-19	PITRM1	MP1	pitrilysin metallopeptidase 1
ENSG00000107959	ENST00000430362	3.52242e-19	PITRM1	MP1	pitrilysin metallopeptidase 1
ENSG00000107959	ENST00000678436	3.52242e-19	PITRM1	MP1	pitrilysin metallopeptidase 1
ENSG00000150787	ENST00000280362	3.75467e-19	PTS	PTPS	6-pyruvoyltetrahydropterin synthase
ENSG00000150787	ENST00000525803	3.75467e-19	PTS	PTPS	6-pyruvoyltetrahydropterin synthase
ENSG00000150787	ENST00000528679	3.75467e-19	PTS	PTPS	6-pyruvoyltetrahydropterin synthase
ENSG00000164073	ENST00000641447	4.07304e-19	MFSD8	CCMD	major facilitator superfamily domain containing 8
ENSG00000164073	ENST00000641538	4.07304e-19	MFSD8	CCMD	major facilitator superfamily domain containing 8
ENSG00000164073	ENST00000641686	4.07304e-19	MFSD8	CCMD	major facilitator superfamily domain containing 8
ENSG00000164073	ENST00000641742	4.07304e-19	MFSD8	CCMD	major facilitator superfamily domain containing 8
ENSG00000106609	ENST00000341567	4.36961e-19	TMEM248	C7orf42	transmembrane protein 248
ENSG00000106609	ENST00000433271	4.36961e-19	TMEM248	C7orf42	transmembrane protein 248
ENSG00000106609	ENST00000484751	4.36961e-19	TMEM248	C7orf42	transmembrane protein 248
ENSG00000225484	ENST00000483080	4.43954e-19	NUTM2B-AS1	OPML1	NUTM2B antisense RNA 1
ENSG00000225484	ENST00000601369	4.43954e-19	NUTM2B-AS1	OPML1	NUTM2B antisense RNA 1
ENSG00000225484	ENST00000665716	4.43954e-19	NUTM2B-AS1	OPML1	NUTM2B antisense RNA 1
ENSG00000115641	ENST00000322142	4.81273e-19	FHL2	AAG11	four and a half LIM domains 2
ENSG00000115641	ENST00000393353	4.81273e-19	FHL2	AAG11	four and a half LIM domains 2
ENSG00000115641	ENST00000408995	4.81273e-19	FHL2	AAG11	four and a half LIM domains 2
ENSG00000115641	ENST00000409807	4.81273e-19	FHL2	AAG11	four and a half LIM domains 2
ENSG00000115641	ENST00000530340	4.81273e-19	FHL2	AAG11	four and a half LIM domains 2
ENSG00000176102	ENST00000323959	4.89254e-19	CSTF3	CSTF-77	cleavage stimulation factor subunit 3
ENSG00000176102	ENST00000431742	4.89254e-19	CSTF3	CSTF-77	cleavage stimulation factor subunit 3
ENSG00000176102	ENST00000438862	4.89254e-19	CSTF3	CSTF-77	cleavage stimulation factor subunit 3
ENSG00000166347	ENST00000299438	5.89539e-19	CYB5A	CYB5	cytochrome b5 type A
ENSG00000166347	ENST00000397914	5.89539e-19	CYB5A	CYB5	cytochrome b5 type A
ENSG00000166347	ENST00000494131	5.89539e-19	CYB5A	CYB5	cytochrome b5 type A
ENSG00000107371	ENST00000327304	7.25787e-19	EXOSC3	CGI-102	exosome component 3
ENSG00000107371	ENST00000396521	7.25787e-19	EXOSC3	CGI-102	exosome component 3
ENSG00000107371	ENST00000489414	7.25787e-19	EXOSC3	CGI-102	exosome component 3
ENSG00000116791	ENST00000340866	8.08419e-19	CRYZ	CRYZ	crystallin zeta
ENSG00000116791	ENST00000370871	8.08419e-19	CRYZ	CRYZ	crystallin zeta
ENSG00000116791	ENST00000370872	8.08419e-19	CRYZ	CRYZ	crystallin zeta
ENSG00000162694	ENST00000370113	9.17769e-19	EXTL2	EXTR2	exostosin like glycosyltransferase 2
ENSG00000162694	ENST00000370114	9.17769e-19	EXTL2	EXTR2	exostosin like glycosyltransferase 2
ENSG00000160200	ENST00000398165	9.58837e-19	CBS	CBSL	cystathionine beta-synthase
ENSG00000160200	ENST00000491776	9.58837e-19	CBS	CBSL	cystathionine beta-synthase
ENSG00000037241	ENST00000265100	1.08334e-18	RPL26L1	RPL26P1	ribosomal protein L26 like 1
ENSG00000037241	ENST00000519156	1.08334e-18	RPL26L1	RPL26P1	ribosomal protein L26 like 1
ENSG00000037241	ENST00000519522	1.08334e-18	RPL26L1	RPL26P1	ribosomal protein L26 like 1
ENSG00000170043	ENST00000303731	1.10889e-18	TRAPPC1	BET5	trafficking protein particle complex subunit 1
ENSG00000170043	ENST00000575639	1.10889e-18	TRAPPC1	BET5	trafficking protein particle complex subunit 1
ENSG00000152601	ENST00000324210	1.27385e-18	MBNL1	EXP	muscleblind like splicing regulator 1
ENSG00000152601	ENST00000463374	1.27385e-18	MBNL1	EXP	muscleblind like splicing regulator 1
ENSG00000152601	ENST00000495875	1.27385e-18	MBNL1	EXP	muscleblind like splicing regulator 1
ENSG00000147535	ENST00000419686	1.29838e-18	PLPP5	DPPL1	phospholipid phosphatase 5
ENSG00000147535	ENST00000424479	1.29838e-18	PLPP5	DPPL1	phospholipid phosphatase 5
ENSG00000147535	ENST00000524616	1.29838e-18	PLPP5	DPPL1	phospholipid phosphatase 5
ENSG00000147535	ENST00000528814	1.29838e-18	PLPP5	DPPL1	phospholipid phosphatase 5
ENSG00000092841	ENST00000547649	1.60897e-18	MYL6	ESMLC	myosin light chain 6
ENSG00000092841	ENST00000550697	1.60897e-18	MYL6	ESMLC	myosin light chain 6
ENSG00000135049	ENST00000357081	1.61159e-18	AGTPBP1	CCP1	ATP/GTP binding carboxypeptidase 1
ENSG00000135049	ENST00000376080	1.61159e-18	AGTPBP1	CCP1	ATP/GTP binding carboxypeptidase 1
ENSG00000135049	ENST00000376083	1.61159e-18	AGTPBP1	CCP1	ATP/GTP binding carboxypeptidase 1
ENSG00000135049	ENST00000491784	1.61159e-18	AGTPBP1	CCP1	ATP/GTP binding carboxypeptidase 1
ENSG00000121897	ENST00000340169	1.74878e-18	LIAS	HGCLAS	lipoic acid synthetase
ENSG00000121897	ENST00000381846	1.74878e-18	LIAS	HGCLAS	lipoic acid synthetase
ENSG00000121897	ENST00000513731	1.74878e-18	LIAS	HGCLAS	lipoic acid synthetase
ENSG00000121897	ENST00000638430	1.74878e-18	LIAS	HGCLAS	lipoic acid synthetase
ENSG00000121897	ENST00000638451	1.74878e-18	LIAS	HGCLAS	lipoic acid synthetase
ENSG00000169220	ENST00000425155	1.74878e-18	RGS14	RGS14	regulator of G protein signaling 14
ENSG00000169220	ENST00000503044	1.74878e-18	RGS14	RGS14	regulator of G protein signaling 14
ENSG00000169220	ENST00000506944	1.74878e-18	RGS14	RGS14	regulator of G protein signaling 14
ENSG00000169220	ENST00000509289	1.74878e-18	RGS14	RGS14	regulator of G protein signaling 14
ENSG00000131389	ENST00000621751	1.76303e-18	SLC6A6	HTRDC	solute carrier family 6 member 6
ENSG00000131389	ENST00000622186	1.76303e-18	SLC6A6	HTRDC	solute carrier family 6 member 6
ENSG00000105671	ENST00000247003	2.04972e-18	DDX49	Dbp8	DEAD-box helicase 49
ENSG00000105671	ENST00000596502	2.04972e-18	DDX49	Dbp8	DEAD-box helicase 49
ENSG00000105671	ENST00000601772	2.04972e-18	DDX49	Dbp8	DEAD-box helicase 49
ENSG00000101464	ENST00000217446	2.10564e-18	PIGU	CDC91L1	phosphatidylinositol glycan anchor biosynthesis class U
ENSG00000101464	ENST00000374820	2.10564e-18	PIGU	CDC91L1	phosphatidylinositol glycan anchor biosynthesis class U
ENSG00000165795	ENST00000397844	2.64323e-18	NDRG2	SYLD	NDRG family member 2
ENSG00000165795	ENST00000397853	2.64323e-18	NDRG2	SYLD	NDRG family member 2
ENSG00000165795	ENST00000403829	2.64323e-18	NDRG2	SYLD	NDRG family member 2
ENSG00000165795	ENST00000553867	2.64323e-18	NDRG2	SYLD	NDRG family member 2
ENSG00000165795	ENST00000554143	2.64323e-18	NDRG2	SYLD	NDRG family member 2
ENSG00000165795	ENST00000557676	2.64323e-18	NDRG2	SYLD	NDRG family member 2
ENSG00000121289	ENST00000305768	3.31516e-18	CEP89	CCDC123	centrosomal protein 89
ENSG00000121289	ENST00000586984	3.31516e-18	CEP89	CCDC123	centrosomal protein 89
ENSG00000121289	ENST00000591698	3.31516e-18	CEP89	CCDC123	centrosomal protein 89
ENSG00000121289	ENST00000591863	3.31516e-18	CEP89	CCDC123	centrosomal protein 89
ENSG00000289565	ENST00000632040	3.52309e-18
ENSG00000289565	ENST00000633781	3.52309e-18
ENSG00000289565	ENST00000634130	3.52309e-18
ENSG00000041357	ENST00000413382	4.14176e-18	PSMA4	HC9	proteasome 20S subunit alpha 4
ENSG00000041357	ENST00000557929	4.14176e-18	PSMA4	HC9	proteasome 20S subunit alpha 4
ENSG00000041357	ENST00000559082	4.14176e-18	PSMA4	HC9	proteasome 20S subunit alpha 4
ENSG00000041357	ENST00000559146	4.14176e-18	PSMA4	HC9	proteasome 20S subunit alpha 4
ENSG00000141219	ENST00000268942	5.74123e-18	C17orf80	HLC-8	chromosome 17 open reading frame 80
ENSG00000141219	ENST00000359042	5.74123e-18	C17orf80	HLC-8	chromosome 17 open reading frame 80
ENSG00000141219	ENST00000535032	5.74123e-18	C17orf80	HLC-8	chromosome 17 open reading frame 80
ENSG00000253661	ENST00000663655	7.08781e-18	ZFHX4-AS1	ZFHX4-AS1	ZFHX4 antisense RNA 1
ENSG00000253661	ENST00000669823	7.08781e-18	ZFHX4-AS1	ZFHX4-AS1	ZFHX4 antisense RNA 1
ENSG00000106333	ENST00000223061	8.44292e-18	PCOLCE	PCPE	procollagen C-endopeptidase enhancer
ENSG00000106333	ENST00000472348	8.44292e-18	PCOLCE	PCPE	procollagen C-endopeptidase enhancer
ENSG00000214176	ENST00000397718	9.47957e-18
ENSG00000214176	ENST00000578036	9.47957e-18
ENSG00000214176	ENST00000584585	9.47957e-18
ENSG00000214176	ENST00000687956	9.47957e-18
ENSG00000214176	ENST00000688185	9.47957e-18
ENSG00000214176	ENST00000691202	9.47957e-18
ENSG00000154556	ENST00000438278	1.04674e-17	SORBS2	ARGBP2	sorbin and SH3 domain containing 2
ENSG00000154556	ENST00000444771	1.04674e-17	SORBS2	ARGBP2	sorbin and SH3 domain containing 2
ENSG00000154556	ENST00000449407	1.04674e-17	SORBS2	ARGBP2	sorbin and SH3 domain containing 2
ENSG00000154556	ENST00000490562	1.04674e-17	SORBS2	ARGBP2	sorbin and SH3 domain containing 2
ENSG00000154556	ENST00000650145	1.04674e-17	SORBS2	ARGBP2	sorbin and SH3 domain containing 2
ENSG00000166278	ENST00000299367	1.19669e-17	C2	ARMD14	complement C2
ENSG00000166278	ENST00000383177	1.19669e-17	C2	ARMD14	complement C2
ENSG00000166278	ENST00000418949	1.19669e-17	C2	ARMD14	complement C2
ENSG00000166278	ENST00000695644	1.19669e-17	C2	ARMD14	complement C2
ENSG00000126456	ENST00000377135	1.31218e-17	IRF3	IIAE7	interferon regulatory factor 3
ENSG00000126456	ENST00000377139	1.31218e-17	IRF3	IIAE7	interferon regulatory factor 3
ENSG00000126456	ENST00000601291	1.31218e-17	IRF3	IIAE7	interferon regulatory factor 3
ENSG00000157538	ENST00000309117	1.74226e-17	VPS26C	DCRA	VPS26 endosomal protein sorting factor C
ENSG00000157538	ENST00000476950	1.74226e-17	VPS26C	DCRA	VPS26 endosomal protein sorting factor C
ENSG00000157538	ENST00000498789	1.74226e-17	VPS26C	DCRA	VPS26 endosomal protein sorting factor C
ENSG00000177425	ENST00000328827	1.95854e-17	PAWR	PAR4	pro-apoptotic WT1 regulator
ENSG00000177425	ENST00000547699	1.95854e-17	PAWR	PAR4	pro-apoptotic WT1 regulator
ENSG00000177425	ENST00000549050	1.95854e-17	PAWR	PAR4	pro-apoptotic WT1 regulator
ENSG00000177425	ENST00000550603	1.95854e-17	PAWR	PAR4	pro-apoptotic WT1 regulator
ENSG00000184508	ENST00000330334	1.97679e-17	HDDC3	(ppGpp)ase	HD domain containing 3
ENSG00000184508	ENST00000494993	1.97679e-17	HDDC3	(ppGpp)ase	HD domain containing 3
ENSG00000184508	ENST00000559898	1.97679e-17	HDDC3	(ppGpp)ase	HD domain containing 3
ENSG00000184508	ENST00000646620	1.97679e-17	HDDC3	(ppGpp)ase	HD domain containing 3
ENSG00000181019	ENST00000320623	2.00671e-17	NQO1	DHQU	NAD(P)H quinone dehydrogenase 1
ENSG00000181019	ENST00000379046	2.00671e-17	NQO1	DHQU	NAD(P)H quinone dehydrogenase 1
ENSG00000181019	ENST00000564043	2.00671e-17	NQO1	DHQU	NAD(P)H quinone dehydrogenase 1
ENSG00000117308	ENST00000418277	2.11651e-17	GALE	SDR1E1	UDP-galactose-4-epimerase
ENSG00000117308	ENST00000429356	2.11651e-17	GALE	SDR1E1	UDP-galactose-4-epimerase
ENSG00000117308	ENST00000456977	2.11651e-17	GALE	SDR1E1	UDP-galactose-4-epimerase
ENSG00000117308	ENST00000617979	2.11651e-17	GALE	SDR1E1	UDP-galactose-4-epimerase
ENSG00000108039	ENST00000494564	2.14115e-17	XPNPEP1	APP1	X-prolyl aminopeptidase 1
ENSG00000108039	ENST00000502935	2.14115e-17	XPNPEP1	APP1	X-prolyl aminopeptidase 1
ENSG00000163110	ENST00000317968	2.21524e-17	PDLIM5	ENH	PDZ and LIM domain 5
ENSG00000163110	ENST00000511767	2.21524e-17	PDLIM5	ENH	PDZ and LIM domain 5
ENSG00000163110	ENST00000627587	2.21524e-17	PDLIM5	ENH	PDZ and LIM domain 5
ENSG00000101333	ENST00000685568	2.39006e-17	PLCB4	ARCND2	phospholipase C beta 4
ENSG00000101333	ENST00000686871	2.39006e-17	PLCB4	ARCND2	phospholipase C beta 4
ENSG00000101333	ENST00000693544	2.39006e-17	PLCB4	ARCND2	phospholipase C beta 4
ENSG00000101333	ENST00000693752	2.39006e-17	PLCB4	ARCND2	phospholipase C beta 4
ENSG00000183527	ENST00000380900	2.39021e-17	PSMG1	C21LRP	proteasome assembly chaperone 1
ENSG00000183527	ENST00000411828	2.39021e-17	PSMG1	C21LRP	proteasome assembly chaperone 1
ENSG00000183527	ENST00000431628	2.39021e-17	PSMG1	C21LRP	proteasome assembly chaperone 1
ENSG00000183527	ENST00000481921	2.39021e-17	PSMG1	C21LRP	proteasome assembly chaperone 1
ENSG00000148019	ENST00000277082	2.45059e-17	CEP78	C9orf81	centrosomal protein 78
ENSG00000148019	ENST00000447629	2.45059e-17	CEP78	C9orf81	centrosomal protein 78
ENSG00000148019	ENST00000642669	2.45059e-17	CEP78	C9orf81	centrosomal protein 78
ENSG00000148019	ENST00000647130	2.45059e-17	CEP78	C9orf81	centrosomal protein 78
ENSG00000151665	ENST00000281382	2.6952e-17	PIGF	OORS	phosphatidylinositol glycan anchor biosynthesis class F
ENSG00000151665	ENST00000306465	2.6952e-17	PIGF	OORS	phosphatidylinositol glycan anchor biosynthesis class F
ENSG00000151665	ENST00000412717	2.6952e-17	PIGF	OORS	phosphatidylinositol glycan anchor biosynthesis class F
ENSG00000151665	ENST00000420164	2.6952e-17	PIGF	OORS	phosphatidylinositol glycan anchor biosynthesis class F
ENSG00000225383	ENST00000434919	2.6952e-17	SFTA1P	SFTPF	surfactant associated 1, lncRNA
ENSG00000225383	ENST00000446372	2.6952e-17	SFTA1P	SFTPF	surfactant associated 1, lncRNA
ENSG00000225383	ENST00000602763	2.6952e-17	SFTA1P	SFTPF	surfactant associated 1, lncRNA
ENSG00000225383	ENST00000667544	2.6952e-17	SFTA1P	SFTPF	surfactant associated 1, lncRNA
ENSG00000017260	ENST00000359644	2.69536e-17	ATP2C1	ATP2C1A	ATPase secretory pathway Ca2+ transporting 1
ENSG00000017260	ENST00000504612	2.69536e-17	ATP2C1	ATP2C1A	ATPase secretory pathway Ca2+ transporting 1
ENSG00000017260	ENST00000504948	2.69536e-17	ATP2C1	ATP2C1A	ATPase secretory pathway Ca2+ transporting 1
ENSG00000017260	ENST00000508660	2.69536e-17	ATP2C1	ATP2C1A	ATPase secretory pathway Ca2+ transporting 1
ENSG00000017260	ENST00000533801	2.69536e-17	ATP2C1	ATP2C1A	ATPase secretory pathway Ca2+ transporting 1
ENSG00000182180	ENST00000372945	2.81526e-17	MRPS16	CGI-132	mitochondrial ribosomal protein S16
ENSG00000182180	ENST00000473427	2.81526e-17	MRPS16	CGI-132	mitochondrial ribosomal protein S16
ENSG00000182180	ENST00000479005	2.81526e-17	MRPS16	CGI-132	mitochondrial ribosomal protein S16
ENSG00000185480	ENST00000327680	2.87073e-17	PARPBP	AROM	PARP1 binding protein
ENSG00000185480	ENST00000412715	2.87073e-17	PARPBP	AROM	PARP1 binding protein
ENSG00000185480	ENST00000417507	2.87073e-17	PARPBP	AROM	PARP1 binding protein
ENSG00000185480	ENST00000535811	2.87073e-17	PARPBP	AROM	PARP1 binding protein
ENSG00000185480	ENST00000537257	2.87073e-17	PARPBP	AROM	PARP1 binding protein
ENSG00000158882	ENST00000367987	3.19826e-17	TOMM40L	TOMM40B	translocase of outer mitochondrial membrane 40 like
ENSG00000158882	ENST00000470426	3.19826e-17	TOMM40L	TOMM40B	translocase of outer mitochondrial membrane 40 like
ENSG00000158882	ENST00000474486	3.19826e-17	TOMM40L	TOMM40B	translocase of outer mitochondrial membrane 40 like
ENSG00000149311	ENST00000452508	4.28298e-17	ATM	AT1	ATM serine/threonine kinase
ENSG00000149311	ENST00000675843	4.28298e-17	ATM	AT1	ATM serine/threonine kinase
ENSG00000149311	ENST00000683914	4.28298e-17	ATM	AT1	ATM serine/threonine kinase
ENSG00000003402	ENST00000341222	4.84606e-17	CFLAR	CASH	CASP8 and FADD like apoptosis regulator
ENSG00000003402	ENST00000395148	4.84606e-17	CFLAR	CASH	CASP8 and FADD like apoptosis regulator
ENSG00000003402	ENST00000423241	4.84606e-17	CFLAR	CASH	CASP8 and FADD like apoptosis regulator
ENSG00000003402	ENST00000433445	4.84606e-17	CFLAR	CASH	CASP8 and FADD like apoptosis regulator
ENSG00000183765	ENST00000348295	4.85548e-17	CHEK2	CDS1	checkpoint kinase 2
ENSG00000183765	ENST00000404276	4.85548e-17	CHEK2	CDS1	checkpoint kinase 2
ENSG00000183765	ENST00000425190	4.85548e-17	CHEK2	CDS1	checkpoint kinase 2
ENSG00000183765	ENST00000650233	4.85548e-17	CHEK2	CDS1	checkpoint kinase 2
ENSG00000119782	ENST00000380986	5.02182e-17	FKBP1B	FKBP12.6	FKBP prolyl isomerase 1B
ENSG00000119782	ENST00000380991	5.02182e-17	FKBP1B	FKBP12.6	FKBP prolyl isomerase 1B
ENSG00000119782	ENST00000421839	5.02182e-17	FKBP1B	FKBP12.6	FKBP prolyl isomerase 1B
ENSG00000198791	ENST00000361272	5.62857e-17	CNOT7	CAF-1	CCR4-NOT transcription complex subunit 7
ENSG00000198791	ENST00000518541	5.62857e-17	CNOT7	CAF-1	CCR4-NOT transcription complex subunit 7
ENSG00000198791	ENST00000519918	5.62857e-17	CNOT7	CAF-1	CCR4-NOT transcription complex subunit 7
ENSG00000198791	ENST00000523917	5.62857e-17	CNOT7	CAF-1	CCR4-NOT transcription complex subunit 7
ENSG00000162819	ENST00000340934	6.18912e-17	BROX	C1orf58	BRO1 domain and CAAX motif containing
ENSG00000162819	ENST00000426638	6.18912e-17	BROX	C1orf58	BRO1 domain and CAAX motif containing
ENSG00000162819	ENST00000496267	6.18912e-17	BROX	C1orf58	BRO1 domain and CAAX motif containing
ENSG00000162819	ENST00000539697	6.18912e-17	BROX	C1orf58	BRO1 domain and CAAX motif containing
ENSG00000072401	ENST00000373910	7.00867e-17	UBE2D1	E2(17)KB1	ubiquitin conjugating enzyme E2 D1
ENSG00000072401	ENST00000473824	7.00867e-17	UBE2D1	E2(17)KB1	ubiquitin conjugating enzyme E2 D1
ENSG00000072401	ENST00000606483	7.00867e-17	UBE2D1	E2(17)KB1	ubiquitin conjugating enzyme E2 D1
ENSG00000072401	ENST00000615793	7.00867e-17	UBE2D1	E2(17)KB1	ubiquitin conjugating enzyme E2 D1
ENSG00000158201	ENST00000289119	7.01954e-17	ABHD3	LABH3	abhydrolase domain containing 3, phospholipase
ENSG00000158201	ENST00000579875	7.01954e-17	ABHD3	LABH3	abhydrolase domain containing 3, phospholipase
ENSG00000158201	ENST00000580981	7.01954e-17	ABHD3	LABH3	abhydrolase domain containing 3, phospholipase
ENSG00000156162	ENST00000414645	7.04124e-17	DPY19L4	DPY19L4	dpy-19 like 4
ENSG00000156162	ENST00000519176	7.04124e-17	DPY19L4	DPY19L4	dpy-19 like 4
ENSG00000156162	ENST00000520774	7.04124e-17	DPY19L4	DPY19L4	dpy-19 like 4
ENSG00000103550	ENST00000219837	7.29453e-17	KNOP1	101F10.1	lysine rich nucleolar protein 1
ENSG00000103550	ENST00000565844	7.29453e-17	KNOP1	101F10.1	lysine rich nucleolar protein 1
ENSG00000103550	ENST00000567367	7.29453e-17	KNOP1	101F10.1	lysine rich nucleolar protein 1
ENSG00000103550	ENST00000568230	7.29453e-17	KNOP1	101F10.1	lysine rich nucleolar protein 1
ENSG00000103544	ENST00000417362	9.16738e-17	VPS35L	C16orf62	VPS35 endosomal protein sorting factor like
ENSG00000103544	ENST00000542263	9.16738e-17	VPS35L	C16orf62	VPS35 endosomal protein sorting factor like
ENSG00000103544	ENST00000546175	9.16738e-17	VPS35L	C16orf62	VPS35 endosomal protein sorting factor like
ENSG00000198715	ENST00000362007	1.0442e-16	GLMP	C1orf85	glycosylated lysosomal membrane protein
ENSG00000198715	ENST00000622703	1.0442e-16	GLMP	C1orf85	glycosylated lysosomal membrane protein
ENSG00000135018	ENST00000257468	1.15252e-16	UBQLN1	DA41	ubiquilin 1
ENSG00000135018	ENST00000376395	1.15252e-16	UBQLN1	DA41	ubiquilin 1
ENSG00000105197	ENST00000594583	1.25528e-16	TIMM50	MGCA9	translocase of inner mitochondrial membrane 50
ENSG00000105197	ENST00000599794	1.25528e-16	TIMM50	MGCA9	translocase of inner mitochondrial membrane 50
ENSG00000105197	ENST00000602028	1.25528e-16	TIMM50	MGCA9	translocase of inner mitochondrial membrane 50
ENSG00000105197	ENST00000602265	1.25528e-16	TIMM50	MGCA9	translocase of inner mitochondrial membrane 50
ENSG00000108960	ENST00000262065	1.26023e-16	MMD	MMA	monocyte to macrophage differentiation associated
ENSG00000108960	ENST00000577038	1.26023e-16	MMD	MMA	monocyte to macrophage differentiation associated
ENSG00000164751	ENST00000518986	1.33189e-16	PEX2	PAF1	peroxisomal biogenesis factor 2
ENSG00000164751	ENST00000519956	1.33189e-16	PEX2	PAF1	peroxisomal biogenesis factor 2
ENSG00000164751	ENST00000520103	1.33189e-16	PEX2	PAF1	peroxisomal biogenesis factor 2
ENSG00000164751	ENST00000522527	1.33189e-16	PEX2	PAF1	peroxisomal biogenesis factor 2
ENSG00000232956	ENST00000578968	1.41431e-16	SNHG15	C7orf40	small nucleolar RNA host gene 15
ENSG00000232956	ENST00000579383	1.41431e-16	SNHG15	C7orf40	small nucleolar RNA host gene 15
ENSG00000232956	ENST00000585030	1.41431e-16	SNHG15	C7orf40	small nucleolar RNA host gene 15
ENSG00000137073	ENST00000379238	1.49996e-16	UBAP2	UBAP-2	ubiquitin associated protein 2
ENSG00000137073	ENST00000379239	1.49996e-16	UBAP2	UBAP-2	ubiquitin associated protein 2
ENSG00000137073	ENST00000421278	1.49996e-16	UBAP2	UBAP-2	ubiquitin associated protein 2
ENSG00000126226	ENST00000337344	1.5366e-16	PCID2	F10	PCI domain containing 2
ENSG00000126226	ENST00000375479	1.5366e-16	PCID2	F10	PCI domain containing 2
ENSG00000126226	ENST00000473462	1.5366e-16	PCID2	F10	PCI domain containing 2
ENSG00000204371	ENST00000375530	1.55697e-16	EHMT2	BAT8	euchromatic histone lysine methyltransferase 2
ENSG00000204371	ENST00000375537	1.55697e-16	EHMT2	BAT8	euchromatic histone lysine methyltransferase 2
ENSG00000204371	ENST00000395728	1.55697e-16	EHMT2	BAT8	euchromatic histone lysine methyltransferase 2
ENSG00000204371	ENST00000478491	1.55697e-16	EHMT2	BAT8	euchromatic histone lysine methyltransferase 2
ENSG00000102595	ENST00000376712	1.66528e-16	UGGT2	HUGT2	UDP-glucose glycoprotein glucosyltransferase 2
ENSG00000102595	ENST00000376747	1.66528e-16	UGGT2	HUGT2	UDP-glucose glycoprotein glucosyltransferase 2
ENSG00000102595	ENST00000397618	1.66528e-16	UGGT2	HUGT2	UDP-glucose glycoprotein glucosyltransferase 2
ENSG00000102595	ENST00000621375	1.66528e-16	UGGT2	HUGT2	UDP-glucose glycoprotein glucosyltransferase 2
ENSG00000155380	ENST00000369626	1.85529e-16	SLC16A1	HHF7	solute carrier family 16 member 1
ENSG00000155380	ENST00000443580	1.85529e-16	SLC16A1	HHF7	solute carrier family 16 member 1
ENSG00000155380	ENST00000679803	1.85529e-16	SLC16A1	HHF7	solute carrier family 16 member 1
ENSG00000168818	ENST00000306200	1.98188e-16	STX18	Ufe1	syntaxin 18
ENSG00000168818	ENST00000503861	1.98188e-16	STX18	Ufe1	syntaxin 18
ENSG00000168818	ENST00000512195	1.98188e-16	STX18	Ufe1	syntaxin 18
ENSG00000132589	ENST00000394908	2.13298e-16	FLOT2	ECS-1	flotillin 2
ENSG00000132589	ENST00000585169	2.13298e-16	FLOT2	ECS-1	flotillin 2
ENSG00000153029	ENST00000282990	2.27303e-16	MR1	HLALS	major histocompatibility complex, class I-related
ENSG00000153029	ENST00000367580	2.27303e-16	MR1	HLALS	major histocompatibility complex, class I-related
ENSG00000153029	ENST00000617803	2.27303e-16	MR1	HLALS	major histocompatibility complex, class I-related
ENSG00000171853	ENST00000324266	2.36149e-16	TRAPPC12	CGI-87	trafficking protein particle complex subunit 12
ENSG00000171853	ENST00000462983	2.36149e-16	TRAPPC12	CGI-87	trafficking protein particle complex subunit 12
ENSG00000171853	ENST00000482645	2.36149e-16	TRAPPC12	CGI-87	trafficking protein particle complex subunit 12
ENSG00000237187	ENST00000513055	2.87589e-16	NR2F1-AS1	NR2F1-AS1	NR2F1 antisense RNA 1
ENSG00000237187	ENST00000606165	2.87589e-16	NR2F1-AS1	NR2F1-AS1	NR2F1 antisense RNA 1
ENSG00000237187	ENST00000666033	2.87589e-16	NR2F1-AS1	NR2F1-AS1	NR2F1 antisense RNA 1
ENSG00000237187	ENST00000671514	2.87589e-16	NR2F1-AS1	NR2F1-AS1	NR2F1 antisense RNA 1
ENSG00000070087	ENST00000239940	3.0798e-16	PFN2	D3S1319E	profilin 2
ENSG00000070087	ENST00000452853	3.0798e-16	PFN2	D3S1319E	profilin 2
ENSG00000082515	ENST00000439747	3.37763e-16	MRPL22	HSPC158	mitochondrial ribosomal protein L22
ENSG00000082515	ENST00000519059	3.37763e-16	MRPL22	HSPC158	mitochondrial ribosomal protein L22
ENSG00000163644	ENST00000295908	3.55113e-16	PPM1K	BDP	protein phosphatase, Mg2+/Mn2+ dependent 1K
ENSG00000163644	ENST00000508256	3.55113e-16	PPM1K	BDP	protein phosphatase, Mg2+/Mn2+ dependent 1K
ENSG00000163644	ENST00000608933	3.55113e-16	PPM1K	BDP	protein phosphatase, Mg2+/Mn2+ dependent 1K
ENSG00000163320	ENST00000309534	3.55113e-16	CGGBP1	CGGBP	CGG triplet repeat binding protein 1
ENSG00000163320	ENST00000462901	3.55113e-16	CGGBP1	CGGBP	CGG triplet repeat binding protein 1
ENSG00000163320	ENST00000675130	3.55113e-16	CGGBP1	CGGBP	CGG triplet repeat binding protein 1
ENSG00000144426	ENST00000460416	3.55113e-16	NBEAL1	A530083I02Rik	neurobeachin like 1
ENSG00000144426	ENST00000478884	3.55113e-16	NBEAL1	A530083I02Rik	neurobeachin like 1
ENSG00000144426	ENST00000683650	3.55113e-16	NBEAL1	A530083I02Rik	neurobeachin like 1
ENSG00000144426	ENST00000683969	3.55113e-16	NBEAL1	A530083I02Rik	neurobeachin like 1
ENSG00000149182	ENST00000524782	4.05455e-16	ARFGAP2	IRZ	ADP ribosylation factor GTPase activating protein 2
ENSG00000149182	ENST00000627920	4.05455e-16	ARFGAP2	IRZ	ADP ribosylation factor GTPase activating protein 2
ENSG00000157014	ENST00000287652	4.32881e-16	TATDN2	TATDN2	TatD DNase domain containing 2
ENSG00000157014	ENST00000426850	4.32881e-16	TATDN2	TATDN2	TatD DNase domain containing 2
ENSG00000157014	ENST00000448281	4.32881e-16	TATDN2	TATDN2	TatD DNase domain containing 2
ENSG00000115904	ENST00000395038	5.94048e-16	SOS1	GF1	SOS Ras/Rac guanine nucleotide exchange factor 1
ENSG00000115904	ENST00000402219	5.94048e-16	SOS1	GF1	SOS Ras/Rac guanine nucleotide exchange factor 1
ENSG00000115904	ENST00000685279	5.94048e-16	SOS1	GF1	SOS Ras/Rac guanine nucleotide exchange factor 1
ENSG00000115904	ENST00000688189	5.94048e-16	SOS1	GF1	SOS Ras/Rac guanine nucleotide exchange factor 1
ENSG00000151883	ENST00000503193	6.11857e-16	PARP8	ARTD16	poly(ADP-ribose) polymerase family member 8
ENSG00000151883	ENST00000503707	6.11857e-16	PARP8	ARTD16	poly(ADP-ribose) polymerase family member 8
ENSG00000151883	ENST00000505554	6.11857e-16	PARP8	ARTD16	poly(ADP-ribose) polymerase family member 8
ENSG00000151883	ENST00000505697	6.11857e-16	PARP8	ARTD16	poly(ADP-ribose) polymerase family member 8
ENSG00000151883	ENST00000511363	6.11857e-16	PARP8	ARTD16	poly(ADP-ribose) polymerase family member 8
ENSG00000151883	ENST00000515166	6.11857e-16	PARP8	ARTD16	poly(ADP-ribose) polymerase family member 8
ENSG00000204463	ENST00000362049	7.1349e-16	BAG6	BAG-6	BAG cochaperone 6
ENSG00000204463	ENST00000375976	7.1349e-16	BAG6	BAG-6	BAG cochaperone 6
ENSG00000204463	ENST00000451898	7.1349e-16	BAG6	BAG-6	BAG cochaperone 6
ENSG00000204463	ENST00000676615	7.1349e-16	BAG6	BAG-6	BAG cochaperone 6
ENSG00000240344	ENST00000392283	7.85625e-16	PPIL3	CYPJ	peptidylprolyl isomerase like 3
ENSG00000240344	ENST00000409449	7.85625e-16	PPIL3	CYPJ	peptidylprolyl isomerase like 3
ENSG00000240344	ENST00000465823	7.85625e-16	PPIL3	CYPJ	peptidylprolyl isomerase like 3
ENSG00000139974	ENST00000267488	8.87344e-16	SLC38A6	NAT-1	solute carrier family 38 member 6
ENSG00000139974	ENST00000529212	8.87344e-16	SLC38A6	NAT-1	solute carrier family 38 member 6
ENSG00000139974	ENST00000554304	8.87344e-16	SLC38A6	NAT-1	solute carrier family 38 member 6
ENSG00000107938	ENST00000337623	9.21466e-16	EDRF1	C10orf137	erythroid differentiation regulatory factor 1
ENSG00000107938	ENST00000356792	9.21466e-16	EDRF1	C10orf137	erythroid differentiation regulatory factor 1
ENSG00000107938	ENST00000368813	9.21466e-16	EDRF1	C10orf137	erythroid differentiation regulatory factor 1
ENSG00000169682	ENST00000311008	1.02752e-15	SPNS1	HSpin1	sphingolipid transporter 1 (putative)
ENSG00000169682	ENST00000334536	1.02752e-15	SPNS1	HSpin1	sphingolipid transporter 1 (putative)
ENSG00000197111	ENST00000359282	1.09661e-15	PCBP2	HNRNPE2	poly(rC) binding protein 2
ENSG00000197111	ENST00000359462	1.09661e-15	PCBP2	HNRNPE2	poly(rC) binding protein 2
ENSG00000197111	ENST00000552296	1.09661e-15	PCBP2	HNRNPE2	poly(rC) binding protein 2
ENSG00000197111	ENST00000552819	1.09661e-15	PCBP2	HNRNPE2	poly(rC) binding protein 2
ENSG00000164306	ENST00000314970	1.12975e-15	PRIMPOL	CCDC111	primase and DNA directed polymerase
ENSG00000164306	ENST00000503752	1.12975e-15	PRIMPOL	CCDC111	primase and DNA directed polymerase
ENSG00000164306	ENST00000506278	1.12975e-15	PRIMPOL	CCDC111	primase and DNA directed polymerase
ENSG00000164306	ENST00000509538	1.12975e-15	PRIMPOL	CCDC111	primase and DNA directed polymerase
ENSG00000036054	ENST00000344949	1.3314e-15	TBC1D23	NS4ATP1	TBC1 domain family member 23
ENSG00000036054	ENST00000394144	1.3314e-15	TBC1D23	NS4ATP1	TBC1 domain family member 23
ENSG00000104660	ENST00000321250	1.51012e-15	LEPROTL1	HSPC112	leptin receptor overlapping transcript like 1
ENSG00000104660	ENST00000518001	1.51012e-15	LEPROTL1	HSPC112	leptin receptor overlapping transcript like 1
ENSG00000104660	ENST00000518192	1.51012e-15	LEPROTL1	HSPC112	leptin receptor overlapping transcript like 1
ENSG00000104660	ENST00000523116	1.51012e-15	LEPROTL1	HSPC112	leptin receptor overlapping transcript like 1
ENSG00000164828	ENST00000389574	1.62273e-15	SUN1	UNC84A	Sad1 and UNC84 domain containing 1
ENSG00000164828	ENST00000413171	1.62273e-15	SUN1	UNC84A	Sad1 and UNC84 domain containing 1
ENSG00000164828	ENST00000429178	1.62273e-15	SUN1	UNC84A	Sad1 and UNC84 domain containing 1
ENSG00000164828	ENST00000450538	1.62273e-15	SUN1	UNC84A	Sad1 and UNC84 domain containing 1
ENSG00000164828	ENST00000452783	1.62273e-15	SUN1	UNC84A	Sad1 and UNC84 domain containing 1
ENSG00000168813	ENST00000311921	1.64674e-15	ZNF507	Zfp507	zinc finger protein 507
ENSG00000168813	ENST00000355898	1.64674e-15	ZNF507	Zfp507	zinc finger protein 507
ENSG00000168813	ENST00000544431	1.64674e-15	ZNF507	Zfp507	zinc finger protein 507
ENSG00000146416	ENST00000357847	1.78318e-15	AIG1	AIG-1	androgen induced 1
ENSG00000146416	ENST00000367596	1.78318e-15	AIG1	AIG-1	androgen induced 1
ENSG00000146416	ENST00000458219	1.78318e-15	AIG1	AIG-1	androgen induced 1
ENSG00000174227	ENST00000310340	1.80616e-15	PIGG	GPI7	phosphatidylinositol glycan anchor biosynthesis class G
ENSG00000174227	ENST00000503261	1.80616e-15	PIGG	GPI7	phosphatidylinositol glycan anchor biosynthesis class G
ENSG00000174227	ENST00000504346	1.80616e-15	PIGG	GPI7	phosphatidylinositol glycan anchor biosynthesis class G
ENSG00000158793	ENST00000368008	1.85612e-15	NIT1	NIT1	nitrilase 1
ENSG00000158793	ENST00000368009	1.85612e-15	NIT1	NIT1	nitrilase 1
ENSG00000158793	ENST00000496861	1.85612e-15	NIT1	NIT1	nitrilase 1
ENSG00000160410	ENST00000291842	1.96116e-15	SHKBP1	PP203	SH3KBP1 binding protein 1
ENSG00000160410	ENST00000595631	1.96116e-15	SHKBP1	PP203	SH3KBP1 binding protein 1
ENSG00000160410	ENST00000600718	1.96116e-15	SHKBP1	PP203	SH3KBP1 binding protein 1
ENSG00000143207	ENST00000308769	1.97678e-15	COP1	CFAP78	COP1 E3 ubiquitin ligase
ENSG00000143207	ENST00000367666	1.97678e-15	COP1	CFAP78	COP1 E3 ubiquitin ligase
ENSG00000143207	ENST00000367667	1.97678e-15	COP1	CFAP78	COP1 E3 ubiquitin ligase
ENSG00000143207	ENST00000367669	1.97678e-15	COP1	CFAP78	COP1 E3 ubiquitin ligase
ENSG00000165304	ENST00000298048	2.03563e-15	MELK	HPK38	maternal embryonic leucine zipper kinase
ENSG00000165304	ENST00000536987	2.03563e-15	MELK	HPK38	maternal embryonic leucine zipper kinase
ENSG00000165304	ENST00000541717	2.03563e-15	MELK	HPK38	maternal embryonic leucine zipper kinase
ENSG00000165304	ENST00000543751	2.03563e-15	MELK	HPK38	maternal embryonic leucine zipper kinase
ENSG00000155506	ENST00000518297	2.42076e-15	LARP1	LARP	La ribonucleoprotein 1, translational regulator
ENSG00000155506	ENST00000523163	2.42076e-15	LARP1	LARP	La ribonucleoprotein 1, translational regulator
ENSG00000155506	ENST00000687700	2.42076e-15	LARP1	LARP	La ribonucleoprotein 1, translational regulator
ENSG00000040531	ENST00000381870	2.44251e-15	CTNS	CTNS-LSB	cystinosin, lysosomal cystine transporter
ENSG00000040531	ENST00000673669	2.44251e-15	CTNS	CTNS-LSB	cystinosin, lysosomal cystine transporter
ENSG00000040531	ENST00000673965	2.44251e-15	CTNS	CTNS-LSB	cystinosin, lysosomal cystine transporter
ENSG00000166181	ENST00000378852	2.44948e-15	API5	AAC-11	apoptosis inhibitor 5
ENSG00000166181	ENST00000526394	2.44948e-15	API5	AAC-11	apoptosis inhibitor 5
ENSG00000166181	ENST00000529334	2.44948e-15	API5	AAC-11	apoptosis inhibitor 5
ENSG00000166181	ENST00000531273	2.44948e-15	API5	AAC-11	apoptosis inhibitor 5
ENSG00000161203	ENST00000292807	3.42799e-15	AP2M1	AP50	adaptor related protein complex 2 subunit mu 1
ENSG00000161203	ENST00000382456	3.42799e-15	AP2M1	AP50	adaptor related protein complex 2 subunit mu 1
ENSG00000148335	ENST00000372480	3.57675e-15	NTMT1	AD-003	N-terminal Xaa-Pro-Lys N-methyltransferase 1
ENSG00000148335	ENST00000372481	3.57675e-15	NTMT1	AD-003	N-terminal Xaa-Pro-Lys N-methyltransferase 1
ENSG00000148335	ENST00000372483	3.57675e-15	NTMT1	AD-003	N-terminal Xaa-Pro-Lys N-methyltransferase 1
ENSG00000148335	ENST00000481189	3.57675e-15	NTMT1	AD-003	N-terminal Xaa-Pro-Lys N-methyltransferase 1
ENSG00000148335	ENST00000482347	3.57675e-15	NTMT1	AD-003	N-terminal Xaa-Pro-Lys N-methyltransferase 1
ENSG00000184436	ENST00000399133	3.8083e-15	THAP7	THAP7	THAP domain containing 7
ENSG00000184436	ENST00000466670	3.8083e-15	THAP7	THAP7	THAP domain containing 7
ENSG00000184436	ENST00000471073	3.8083e-15	THAP7	THAP7	THAP domain containing 7
ENSG00000119402	ENST00000453291	4.67147e-15	FBXW2	FBW2	F-box and WD repeat domain containing 2
ENSG00000119402	ENST00000684047	4.67147e-15	FBXW2	FBW2	F-box and WD repeat domain containing 2
ENSG00000119402	ENST00000684405	4.67147e-15	FBXW2	FBW2	F-box and WD repeat domain containing 2
ENSG00000145293	ENST00000273920	4.75935e-15	ENOPH1	E1	enolase-phosphatase 1
ENSG00000145293	ENST00000505846	4.75935e-15	ENOPH1	E1	enolase-phosphatase 1
ENSG00000145293	ENST00000509635	4.75935e-15	ENOPH1	E1	enolase-phosphatase 1
ENSG00000111711	ENST00000229314	5.00792e-15	GOLT1B	CGI-141	golgi transport 1B
ENSG00000111711	ENST00000535593	5.00792e-15	GOLT1B	CGI-141	golgi transport 1B
ENSG00000111711	ENST00000539025	5.00792e-15	GOLT1B	CGI-141	golgi transport 1B
ENSG00000205726	ENST00000399338	5.15244e-15	ITSN1	ITSN	intersectin 1
ENSG00000205726	ENST00000399349	5.15244e-15	ITSN1	ITSN	intersectin 1
ENSG00000205726	ENST00000399352	5.15244e-15	ITSN1	ITSN	intersectin 1
ENSG00000077721	ENST00000371558	5.18798e-15	UBE2A	HHR6A	ubiquitin conjugating enzyme E2 A
ENSG00000077721	ENST00000625938	5.18798e-15	UBE2A	HHR6A	ubiquitin conjugating enzyme E2 A
ENSG00000106484	ENST00000341441	5.27575e-15	MEST	PEG1	mesoderm specific transcript
ENSG00000106484	ENST00000378576	5.27575e-15	MEST	PEG1	mesoderm specific transcript
ENSG00000213923	ENST00000396832	5.82406e-15	CSNK1E	CKIe	casein kinase 1 epsilon
ENSG00000213923	ENST00000442216	5.82406e-15	CSNK1E	CKIe	casein kinase 1 epsilon
ENSG00000213923	ENST00000612795	5.82406e-15	CSNK1E	CKIe	casein kinase 1 epsilon
ENSG00000125089	ENST00000245105	6.05145e-15	SH3TC1	SH3TC1	SH3 domain and tetratricopeptide repeats 1
ENSG00000125089	ENST00000382521	6.05145e-15	SH3TC1	SH3TC1	SH3 domain and tetratricopeptide repeats 1
ENSG00000125089	ENST00000502350	6.05145e-15	SH3TC1	SH3TC1	SH3 domain and tetratricopeptide repeats 1
ENSG00000125089	ENST00000511002	6.05145e-15	SH3TC1	SH3TC1	SH3 domain and tetratricopeptide repeats 1
ENSG00000125089	ENST00000515682	6.05145e-15	SH3TC1	SH3TC1	SH3 domain and tetratricopeptide repeats 1
ENSG00000130635	ENST00000371817	6.54516e-15	COL5A1	EDSC	collagen type V alpha 1 chain
ENSG00000130635	ENST00000618395	6.54516e-15	COL5A1	EDSC	collagen type V alpha 1 chain
ENSG00000053501	ENST00000263897	7.64909e-15	USE1	D12	unconventional SNARE in the ER 1
ENSG00000053501	ENST00000593597	7.64909e-15	USE1	D12	unconventional SNARE in the ER 1
ENSG00000053501	ENST00000595101	7.64909e-15	USE1	D12	unconventional SNARE in the ER 1
ENSG00000164975	ENST00000380821	8.18448e-15	SNAPC3	PTFbeta	small nuclear RNA activating complex polypeptide 3
ENSG00000164975	ENST00000490969	8.18448e-15	SNAPC3	PTFbeta	small nuclear RNA activating complex polypeptide 3
ENSG00000258315	ENST00000439424	8.29288e-15	C17orf49	BAP18	chromosome 17 open reading frame 49
ENSG00000258315	ENST00000546760	8.29288e-15	C17orf49	BAP18	chromosome 17 open reading frame 49
ENSG00000258315	ENST00000552402	8.29288e-15	C17orf49	BAP18	chromosome 17 open reading frame 49
ENSG00000258315	ENST00000552775	8.29288e-15	C17orf49	BAP18	chromosome 17 open reading frame 49
ENSG00000140044	ENST00000267569	8.32632e-15	JDP2	JUNDM2	Jun dimerization protein 2
ENSG00000140044	ENST00000419727	8.32632e-15	JDP2	JUNDM2	Jun dimerization protein 2
ENSG00000140044	ENST00000559773	8.32632e-15	JDP2	JUNDM2	Jun dimerization protein 2
ENSG00000141504	ENST00000269298	8.40722e-15	SAT2	SSAT-2	spermidine/spermine N1-acetyltransferase family member 2
ENSG00000141504	ENST00000380466	8.40722e-15	SAT2	SSAT-2	spermidine/spermine N1-acetyltransferase family member 2
ENSG00000141504	ENST00000573566	8.40722e-15	SAT2	SSAT-2	spermidine/spermine N1-acetyltransferase family member 2
ENSG00000141504	ENST00000576579	8.40722e-15	SAT2	SSAT-2	spermidine/spermine N1-acetyltransferase family member 2
ENSG00000141504	ENST00000576686	8.40722e-15	SAT2	SSAT-2	spermidine/spermine N1-acetyltransferase family member 2
ENSG00000108474	ENST00000225609	8.57274e-15	PIGL	CHIME	phosphatidylinositol glycan anchor biosynthesis class L
ENSG00000108474	ENST00000395844	8.57274e-15	PIGL	CHIME	phosphatidylinositol glycan anchor biosynthesis class L
ENSG00000108474	ENST00000431149	8.57274e-15	PIGL	CHIME	phosphatidylinositol glycan anchor biosynthesis class L
ENSG00000108474	ENST00000463810	8.57274e-15	PIGL	CHIME	phosphatidylinositol glycan anchor biosynthesis class L
ENSG00000100983	ENST00000642498	9.21319e-15	GSS	GSHS	glutathione synthetase
ENSG00000100983	ENST00000642538	9.21319e-15	GSS	GSHS	glutathione synthetase
ENSG00000100983	ENST00000651619	9.21319e-15	GSS	GSHS	glutathione synthetase
ENSG00000176715	ENST00000378345	9.43387e-15	ACSF3	ACSF3	acyl-CoA synthetase family member 3
ENSG00000176715	ENST00000393145	9.43387e-15	ACSF3	ACSF3	acyl-CoA synthetase family member 3
ENSG00000176715	ENST00000542688	9.43387e-15	ACSF3	ACSF3	acyl-CoA synthetase family member 3
ENSG00000176715	ENST00000544543	9.43387e-15	ACSF3	ACSF3	acyl-CoA synthetase family member 3
ENSG00000176715	ENST00000614302	9.43387e-15	ACSF3	ACSF3	acyl-CoA synthetase family member 3
ENSG00000144677	ENST00000273179	1.05249e-14	CTDSPL	C3orf8	CTD small phosphatase like
ENSG00000144677	ENST00000436654	1.05249e-14	CTDSPL	C3orf8	CTD small phosphatase like
ENSG00000144677	ENST00000443503	1.05249e-14	CTDSPL	C3orf8	CTD small phosphatase like
ENSG00000198910	ENST00000361981	1.05249e-14	L1CAM	CAML1	L1 cell adhesion molecule
ENSG00000198910	ENST00000370058	1.05249e-14	L1CAM	CAML1	L1 cell adhesion molecule
ENSG00000198910	ENST00000455590	1.05249e-14	L1CAM	CAML1	L1 cell adhesion molecule
ENSG00000100911	ENST00000216802	1.09033e-14	PSME2	PA28B	proteasome activator subunit 2
ENSG00000100911	ENST00000560410	1.09033e-14	PSME2	PA28B	proteasome activator subunit 2
ENSG00000153391	ENST00000334598	1.23166e-14	INO80C	C18orf37	INO80 complex subunit C
ENSG00000153391	ENST00000441607	1.23166e-14	INO80C	C18orf37	INO80 complex subunit C
ENSG00000124333	ENST00000262640	1.28713e-14	VAMP7	SYBL1	vesicle associated membrane protein 7
ENSG00000124333	ENST00000286448	1.28713e-14	VAMP7	SYBL1	vesicle associated membrane protein 7
ENSG00000127481	ENST00000375225	1.28713e-14	UBR4	RBAF600	ubiquitin protein ligase E3 component n-recognin 4
ENSG00000127481	ENST00000375254	1.28713e-14	UBR4	RBAF600	ubiquitin protein ligase E3 component n-recognin 4
ENSG00000127481	ENST00000486515	1.28713e-14	UBR4	RBAF600	ubiquitin protein ligase E3 component n-recognin 4
ENSG00000197965	ENST00000367853	1.28747e-14	MPZL1	MPZL1b	myelin protein zero like 1
ENSG00000197965	ENST00000392121	1.28747e-14	MPZL1	MPZL1b	myelin protein zero like 1
ENSG00000197965	ENST00000448405	1.28747e-14	MPZL1	MPZL1b	myelin protein zero like 1
ENSG00000197965	ENST00000474729	1.28747e-14	MPZL1	MPZL1b	myelin protein zero like 1
ENSG00000197965	ENST00000474859	1.28747e-14	MPZL1	MPZL1b	myelin protein zero like 1
ENSG00000048162	ENST00000509257	1.3657e-14	NOP16	HSPC111	NOP16 nucleolar protein
ENSG00000048162	ENST00000614830	1.3657e-14	NOP16	HSPC111	NOP16 nucleolar protein
ENSG00000048162	ENST00000621444	1.3657e-14	NOP16	HSPC111	NOP16 nucleolar protein
ENSG00000156639	ENST00000287218	1.4939e-14	ZFAND3	TEX27	zinc finger AN1-type containing 3
ENSG00000156639	ENST00000373389	1.4939e-14	ZFAND3	TEX27	zinc finger AN1-type containing 3
ENSG00000156639	ENST00000373391	1.4939e-14	ZFAND3	TEX27	zinc finger AN1-type containing 3
ENSG00000156639	ENST00000440482	1.4939e-14	ZFAND3	TEX27	zinc finger AN1-type containing 3
ENSG00000145247	ENST00000273860	1.68357e-14	OCIAD2	OCIAD2	OCIA domain containing 2
ENSG00000145247	ENST00000508069	1.68357e-14	OCIAD2	OCIAD2	OCIA domain containing 2
ENSG00000145247	ENST00000508632	1.68357e-14	OCIAD2	OCIAD2	OCIA domain containing 2
ENSG00000132635	ENST00000356872	1.76143e-14	PCED1A	C20orf81	PC-esterase domain containing 1A
ENSG00000132635	ENST00000360652	1.76143e-14	PCED1A	C20orf81	PC-esterase domain containing 1A
ENSG00000132635	ENST00000439542	1.76143e-14	PCED1A	C20orf81	PC-esterase domain containing 1A
ENSG00000132635	ENST00000474714	1.76143e-14	PCED1A	C20orf81	PC-esterase domain containing 1A
ENSG00000246067	ENST00000501011	1.76224e-14
ENSG00000246067	ENST00000533708	1.76224e-14
ENSG00000246067	ENST00000669459	1.76224e-14
ENSG00000182287	ENST00000329235	1.76995e-14	AP1S2	DC22	adaptor related protein complex 1 subunit sigma 2
ENSG00000182287	ENST00000450644	1.76995e-14	AP1S2	DC22	adaptor related protein complex 1 subunit sigma 2
ENSG00000137074	ENST00000379817	1.8453e-14	APTX	AOA	aprataxin
ENSG00000137074	ENST00000476858	1.8453e-14	APTX	AOA	aprataxin
ENSG00000137074	ENST00000480031	1.8453e-14	APTX	AOA	aprataxin
ENSG00000065883	ENST00000181839	1.94704e-14	CDK13	CDC2L	cyclin dependent kinase 13
ENSG00000065883	ENST00000340829	1.94704e-14	CDK13	CDC2L	cyclin dependent kinase 13
ENSG00000065883	ENST00000642626	1.94704e-14	CDK13	CDC2L	cyclin dependent kinase 13
ENSG00000065883	ENST00000646039	1.94704e-14	CDK13	CDC2L	cyclin dependent kinase 13
ENSG00000148700	ENST00000277900	2.29748e-14	ADD3	ADDL	adducin 3
ENSG00000148700	ENST00000356080	2.29748e-14	ADD3	ADDL	adducin 3
ENSG00000159445	ENST00000368814	2.3434e-14	THEM4	CTMP	thioesterase superfamily member 4
ENSG00000159445	ENST00000471464	2.3434e-14	THEM4	CTMP	thioesterase superfamily member 4
ENSG00000159445	ENST00000477437	2.3434e-14	THEM4	CTMP	thioesterase superfamily member 4
ENSG00000159445	ENST00000489410	2.3434e-14	THEM4	CTMP	thioesterase superfamily member 4
ENSG00000145495	ENST00000274140	2.69251e-14	MARCHF6	DOA10	membrane associated ring-CH-type finger 6
ENSG00000145495	ENST00000449913	2.69251e-14	MARCHF6	DOA10	membrane associated ring-CH-type finger 6
ENSG00000145495	ENST00000503788	2.69251e-14	MARCHF6	DOA10	membrane associated ring-CH-type finger 6
ENSG00000145495	ENST00000510872	2.69251e-14	MARCHF6	DOA10	membrane associated ring-CH-type finger 6
ENSG00000145495	ENST00000606497	2.69251e-14	MARCHF6	DOA10	membrane associated ring-CH-type finger 6
ENSG00000160691	ENST00000368445	2.73182e-14	SHC1	SHC	SHC adaptor protein 1
ENSG00000160691	ENST00000414115	2.73182e-14	SHC1	SHC	SHC adaptor protein 1
ENSG00000160691	ENST00000444179	2.73182e-14	SHC1	SHC	SHC adaptor protein 1
ENSG00000160691	ENST00000448116	2.73182e-14	SHC1	SHC	SHC adaptor protein 1
ENSG00000160345	ENST00000371791	3.09003e-14	PIERCE1	C9orf116	piercer of microtubule wall 1
ENSG00000160345	ENST00000429260	3.09003e-14	PIERCE1	C9orf116	piercer of microtubule wall 1
ENSG00000115355	ENST00000263630	3.13947e-14	CCDC88A	APE	coiled-coil domain containing 88A
ENSG00000115355	ENST00000426576	3.13947e-14	CCDC88A	APE	coiled-coil domain containing 88A
ENSG00000115355	ENST00000436346	3.13947e-14	CCDC88A	APE	coiled-coil domain containing 88A
ENSG00000115355	ENST00000643413	3.13947e-14	CCDC88A	APE	coiled-coil domain containing 88A
ENSG00000115355	ENST00000644630	3.13947e-14	CCDC88A	APE	coiled-coil domain containing 88A
ENSG00000115355	ENST00000645860	3.13947e-14	CCDC88A	APE	coiled-coil domain containing 88A
ENSG00000172795	ENST00000389063	3.48704e-14	DCP2	NUDT20	decapping mRNA 2
ENSG00000172795	ENST00000504961	3.48704e-14	DCP2	NUDT20	decapping mRNA 2
ENSG00000172795	ENST00000512751	3.48704e-14	DCP2	NUDT20	decapping mRNA 2
ENSG00000172795	ENST00000515408	3.48704e-14	DCP2	NUDT20	decapping mRNA 2
ENSG00000141449	ENST00000578368	3.58411e-14	GREB1L	C18orf6	GREB1 like retinoic acid receptor coactivator
ENSG00000141449	ENST00000579454	3.58411e-14	GREB1L	C18orf6	GREB1 like retinoic acid receptor coactivator
ENSG00000141449	ENST00000580732	3.58411e-14	GREB1L	C18orf6	GREB1 like retinoic acid receptor coactivator
ENSG00000141449	ENST00000581327	3.58411e-14	GREB1L	C18orf6	GREB1 like retinoic acid receptor coactivator
ENSG00000116237	ENST00000343813	3.61545e-14	ICMT	HSTE14	isoprenylcysteine carboxyl methyltransferase
ENSG00000116237	ENST00000474756	3.61545e-14	ICMT	HSTE14	isoprenylcysteine carboxyl methyltransferase
ENSG00000116237	ENST00000489498	3.61545e-14	ICMT	HSTE14	isoprenylcysteine carboxyl methyltransferase
ENSG00000170004	ENST00000358181	3.85806e-14	CHD3	Mi-2a	chromodomain helicase DNA binding protein 3
ENSG00000170004	ENST00000380358	3.85806e-14	CHD3	Mi-2a	chromodomain helicase DNA binding protein 3
ENSG00000170004	ENST00000452447	3.85806e-14	CHD3	Mi-2a	chromodomain helicase DNA binding protein 3
ENSG00000122203	ENST00000298569	4.01188e-14	KIAA1191	p33MONOX	KIAA1191
ENSG00000122203	ENST00000393728	4.01188e-14	KIAA1191	p33MONOX	KIAA1191
ENSG00000122203	ENST00000533553	4.01188e-14	KIAA1191	p33MONOX	KIAA1191
ENSG00000122203	ENST00000620366	4.01188e-14	KIAA1191	p33MONOX	KIAA1191
ENSG00000122642	ENST00000242209	4.20197e-14	FKBP9	FKBP60	FKBP prolyl isomerase 9
ENSG00000122642	ENST00000418354	4.20197e-14	FKBP9	FKBP60	FKBP prolyl isomerase 9
ENSG00000129351	ENST00000407004	4.6976e-14	ILF3	CBTF	interleukin enhancer binding factor 3
ENSG00000129351	ENST00000590261	4.6976e-14	ILF3	CBTF	interleukin enhancer binding factor 3
ENSG00000129351	ENST00000590869	4.6976e-14	ILF3	CBTF	interleukin enhancer binding factor 3
ENSG00000197081	ENST00000356956	4.70277e-14	IGF2R	CD222	insulin like growth factor 2 receptor
ENSG00000197081	ENST00000475834	4.70277e-14	IGF2R	CD222	insulin like growth factor 2 receptor
ENSG00000197081	ENST00000650503	4.70277e-14	IGF2R	CD222	insulin like growth factor 2 receptor
ENSG00000197081	ENST00000677628	4.70277e-14	IGF2R	CD222	insulin like growth factor 2 receptor
ENSG00000137310	ENST00000376255	6.09683e-14	TCF19	SC1	transcription factor 19
ENSG00000137310	ENST00000376257	6.09683e-14	TCF19	SC1	transcription factor 19
ENSG00000110075	ENST00000265637	6.74216e-14	PPP6R3	C11orf23	protein phosphatase 6 regulatory subunit 3
ENSG00000110075	ENST00000393800	6.74216e-14	PPP6R3	C11orf23	protein phosphatase 6 regulatory subunit 3
ENSG00000110075	ENST00000524845	6.74216e-14	PPP6R3	C11orf23	protein phosphatase 6 regulatory subunit 3
ENSG00000110075	ENST00000529907	6.74216e-14	PPP6R3	C11orf23	protein phosphatase 6 regulatory subunit 3
ENSG00000153406	ENST00000283429	7.00883e-14	NMRAL1	HSCARG	NmrA like redox sensor 1
ENSG00000153406	ENST00000404295	7.00883e-14	NMRAL1	HSCARG	NmrA like redox sensor 1
ENSG00000153406	ENST00000573533	7.00883e-14	NMRAL1	HSCARG	NmrA like redox sensor 1
ENSG00000153944	ENST00000284073	7.88847e-14	MSI2	MSI2H	musashi RNA binding protein 2
ENSG00000153944	ENST00000322684	7.88847e-14	MSI2	MSI2H	musashi RNA binding protein 2
ENSG00000153944	ENST00000416426	7.88847e-14	MSI2	MSI2H	musashi RNA binding protein 2
ENSG00000153944	ENST00000581523	7.88847e-14	MSI2	MSI2H	musashi RNA binding protein 2
ENSG00000153944	ENST00000582453	7.88847e-14	MSI2	MSI2H	musashi RNA binding protein 2
ENSG00000136854	ENST00000373299	8.09851e-14	STXBP1	DEE4	syntaxin binding protein 1
ENSG00000136854	ENST00000476182	8.09851e-14	STXBP1	DEE4	syntaxin binding protein 1
ENSG00000175455	ENST00000310351	8.18807e-14	CCDC14	CCDC14	coiled-coil domain containing 14
ENSG00000175455	ENST00000409657	8.18807e-14	CCDC14	CCDC14	coiled-coil domain containing 14
ENSG00000175455	ENST00000409697	8.18807e-14	CCDC14	CCDC14	coiled-coil domain containing 14
ENSG00000175455	ENST00000477268	8.18807e-14	CCDC14	CCDC14	coiled-coil domain containing 14
ENSG00000145623	ENST00000274276	8.4078e-14	OSMR	IL-31R-beta	oncostatin M receptor
ENSG00000145623	ENST00000502536	8.4078e-14	OSMR	IL-31R-beta	oncostatin M receptor
ENSG00000114770	ENST00000334444	8.54241e-14	ABCC5	ABC33	ATP binding cassette subfamily C member 5
ENSG00000114770	ENST00000382494	8.54241e-14	ABCC5	ABC33	ATP binding cassette subfamily C member 5
ENSG00000114770	ENST00000427120	8.54241e-14	ABCC5	ABC33	ATP binding cassette subfamily C member 5
ENSG00000196290	ENST00000359683	8.82042e-14	NIF3L1	ALS2CR1	NGG1 interacting factor 3 like 1
ENSG00000196290	ENST00000409020	8.82042e-14	NIF3L1	ALS2CR1	NGG1 interacting factor 3 like 1
ENSG00000196290	ENST00000409588	8.82042e-14	NIF3L1	ALS2CR1	NGG1 interacting factor 3 like 1
ENSG00000196290	ENST00000426253	8.82042e-14	NIF3L1	ALS2CR1	NGG1 interacting factor 3 like 1
ENSG00000196290	ENST00000454952	8.82042e-14	NIF3L1	ALS2CR1	NGG1 interacting factor 3 like 1
ENSG00000113648	ENST00000304332	9.36191e-14	MACROH2A1	H2A.y	macroH2A.1 histone
ENSG00000113648	ENST00000312469	9.36191e-14	MACROH2A1	H2A.y	macroH2A.1 histone
ENSG00000113648	ENST00000511689	9.36191e-14	MACROH2A1	H2A.y	macroH2A.1 histone
ENSG00000134324	ENST00000256720	9.3917e-14	LPIN1	PAP1	lipin 1
ENSG00000134324	ENST00000674199	9.3917e-14	LPIN1	PAP1	lipin 1
ENSG00000173113	ENST00000308774	9.77219e-14	TRMT112	HSPC152	tRNA methyltransferase activator subunit 11-2
ENSG00000173113	ENST00000539854	9.77219e-14	TRMT112	HSPC152	tRNA methyltransferase activator subunit 11-2
ENSG00000173113	ENST00000544844	9.77219e-14	TRMT112	HSPC152	tRNA methyltransferase activator subunit 11-2
ENSG00000158545	ENST00000301011	9.9465e-14	ZC3H18	NHN1	zinc finger CCCH-type containing 18
ENSG00000158545	ENST00000452588	9.9465e-14	ZC3H18	NHN1	zinc finger CCCH-type containing 18
ENSG00000168803	ENST00000389651	1.06763e-13	ADAL	HsMAPDA	adenosine deaminase like
ENSG00000168803	ENST00000428046	1.06763e-13	ADAL	HsMAPDA	adenosine deaminase like
ENSG00000168803	ENST00000562188	1.06763e-13	ADAL	HsMAPDA	adenosine deaminase like
ENSG00000168803	ENST00000610420	1.06763e-13	ADAL	HsMAPDA	adenosine deaminase like
ENSG00000134202	ENST00000256594	1.09047e-13	GSTM3	GST5	glutathione S-transferase mu 3
ENSG00000134202	ENST00000486823	1.09047e-13	GSTM3	GST5	glutathione S-transferase mu 3
ENSG00000134202	ENST00000488824	1.09047e-13	GSTM3	GST5	glutathione S-transferase mu 3
ENSG00000174606	ENST00000360506	1.10104e-13	ANGEL2	Ccr4d	angel homolog 2
ENSG00000174606	ENST00000366962	1.10104e-13	ANGEL2	Ccr4d	angel homolog 2
ENSG00000174606	ENST00000460337	1.10104e-13	ANGEL2	Ccr4d	angel homolog 2
ENSG00000174606	ENST00000481918	1.10104e-13	ANGEL2	Ccr4d	angel homolog 2
ENSG00000124596	ENST00000463088	1.10851e-13	OARD1	C6orf130	O-acyl-ADP-ribose deacylase 1
ENSG00000124596	ENST00000468811	1.10851e-13	OARD1	C6orf130	O-acyl-ADP-ribose deacylase 1
ENSG00000124596	ENST00000471367	1.10851e-13	OARD1	C6orf130	O-acyl-ADP-ribose deacylase 1
ENSG00000124596	ENST00000482515	1.10851e-13	OARD1	C6orf130	O-acyl-ADP-ribose deacylase 1
ENSG00000124596	ENST00000628419	1.10851e-13	OARD1	C6orf130	O-acyl-ADP-ribose deacylase 1
ENSG00000068323	ENST00000315869	1.22734e-13	TFE3	MRXSPF	transcription factor binding to IGHM enhancer 3
ENSG00000068323	ENST00000493583	1.22734e-13	TFE3	MRXSPF	transcription factor binding to IGHM enhancer 3
ENSG00000170632	ENST00000323716	1.39473e-13	ARMC10	PNAS-112	armadillo repeat containing 10
ENSG00000170632	ENST00000323735	1.39473e-13	ARMC10	PNAS-112	armadillo repeat containing 10
ENSG00000170632	ENST00000431642	1.39473e-13	ARMC10	PNAS-112	armadillo repeat containing 10
ENSG00000170632	ENST00000441711	1.39473e-13	ARMC10	PNAS-112	armadillo repeat containing 10
ENSG00000170632	ENST00000454559	1.39473e-13	ARMC10	PNAS-112	armadillo repeat containing 10
ENSG00000170632	ENST00000541300	1.39473e-13	ARMC10	PNAS-112	armadillo repeat containing 10
ENSG00000172869	ENST00000311085	1.40907e-13	DMXL1	DMXL1	Dmx like 1
ENSG00000172869	ENST00000503802	1.40907e-13	DMXL1	DMXL1	Dmx like 1
ENSG00000164961	ENST00000318410	1.50084e-13	WASHC5	KIAA0196	WASH complex subunit 5
ENSG00000164961	ENST00000517845	1.50084e-13	WASHC5	KIAA0196	WASH complex subunit 5
ENSG00000164961	ENST00000523297	1.50084e-13	WASHC5	KIAA0196	WASH complex subunit 5
ENSG00000141030	ENST00000268717	1.70585e-13	COPS3	CSN3	COP9 signalosome subunit 3
ENSG00000141030	ENST00000584216	1.70585e-13	COPS3	CSN3	COP9 signalosome subunit 3
ENSG00000133961	ENST00000359560	1.74312e-13	NUMB	C14orf41	NUMB endocytic adaptor protein
ENSG00000133961	ENST00000554394	1.74312e-13	NUMB	C14orf41	NUMB endocytic adaptor protein
ENSG00000133961	ENST00000554546	1.74312e-13	NUMB	C14orf41	NUMB endocytic adaptor protein
ENSG00000133961	ENST00000555394	1.74312e-13	NUMB	C14orf41	NUMB endocytic adaptor protein
ENSG00000133961	ENST00000557597	1.74312e-13	NUMB	C14orf41	NUMB endocytic adaptor protein
ENSG00000099290	ENST00000282633	1.81319e-13	WASHC2A	FAM21A	WASH complex subunit 2A
ENSG00000099290	ENST00000314664	1.81319e-13	WASHC2A	FAM21A	WASH complex subunit 2A
ENSG00000099290	ENST00000351071	1.81319e-13	WASHC2A	FAM21A	WASH complex subunit 2A
ENSG00000099290	ENST00000399339	1.81319e-13	WASHC2A	FAM21A	WASH complex subunit 2A
ENSG00000113282	ENST00000411809	1.95442e-13	CLINT1	CLINT	clathrin interactor 1
ENSG00000113282	ENST00000523908	1.95442e-13	CLINT1	CLINT	clathrin interactor 1
ENSG00000113282	ENST00000530742	1.95442e-13	CLINT1	CLINT	clathrin interactor 1
ENSG00000128944	ENST00000559083	1.99921e-13	KNSTRN	C15orf23	kinetochore localized astrin (SPAG5) binding protein
ENSG00000128944	ENST00000608100	1.99921e-13	KNSTRN	C15orf23	kinetochore localized astrin (SPAG5) binding protein
ENSG00000187522	ENST00000378372	2.01884e-13	HSPA14	HSP70-4	heat shock protein family A (Hsp70) member 14
ENSG00000187522	ENST00000441647	2.01884e-13	HSPA14	HSP70-4	heat shock protein family A (Hsp70) member 14
ENSG00000263020	ENST00000375880	2.07552e-13
ENSG00000263020	ENST00000409691	2.07552e-13
ENSG00000263020	ENST00000617558	2.07552e-13
ENSG00000138629	ENST00000361351	2.11307e-13	UBL7	BMSC-UbP	ubiquitin like 7
ENSG00000138629	ENST00000395081	2.11307e-13	UBL7	BMSC-UbP	ubiquitin like 7
ENSG00000138629	ENST00000565130	2.11307e-13	UBL7	BMSC-UbP	ubiquitin like 7
ENSG00000120656	ENST00000263974	2.15069e-13	TAF12	TAF2J	TATA-box binding protein associated factor 12
ENSG00000120656	ENST00000373824	2.15069e-13	TAF12	TAF2J	TATA-box binding protein associated factor 12
ENSG00000120656	ENST00000688108	2.15069e-13	TAF12	TAF2J	TATA-box binding protein associated factor 12
ENSG00000120656	ENST00000689843	2.15069e-13	TAF12	TAF2J	TATA-box binding protein associated factor 12
ENSG00000120656	ENST00000691050	2.15069e-13	TAF12	TAF2J	TATA-box binding protein associated factor 12
ENSG00000132305	ENST00000410111	2.34379e-13	IMMT	HMP	inner membrane mitochondrial protein
ENSG00000132305	ENST00000442664	2.34379e-13	IMMT	HMP	inner membrane mitochondrial protein
ENSG00000132305	ENST00000449247	2.34379e-13	IMMT	HMP	inner membrane mitochondrial protein
ENSG00000176101	ENST00000322310	2.45789e-13	SSNA1	N14	SS nuclear autoantigen 1
ENSG00000176101	ENST00000459860	2.45789e-13	SSNA1	N14	SS nuclear autoantigen 1
ENSG00000151092	ENST00000280700	2.59336e-13	NGLY1	CDDG	N-glycanase 1
ENSG00000151092	ENST00000308710	2.59336e-13	NGLY1	CDDG	N-glycanase 1
ENSG00000151092	ENST00000396649	2.59336e-13	NGLY1	CDDG	N-glycanase 1
ENSG00000117153	ENST00000367258	2.7865e-13	KLHL12	C3IP1	kelch like family member 12
ENSG00000117153	ENST00000367259	2.7865e-13	KLHL12	C3IP1	kelch like family member 12
ENSG00000117153	ENST00000367261	2.7865e-13	KLHL12	C3IP1	kelch like family member 12
ENSG00000055070	ENST00000401088	2.96185e-13	SZRD1	C1orf144	SUZ RNA binding domain containing 1
ENSG00000055070	ENST00000401089	2.96185e-13	SZRD1	C1orf144	SUZ RNA binding domain containing 1
ENSG00000055070	ENST00000492354	2.96185e-13	SZRD1	C1orf144	SUZ RNA binding domain containing 1
ENSG00000203722	ENST00000367360	3.11522e-13	RAET1G	ULBP5	retinoic acid early transcript 1G
ENSG00000203722	ENST00000367361	3.11522e-13	RAET1G	ULBP5	retinoic acid early transcript 1G
ENSG00000232677	ENST00000651681	3.19307e-13	LINC00665	CIP2A-BP	long intergenic non-protein coding RNA 665
ENSG00000232677	ENST00000662398	3.19307e-13	LINC00665	CIP2A-BP	long intergenic non-protein coding RNA 665
ENSG00000232677	ENST00000667789	3.19307e-13	LINC00665	CIP2A-BP	long intergenic non-protein coding RNA 665
ENSG00000232677	ENST00000675324	3.19307e-13	LINC00665	CIP2A-BP	long intergenic non-protein coding RNA 665
ENSG00000173918	ENST00000311661	3.28316e-13	C1QTNF1	CTRP1	C1q and TNF related 1
ENSG00000173918	ENST00000392445	3.28316e-13	C1QTNF1	CTRP1	C1q and TNF related 1
ENSG00000173918	ENST00000579760	3.28316e-13	C1QTNF1	CTRP1	C1q and TNF related 1
ENSG00000173918	ENST00000582295	3.28316e-13	C1QTNF1	CTRP1	C1q and TNF related 1
ENSG00000182718	ENST00000332680	3.3047e-13	ANXA2	ANX2	annexin A2
ENSG00000182718	ENST00000421017	3.3047e-13	ANXA2	ANX2	annexin A2
ENSG00000182718	ENST00000451270	3.3047e-13	ANXA2	ANX2	annexin A2
ENSG00000006756	ENST00000217890	3.3562e-13	ARSD	ASD	arylsulfatase D
ENSG00000006756	ENST00000381154	3.3562e-13	ARSD	ASD	arylsulfatase D
ENSG00000006756	ENST00000481340	3.3562e-13	ARSD	ASD	arylsulfatase D
ENSG00000006756	ENST00000494870	3.3562e-13	ARSD	ASD	arylsulfatase D
ENSG00000167842	ENST00000573759	3.3562e-13	MIS12	2510025F08Rik	MIS12 kinetochore complex component
ENSG00000167842	ENST00000611091	3.3562e-13	MIS12	2510025F08Rik	MIS12 kinetochore complex component
ENSG00000109184	ENST00000334635	3.44108e-13	DCUN1D4	DCNL4	defective in cullin neddylation 1 domain containing 4
ENSG00000109184	ENST00000381441	3.44108e-13	DCUN1D4	DCNL4	defective in cullin neddylation 1 domain containing 4
ENSG00000109184	ENST00000502930	3.44108e-13	DCUN1D4	DCNL4	defective in cullin neddylation 1 domain containing 4
ENSG00000159658	ENST00000371933	3.84358e-13	EFCAB14	KIAA0494	EF-hand calcium binding domain 14
ENSG00000159658	ENST00000674435	3.84358e-13	EFCAB14	KIAA0494	EF-hand calcium binding domain 14
ENSG00000119185	ENST00000238091	4.11011e-13	ITGB1BP1	ICAP-1A	integrin subunit beta 1 binding protein 1
ENSG00000119185	ENST00000460720	4.11011e-13	ITGB1BP1	ICAP-1A	integrin subunit beta 1 binding protein 1
ENSG00000119185	ENST00000464228	4.11011e-13	ITGB1BP1	ICAP-1A	integrin subunit beta 1 binding protein 1
ENSG00000119185	ENST00000467606	4.11011e-13	ITGB1BP1	ICAP-1A	integrin subunit beta 1 binding protein 1
ENSG00000119185	ENST00000490426	4.11011e-13	ITGB1BP1	ICAP-1A	integrin subunit beta 1 binding protein 1
ENSG00000213920	ENST00000288087	4.17205e-13	MDP1	FN6PASE	magnesium dependent phosphatase 1
ENSG00000213920	ENST00000525696	4.17205e-13	MDP1	FN6PASE	magnesium dependent phosphatase 1
ENSG00000213920	ENST00000530222	4.17205e-13	MDP1	FN6PASE	magnesium dependent phosphatase 1
ENSG00000164308	ENST00000437043	4.75601e-13	ERAP2	L-RAP	endoplasmic reticulum aminopeptidase 2
ENSG00000164308	ENST00000508077	4.75601e-13	ERAP2	L-RAP	endoplasmic reticulum aminopeptidase 2
ENSG00000164308	ENST00000510373	4.75601e-13	ERAP2	L-RAP	endoplasmic reticulum aminopeptidase 2
ENSG00000153113	ENST00000309190	4.98258e-13	CAST	BS-17	calpastatin
ENSG00000153113	ENST00000395812	4.98258e-13	CAST	BS-17	calpastatin
ENSG00000153113	ENST00000510500	4.98258e-13	CAST	BS-17	calpastatin
ENSG00000153113	ENST00000512620	4.98258e-13	CAST	BS-17	calpastatin
ENSG00000153113	ENST00000674984	4.98258e-13	CAST	BS-17	calpastatin
ENSG00000131844	ENST00000340941	5.086e-13	MCCC2	MCCB	methylcrotonyl-CoA carboxylase subunit 2
ENSG00000131844	ENST00000683789	5.086e-13	MCCC2	MCCB	methylcrotonyl-CoA carboxylase subunit 2
ENSG00000197568	ENST00000361764	5.24222e-13	HHLA3	HHLA3	HERV-H LTR-associating 3
ENSG00000197568	ENST00000370940	5.24222e-13	HHLA3	HHLA3	HERV-H LTR-associating 3
ENSG00000197568	ENST00000463058	5.24222e-13	HHLA3	HHLA3	HERV-H LTR-associating 3
ENSG00000197568	ENST00000689607	5.24222e-13	HHLA3	HHLA3	HERV-H LTR-associating 3
ENSG00000184470	ENST00000400521	5.24826e-13	TXNRD2	GCCD5	thioredoxin reductase 2
ENSG00000184470	ENST00000462330	5.24826e-13	TXNRD2	GCCD5	thioredoxin reductase 2
ENSG00000184470	ENST00000462843	5.24826e-13	TXNRD2	GCCD5	thioredoxin reductase 2
ENSG00000079974	ENST00000354869	5.93505e-13	RABL2B	RABL2B	RAB, member of RAS oncogene family like 2B
ENSG00000079974	ENST00000395590	5.93505e-13	RABL2B	RABL2B	RAB, member of RAS oncogene family like 2B
ENSG00000079974	ENST00000395595	5.93505e-13	RABL2B	RABL2B	RAB, member of RAS oncogene family like 2B
ENSG00000079974	ENST00000691320	5.93505e-13	RABL2B	RABL2B	RAB, member of RAS oncogene family like 2B
ENSG00000141076	ENST00000314423	5.95822e-13	UTP4	CIRH1A	UTP4 small subunit processome component
ENSG00000141076	ENST00000352319	5.95822e-13	UTP4	CIRH1A	UTP4 small subunit processome component
ENSG00000108021	ENST00000496681	6.86678e-13	TASOR2	C10orf18	transcription activation suppressor family member 2
ENSG00000108021	ENST00000645567	6.86678e-13	TASOR2	C10orf18	transcription activation suppressor family member 2
ENSG00000108021	ENST00000695737	6.86678e-13	TASOR2	C10orf18	transcription activation suppressor family member 2
ENSG00000108021	ENST00000695832	6.86678e-13	TASOR2	C10orf18	transcription activation suppressor family member 2
ENSG00000004399	ENST00000324093	7.23371e-13	PLXND1	PLEXD1	plexin D1
ENSG00000004399	ENST00000506979	7.23371e-13	PLXND1	PLEXD1	plexin D1
ENSG00000004399	ENST00000514990	7.23371e-13	PLXND1	PLEXD1	plexin D1
ENSG00000121542	ENST00000466950	7.72569e-13	SEC22A	SEC22L2	SEC22 homolog A, vesicle trafficking protein
ENSG00000121542	ENST00000473494	7.72569e-13	SEC22A	SEC22L2	SEC22 homolog A, vesicle trafficking protein
ENSG00000121542	ENST00000477063	7.72569e-13	SEC22A	SEC22L2	SEC22 homolog A, vesicle trafficking protein
ENSG00000121542	ENST00000481965	7.72569e-13	SEC22A	SEC22L2	SEC22 homolog A, vesicle trafficking protein
ENSG00000121542	ENST00000492595	7.72569e-13	SEC22A	SEC22L2	SEC22 homolog A, vesicle trafficking protein
ENSG00000138606	ENST00000458022	7.89983e-13	SHF	SHF	Src homology 2 domain containing F
ENSG00000138606	ENST00000560471	7.89983e-13	SHF	SHF	Src homology 2 domain containing F
ENSG00000138606	ENST00000560540	7.89983e-13	SHF	SHF	Src homology 2 domain containing F
ENSG00000138606	ENST00000560734	7.89983e-13	SHF	SHF	Src homology 2 domain containing F
ENSG00000186260	ENST00000571589	8.08946e-13	MRTFB	MKL2	myocardin related transcription factor B
ENSG00000186260	ENST00000574998	8.08946e-13	MRTFB	MKL2	myocardin related transcription factor B
ENSG00000186260	ENST00000575537	8.08946e-13	MRTFB	MKL2	myocardin related transcription factor B
ENSG00000187109	ENST00000393263	8.14452e-13	NAP1L1	NAP1	nucleosome assembly protein 1 like 1
ENSG00000187109	ENST00000547773	8.14452e-13	NAP1L1	NAP1	nucleosome assembly protein 1 like 1
ENSG00000187109	ENST00000548044	8.14452e-13	NAP1L1	NAP1	nucleosome assembly protein 1 like 1
ENSG00000187109	ENST00000552056	8.14452e-13	NAP1L1	NAP1	nucleosome assembly protein 1 like 1
ENSG00000065361	ENST00000267101	9.27919e-13	ERBB3	ErbB-3	erb-b2 receptor tyrosine kinase 3
ENSG00000065361	ENST00000411731	9.27919e-13	ERBB3	ErbB-3	erb-b2 receptor tyrosine kinase 3
ENSG00000221978	ENST00000400809	1.00674e-12	CCNL2	ANIA-6B	cyclin L2
ENSG00000221978	ENST00000408918	1.00674e-12	CCNL2	ANIA-6B	cyclin L2
ENSG00000221978	ENST00000418865	1.00674e-12	CCNL2	ANIA-6B	cyclin L2
ENSG00000221978	ENST00000473872	1.00674e-12	CCNL2	ANIA-6B	cyclin L2
ENSG00000221978	ENST00000488340	1.00674e-12	CCNL2	ANIA-6B	cyclin L2
ENSG00000130714	ENST00000341012	1.10227e-12	POMT1	LGMD2K	protein O-mannosyltransferase 1
ENSG00000130714	ENST00000402686	1.10227e-12	POMT1	LGMD2K	protein O-mannosyltransferase 1
ENSG00000130714	ENST00000677216	1.10227e-12	POMT1	LGMD2K	protein O-mannosyltransferase 1
ENSG00000255284	ENST00000525941	1.21609e-12	GATD1-DT	NS3BP	GATD1 divergent transcript
ENSG00000255284	ENST00000530083	1.21609e-12	GATD1-DT	NS3BP	GATD1 divergent transcript
ENSG00000255284	ENST00000655766	1.21609e-12	GATD1-DT	NS3BP	GATD1 divergent transcript
ENSG00000153015	ENST00000381070	1.23835e-12	CWC27	NY-CO-10	CWC27 spliceosome associated cyclophilin
ENSG00000153015	ENST00000691921	1.23835e-12	CWC27	NY-CO-10	CWC27 spliceosome associated cyclophilin
ENSG00000089248	ENST00000261735	1.40182e-12	ERP29	C12orf8	endoplasmic reticulum protein 29
ENSG00000089248	ENST00000455836	1.40182e-12	ERP29	C12orf8	endoplasmic reticulum protein 29
ENSG00000079785	ENST00000233084	1.42532e-12	DDX1	DBP-RB	DEAD-box helicase 1
ENSG00000079785	ENST00000678786	1.42532e-12	DDX1	DBP-RB	DEAD-box helicase 1
ENSG00000155229	ENST00000327238	1.4874e-12	MMS19	CIAO4	MMS19 homolog, cytosolic iron-sulfur assembly component
ENSG00000155229	ENST00000438925	1.4874e-12	MMS19	CIAO4	MMS19 homolog, cytosolic iron-sulfur assembly component
ENSG00000155229	ENST00000441194	1.4874e-12	MMS19	CIAO4	MMS19 homolog, cytosolic iron-sulfur assembly component
ENSG00000117616	ENST00000243189	1.54085e-12	RSRP1	C1orf63	arginine and serine rich protein 1
ENSG00000117616	ENST00000498238	1.54085e-12	RSRP1	C1orf63	arginine and serine rich protein 1
ENSG00000119403	ENST00000312189	1.57863e-12	PHF19	MTF2L1	PHD finger protein 19
ENSG00000119403	ENST00000373896	1.57863e-12	PHF19	MTF2L1	PHD finger protein 19
ENSG00000023734	ENST00000419869	1.63175e-12	STRAP	MAWD	serine/threonine kinase receptor associated protein
ENSG00000023734	ENST00000541731	1.63175e-12	STRAP	MAWD	serine/threonine kinase receptor associated protein
ENSG00000143436	ENST00000368829	1.63175e-12	MRPL9	L9mt	mitochondrial ribosomal protein L9
ENSG00000143436	ENST00000368830	1.63175e-12	MRPL9	L9mt	mitochondrial ribosomal protein L9
ENSG00000143436	ENST00000468006	1.63175e-12	MRPL9	L9mt	mitochondrial ribosomal protein L9
ENSG00000099917	ENST00000263205	1.67003e-12	MED15	ARC105	mediator complex subunit 15
ENSG00000099917	ENST00000292733	1.67003e-12	MED15	ARC105	mediator complex subunit 15
ENSG00000143549	ENST00000328159	1.73364e-12	TPM3	CAPM1	tropomyosin 3
ENSG00000143549	ENST00000330188	1.73364e-12	TPM3	CAPM1	tropomyosin 3
ENSG00000143549	ENST00000509409	1.73364e-12	TPM3	CAPM1	tropomyosin 3
ENSG00000166012	ENST00000393259	1.815e-12	TAF1D	JOSD3	TATA-box binding protein associated factor, RNA polymerase I subunit D
ENSG00000166012	ENST00000448108	1.815e-12	TAF1D	JOSD3	TATA-box binding protein associated factor, RNA polymerase I subunit D
ENSG00000166012	ENST00000526015	1.815e-12	TAF1D	JOSD3	TATA-box binding protein associated factor, RNA polymerase I subunit D
ENSG00000166012	ENST00000529435	1.815e-12	TAF1D	JOSD3	TATA-box binding protein associated factor, RNA polymerase I subunit D
ENSG00000166012	ENST00000534079	1.815e-12	TAF1D	JOSD3	TATA-box binding protein associated factor, RNA polymerase I subunit D
ENSG00000198363	ENST00000379454	2.12906e-12	ASPH	AAH	aspartate beta-hydroxylase
ENSG00000198363	ENST00000518068	2.12906e-12	ASPH	AAH	aspartate beta-hydroxylase
ENSG00000198363	ENST00000519234	2.12906e-12	ASPH	AAH	aspartate beta-hydroxylase
ENSG00000198363	ENST00000519678	2.12906e-12	ASPH	AAH	aspartate beta-hydroxylase
ENSG00000198130	ENST00000359678	2.12906e-12	HIBCH	HIBYLCOAH	3-hydroxyisobutyryl-CoA hydrolase
ENSG00000198130	ENST00000392332	2.12906e-12	HIBCH	HIBYLCOAH	3-hydroxyisobutyryl-CoA hydrolase
ENSG00000165119	ENST00000360384	2.20386e-12	HNRNPK	AUKS	heterogeneous nuclear ribonucleoprotein K
ENSG00000165119	ENST00000376281	2.20386e-12	HNRNPK	AUKS	heterogeneous nuclear ribonucleoprotein K
ENSG00000165119	ENST00000457156	2.20386e-12	HNRNPK	AUKS	heterogeneous nuclear ribonucleoprotein K
ENSG00000157191	ENST00000337132	2.20504e-12	NECAP2	NECAP2	NECAP endocytosis associated 2
ENSG00000157191	ENST00000486390	2.20504e-12	NECAP2	NECAP2	NECAP endocytosis associated 2
ENSG00000110237	ENST00000263674	2.21821e-12	ARHGEF17	P164RHOGEF	Rho guanine nucleotide exchange factor 17
ENSG00000110237	ENST00000544519	2.21821e-12	ARHGEF17	P164RHOGEF	Rho guanine nucleotide exchange factor 17
ENSG00000135930	ENST00000258416	2.27974e-12	EIF4E2	4E-LP	eukaryotic translation initiation factor 4E family member 2
ENSG00000135930	ENST00000409322	2.27974e-12	EIF4E2	4E-LP	eukaryotic translation initiation factor 4E family member 2
ENSG00000147996	ENST00000377384	2.45844e-12	CBWD5	CBWD3	COBW domain containing 5
ENSG00000147996	ENST00000377395	2.45844e-12	CBWD5	CBWD3	COBW domain containing 5
ENSG00000147996	ENST00000382405	2.45844e-12	CBWD5	CBWD3	COBW domain containing 5
ENSG00000147996	ENST00000430059	2.45844e-12	CBWD5	CBWD3	COBW domain containing 5
ENSG00000160688	ENST00000295530	2.48949e-12	FLAD1	FAD1	flavin adenine dinucleotide synthetase 1
ENSG00000160688	ENST00000315144	2.48949e-12	FLAD1	FAD1	flavin adenine dinucleotide synthetase 1
ENSG00000160688	ENST00000368431	2.48949e-12	FLAD1	FAD1	flavin adenine dinucleotide synthetase 1
ENSG00000257727	ENST00000548013	2.79598e-12	CNPY2	HP10390	canopy FGF signaling regulator 2
ENSG00000257727	ENST00000551475	2.79598e-12	CNPY2	HP10390	canopy FGF signaling regulator 2
ENSG00000257727	ENST00000553191	2.79598e-12	CNPY2	HP10390	canopy FGF signaling regulator 2
ENSG00000151465	ENST00000281141	2.91646e-12	CDC123	C10orf7	cell division cycle 123
ENSG00000151465	ENST00000442050	2.91646e-12	CDC123	C10orf7	cell division cycle 123
ENSG00000054267	ENST00000264183	2.94235e-12	ARID4B	BCAA	AT-rich interaction domain 4B
ENSG00000054267	ENST00000349213	2.94235e-12	ARID4B	BCAA	AT-rich interaction domain 4B
ENSG00000054267	ENST00000474953	2.94235e-12	ARID4B	BCAA	AT-rich interaction domain 4B
ENSG00000112039	ENST00000229769	3.05966e-12	FANCE	FACE	FA complementation group E
ENSG00000112039	ENST00000696264	3.05966e-12	FANCE	FACE	FA complementation group E
ENSG00000112039	ENST00000696265	3.05966e-12	FANCE	FACE	FA complementation group E
ENSG00000112039	ENST00000696266	3.05966e-12	FANCE	FACE	FA complementation group E
ENSG00000205758	ENST00000381554	3.33622e-12	CRYZL1	4P11	crystallin zeta like 1
ENSG00000205758	ENST00000413017	3.33622e-12	CRYZL1	4P11	crystallin zeta like 1
ENSG00000051825	ENST00000302373	3.34288e-12	MPHOSPH9	MPP-9	M-phase phosphoprotein 9
ENSG00000051825	ENST00000535049	3.34288e-12	MPHOSPH9	MPP-9	M-phase phosphoprotein 9
ENSG00000051825	ENST00000539639	3.34288e-12	MPHOSPH9	MPP-9	M-phase phosphoprotein 9
ENSG00000051825	ENST00000606320	3.34288e-12	MPHOSPH9	MPP-9	M-phase phosphoprotein 9
ENSG00000051825	ENST00000606321	3.34288e-12	MPHOSPH9	MPP-9	M-phase phosphoprotein 9
ENSG00000130770	ENST00000335514	3.86566e-12	ATP5IF1	ATPI	ATP synthase inhibitory factor subunit 1
ENSG00000130770	ENST00000465645	3.86566e-12	ATP5IF1	ATPI	ATP synthase inhibitory factor subunit 1
ENSG00000137752	ENST00000525825	3.89378e-12	CASP1	ICE	caspase 1
ENSG00000137752	ENST00000533400	3.89378e-12	CASP1	ICE	caspase 1
ENSG00000137752	ENST00000695719	3.89378e-12	CASP1	ICE	caspase 1
ENSG00000137752	ENST00000695721	3.89378e-12	CASP1	ICE	caspase 1
ENSG00000050426	ENST00000262055	4.00992e-12	LETMD1	1110019O13Rik	LETM1 domain containing 1
ENSG00000050426	ENST00000547256	4.00992e-12	LETMD1	1110019O13Rik	LETM1 domain containing 1
ENSG00000050426	ENST00000550100	4.00992e-12	LETMD1	1110019O13Rik	LETM1 domain containing 1
ENSG00000050426	ENST00000552739	4.00992e-12	LETMD1	1110019O13Rik	LETM1 domain containing 1
ENSG00000181991	ENST00000558406	4.16594e-12	MRPS11	HCC-2	mitochondrial ribosomal protein S11
ENSG00000181991	ENST00000559323	4.16594e-12	MRPS11	HCC-2	mitochondrial ribosomal protein S11
ENSG00000181991	ENST00000559557	4.16594e-12	MRPS11	HCC-2	mitochondrial ribosomal protein S11
ENSG00000142794	ENST00000318220	4.76113e-12	NBPF3	AE2	NBPF member 3
ENSG00000142794	ENST00000318249	4.76113e-12	NBPF3	AE2	NBPF member 3
ENSG00000142794	ENST00000478653	4.76113e-12	NBPF3	AE2	NBPF member 3
ENSG00000139641	ENST00000267113	5.07828e-12	ESYT1	FAM62A	extended synaptotagmin 1
ENSG00000139641	ENST00000394048	5.07828e-12	ESYT1	FAM62A	extended synaptotagmin 1
ENSG00000139641	ENST00000550878	5.07828e-12	ESYT1	FAM62A	extended synaptotagmin 1
ENSG00000239713	ENST00000407997	5.31755e-12	APOBEC3G	A3G	apolipoprotein B mRNA editing enzyme catalytic subunit 3G
ENSG00000239713	ENST00000463934	5.31755e-12	APOBEC3G	A3G	apolipoprotein B mRNA editing enzyme catalytic subunit 3G
ENSG00000239713	ENST00000494150	5.31755e-12	APOBEC3G	A3G	apolipoprotein B mRNA editing enzyme catalytic subunit 3G
ENSG00000099250	ENST00000374821	5.44395e-12	NRP1	BDCA4	neuropilin 1
ENSG00000099250	ENST00000374822	5.44395e-12	NRP1	BDCA4	neuropilin 1
ENSG00000099250	ENST00000374867	5.44395e-12	NRP1	BDCA4	neuropilin 1
ENSG00000049245	ENST00000054666	5.7995e-12	VAMP3	CEB	vesicle associated membrane protein 3
ENSG00000049245	ENST00000470357	5.7995e-12	VAMP3	CEB	vesicle associated membrane protein 3
ENSG00000091527	ENST00000264993	5.80128e-12	CDV3	H41	CDV3 homolog
ENSG00000091527	ENST00000420115	5.80128e-12	CDV3	H41	CDV3 homolog
ENSG00000091527	ENST00000431519	5.80128e-12	CDV3	H41	CDV3 homolog
ENSG00000107625	ENST00000373585	6.51447e-12	DDX50	GU2	DExD-box helicase 50
ENSG00000107625	ENST00000460470	6.51447e-12	DDX50	GU2	DExD-box helicase 50
ENSG00000103005	ENST00000219281	7.04246e-12	USB1	C16orf57	U6 snRNA biogenesis phosphodiesterase 1
ENSG00000103005	ENST00000539737	7.04246e-12	USB1	C16orf57	U6 snRNA biogenesis phosphodiesterase 1
ENSG00000157500	ENST00000288266	7.35161e-12	APPL1	APPL	adaptor protein, phosphotyrosine interacting with PH domain and leucine zipper 1
ENSG00000157500	ENST00000482800	7.35161e-12	APPL1	APPL	adaptor protein, phosphotyrosine interacting with PH domain and leucine zipper 1
ENSG00000049130	ENST00000347404	7.86923e-12	KITLG	DCUA	KIT ligand
ENSG00000049130	ENST00000644744	7.86923e-12	KITLG	DCUA	KIT ligand
ENSG00000133943	ENST00000256324	7.91051e-12	DGLUCY	C14orf159	D-glutamate cyclase
ENSG00000133943	ENST00000412671	7.91051e-12	DGLUCY	C14orf159	D-glutamate cyclase
ENSG00000133943	ENST00000428926	7.91051e-12	DGLUCY	C14orf159	D-glutamate cyclase
ENSG00000133943	ENST00000518649	7.91051e-12	DGLUCY	C14orf159	D-glutamate cyclase
ENSG00000116698	ENST00000347615	8.6338e-12	SMG7	C1orf16	SMG7 nonsense mediated mRNA decay factor
ENSG00000116698	ENST00000419169	8.6338e-12	SMG7	C1orf16	SMG7 nonsense mediated mRNA decay factor
ENSG00000116698	ENST00000515829	8.6338e-12	SMG7	C1orf16	SMG7 nonsense mediated mRNA decay factor
ENSG00000182010	ENST00000315289	8.67669e-12	RTKN2	PLEKHK1	rhotekin 2
ENSG00000182010	ENST00000373789	8.67669e-12	RTKN2	PLEKHK1	rhotekin 2
ENSG00000182010	ENST00000395260	8.67669e-12	RTKN2	PLEKHK1	rhotekin 2
ENSG00000171649	ENST00000307468	8.71482e-12	ZIK1	ZNF762	zinc finger protein interacting with K protein 1
ENSG00000171649	ENST00000597219	8.71482e-12	ZIK1	ZNF762	zinc finger protein interacting with K protein 1
ENSG00000171649	ENST00000597850	8.71482e-12	ZIK1	ZNF762	zinc finger protein interacting with K protein 1
ENSG00000171649	ENST00000599456	8.71482e-12	ZIK1	ZNF762	zinc finger protein interacting with K protein 1
ENSG00000158850	ENST00000319769	9.15405e-12	B4GALT3	beta4Gal-T3	beta-1,4-galactosyltransferase 3
ENSG00000158850	ENST00000367998	9.15405e-12	B4GALT3	beta4Gal-T3	beta-1,4-galactosyltransferase 3
ENSG00000158850	ENST00000622395	9.15405e-12	B4GALT3	beta4Gal-T3	beta-1,4-galactosyltransferase 3
ENSG00000133030	ENST00000341712	9.46549e-12	MPRIP	M-RIP	myosin phosphatase Rho interacting protein
ENSG00000133030	ENST00000395811	9.46549e-12	MPRIP	M-RIP	myosin phosphatase Rho interacting protein
ENSG00000133030	ENST00000466186	9.46549e-12	MPRIP	M-RIP	myosin phosphatase Rho interacting protein
ENSG00000197565	ENST00000334504	1.00706e-11	COL4A6	CXDELq22.3	collagen type IV alpha 6 chain
ENSG00000197565	ENST00000461897	1.00706e-11	COL4A6	CXDELq22.3	collagen type IV alpha 6 chain
ENSG00000197565	ENST00000468338	1.00706e-11	COL4A6	CXDELq22.3	collagen type IV alpha 6 chain
ENSG00000103502	ENST00000219789	1.02065e-11	CDIPT	PIS	CDP-diacylglycerol--inositol 3-phosphatidyltransferase
ENSG00000103502	ENST00000566113	1.02065e-11	CDIPT	PIS	CDP-diacylglycerol--inositol 3-phosphatidyltransferase
ENSG00000110917	ENST00000228506	1.03115e-11	MLEC	KIAA0152	malectin
ENSG00000110917	ENST00000535656	1.03115e-11	MLEC	KIAA0152	malectin
ENSG00000161526	ENST00000355423	1.07633e-11	SAP30BP	HCNGP	SAP30 binding protein
ENSG00000161526	ENST00000542343	1.07633e-11	SAP30BP	HCNGP	SAP30 binding protein
ENSG00000161526	ENST00000578756	1.07633e-11	SAP30BP	HCNGP	SAP30 binding protein
ENSG00000161526	ENST00000579877	1.07633e-11	SAP30BP	HCNGP	SAP30 binding protein
ENSG00000161526	ENST00000584667	1.07633e-11	SAP30BP	HCNGP	SAP30 binding protein
ENSG00000106976	ENST00000486160	1.07633e-11	DNM1	DEE31	dynamin 1
ENSG00000106976	ENST00000628346	1.07633e-11	DNM1	DEE31	dynamin 1
ENSG00000106976	ENST00000634267	1.07633e-11	DNM1	DEE31	dynamin 1
ENSG00000124214	ENST00000347458	1.08167e-11	STAU1	PPP1R150	staufen double-stranded RNA binding protein 1
ENSG00000124214	ENST00000360426	1.08167e-11	STAU1	PPP1R150	staufen double-stranded RNA binding protein 1
ENSG00000124214	ENST00000371828	1.08167e-11	STAU1	PPP1R150	staufen double-stranded RNA binding protein 1
ENSG00000127952	ENST00000359697	1.14558e-11	STYXL1	DUSP24	serine/threonine/tyrosine interacting like 1
ENSG00000127952	ENST00000430497	1.14558e-11	STYXL1	DUSP24	serine/threonine/tyrosine interacting like 1
ENSG00000127952	ENST00000431581	1.14558e-11	STYXL1	DUSP24	serine/threonine/tyrosine interacting like 1
ENSG00000127952	ENST00000460184	1.14558e-11	STYXL1	DUSP24	serine/threonine/tyrosine interacting like 1
ENSG00000174851	ENST00000359461	1.15039e-11	YIF1A	54TM	Yip1 interacting factor homolog A, membrane trafficking protein
ENSG00000174851	ENST00000376901	1.15039e-11	YIF1A	54TM	Yip1 interacting factor homolog A, membrane trafficking protein
ENSG00000174851	ENST00000431556	1.15039e-11	YIF1A	54TM	Yip1 interacting factor homolog A, membrane trafficking protein
ENSG00000117262	ENST00000313835	1.15771e-11	GPR89A	GPHR	G protein-coupled receptor 89A
ENSG00000117262	ENST00000460277	1.15771e-11	GPR89A	GPHR	G protein-coupled receptor 89A
ENSG00000117262	ENST00000462900	1.15771e-11	GPR89A	GPHR	G protein-coupled receptor 89A
ENSG00000117262	ENST00000532574	1.15771e-11	GPR89A	GPHR	G protein-coupled receptor 89A
ENSG00000119487	ENST00000350766	1.16586e-11	MAPKAP1	JC310	MAPK associated protein 1
ENSG00000119487	ENST00000373498	1.16586e-11	MAPKAP1	JC310	MAPK associated protein 1
ENSG00000119487	ENST00000420643	1.16586e-11	MAPKAP1	JC310	MAPK associated protein 1
ENSG00000138686	ENST00000264499	1.1861e-11	BBS7	BBS2L1	Bardet-Biedl syndrome 7
ENSG00000138686	ENST00000502444	1.1861e-11	BBS7	BBS2L1	Bardet-Biedl syndrome 7
ENSG00000138686	ENST00000506636	1.1861e-11	BBS7	BBS2L1	Bardet-Biedl syndrome 7
ENSG00000142731	ENST00000270861	1.26046e-11	PLK4	MCCRP2	polo like kinase 4
ENSG00000142731	ENST00000513090	1.26046e-11	PLK4	MCCRP2	polo like kinase 4
ENSG00000196151	ENST00000358147	1.27758e-11	WDSUB1	UBOX6	WD repeat, sterile alpha motif and U-box domain containing 1
ENSG00000196151	ENST00000359774	1.27758e-11	WDSUB1	UBOX6	WD repeat, sterile alpha motif and U-box domain containing 1
ENSG00000069966	ENST00000358784	1.33058e-11	GNB5	GB5	G protein subunit beta 5
ENSG00000069966	ENST00000396335	1.33058e-11	GNB5	GB5	G protein subunit beta 5
ENSG00000069966	ENST00000560116	1.33058e-11	GNB5	GB5	G protein subunit beta 5
ENSG00000102804	ENST00000261489	1.33442e-11	TSC22D1	Ptg-2	TSC22 domain family member 1
ENSG00000102804	ENST00000458659	1.33442e-11	TSC22D1	Ptg-2	TSC22 domain family member 1
ENSG00000115109	ENST00000263713	1.34163e-11	EPB41L5	BE37	erythrocyte membrane protein band 4.1 like 5
ENSG00000115109	ENST00000443124	1.34163e-11	EPB41L5	BE37	erythrocyte membrane protein band 4.1 like 5
ENSG00000115109	ENST00000452780	1.34163e-11	EPB41L5	BE37	erythrocyte membrane protein band 4.1 like 5
ENSG00000108961	ENST00000226105	1.40246e-11	RANGRF	HSPC165	RAN guanine nucleotide release factor
ENSG00000108961	ENST00000407006	1.40246e-11	RANGRF	HSPC165	RAN guanine nucleotide release factor
ENSG00000108961	ENST00000439238	1.40246e-11	RANGRF	HSPC165	RAN guanine nucleotide release factor
ENSG00000108961	ENST00000580434	1.40246e-11	RANGRF	HSPC165	RAN guanine nucleotide release factor
ENSG00000108961	ENST00000580777	1.40246e-11	RANGRF	HSPC165	RAN guanine nucleotide release factor
ENSG00000101849	ENST00000424279	1.4308e-11	TBL1X	CHNG8	transducin beta like 1 X-linked
ENSG00000101849	ENST00000645353	1.4308e-11	TBL1X	CHNG8	transducin beta like 1 X-linked
ENSG00000111321	ENST00000228918	1.4687e-11	LTBR	D12S370	lymphotoxin beta receptor
ENSG00000111321	ENST00000541102	1.4687e-11	LTBR	D12S370	lymphotoxin beta receptor
ENSG00000112118	ENST00000421471	1.4817e-11	MCM3	HCC5	minichromosome maintenance complex component 3
ENSG00000112118	ENST00000596288	1.4817e-11	MCM3	HCC5	minichromosome maintenance complex component 3
ENSG00000137409	ENST00000373616	1.49733e-11	MTCH1	CGI-64	mitochondrial carrier 1
ENSG00000137409	ENST00000373627	1.49733e-11	MTCH1	CGI-64	mitochondrial carrier 1
ENSG00000166734	ENST00000299957	1.56891e-11	GOLM2	CASC4	golgi membrane protein 2
ENSG00000166734	ENST00000345795	1.56891e-11	GOLM2	CASC4	golgi membrane protein 2
ENSG00000167930	ENST00000399932	1.56891e-11	FAM234A	C16orf9	family with sequence similarity 234 member A
ENSG00000167930	ENST00000424016	1.56891e-11	FAM234A	C16orf9	family with sequence similarity 234 member A
ENSG00000078403	ENST00000377059	1.68388e-11	MLLT10	AF10	MLLT10 histone lysine methyltransferase DOT1L cofactor
ENSG00000078403	ENST00000420525	1.68388e-11	MLLT10	AF10	MLLT10 histone lysine methyltransferase DOT1L cofactor
ENSG00000078403	ENST00000652497	1.68388e-11	MLLT10	AF10	MLLT10 histone lysine methyltransferase DOT1L cofactor
ENSG00000138032	ENST00000282412	1.76032e-11	PPM1B	PP2C-beta	protein phosphatase, Mg2+/Mn2+ dependent 1B
ENSG00000138032	ENST00000378551	1.76032e-11	PPM1B	PP2C-beta	protein phosphatase, Mg2+/Mn2+ dependent 1B
ENSG00000198917	ENST00000361256	1.86227e-11	SPOUT1	C9orf114	SPOUT domain containing methyltransferase 1
ENSG00000198917	ENST00000467396	1.86227e-11	SPOUT1	C9orf114	SPOUT domain containing methyltransferase 1
ENSG00000198917	ENST00000467582	1.86227e-11	SPOUT1	C9orf114	SPOUT domain containing methyltransferase 1
ENSG00000198917	ENST00000480366	1.86227e-11	SPOUT1	C9orf114	SPOUT domain containing methyltransferase 1
ENSG00000100105	ENST00000215919	2.00762e-11	PATZ1	MAZR	POZ/BTB and AT hook containing zinc finger 1
ENSG00000100105	ENST00000351933	2.00762e-11	PATZ1	MAZR	POZ/BTB and AT hook containing zinc finger 1
ENSG00000159069	ENST00000325285	2.05264e-11	FBXW5	Fbw5	F-box and WD repeat domain containing 5
ENSG00000159069	ENST00000487794	2.05264e-11	FBXW5	Fbw5	F-box and WD repeat domain containing 5
ENSG00000172890	ENST00000319023	2.0998e-11	NADSYN1	VCRL3	NAD synthetase 1
ENSG00000172890	ENST00000524949	2.0998e-11	NADSYN1	VCRL3	NAD synthetase 1
ENSG00000172890	ENST00000525245	2.0998e-11	NADSYN1	VCRL3	NAD synthetase 1
ENSG00000138382	ENST00000260953	2.10065e-11	METTL5	HSPC133	methyltransferase 5, N6-adenosine
ENSG00000138382	ENST00000392640	2.10065e-11	METTL5	HSPC133	methyltransferase 5, N6-adenosine
ENSG00000138382	ENST00000409965	2.10065e-11	METTL5	HSPC133	methyltransferase 5, N6-adenosine
ENSG00000130717	ENST00000372215	2.1729e-11	UCK1	URK1	uridine-cytidine kinase 1
ENSG00000130717	ENST00000482398	2.1729e-11	UCK1	URK1	uridine-cytidine kinase 1
ENSG00000130717	ENST00000484876	2.1729e-11	UCK1	URK1	uridine-cytidine kinase 1
ENSG00000158636	ENST00000334736	2.26714e-11	EMSY	C11orf30	EMSY transcriptional repressor, BRCA2 interacting
ENSG00000158636	ENST00000524451	2.26714e-11	EMSY	C11orf30	EMSY transcriptional repressor, BRCA2 interacting
ENSG00000158636	ENST00000525919	2.26714e-11	EMSY	C11orf30	EMSY transcriptional repressor, BRCA2 interacting
ENSG00000158636	ENST00000533988	2.26714e-11	EMSY	C11orf30	EMSY transcriptional repressor, BRCA2 interacting
ENSG00000158636	ENST00000695367	2.26714e-11	EMSY	C11orf30	EMSY transcriptional repressor, BRCA2 interacting
ENSG00000183696	ENST00000395564	2.27089e-11	UPP1	UDRPASE	uridine phosphorylase 1
ENSG00000183696	ENST00000417464	2.27089e-11	UPP1	UDRPASE	uridine phosphorylase 1
ENSG00000074054	ENST00000409078	2.32683e-11	CLASP1	MAST1	cytoplasmic linker associated protein 1
ENSG00000074054	ENST00000463621	2.32683e-11	CLASP1	MAST1	cytoplasmic linker associated protein 1
ENSG00000074054	ENST00000541377	2.32683e-11	CLASP1	MAST1	cytoplasmic linker associated protein 1
ENSG00000101247	ENST00000463598	2.32683e-11	NDUFAF5	C20orf7	NADH:ubiquinone oxidoreductase complex assembly factor 5
ENSG00000101247	ENST00000464269	2.32683e-11	NDUFAF5	C20orf7	NADH:ubiquinone oxidoreductase complex assembly factor 5
ENSG00000101247	ENST00000475968	2.32683e-11	NDUFAF5	C20orf7	NADH:ubiquinone oxidoreductase complex assembly factor 5
ENSG00000101247	ENST00000476536	2.32683e-11	NDUFAF5	C20orf7	NADH:ubiquinone oxidoreductase complex assembly factor 5
ENSG00000101247	ENST00000477732	2.32683e-11	NDUFAF5	C20orf7	NADH:ubiquinone oxidoreductase complex assembly factor 5
ENSG00000105402	ENST00000263354	2.4708e-11	NAPA	SNAPA	NSF attachment protein alpha
ENSG00000105402	ENST00000594217	2.4708e-11	NAPA	SNAPA	NSF attachment protein alpha
ENSG00000112414	ENST00000230173	2.52861e-11	ADGRG6	APG1	adhesion G protein-coupled receptor G6
ENSG00000112414	ENST00000296932	2.52861e-11	ADGRG6	APG1	adhesion G protein-coupled receptor G6
ENSG00000112414	ENST00000367609	2.52861e-11	ADGRG6	APG1	adhesion G protein-coupled receptor G6
ENSG00000171843	ENST00000469261	2.53163e-11	MLLT3	AF9	MLLT3 super elongation complex subunit
ENSG00000171843	ENST00000629733	2.53163e-11	MLLT3	AF9	MLLT3 super elongation complex subunit
ENSG00000171843	ENST00000630269	2.53163e-11	MLLT3	AF9	MLLT3 super elongation complex subunit
ENSG00000004866	ENST00000265437	2.53392e-11	ST7	ETS7q	suppression of tumorigenicity 7
ENSG00000004866	ENST00000323984	2.53392e-11	ST7	ETS7q	suppression of tumorigenicity 7
ENSG00000004866	ENST00000393451	2.53392e-11	ST7	ETS7q	suppression of tumorigenicity 7
ENSG00000154175	ENST00000284322	2.80021e-11	ABI3BP	NESHBP	ABI family member 3 binding protein
ENSG00000154175	ENST00000470336	2.80021e-11	ABI3BP	NESHBP	ABI family member 3 binding protein
ENSG00000154175	ENST00000483129	2.80021e-11	ABI3BP	NESHBP	ABI family member 3 binding protein
ENSG00000154175	ENST00000497395	2.80021e-11	ABI3BP	NESHBP	ABI family member 3 binding protein
ENSG00000154175	ENST00000527258	2.80021e-11	ABI3BP	NESHBP	ABI family member 3 binding protein
ENSG00000154175	ENST00000528490	2.80021e-11	ABI3BP	NESHBP	ABI family member 3 binding protein
ENSG00000113048	ENST00000261413	2.85042e-11	MRPS27	MRP-S27	mitochondrial ribosomal protein S27
ENSG00000113048	ENST00000457646	2.85042e-11	MRPS27	MRP-S27	mitochondrial ribosomal protein S27
ENSG00000113048	ENST00000694998	2.85042e-11	MRPS27	MRP-S27	mitochondrial ribosomal protein S27
ENSG00000163755	ENST00000296051	2.93096e-11	HPS3	BLOC2S1	HPS3 biogenesis of lysosomal organelles complex 2 subunit 1
ENSG00000163755	ENST00000460120	2.93096e-11	HPS3	BLOC2S1	HPS3 biogenesis of lysosomal organelles complex 2 subunit 1
ENSG00000163755	ENST00000486530	2.93096e-11	HPS3	BLOC2S1	HPS3 biogenesis of lysosomal organelles complex 2 subunit 1
ENSG00000023697	ENST00000428559	2.96173e-11	DERA	CGI-26	deoxyribose-phosphate aldolase
ENSG00000023697	ENST00000526521	2.96173e-11	DERA	CGI-26	deoxyribose-phosphate aldolase
ENSG00000186469	ENST00000554736	3.10663e-11	GNG2	HG3F1	G protein subunit gamma 2
ENSG00000186469	ENST00000555472	3.10663e-11	GNG2	HG3F1	G protein subunit gamma 2
ENSG00000186469	ENST00000556766	3.10663e-11	GNG2	HG3F1	G protein subunit gamma 2
ENSG00000119977	ENST00000371217	3.13334e-11	TCTN3	C10orf61	tectonic family member 3
ENSG00000119977	ENST00000679566	3.13334e-11	TCTN3	C10orf61	tectonic family member 3
ENSG00000119977	ENST00000680144	3.13334e-11	TCTN3	C10orf61	tectonic family member 3
ENSG00000245958	ENST00000502760	3.3175e-11
ENSG00000245958	ENST00000686002	3.3175e-11
ENSG00000245958	ENST00000686202	3.3175e-11
ENSG00000245958	ENST00000693650	3.3175e-11
ENSG00000163170	ENST00000295326	3.33443e-11	BOLA3	MMDS2	bolA family member 3
ENSG00000163170	ENST00000327428	3.33443e-11	BOLA3	MMDS2	bolA family member 3
ENSG00000144283	ENST00000389757	3.33443e-11	PKP4	p0071	plakophilin 4
ENSG00000144283	ENST00000389759	3.33443e-11	PKP4	p0071	plakophilin 4
ENSG00000144283	ENST00000426248	3.33443e-11	PKP4	p0071	plakophilin 4
ENSG00000144283	ENST00000452162	3.33443e-11	PKP4	p0071	plakophilin 4
ENSG00000214106	ENST00000449486	3.67733e-11
ENSG00000214106	ENST00000646803	3.67733e-11
ENSG00000214106	ENST00000662567	3.67733e-11
ENSG00000214106	ENST00000662713	3.67733e-11
ENSG00000121851	ENST00000369313	3.95569e-11	POLR3GL	RPC32HOM	RNA polymerase III subunit GL
ENSG00000121851	ENST00000369314	3.95569e-11	POLR3GL	RPC32HOM	RNA polymerase III subunit GL
ENSG00000240498	ENST00000580576	3.96631e-11	CDKN2B-AS1	ANRIL	CDKN2B antisense RNA 1
ENSG00000240498	ENST00000645223	3.96631e-11	CDKN2B-AS1	ANRIL	CDKN2B antisense RNA 1
ENSG00000240498	ENST00000645313	3.96631e-11	CDKN2B-AS1	ANRIL	CDKN2B antisense RNA 1
ENSG00000240498	ENST00000651588	3.96631e-11	CDKN2B-AS1	ANRIL	CDKN2B antisense RNA 1
ENSG00000151466	ENST00000281142	4.14398e-11	SCLT1	CAP-1A	sodium channel and clathrin linker 1
ENSG00000151466	ENST00000506368	4.14398e-11	SCLT1	CAP-1A	sodium channel and clathrin linker 1
ENSG00000151466	ENST00000511426	4.14398e-11	SCLT1	CAP-1A	sodium channel and clathrin linker 1
ENSG00000116786	ENST00000375793	4.22368e-11	PLEKHM2	SKIP	pleckstrin homology and RUN domain containing M2
ENSG00000116786	ENST00000375799	4.22368e-11	PLEKHM2	SKIP	pleckstrin homology and RUN domain containing M2
ENSG00000158411	ENST00000289359	4.37336e-11	MITD1	MITD1	microtubule interacting and trafficking domain containing 1
ENSG00000158411	ENST00000409107	4.37336e-11	MITD1	MITD1	microtubule interacting and trafficking domain containing 1
ENSG00000158411	ENST00000487588	4.37336e-11	MITD1	MITD1	microtubule interacting and trafficking domain containing 1
ENSG00000159131	ENST00000361093	4.48105e-11	GART	AIRS	phosphoribosylglycinamide formyltransferase, phosphoribosylglycinamide synthetase, phosphoribosylaminoimidazole synthetase
ENSG00000159131	ENST00000381815	4.48105e-11	GART	AIRS	phosphoribosylglycinamide formyltransferase, phosphoribosylglycinamide synthetase, phosphoribosylaminoimidazole synthetase
ENSG00000283050	ENST00000650915	4.60347e-11	GTF2IP12	GTF2IP12	general transcription factor IIi pseudogene 12
ENSG00000283050	ENST00000651444	4.60347e-11	GTF2IP12	GTF2IP12	general transcription factor IIi pseudogene 12
ENSG00000283050	ENST00000652280	4.60347e-11	GTF2IP12	GTF2IP12	general transcription factor IIi pseudogene 12
ENSG00000283050	ENST00000690009	4.60347e-11	GTF2IP12	GTF2IP12	general transcription factor IIi pseudogene 12
ENSG00000163812	ENST00000296127	4.75758e-11	ZDHHC3	DHHC-3	zinc finger DHHC-type palmitoyltransferase 3
ENSG00000163812	ENST00000342790	4.75758e-11	ZDHHC3	DHHC-3	zinc finger DHHC-type palmitoyltransferase 3
ENSG00000163812	ENST00000424952	4.75758e-11	ZDHHC3	DHHC-3	zinc finger DHHC-type palmitoyltransferase 3
ENSG00000163812	ENST00000433512	4.75758e-11	ZDHHC3	DHHC-3	zinc finger DHHC-type palmitoyltransferase 3
ENSG00000117448	ENST00000351829	4.79926e-11	AKR1A1	ALDR1	aldo-keto reductase family 1 member A1
ENSG00000117448	ENST00000434299	4.79926e-11	AKR1A1	ALDR1	aldo-keto reductase family 1 member A1
ENSG00000117448	ENST00000481885	4.79926e-11	AKR1A1	ALDR1	aldo-keto reductase family 1 member A1
ENSG00000117448	ENST00000497973	4.79926e-11	AKR1A1	ALDR1	aldo-keto reductase family 1 member A1
ENSG00000117448	ENST00000621846	4.79926e-11	AKR1A1	ALDR1	aldo-keto reductase family 1 member A1
ENSG00000184432	ENST00000333188	5.08199e-11	COPB2	MCPH19	COPI coat complex subunit beta 2
ENSG00000184432	ENST00000514508	5.08199e-11	COPB2	MCPH19	COPI coat complex subunit beta 2
ENSG00000239521	ENST00000328453	5.72233e-11	CASTOR3	GATS	CASTOR family member 3
ENSG00000239521	ENST00000414739	5.72233e-11	CASTOR3	GATS	CASTOR family member 3
ENSG00000239521	ENST00000445230	5.72233e-11	CASTOR3	GATS	CASTOR family member 3
ENSG00000239521	ENST00000647868	5.72233e-11	CASTOR3	GATS	CASTOR family member 3
ENSG00000239521	ENST00000689058	5.72233e-11	CASTOR3	GATS	CASTOR family member 3
ENSG00000173436	ENST00000467029	6.46651e-11	MICOS10	C1orf151	mitochondrial contact site and cristae organizing system subunit 10
ENSG00000173436	ENST00000485362	6.46651e-11	MICOS10	C1orf151	mitochondrial contact site and cristae organizing system subunit 10
ENSG00000173436	ENST00000498642	6.46651e-11	MICOS10	C1orf151	mitochondrial contact site and cristae organizing system subunit 10
ENSG00000170322	ENST00000446488	6.64851e-11	NFRKB	INO80G	nuclear factor related to kappaB binding protein
ENSG00000170322	ENST00000524794	6.64851e-11	NFRKB	INO80G	nuclear factor related to kappaB binding protein
ENSG00000170322	ENST00000529319	6.64851e-11	NFRKB	INO80G	nuclear factor related to kappaB binding protein
ENSG00000170322	ENST00000530278	6.64851e-11	NFRKB	INO80G	nuclear factor related to kappaB binding protein
ENSG00000170322	ENST00000682444	6.64851e-11	NFRKB	INO80G	nuclear factor related to kappaB binding protein
ENSG00000142192	ENST00000346798	6.72885e-11	APP	AAA	amyloid beta precursor protein
ENSG00000142192	ENST00000348990	6.72885e-11	APP	AAA	amyloid beta precursor protein
ENSG00000142192	ENST00000357903	6.72885e-11	APP	AAA	amyloid beta precursor protein
ENSG00000142192	ENST00000439274	6.72885e-11	APP	AAA	amyloid beta precursor protein
ENSG00000120948	ENST00000240185	7.06053e-11	TARDBP	ALS10	TAR DNA binding protein
ENSG00000120948	ENST00000315091	7.06053e-11	TARDBP	ALS10	TAR DNA binding protein
ENSG00000120948	ENST00000639083	7.06053e-11	TARDBP	ALS10	TAR DNA binding protein
ENSG00000100109	ENST00000405938	7.41958e-11	TFIP11	NTR1	tuftelin interacting protein 11
ENSG00000100109	ENST00000407148	7.41958e-11	TFIP11	NTR1	tuftelin interacting protein 11
ENSG00000100109	ENST00000407431	7.41958e-11	TFIP11	NTR1	tuftelin interacting protein 11
ENSG00000100109	ENST00000407690	7.41958e-11	TFIP11	NTR1	tuftelin interacting protein 11
ENSG00000100109	ENST00000479489	7.41958e-11	TFIP11	NTR1	tuftelin interacting protein 11
ENSG00000132773	ENST00000372090	7.485e-11	TOE1	PCH7	target of EGR1, exonuclease
ENSG00000132773	ENST00000460057	7.485e-11	TOE1	PCH7	target of EGR1, exonuclease
ENSG00000132773	ENST00000495703	7.485e-11	TOE1	PCH7	target of EGR1, exonuclease
ENSG00000204588	ENST00000336905	7.61148e-11	LINC01123	LINC01123	long intergenic non-protein coding RNA 1123
ENSG00000204588	ENST00000419296	7.61148e-11	LINC01123	LINC01123	long intergenic non-protein coding RNA 1123
ENSG00000173852	ENST00000446375	7.83531e-11	DPY19L1	DPY19L1	dpy-19 like C-mannosyltransferase 1
ENSG00000173852	ENST00000638088	7.83531e-11	DPY19L1	DPY19L1	dpy-19 like C-mannosyltransferase 1
ENSG00000164574	ENST00000297107	7.95315e-11	GALNT10	GALNACT10	polypeptide N-acetylgalactosaminyltransferase 10
ENSG00000164574	ENST00000425427	7.95315e-11	GALNT10	GALNACT10	polypeptide N-acetylgalactosaminyltransferase 10
ENSG00000164574	ENST00000519571	7.95315e-11	GALNT10	GALNACT10	polypeptide N-acetylgalactosaminyltransferase 10
ENSG00000091140	ENST00000205402	9.29714e-11	DLD	DLDD	dihydrolipoamide dehydrogenase
ENSG00000091140	ENST00000417551	9.29714e-11	DLD	DLDD	dihydrolipoamide dehydrogenase
ENSG00000091140	ENST00000437604	9.29714e-11	DLD	DLDD	dihydrolipoamide dehydrogenase
ENSG00000091140	ENST00000440410	9.29714e-11	DLD	DLDD	dihydrolipoamide dehydrogenase
ENSG00000124588	ENST00000380454	9.78125e-11	NQO2	DHQV	N-ribosyldihydronicotinamide:quinone reductase 2
ENSG00000124588	ENST00000380455	9.78125e-11	NQO2	DHQV	N-ribosyldihydronicotinamide:quinone reductase 2
ENSG00000186591	ENST00000355621	9.9489e-11	UBE2H	E2-20K	ubiquitin conjugating enzyme E2 H
ENSG00000186591	ENST00000473814	9.9489e-11	UBE2H	E2-20K	ubiquitin conjugating enzyme E2 H
ENSG00000160818	ENST00000368232	1.03543e-10	GPATCH4	GPATC4	G-patch domain containing 4 (gene/pseudogene)
ENSG00000160818	ENST00000498756	1.03543e-10	GPATCH4	GPATC4	G-patch domain containing 4 (gene/pseudogene)
ENSG00000160818	ENST00000531129	1.03543e-10	GPATCH4	GPATC4	G-patch domain containing 4 (gene/pseudogene)
ENSG00000129197	ENST00000381209	1.06188e-10	RPAIN	HRIP	RPA interacting protein
ENSG00000129197	ENST00000536255	1.06188e-10	RPAIN	HRIP	RPA interacting protein
ENSG00000020129	ENST00000356090	1.06966e-10	NCDN	NEDIES	neurochondrin
ENSG00000020129	ENST00000373243	1.06966e-10	NCDN	NEDIES	neurochondrin
ENSG00000020129	ENST00000437806	1.06966e-10	NCDN	NEDIES	neurochondrin
ENSG00000020129	ENST00000459931	1.06966e-10	NCDN	NEDIES	neurochondrin
ENSG00000072062	ENST00000308677	1.10068e-10	PRKACA	CAFD1	protein kinase cAMP-activated catalytic subunit alpha
ENSG00000072062	ENST00000587372	1.10068e-10	PRKACA	CAFD1	protein kinase cAMP-activated catalytic subunit alpha
ENSG00000155755	ENST00000286196	1.14379e-10	TMEM237	ALS2CR4	transmembrane protein 237
ENSG00000155755	ENST00000409444	1.14379e-10	TMEM237	ALS2CR4	transmembrane protein 237
ENSG00000155755	ENST00000471318	1.14379e-10	TMEM237	ALS2CR4	transmembrane protein 237
ENSG00000164180	ENST00000296595	1.14379e-10	TMEM161B	FLB3342	transmembrane protein 161B
ENSG00000164180	ENST00000503755	1.14379e-10	TMEM161B	FLB3342	transmembrane protein 161B
[truncated: 7,803 more rows]

## Sheet: Overlap
geneID	symbol	p.value_si	p.value_treat
ENSG00000000003	TSPAN6	0.00225528	0.046785
ENSG00000000460	C1orf112	7.6254e-21	9.10092e-25
ENSG00000000971	CFH	0.000431237	7.37251e-27
ENSG00000001084	GCLC	0.0104253	1.55484e-06
ENSG00000002822	MAD1L1	0.00653471	0.0380158
ENSG00000003393	ALS2	7.41494e-08	0.000202152
ENSG00000003400	CASP10	0.00516073	0.0419094
ENSG00000003402	CFLAR	9.73966e-10	4.84606e-17
ENSG00000003436	TFPI	0.0442621	5.08207e-07
ENSG00000004399	PLXND1	3.40201e-08	7.23371e-13
ENSG00000004455	AK2	4.68177e-21	3.79951e-43
ENSG00000004534	RBM6	0.0170109	0.0451671
ENSG00000004866	ST7	7.39682e-17	2.53392e-11
ENSG00000005156	LIG3	0.0143019	0.0268052
ENSG00000005175	RPAP3	8.15069e-15	0.000176806
ENSG00000005189	REXO5	8.13271e-09	0.00015339
ENSG00000005302	MSL3	0.000594487	0.000159472
ENSG00000005339	CREBBP	0.0184674	0.0320101
ENSG00000005436	GCFC2	5.01716e-05	2.84916e-06
ENSG00000005469	CROT	5.62208e-08	7.8433e-08
ENSG00000005801	ZNF195	4.09632e-14	1.23937e-09
ENSG00000005810	MYCBP2	4.23917e-07	0.02437
ENSG00000005882	PDK2	7.65921e-05	4.07873e-30
ENSG00000006118	TMEM132A	0.000307607	0.000408912
ENSG00000006125	AP2B1	0.0107047	0.00253256
ENSG00000006451	RALA	0.000895221	0.00025102
ENSG00000006468	ETV1	0.0205503	0.0213517
ENSG00000006576	PHTF2	8.44328e-16	7.76502e-25
ENSG00000006756	ARSD	3.0975e-12	3.3562e-13
ENSG00000007341	ST7L	0.00717387	2.74437e-19
ENSG00000007520	TSR3	0.000106899	0.000552341
ENSG00000008517	IL32	0.0257269	0.00349436
ENSG00000008838	MED24	1.46202e-06	1.82901e-19
ENSG00000009307	CSDE1	1.78418e-12	3.12783e-07
ENSG00000010165	METTL13	6.14823e-20	1.80552e-27
ENSG00000010244	ZNF207	0.0086379	1.10534e-08
ENSG00000010318	PHF7	0.00362425	0.000111169
ENSG00000010404	IDS	0.00996518	1.84833e-06
ENSG00000010810	FYN	1.91426e-15	8.62655e-25
ENSG00000011021	CLCN6	0.0430055	3.9162e-07
ENSG00000011105	TSPAN9	6.28948e-05	0.0179673
ENSG00000011143	MKS1	0.000605891	1.0188e-05
ENSG00000011243	AKAP8L	0.00109727	0.00541454
ENSG00000011426	ANLN	0.00016337	1.16236e-69
ENSG00000012174	MBTPS2	8.43217e-05	5.62877e-09
ENSG00000012963	UBR7	0.00418061	3.50246e-05
ENSG00000013275	PSMC4	0.00751454	0.000500141
ENSG00000013288	MAN2B2	4.42578e-09	0.0324595
ENSG00000013306	SLC25A39	5.72061e-05	0.00112148
ENSG00000013563	DNASE1L1	0.000542737	0.000416216
ENSG00000016864	GLT8D1	0.045994	0.0013544
ENSG00000017260	ATP2C1	2.56549e-21	2.69536e-17
ENSG00000018189	RUFY3	9.00831e-06	0.000100665
ENSG00000018510	AGPS	0.00457158	0.0268852
ENSG00000020129	NCDN	4.77558e-06	1.06966e-10
ENSG00000021355	SERPINB1	3.85444e-05	5.40943e-07
ENSG00000022267	FHL1	1.69794e-16	6.31164e-28
ENSG00000022840	RNF10	7.37006e-06	3.69688e-08
ENSG00000023228	NDUFS1	0.00140078	0.0245656
ENSG00000023697	DERA	1.78373e-06	2.96173e-11
ENSG00000023734	STRAP	7.79219e-14	1.63175e-12
ENSG00000024526	DEPDC1	3.15537e-13	2.37757e-08
ENSG00000025293	PHF20	6.8392e-14	8.56787e-21
ENSG00000026751	SLAMF7	4.40874e-21	1.93596e-43
ENSG00000028203	VEZT	9.8041e-06	6.2806e-05
ENSG00000029153	ARNTL2	0.0117109	0.000192793
ENSG00000031003	FAM13B	0.021097	0.018429
ENSG00000031081	ARHGAP31	0.00148608	0.0176162
ENSG00000033100	CHPF2	0.00733325	0.000673398
ENSG00000033867	SLC4A7	0.0379629	9.74595e-05
ENSG00000035115	SH3YL1	6.00457e-05	0.0105618
ENSG00000035499	DEPDC1B	3.63099e-08	0.00175443
ENSG00000036054	TBC1D23	1.10083e-09	1.3314e-15
ENSG00000036549	ZZZ3	0.00135224	0.00193555
ENSG00000037042	TUBG2	0.0237223	0.00577404
ENSG00000037241	RPL26L1	2.48996e-09	1.08334e-18
ENSG00000038427	VCAN	9.36728e-09	4.36023e-08
ENSG00000040487	SLC66A1	0.0265189	0.00187359
ENSG00000040531	CTNS	2.79976e-15	2.44251e-15
ENSG00000041357	PSMA4	2.60358e-23	4.14176e-18
ENSG00000042088	TDP1	8.48873e-10	8.32731e-08
ENSG00000043143	JADE2	0.0272663	0.0157618
ENSG00000044459	CNTLN	1.17394e-06	9.57721e-08
ENSG00000046647	GEMIN8	0.00340914	0.00513217
ENSG00000047249	ATP6V1H	8.04648e-06	2.36339e-07
ENSG00000047578	KATNIP	0.00520685	2.52022e-05
ENSG00000047644	WWC3	0.00175057	1.75711e-10
ENSG00000048028	USP28	0.0462627	0.00245245
ENSG00000048140	TSPAN17	5.6037e-07	8.5701e-06
ENSG00000048342	CC2D2A	1.45386e-10	0.0299201
ENSG00000049130	KITLG	6.61407e-20	7.86923e-12
ENSG00000049245	VAMP3	6.23991e-16	5.7995e-12
ENSG00000049246	PER3	0.0312615	6.88193e-07
ENSG00000049541	RFC2	0.0033382	0.00135304
ENSG00000049656	CLPTM1L	5.98967e-07	0.0350882
ENSG00000050165	DKK3	8.94629e-07	6.39632e-25
ENSG00000050426	LETMD1	2.79067e-20	4.00992e-12
ENSG00000050820	BCAR1	0.00274775	0.00360473
ENSG00000051180	RAD51	1.23688e-05	0.00112521
ENSG00000051825	MPHOSPH9	4.06591e-14	3.34288e-12
ENSG00000052126	PLEKHA5	2.3032e-05	5.71474e-06
ENSG00000052802	MSMO1	1.11574e-11	9.61056e-08
ENSG00000052841	TTC17	4.86737e-07	4.76519e-05
ENSG00000053254	FOXN3	2.46594e-06	9.36596e-09
ENSG00000053501	USE1	1.56216e-10	7.64909e-15
ENSG00000054116	TRAPPC3	0.000206257	6.67652e-05
ENSG00000054267	ARID4B	5.00359e-17	2.94235e-12
ENSG00000055070	SZRD1	4.0697e-12	2.96185e-13
ENSG00000055917	PUM2	0.000155101	0.0227374
ENSG00000057663	ATG5	6.28948e-05	6.71336e-21
ENSG00000058272	PPP1R12A	0.0204536	0.0154597
ENSG00000058335	RASGRF1	0.0406302	5.11817e-07
ENSG00000058453	CROCC	0.0435725	0.0174032
ENSG00000058673	ZC3H11A	2.00626e-05	3.01608e-08
ENSG00000058799	YIPF1	8.02199e-13	1.38926e-47
ENSG00000059378	PARP12	0.000413183	1.043e-08
ENSG00000059691	GATB	0.0133376	0.00594481
ENSG00000059758	CDK17	0.0023148	0.021294
ENSG00000060069	CTDP1	0.015329	0.00118818
ENSG00000060138	YBX3	0.00939419	1.9926e-07
ENSG00000061987	MON2	4.21272e-09	4.57163e-10
ENSG00000062194	GPBP1	1.95334e-40	2.02648e-33
ENSG00000062598	ELMO2	0.00380013	0.0314692
ENSG00000062725	APPBP2	1.0712e-08	4.50015e-28
ENSG00000063241	ISOC2	0.0266164	0.0196035
ENSG00000064102	INTS13	6.33184e-21	4.85113e-26
ENSG00000064199	SPA17	0.0012628	0.0367147
ENSG00000064607	SUGP2	0.000698393	0.0224833
ENSG00000064651	SLC12A2	0.0262588	0.00922938
ENSG00000064652	SNX24	0.00982039	0.00389723
ENSG00000064933	PMS1	0.00184994	0.00124932
ENSG00000065029	ZNF76	0.000283549	0.00887034
ENSG00000065361	ERBB3	6.46298e-10	9.27919e-13
ENSG00000065413	ANKRD44	0.000100102	0.00160103
ENSG00000065457	ADAT1	0.00821886	0.00481322
ENSG00000066322	ELOVL1	1.42431e-18	2.62945e-80
ENSG00000066427	ATXN3	0.000505584	0.0129734
ENSG00000066654	THUMPD1	3.00085e-08	1.89114e-07
ENSG00000067064	IDI1	0.000788064	8.60812e-05
ENSG00000067066	SP100	8.5721e-18	1.6442e-33
ENSG00000068323	TFE3	9.69774e-24	1.22734e-13
ENSG00000068366	ACSL4	3.7892e-05	9.04108e-09
ENSG00000068400	GRIPAP1	3.89213e-15	2.04633e-28
ENSG00000068650	ATP11A	2.23826e-15	7.98856e-10
ENSG00000068745	IP6K2	7.96885e-10	8.14476e-07
ENSG00000068796	KIF2A	0.000114663	0.00264713
ENSG00000068971	PPP2R5B	0.0171069	0.0237423
ENSG00000069275	NUCKS1	1.86058e-06	0.00918321
ENSG00000069424	KCNAB2	1.40373e-06	0.0113067
ENSG00000069966	GNB5	3.23312e-05	1.33058e-11
ENSG00000070010	UFD1	4.36796e-11	1.04589e-06
ENSG00000070061	ELP1	9.37276e-05	2.34238e-08
ENSG00000070087	PFN2	2.20098e-10	3.0798e-16
ENSG00000070413	DGCR2	0.000278165	2.64681e-07
ENSG00000070476	ZXDC	7.9434e-05	0.00122028
ENSG00000070526	ST6GALNAC1	0.0211574	0.00924214
ENSG00000070785	EIF2B3	2.6771e-11	2.54216e-10
ENSG00000071054	MAP4K4	2.03812e-108	3.99271e-62
ENSG00000071189	SNX13	0.00400852	7.8494e-06
ENSG00000071243	ING3	1.42463e-21	0.000217586
ENSG00000071994	PDCD2	9.34403e-29	1.31574e-08
ENSG00000072062	PRKACA	2.5561e-05	1.10068e-10
ENSG00000072071	ADGRL1	0.000895221	4.17403e-05
ENSG00000072121	ZFYVE26	8.49046e-14	4.31516e-09
ENSG00000072135	PTPN18	8.06401e-10	0.0072746
ENSG00000072571	HMMR	0.0246489	0.00234104
ENSG00000072682	P4HA2	0.0288194	0.000261836
ENSG00000072736	NFATC3	0.00561145	0.00514833
ENSG00000072954	TMEM38A	0.0140862	0.000775218
ENSG00000073008	PVR	4.65068e-104	7.66656e-90
ENSG00000073350	LLGL2	1.38044e-06	0.00247386
ENSG00000073921	PICALM	0.00279304	0.00363065
ENSG00000074054	CLASP1	3.83334e-07	2.32683e-11
ENSG00000074266	EED	3.07076e-16	2.77927e-06
ENSG00000074356	NCBP3	0.0156452	0.00660161
ENSG00000074603	DPP8	0.000890175	0.0319755
ENSG00000074755	ZZEF1	0.000319065	0.0106289
ENSG00000074966	TXK	1.95131e-06	2.76806e-06
ENSG00000075292	ZNF638	1.75371e-10	4.38627e-06
ENSG00000075539	FRYL	0.0011948	0.0457843
ENSG00000075568	TMEM131	0.0487089	0.0026173
ENSG00000075651	PLD1	4.50798e-16	0.00447702
ENSG00000075711	DLG1	2.91896e-14	8.67443e-26
ENSG00000076043	REXO2	6.18692e-08	0.0331316
ENSG00000076067	RBMS2	3.39457e-06	8.52302e-06
ENSG00000076201	PTPN23	0.000324097	0.0256181
ENSG00000076242	MLH1	8.34548e-15	0.000924428
ENSG00000076382	SPAG5	0.00220447	6.1643e-06
ENSG00000076685	NT5C2	3.83924e-15	3.12568e-09
ENSG00000076944	STXBP2	0.000909184	1.25558e-41
ENSG00000077514	POLD3	0.0451927	0.0197978
ENSG00000077721	UBE2A	3.07277e-07	5.18798e-15
ENSG00000077782	FGFR1	0.00631781	1.50944e-05
ENSG00000078043	PIAS2	0.0217527	0.0112893
ENSG00000078053	AMPH	1.46087e-28	1.93972e-45
ENSG00000078081	LAMP3	0.0077819	0.0284836
ENSG00000078124	ACER3	1.38076e-08	0.0139679
ENSG00000078140	UBE2K	0.00338984	0.000586858
ENSG00000078177	N4BP2	0.0006284	0.00523578
ENSG00000078304	PPP2R5C	0.0216259	0.0105084
ENSG00000078403	MLLT10	9.12302e-05	1.68388e-11
ENSG00000078747	ITCH	0.0241556	0.000210207
ENSG00000078902	TOLLIP	0.000447287	0.0266278
ENSG00000078967	UBE2D4	0.0039712	0.0134461
ENSG00000079102	RUNX1T1	6.18228e-07	0.00704614
ENSG00000079215	SLC1A3	0.0300609	0.0312681
ENSG00000079277	MKNK1	1.05284e-05	1.6547e-19
ENSG00000079482	OPHN1	0.00659292	0.00253816
ENSG00000079805	DNM2	1.23933e-73	4.76864e-85
ENSG00000079974	RABL2B	0.00364316	5.93505e-13
ENSG00000080503	SMARCA2	0.00016337	0.00264866
ENSG00000080802	CNOT4	0.0246964	0.00030857
ENSG00000080822	CLDND1	0.00506989	0.00504783
ENSG00000081014	AP4E1	0.00901217	0.0086162
ENSG00000081154	PCNP	2.55544e-07	6.65402e-06
ENSG00000081721	DUSP12	0.000234437	0.00957378
ENSG00000081791	DELE1	0.000225687	2.49045e-08
ENSG00000082146	STRADB	3.8847e-13	2.95034e-06
ENSG00000082258	CCNT2	1.73639e-05	0.000692244
ENSG00000082515	MRPL22	4.12922e-15	3.37763e-16
ENSG00000082641	NFE2L1	0.000980831	6.75929e-25
ENSG00000082701	GSK3B	4.7552e-19	4.66212e-21
ENSG00000082805	ERC1	3.35957e-07	5.12437e-06
ENSG00000082898	XPO1	5.71187e-29	1.45552e-09
ENSG00000083454	P2RX5	0.00166973	1.72181e-06
ENSG00000083457	ITGAE	3.77572e-07	0.000857566
ENSG00000083544	TDRD3	3.20258e-05	0.00220931
ENSG00000083720	OXCT1	0.0208538	8.80787e-09
ENSG00000083799	CYLD	0.00241384	0.000511305
ENSG00000084072	PPIE	0.00164148	4.41132e-05
ENSG00000084774	CAD	0.0376643	3.64157e-05
ENSG00000085871	MGST2	0.00230543	0.00459722
ENSG00000085982	USP40	0.0424016	0.0221387
ENSG00000086102	NFX1	3.19108e-05	3.48686e-09
ENSG00000086848	ALG9	0.000994335	0.00420648
ENSG00000087152	ATXN7L3	3.94093e-09	8.80912e-31
ENSG00000087157	PGS1	0.0147093	2.3938e-05
ENSG00000087206	UIMC1	3.2243e-24	1.34611e-25
ENSG00000087253	LPCAT2	5.04874e-05	0.0252213
ENSG00000087274	ADD1	2.76014e-05	1.86962e-06
ENSG00000087448	KLHL42	0.00269259	5.73961e-05
ENSG00000087884	AAMDC	0.00740497	0.00206825
ENSG00000088205	DDX18	1.03351e-10	5.00896e-23
ENSG00000088367	EPB41L1	0.00360837	3.39209e-06
ENSG00000088756	ARHGAP28	7.52806e-24	3.00084e-21
ENSG00000088812	ATRN	0.00404834	0.0397581
ENSG00000089050	RBBP9	1.1851e-07	2.31414e-10
ENSG00000089177	KIF16B	9.54062e-17	1.72317e-39
ENSG00000089248	ERP29	2.59052e-12	1.40182e-12
ENSG00000089486	CDIP1	1.13258e-05	0.00011472
ENSG00000089597	GANAB	4.70625e-107	1.84479e-214
ENSG00000089639	GMIP	0.00536831	0.0197978
ENSG00000089682	RBM41	1.31098e-18	0.00660168
ENSG00000090006	LTBP4	4.76222e-07	0.026158
ENSG00000090060	PAPOLA	5.84903e-69	6.96442e-43
ENSG00000090097	PCBP4	1.6426e-06	4.40792e-08
ENSG00000090372	STRN4	0.000523109	0.000142001
ENSG00000090612	ZNF268	1.02104e-11	0.0108842
ENSG00000090621	PABPC4	5.42616e-12	3.97088e-29
ENSG00000090971	NAT14	0.00668034	0.000155355
ENSG00000091039	OSBPL8	8.57236e-07	4.97855e-05
ENSG00000091140	DLD	6.29897e-05	9.29714e-11
ENSG00000091409	ITGA6	0.0002227	0.0478609
ENSG00000091436	MAP3K20	1.36233e-14	1.32375e-19
ENSG00000091490	SEL1L3	0.0226559	0.00367555
ENSG00000091527	CDV3	3.96108e-11	5.80128e-12
ENSG00000092094	OSGEP	8.2409e-10	2.11195e-05
ENSG00000092108	SCFD1	5.54816e-06	0.00201083
ENSG00000092199	HNRNPC	6.5216e-06	0.00348473
ENSG00000092208	GEMIN2	1.51172e-16	1.76213e-27
ENSG00000092330	TINF2	1.0376e-09	1.02592e-25
ENSG00000092841	MYL6	0.0101321	1.60897e-18
ENSG00000094631	HDAC6	1.72958e-17	3.00091e-21
ENSG00000094914	AAAS	5.22722e-47	9.33968e-119
ENSG00000094975	SUCO	2.57581e-63	1.64324e-54
ENSG00000095059	DHPS	0.00505343	4.33124e-05
ENSG00000095319	NUP188	0.0198727	0.0219283
ENSG00000095383	TBC1D2	0.0270615	0.0273882
ENSG00000096070	BRPF3	1.01547e-05	3.93604e-05
ENSG00000096080	MRPS18A	0.0132278	0.0168854
ENSG00000096872	IFT74	0.0132242	0.0411351
ENSG00000097033	SH3GLB1	0.0086379	0.00171087
ENSG00000097046	CDC7	4.86737e-07	3.30002e-08
ENSG00000099204	ABLIM1	7.85299e-09	0.00041577
ENSG00000099219	ERMP1	2.67658e-06	3.04503e-06
ENSG00000099250	NRP1	1.26418e-05	5.44395e-12
ENSG00000099290	WASHC2A	3.85758e-17	1.81319e-13
ENSG00000099330	OCEL1	1.81164e-14	1.76032e-06
ENSG00000099331	MYO9B	5.24626e-10	7.71707e-20
ENSG00000099622	CIRBP	4.2799e-12	5.10878e-09
ENSG00000099810	MTAP	7.13569e-37	0.000153261
ENSG00000099875	MKNK2	5.2775e-08	2.78504e-08
ENSG00000099917	MED15	1.73293e-13	1.67003e-12
ENSG00000100056	ESS2	1.76199e-14	5.74144e-06
ENSG00000100099	HPS4	0.0011972	0.000705813
ENSG00000100105	PATZ1	1.13257e-10	2.00762e-11
ENSG00000100106	TRIOBP	3.78088e-05	3.31792e-06
ENSG00000100109	TFIP11	0.00462518	7.41958e-11
ENSG00000100116	GCAT	0.00270696	0.0234458
ENSG00000100139	MICALL1	0.00162971	1.35396e-09
ENSG00000100150	DEPDC5	6.06171e-13	5.0513e-05
ENSG00000100211	CBY1	7.76806e-14	1.22499e-05
ENSG00000100227	POLDIP3	8.95988e-10	7.08162e-08
ENSG00000100263	RHBDD3	0.00368955	0.00739037
ENSG00000100296	THOC5	0.00831446	0.000445452
ENSG00000100300	TSPO	6.56359e-05	0.00169157
ENSG00000100321	SYNGR1	9.40838e-05	0.00117254
ENSG00000100325	ASCC2	3.87926e-05	1.28604e-06
ENSG00000100342	APOL1	3.43132e-09	4.50698e-07
ENSG00000100354	TNRC6B	0.00224025	0.0262721
ENSG00000100359	SGSM3	0.0030157	0.00275449
ENSG00000100364	KIAA0930	0.00381413	1.50755e-06
ENSG00000100376	FAM118A	0.020961	0.00564127
ENSG00000100379	KCTD17	3.73514e-06	1.00979e-06
ENSG00000100413	POLR3H	0.00503731	6.31936e-08
ENSG00000100416	TRMU	9.2293e-18	3.49929e-22
ENSG00000100445	SDR39U1	5.66707e-23	4.76151e-38
ENSG00000100461	RBM23	6.89885e-30	9.24633e-64
ENSG00000100479	POLE2	0.000505584	1.95602e-06
ENSG00000100485	SOS2	2.56189e-11	4.30759e-06
ENSG00000100575	TIMM9	2.38862e-05	1.45555e-09
ENSG00000100629	CEP128	1.41472e-05	0.0030941
ENSG00000100650	SRSF5	0.00182245	0.0101023
ENSG00000100722	ZC3H14	8.7922e-19	5.23965e-26
ENSG00000100889	PCK2	2.04511e-06	0.000376345
ENSG00000100897	DCAF11	7.9971e-16	1.47826e-05
ENSG00000100911	PSME2	1.20871e-36	1.09033e-14
ENSG00000100926	TM9SF1	0.00144077	6.78678e-05
ENSG00000100938	GMPR2	2.66637e-64	2.83569e-120
ENSG00000100949	RABGGTA	5.34507e-11	5.19186e-07
ENSG00000100983	GSS	0.0011972	9.21319e-15
ENSG00000100991	TRPC4AP	0.000135923	0.000697838
ENSG00000100997	ABHD12	0.020874	1.07079e-43
ENSG00000101019	UQCC1	1.22802e-09	1.11132e-19
ENSG00000101040	ZMYND8	4.09345e-06	5.87678e-06
ENSG00000101079	NDRG3	2.5959e-07	2.33136e-09
ENSG00000101126	ADNP	5.33641e-05	0.00125799
ENSG00000101166	PRELID3B	0.00710135	6.46215e-07
ENSG00000101191	DIDO1	5.44162e-09	0.0148804
ENSG00000101224	CDC25B	9.64683e-15	1.2079e-25
ENSG00000101247	NDUFAF5	6.85587e-11	2.32683e-11
ENSG00000101294	HM13	2.81086e-10	9.31975e-05
ENSG00000101333	PLCB4	1.5246e-09	2.39006e-17
ENSG00000101361	NOP56	1.59446e-07	6.22446e-36
ENSG00000101365	IDH3B	0.0113873	0.000688428
ENSG00000101464	PIGU	5.62486e-11	2.10564e-18
ENSG00000101624	CEP76	1.16754e-07	1.41626e-07
ENSG00000101654	RNMT	3.36946e-24	3.51331e-79
ENSG00000101849	TBL1X	3.20195e-10	1.4308e-11
ENSG00000101928	MOSPD1	0.00221233	0.0063173
ENSG00000101974	ATP11C	0.00384648	0.00166242
ENSG00000102038	SMARCA1	6.58556e-10	2.75432e-24
ENSG00000102081	FMR1	0.00546995	0.00426783
ENSG00000102100	SLC35A2	0.0319533	0.0320355
ENSG00000102103	PQBP1	7.01689e-13	1.98106e-08
ENSG00000102316	MAGED2	1.41227e-13	7.53665e-06
ENSG00000102317	RBM3	1.28732e-11	0.000105103
ENSG00000102384	CENPI	1.02991e-06	4.79259e-06
ENSG00000102452	NALCN	0.000887873	2.46085e-05
ENSG00000102471	NDFIP2	0.00740042	2.26873e-23
ENSG00000102595	UGGT2	0.000421348	1.66528e-16
ENSG00000102710	SUPT20H	0.000293935	0.00454357
ENSG00000102763	VWA8	0.0023103	0.0322011
ENSG00000102804	TSC22D1	8.15498e-08	1.33442e-11
ENSG00000102882	MAPK3	1.44789e-05	8.50643e-07
ENSG00000102898	NUTF2	2.12413e-24	3.0384e-44
ENSG00000102910	LONP2	0.00555926	0.000218913
ENSG00000102977	ACD	0.000172526	0.00149232
ENSG00000102984	ZNF821	0.000310207	0.00113364
ENSG00000103037	SETD6	1.43498e-15	3.75456e-10
ENSG00000103064	SLC7A6	2.98037e-06	0.0203572
ENSG00000103089	FA2H	2.74947e-06	7.59044e-08
ENSG00000103111	MON1B	0.0113607	0.00238061
ENSG00000103145	HCFC1R1	0.0114503	4.3208e-05
ENSG00000103168	TAF1C	1.78332e-09	8.2763e-08
ENSG00000103222	ABCC1	4.86236e-06	0.00390534
ENSG00000103248	MTHFSD	0.00222209	0.00420936
ENSG00000103254	ANTKMT	0.00787785	0.00085975
ENSG00000103274	NUBP1	1.42601e-14	5.00765e-30
ENSG00000103319	EEF2K	0.0289606	0.0194918
ENSG00000103415	HMOX2	8.33217e-21	0.00828388
ENSG00000103502	CDIPT	0.000455505	1.02065e-11
ENSG00000103544	VPS35L	2.69705e-33	9.16738e-17
ENSG00000103550	KNOP1	4.39564e-16	7.29453e-17
ENSG00000103642	LACTB	0.00272874	0.0123826
ENSG00000103671	TRIP4	0.00595967	0.00169603
ENSG00000104067	TJP1	5.77462e-90	3.71214e-65
ENSG00000104231	ZFAND1	9.58816e-08	0.00136817
ENSG00000104312	RIPK2	0.000145408	1.26083e-05
ENSG00000104331	BPNT2	0.000180174	0.00723904
ENSG00000104408	EIF3E	5.10659e-31	1.74614e-132
ENSG00000104517	UBR5	0.000972881	3.41005e-05
ENSG00000104660	LEPROTL1	2.75624e-08	1.51012e-15
ENSG00000104687	GSR	5.92983e-07	0.00544124
ENSG00000104728	ARHGEF10	4.5851e-07	5.67833e-08
ENSG00000104731	KLHDC4	0.00404834	0.00628115
ENSG00000104825	NFKBIB	0.0119602	0.00367165
ENSG00000104884	ERCC2	0.0366307	0.00694501
ENSG00000105053	VRK3	2.8786e-05	2.183e-08
ENSG00000105127	AKAP8	0.0108351	0.0498433
ENSG00000105186	ANKRD27	0.0037512	0.00183474
ENSG00000105197	TIMM50	1.54559e-27	1.25528e-16
ENSG00000105223	PLD3	0.000994335	0.000107578
ENSG00000105290	APLP1	0.037082	0.0349171
ENSG00000105323	HNRNPUL1	0.000153157	6.05438e-06
ENSG00000105341	DMAC2	0.000922371	0.00745414
ENSG00000105393	BABAM1	1.73522e-06	0.000475613
ENSG00000105402	NAPA	6.60224e-15	2.4708e-11
ENSG00000105426	PTPRS	0.0479262	0.00272359
ENSG00000105518	TMEM205	2.6358e-06	2.54645e-07
ENSG00000105520	PLPPR2	3.50979e-22	1.66017e-05
ENSG00000105552	BCAT2	3.81049e-07	1.65822e-19
ENSG00000105698	USF2	0.00274197	0.0192136
ENSG00000105854	PON2	0.0313957	3.94139e-05
ENSG00000105953	OGDH	0.0249946	3.61927e-07
ENSG00000105968	H2AZ2	7.06427e-96	5.57491e-119
ENSG00000106070	GRB10	1.11885e-23	8.62546e-08
ENSG00000106077	ABHD11	0.00290636	0.00147549
ENSG00000106086	PLEKHA8	0.00548025	0.00295068
ENSG00000106144	CASP2	0.00231389	0.0168006
ENSG00000106268	NUDT1	0.0310373	0.00314688
ENSG00000106348	IMPDH1	0.0334485	0.0306838
ENSG00000106443	PHF14	1.73487e-07	1.59158e-07
ENSG00000106609	TMEM248	3.79831e-14	4.36961e-19
ENSG00000106628	POLD2	0.00139682	3.97428e-05
ENSG00000106635	BCL7B	1.70127e-05	2.30356e-05
ENSG00000106701	FSD1L	5.33641e-05	9.90841e-06
ENSG00000106714	CNTNAP3	4.51688e-06	1.00057e-06
ENSG00000106723	SPIN1	0.00926134	0.0243482
ENSG00000106733	NMRK1	0.0186401	1.81467e-06
ENSG00000106991	ENG	1.51397e-07	4.40319e-05
ENSG00000107021	TBC1D13	0.0094763	0.00773081
ENSG00000107077	KDM4C	0.000763549	1.08475e-05
ENSG00000107104	KANK1	0.000226765	1.68995e-05
ENSG00000107186	MPDZ	0.000562018	2.27246e-06
ENSG00000107201	DDX58	0.0166053	0.000650109
ENSG00000107249	GLIS3	0.00140094	0.00921513
ENSG00000107371	EXOSC3	6.48062e-08	7.25787e-19
ENSG00000107443	CCNJ	5.00515e-06	2.68802e-07
ENSG00000107521	HPS1	1.91426e-15	3.14246e-31
ENSG00000107614	TRDMT1	0.000369136	0.000873775
ENSG00000107625	DDX50	1.19273e-16	6.51447e-12
ENSG00000107651	SEC23IP	9.54348e-08	2.12911e-07
ENSG00000107679	PLEKHA1	0.0126899	5.84337e-05
ENSG00000107758	PPP3CB	8.94184e-05	0.0184508
ENSG00000107902	LHPP	5.72905e-12	3.86154e-05
ENSG00000107938	EDRF1	1.35136e-10	9.21466e-16
ENSG00000107949	BCCIP	3.11738e-06	6.15655e-10
ENSG00000108021	TASOR2	0.000125418	6.86678e-13
ENSG00000108039	XPNPEP1	5.30097e-09	2.14115e-17
ENSG00000108064	TFAM	0.00906068	9.78385e-07
ENSG00000108094	CUL2	0.00501766	0.0262601
ENSG00000108176	DNAJC12	2.91922e-06	0.0148224
ENSG00000108219	TSPAN14	1.17481e-09	0.0118865
ENSG00000108433	GOSR2	1.10726e-10	2.37302e-08
ENSG00000108439	PNPO	6.25514e-11	7.9125e-07
ENSG00000108474	PIGL	9.13487e-06	8.57274e-15
ENSG00000108509	CAMTA2	1.65924e-11	6.55754e-07
ENSG00000108523	RNF167	4.46555e-12	8.78881e-26
ENSG00000108590	MED31	0.0262588	0.0152426
ENSG00000108602	ALDH3A1	0.000680396	0.0165687
ENSG00000108671	PSMD11	8.68674e-70	1.23328e-168
ENSG00000108946	PRKAR1A	2.68875e-13	2.26287e-06
ENSG00000108960	MMD	2.32062e-09	1.26023e-16
ENSG00000108961	RANGRF	9.98283e-19	1.40246e-11
ENSG00000108963	DPH1	0.0287166	0.000155351
ENSG00000109184	DCUN1D4	7.45035e-19	3.44108e-13
ENSG00000109255	NMU	2.47761e-06	4.68199e-08
ENSG00000109323	MANBA	0.00253177	6.45248e-05
ENSG00000109381	ELF2	8.56819e-06	1.8154e-08
ENSG00000109458	GAB1	2.50217e-13	2.53222e-09
ENSG00000109572	CLCN3	0.0271909	0.0146135
ENSG00000109654	TRIM2	8.91625e-05	0.000689102
ENSG00000109680	TBC1D19	0.000180336	0.0324595
ENSG00000109686	SH3D19	4.74853e-12	1.55984e-09
ENSG00000109738	GLRB	3.14174e-14	2.94614e-25
ENSG00000109756	RAPGEF2	7.79568e-06	9.39891e-06
ENSG00000109790	KLHL5	5.12336e-63	1.56405e-26
ENSG00000109805	NCAPG	2.74505e-06	0.0364007
ENSG00000109881	CCDC34	0.0106972	0.00491378
ENSG00000109929	SC5D	0.00559589	0.0346893
ENSG00000110060	PUS3	0.0135494	0.0162803
ENSG00000110075	PPP6R3	0.0052877	6.74216e-14
ENSG00000110237	ARHGEF17	0.000674844	2.21821e-12
ENSG00000110721	CHKA	0.044571	0.00377344
ENSG00000110756	HPS5	0.0011972	0.00255436
ENSG00000110801	PSMD9	0.000890175	0.000306839
ENSG00000111144	LTA4H	7.71206e-08	7.33591e-07
ENSG00000111237	VPS29	3.61513e-07	1.45218e-05
ENSG00000111321	LTBR	5.18553e-11	1.4687e-11
ENSG00000111331	OAS3	0.00441101	0.0417175
ENSG00000111358	GTF2H3	5.3884e-10	1.92616e-08
ENSG00000111450	STX2	0.00138163	9.10078e-05
ENSG00000111596	CNOT2	5.69565e-06	2.98808e-06
ENSG00000111639	MRPL51	3.49807e-07	1.46934e-21
ENSG00000111642	CHD4	3.62605e-05	5.28389e-05
ENSG00000111652	COPS7A	0.00152404	8.21905e-06
ENSG00000111665	CDCA3	3.48291e-31	5.9798e-51
ENSG00000111790	FGFR1OP2	2.81058e-68	5.41237e-47
ENSG00000111799	COL12A1	1.63421e-10	9.94945e-23
ENSG00000111906	HDDC2	0.000129087	0.0166693
ENSG00000111907	TPD52L1	7.69162e-17	8.47296e-10
ENSG00000111912	NCOA7	2.11995e-10	0.0345705
ENSG00000112039	FANCE	7.15634e-06	3.05966e-12
ENSG00000112062	MAPK14	3.07136e-05	3.79383e-06
ENSG00000112118	MCM3	5.68571e-08	1.4817e-11
ENSG00000112186	CAP2	0.002291	0.00978155
ENSG00000112200	ZNF451	0.000138922	0.00110656
ENSG00000112339	HBS1L	0.000849445	0.0342241
ENSG00000112367	FIG4	0.0136605	0.00512409
ENSG00000112414	ADGRG6	5.31006e-08	2.52861e-11
ENSG00000112473	SLC39A7	1.05873e-06	6.19991e-05
ENSG00000112511	PHF1	8.51082e-06	6.96005e-06
ENSG00000112576	CCND3	7.36433e-07	5.78695e-05
ENSG00000112640	PPP2R5D	1.25461e-12	2.1894e-26
ENSG00000112659	CUL9	0.000156818	0.00541424
ENSG00000112697	TMEM30A	4.15792e-13	3.22999e-07
ENSG00000112699	GMDS	0.0292189	2.38678e-05
ENSG00000112851	ERBIN	6.29897e-05	2.09149e-05
ENSG00000112855	HARS2	4.67744e-21	4.55943e-32
ENSG00000112972	HMGCS1	0.000628776	0.00084199
ENSG00000112983	BRD8	9.33739e-23	7.76502e-25
ENSG00000113048	MRPS27	2.70797e-16	2.85042e-11
ENSG00000113068	PFDN1	0.0376522	0.000644495
ENSG00000113161	HMGCR	2.01471e-06	1.06333e-08
ENSG00000113282	CLINT1	1.62888e-20	1.95442e-13
ENSG00000113300	CNOT6	4.46249e-05	0.000205197
ENSG00000113319	RASGRF2	0.0315147	0.0227592
ENSG00000113356	POLR3G	0.00312696	0.00660168
ENSG00000113360	DROSHA	0.0106972	0.00048737
ENSG00000113456	RAD1	0.00581424	0.000681042
ENSG00000113593	PPWD1	2.59861e-08	1.19329e-05
ENSG00000113615	SEC24A	0.000104812	1.7917e-05
ENSG00000113648	MACROH2A1	3.16311e-05	9.36191e-14
ENSG00000113658	SMAD5	1.80215e-05	0.000471586
ENSG00000113810	SMC4	0.0403698	0.0362572
ENSG00000113966	ARL6	0.0402916	0.00130552
ENSG00000114098	ARMC8	1.3931e-33	6.5714e-10
ENSG00000114107	CEP70	9.15967e-12	7.71557e-23
ENSG00000114302	PRKAR2A	0.0226312	1.55939e-05
ENSG00000114346	ECT2	5.06552e-17	3.30539e-06
ENSG00000114439	BBX	1.11522e-07	4.25633e-06
ENSG00000114491	UMPS	2.9214e-16	0.00952864
ENSG00000114544	SLC41A3	8.3058e-06	0.000263966
ENSG00000114670	NEK11	0.0019751	2.0577e-06
ENSG00000114744	COMMD2	2.64939e-05	6.42412e-05
ENSG00000114770	ABCC5	1.25893e-13	8.54241e-14
ENSG00000114999	TTL	2.63468e-16	3.24327e-23
ENSG00000115042	FAHD2A	6.89596e-05	0.000267981
ENSG00000115073	ACTR1B	7.95866e-05	4.95517e-05
ENSG00000115084	SLC35F5	1.42167e-13	1.90377e-24
ENSG00000115109	EPB41L5	2.968e-05	1.34163e-11
ENSG00000115137	DNAJC27	0.0146241	1.78517e-08
ENSG00000115163	CENPA	1.04123e-07	8.0876e-08
ENSG00000115204	MPV17	3.7109e-10	0.000990032
ENSG00000115271	GCA	0.0273614	0.00255521
ENSG00000115306	SPTBN1	0.00529502	6.06129e-07
ENSG00000115318	LOXL3	0.017063	0.00331719
ENSG00000115355	CCDC88A	1.3793e-07	3.13947e-14
ENSG00000115392	FANCL	1.19273e-16	1.06163e-09
ENSG00000115414	FN1	2.94799e-51	3.42941e-56
ENSG00000115415	STAT1	1.69017e-25	1.26825e-29
ENSG00000115419	GLS	1.14687e-08	1.02736e-05
ENSG00000115459	ELMOD3	4.05998e-07	1.91123e-07
ENSG00000115514	TXNDC9	8.43217e-05	0.000105797
ENSG00000115540	MOB4	3.71395e-05	0.000758301
ENSG00000115641	FHL2	1.53136e-26	4.81273e-19
ENSG00000115661	STK16	3.49807e-07	7.71614e-10
ENSG00000115677	HDLBP	0.011913	0.035714
ENSG00000115875	SRSF7	5.13177e-05	0.000245429
ENSG00000115884	SDC1	0.028479	0.00116315
ENSG00000115904	SOS1	2.58534e-18	5.94048e-16
ENSG00000115947	ORC4	0.0490755	0.00191826
ENSG00000115963	RND3	1.88173e-05	0.000142001
ENSG00000116001	TIA1	5.90263e-12	8.30519e-82
ENSG00000116128	BCL9	0.0269438	0.00158829
ENSG00000116198	CEP104	0.0142848	0.024815
ENSG00000116237	ICMT	1.72807e-25	3.61545e-14
ENSG00000116285	ERRFI1	1.59802e-07	4.54014e-08
ENSG00000116478	HDAC1	8.5266e-11	7.28763e-06
ENSG00000116521	SCAMP3	0.00187647	1.76e-38
ENSG00000116539	ASH1L	0.0212274	1.92956e-06
ENSG00000116586	LAMTOR2	3.41245e-05	3.32609e-07
ENSG00000116685	KIAA2013	3.23277e-05	2.91731e-09
ENSG00000116698	SMG7	0.000476923	8.6338e-12
ENSG00000116747	RO60	7.46948e-14	7.42704e-09
ENSG00000116750	UCHL5	9.83741e-14	5.92762e-05
ENSG00000116752	BCAS2	1.53223e-07	1.58362e-06
ENSG00000116786	PLEKHM2	8.81015e-05	4.22368e-11
ENSG00000116791	CRYZ	1.46657e-11	8.08419e-19
ENSG00000116793	PHTF1	6.20029e-21	2.02766e-27
ENSG00000116815	CD58	6.60801e-05	1.68185e-08
ENSG00000116874	WARS2	0.00238408	0.00323497
ENSG00000117054	ACADM	3.55971e-11	0.0262419
ENSG00000117153	KLHL12	2.54894e-11	2.7865e-13
ENSG00000117222	RBBP5	5.3226e-10	8.2784e-25
ENSG00000117226	GBP3	0.00272874	0.00666073
ENSG00000117262	GPR89A	3.04441e-08	1.15771e-11
ENSG00000117308	GALE	6.61407e-20	2.11651e-17
ENSG00000117335	CD46	8.29187e-08	1.37153e-60
ENSG00000117362	APH1A	1.14159e-11	1.95932e-07
ENSG00000117410	ATP6V0B	0.00162837	0.0088098
ENSG00000117448	AKR1A1	1.98375e-13	4.79926e-11
ENSG00000117500	TMED5	3.29882e-09	0.00647315
ENSG00000117519	CNN3	3.35374e-36	3.4629e-56
ENSG00000117525	F3	2.84662e-07	1.86302e-06
ENSG00000117569	PTBP2	0.000424316	6.21365e-06
ENSG00000117593	DARS2	0.0256001	0.017393
ENSG00000117625	RCOR3	1.68184e-11	4.12481e-10
ENSG00000117650	NEK2	1.71642e-07	0.0018595
ENSG00000117691	NENF	0.0182896	0.00127715
ENSG00000117877	POLR1G	0.000703316	0.000948957
ENSG00000117899	MESD	2.9506e-11	1.17791e-07
ENSG00000118007	STAG1	0.013189	0.0470785
ENSG00000118194	TNNT2	7.10641e-28	5.21618e-35
ENSG00000118200	CAMSAP2	0.00672672	6.10692e-06
ENSG00000118418	HMGN3	1.03068e-05	7.01471e-07
ENSG00000118518	RNF146	0.00147452	2.54498e-06
ENSG00000118564	FBXL5	0.000125418	2.10483e-05
ENSG00000118655	DCLRE1B	0.00480434	0.00149176
ENSG00000118900	UBN1	0.00788982	0.0128875
ENSG00000118961	LDAH	2.38815e-07	7.35459e-06
ENSG00000119185	ITGB1BP1	7.57248e-09	4.11011e-13
ENSG00000119231	SENP5	0.0017959	0.0462719
ENSG00000119392	GLE1	1.18028e-07	1.61024e-09
ENSG00000119403	PHF19	0.000718691	1.57863e-12
ENSG00000119414	PPP6C	0.000269525	0.000253166
ENSG00000119471	HSDL2	2.67575e-40	2.2432e-37
ENSG00000119487	MAPKAP1	1.73066e-16	1.16586e-11
ENSG00000119537	KDSR	0.0291614	0.0104169
ENSG00000119650	IFT43	0.0156479	0.0209434
ENSG00000119685	TTLL5	2.42563e-12	5.42495e-27
ENSG00000119723	COQ6	0.031732	3.79187e-07
ENSG00000119725	ZNF410	0.00249092	0.0162216
ENSG00000119771	KLHL29	0.00195462	0.000189792
ENSG00000119782	FKBP1B	6.01365e-09	5.02182e-17
ENSG00000119977	TCTN3	0.00159405	3.13334e-11
ENSG00000119979	DENND10	0.00194491	1.83991e-09
ENSG00000120029	ARMH3	7.74843e-10	1.05667e-09
ENSG00000120071	KANSL1	0.0194982	0.00828629
ENSG00000120256	LRP11	3.41849e-19	4.65202e-32
ENSG00000120370	GORAB	2.06513e-05	3.59037e-07
ENSG00000120519	SLC10A7	2.29174e-10	2.95424e-10
ENSG00000120526	NUDCD1	4.55478e-05	0.00270268
ENSG00000120539	MASTL	0.0446773	0.030113
ENSG00000120647	CCDC77	0.0469018	0.0132797
ENSG00000120662	MTRF1	0.0361121	0.00184565
ENSG00000120699	EXOSC8	5.17295e-06	2.35527e-10
ENSG00000120798	NR2C1	0.000751915	0.000778033
ENSG00000120802	TMPO	1.03611e-31	8.17036e-64
ENSG00000120868	APAF1	4.68865e-09	0.00485655
ENSG00000120889	TNFRSF10B	0.0216155	0.0139432
ENSG00000120925	RNF170	0.00947286	0.00650421
ENSG00000120942	UBIAD1	0.00354907	0.00347331
ENSG00000120948	TARDBP	3.93317e-05	7.06053e-11
ENSG00000120963	ZNF706	2.36484e-08	3.60257e-22
ENSG00000121073	SLC35B1	0.00462518	1.97072e-06
ENSG00000121152	NCAPH	0.00120594	3.75054e-08
ENSG00000121289	CEP89	0.00139421	3.31516e-18
ENSG00000121390	PSPC1	7.30273e-15	1.58408e-10
ENSG00000121406	ZNF549	0.0144006	0.00519692
ENSG00000121417	ZNF211	0.000837481	0.00957781
ENSG00000121542	SEC22A	0.000247097	7.72569e-13
ENSG00000121775	TMEM39B	0.00172699	4.14667e-06
ENSG00000121851	POLR3GL	1.14059e-09	3.95569e-11
ENSG00000121892	PDS5A	1.75839e-13	2.06446e-05
ENSG00000121897	LIAS	9.09236e-06	1.74878e-18
ENSG00000121988	ZRANB3	0.00418071	2.59038e-07
ENSG00000122008	POLK	2.67966e-06	0.00168165
ENSG00000122034	GTF3A	1.62252e-68	1.38197e-88
ENSG00000122068	FYTTD1	2.1551e-24	3.02483e-78
ENSG00000122085	MTERF4	0.00304648	1.54692e-06
ENSG00000122126	OCRL	5.28849e-08	5.5406e-09
ENSG00000122203	KIAA1191	2.32545e-13	4.01188e-14
ENSG00000122257	RBBP6	1.43621e-06	0.00221969
ENSG00000122335	SERAC1	0.000100522	0.0089512
ENSG00000122378	PRXL2A	0.00395927	0.0475359
ENSG00000122386	ZNF205	7.606e-06	0.000831513
ENSG00000122482	ZNF644	0.000732996	0.0471297
ENSG00000122484	RPAP2	6.7372e-05	0.0136608
ENSG00000122642	FKBP9	8.72278e-15	4.20197e-14
ENSG00000122643	NT5C3A	6.7707e-10	1.26291e-08
ENSG00000122687	MRM2	2.08194e-06	1.14756e-07
ENSG00000122696	SLC25A51	0.000584027	0.000590826
ENSG00000122707	RECK	0.000119807	7.03691e-05
ENSG00000122741	DCAF10	8.35132e-11	1.39439e-06
ENSG00000122952	ZWINT	5.52502e-19	7.75296e-10
ENSG00000122965	RBM19	0.00181801	2.87118e-05
ENSG00000123179	EBPL	2.61429e-06	2.50241e-08
ENSG00000123297	TSFM	9.07012e-07	3.06555e-05
ENSG00000123342	MMP19	8.39506e-05	0.000127543
ENSG00000123374	CDK2	8.12588e-10	2.46977e-09
ENSG00000123472	ATPAF1	9.36398e-61	5.819e-31
ENSG00000123505	AMD1	2.13467e-05	6.7742e-10
ENSG00000123552	USP45	0.00066662	0.00259311
ENSG00000123562	MORF4L2	4.04859e-78	5.58852e-88
ENSG00000123636	BAZ2B	0.00957269	0.00574925
ENSG00000123737	EXOSC9	1.30073e-08	1.60141e-08
ENSG00000123739	PLA2G12A	1.85443e-08	9.00522e-07
ENSG00000123843	C4BPB	0.010224	0.000202152
ENSG00000123933	MXD4	0.00071492	1.04619e-09
ENSG00000123983	ACSL3	6.84975e-05	0.00229285
ENSG00000124067	SLC12A4	0.0174908	5.0595e-06
ENSG00000124104	SNX21	9.63312e-05	8.20716e-08
ENSG00000124120	TTPAL	0.00169131	0.00875224
ENSG00000124155	PIGT	3.41626e-24	6.35648e-05
ENSG00000124164	VAPB	0.0108351	0.0275699
ENSG00000124214	STAU1	2.83235e-15	1.08167e-11
ENSG00000124224		8.20975e-05	0.0253454
ENSG00000124226	RNF114	0.0188458	0.0260632
ENSG00000124275	MTRR	2.86154e-12	3.90547e-09
ENSG00000124333	VAMP7	3.98561e-08	1.28713e-14
ENSG00000124357	NAGK	2.2229e-13	6.49907e-09
ENSG00000124459	ZNF45	0.0236978	0.0142615
ENSG00000124532	MRS2	0.00177435	2.40968e-05
ENSG00000124574	ABCC10	8.26852e-11	3.61967e-07
ENSG00000124588	NQO2	9.23021e-06	9.78125e-11
ENSG00000124596	OARD1	4.21641e-07	1.10851e-13
ENSG00000124786	SLC35B3	0.000702545	0.0249571
ENSG00000124813	RUNX2	0.0321384	1.67222e-05
ENSG00000124839	RAB17	0.000191332	1.35748e-08
ENSG00000125089	SH3TC1	4.82043e-09	6.05145e-15
ENSG00000125354	SEPTIN6	1.73639e-05	0.000536774
ENSG00000125447	GGA3	1.77556e-07	8.09839e-08
ENSG00000125449	ARMC7	0.0351004	0.00204066
ENSG00000125457	MIF4GD	0.00105686	0.000164059
ENSG00000125485	DDX31	0.00833575	0.000769449
ENSG00000125629	INSIG2	0.000236191	0.00142343
ENSG00000125726	CD70	0.0177252	0.0433786
ENSG00000125733	TRIP10	7.97676e-15	7.40526e-59
ENSG00000125744	RTN2	5.11781e-15	4.2234e-09
ENSG00000125814	NAPB	0.0292435	0.000364256
ENSG00000125871	MGME1	0.00521089	0.0338598
ENSG00000125885	MCM8	0.00704139	1.32759e-05
ENSG00000125944	HNRNPR	3.16128e-10	3.20945e-21
ENSG00000125952	MAX	0.000270544	1.52065e-09
ENSG00000125954	CHURC1-FNTB	0.000135543	7.96668e-05
ENSG00000125962	ARMCX5	0.00569612	0.00382896
ENSG00000126005	MMP24OS	3.28862e-06	0.00139204
ENSG00000126091	ST3GAL3	0.0007447	0.00832147
ENSG00000126226	PCID2	1.73353e-05	1.5366e-16
ENSG00000126261	UBA2	3.25751e-114	6.54328e-62
ENSG00000126351	THRA	0.000122361	1.60336e-10
ENSG00000126432	PRDX5	6.19434e-60	1.48667e-85
ENSG00000126456	IRF3	0.0160857	1.31218e-17
ENSG00000126457	PRMT1	7.65921e-05	0.00443251
ENSG00000126581	BECN1	1.98314e-12	7.98206e-27
ENSG00000126773	PCNX4	0.00917179	0.0304054
ENSG00000126858	RHOT1	5.97629e-06	1.42836e-05
ENSG00000127081	ZNF484	0.00142566	0.0356764
ENSG00000127328	RAB3IP	3.40381e-08	0.0234811
ENSG00000127527	EPS15L1	6.64521e-05	3.25314e-07
ENSG00000127540	UQCR11	0.0422852	2.00773e-07
ENSG00000127838	PNKD	0.000101873	8.12272e-05
ENSG00000127870	RNF6	0.0206981	0.01169
ENSG00000127952	STYXL1	6.87356e-19	1.14558e-11
ENSG00000127980	PEX1	0.0240194	0.000155573
ENSG00000127990	SGCE	0.0180838	1.01154e-07
ENSG00000128274	A4GALT	5.93362e-08	2.74084e-06
ENSG00000128284	APOL3	0.00570037	0.0010634
ENSG00000128311	TST	0.00114583	1.21994e-05
ENSG00000128335	APOL2	3.78945e-26	3.47341e-59
ENSG00000128394	APOBEC3F	0.00103613	4.66021e-05
ENSG00000128512	DOCK4	0.0408304	0.0200623
ENSG00000128513	POT1	0.00160769	0.000127037
ENSG00000128581	IFT22	6.02842e-05	7.40856e-06
ENSG00000128595	CALU	0.000311672	3.75098e-05
ENSG00000128641	MYO1B	3.55629e-07	8.05417e-09
ENSG00000128654	MTX2	1.45386e-10	0.000416133
ENSG00000128699	ORMDL1	1.57044e-09	9.18437e-05
ENSG00000128731	HERC2	0.00356995	0.00620349
ENSG00000128829	EIF2AK4	0.00652384	0.0167103
ENSG00000128833	MYO5C	9.35058e-10	3.31008e-07
ENSG00000128881	TTBK2	0.000289083	0.0369555
ENSG00000128915	ICE2	0.00150448	0.000126923
ENSG00000128928	IVD	1.87055e-11	2.05557e-10
ENSG00000128944	KNSTRN	1.93755e-05	1.99921e-13
ENSG00000129055	ANAPC13	3.03943e-05	4.61908e-06
ENSG00000129071	MBD4	0.00842034	0.00494305
ENSG00000129083	COPB1	0.0327957	0.0044087
ENSG00000129116	PALLD	0.000971165	0.0401852
ENSG00000129197	RPAIN	1.4433e-07	1.06188e-10
ENSG00000129255	MPDU1	1.10276e-48	5.0427e-149
ENSG00000129292	PHF20L1	5.55371e-132	1.74818e-84
ENSG00000129351	ILF3	6.30142e-09	4.6976e-14
ENSG00000129353	SLC44A2	2.12377e-28	2.57985e-63
ENSG00000129422	MTUS1	3.96108e-11	2.19139e-05
ENSG00000129460	NGDN	5.81435e-07	1.67548e-08
ENSG00000129493	HEATR5A	6.41634e-06	2.76885e-10
ENSG00000129625	REEP5	3.79679e-05	5.35153e-05
ENSG00000129691	ASH2L	0.00187647	3.99205e-08
ENSG00000130024	PHF10	0.0366003	1.37225e-07
[truncated: 1,185 more rows]
